# Supplementary material for: Human Papillomavirus-Encoded microRNAs as Regulators of Human Gene Expression in Anal Squamous Cell Carcinoma: A Meta-Transcriptomics Study
Source: Noncoding RNA. 2025 Jun 9;11(3):43. doi: 10.3390/ncrna11030043 (PMC12196474; doi:10.3390/ncrna11030043)
Supplement: Supplementary file 1 [file ncrna-11-00043-s001.zip]

Archive with 15 entries (14 files):
- Supplementary_files/
- __MACOSX/._Supplementary_files
- Supplementary_files/Table S5 - Differential Gene Expression.xlsx
- Supplementary_files/Table S6 - De Novo miRNAs Target.xlsx
- __MACOSX/Supplementary_files/._Table S6 - De Novo miRNAs Target.xlsx
- Supplementary_files/.DS_Store
- __MACOSX/Supplementary_files/._.DS_Store
- Supplementary_files/Table S4 - Differential Viral miRNA Expression.xlsx
- __MACOSX/Supplementary_files/._Table S4 - Differential Viral miRNA Expression.xlsx
- Supplementary_files/Table S2 - HPV Genomes.xlsx
- __MACOSX/Supplementary_files/._Table S2 - HPV Genomes.xlsx
- Supplementary_files/Table S7 - Enrichment GO BP.xlsx
- Supplementary_files/Table S3 - De Novo miRNAs Detection.xlsx
- __MACOSX/Supplementary_files/._Table S3 - De Novo miRNAs Detection.xlsx
- Supplementary_files/Table S1 - Differential Abundance of Microorganisms.xlsx
