# Supplementary material for: Human Papillomavirus-Encoded microRNAs as Regulators of Human Gene Expression in Anal Squamous Cell Carcinoma: A Meta-Transcriptomics Study
Source: Noncoding RNA. 2025 Jun 9;11(3):43. doi: 10.3390/ncrna11030043 (PMC12196474; doi:10.3390/ncrna11030043)
Supplement: Supplementary file 1 [file ncrna-11-00043-s001.zip › Supplementary_files/Table S5 - Differential Gene Expression.xlsx]

## Sheet: ASCC vs HGSIL
Gene	Length	logFC	logCPM	PValue	FDR
CST1	861	7.19446	-0.365464	1.07182e-08	0.000209894
SLIT1	9142	-2.90424	1.28439	4.38964e-08	0.00022775
CALCB	3938	4.95299	1.196	5.86719e-08	0.00022775
CDC20B	4522	6.02808	-0.0554826	6.95674e-08	0.00022775
NDST3	6854	-3.96253	-0.285496	7.21649e-08	0.00022775
NEBL	17810	-1.21094	7.71232	8.13026e-08	0.00022775
PAGE2	651	8.72276	1.64993	1.10502e-07	0.00022775
LAMC2	6770	2.19601	7.92621	1.23604e-07	0.00022775
PLEK	3205	2.59042	5.26104	1.27489e-07	0.00022775
PPP4R4	4973	2.65436	1.97522	1.2955e-07	0.00022775
PTGS2	5484	3.02092	5.11567	1.34888e-07	0.00022775
POTEF	4704	4.96763	0.268754	1.40678e-07	0.00022775
POTEE	4724	4.56014	0.980058	1.64908e-07	0.00022775
CHRNA6	2596	4.43628	0.448769	1.65394e-07	0.00022775
PDE4B	8930	1.91835	4.8334	1.75322e-07	0.00022775
PANX2	3103	2.37629	-0.53087	1.94233e-07	0.00022775
COL24A1	9568	1.79231	1.55709	1.9771e-07	0.00022775
ARPP21	10156	-5.26526	-0.0805656	2.38656e-07	0.000259644
APOE	2154	1.89582	4.90284	3.38472e-07	0.000348858
MAGEA3	1773	9.54684	0.935152	3.7891e-07	0.00037101
MAGEA6	1832	9.09446	0.515677	5.44381e-07	0.000497446
SNAP25	20369	2.63893	1.64235	5.58843e-07	0.000497446
RNASE10	3915	4.59738	0.482221	6.41758e-07	0.000546415
SPATA18	4975	-1.09469	4.28884	7.35288e-07	0.000599964
CORO6	4310	2.76854	3.08153	9.09246e-07	0.000712231
APOC1	1178	2.30476	2.55459	1.12665e-06	0.000846602
MAGEA4	3370	9.54676	2.3555	1.16725e-06	0.000846602
GARIN5B	3274	3.75415	0.0129048	1.29396e-06	0.000904984
COL10A1	3830	3.87225	0.773731	1.46911e-06	0.000992054
CTXND1	6893	3.59672	-0.0797527	1.69598e-06	0.00107452
CLC	631	4.95727	1.00545	1.70098e-06	0.00107452
SYT8	4704	-2.18833	3.4365	1.91257e-06	0.00117043
CNBD1	2609	8.18869	1.18276	2.0823e-06	0.00123568
GABBR1	8454	1.49247	5.72529	2.17253e-06	0.00125131
MT2A	914	1.39861	5.23941	2.46839e-06	0.0013811
CCL3L3	1469	3.21428	1.35397	2.82591e-06	0.00153722
TNFAIP6	1577	2.2833	1.76795	2.99137e-06	0.00158324
SLCO1A2	11524	5.4992	-0.254127	3.37824e-06	0.00174095
SHOX2	5011	2.56857	1.28074	3.54233e-06	0.00176203
OSM	2125	3.95808	3.27333	3.59911e-06	0.00176203
PLA2G7	2059	2.01757	3.16974	4.01398e-06	0.00191721
DNAH2	16839	2.26336	1.0634	4.17592e-06	0.00194707
PRRX1	8248	1.70124	5.36817	4.41559e-06	0.00201094
SYCP2L	3956	2.42678	0.771678	5.94758e-06	0.00258895
ZNF618	10386	1.31539	3.67262	6.07797e-06	0.00258895
TCF3	6368	1.41054	5.97811	6.13975e-06	0.00258895
IFIT2	4326	1.82039	4.44218	6.21358e-06	0.00258895
PROKR2	4521	6.51622	-0.766965	6.34834e-06	0.00258999
CD163	5815	1.74292	5.25675	6.66057e-06	0.00266192
INHBA	8284	2.19719	4.58323	7.1359e-06	0.00279485
OR5B17	946	7.45454	-1.30096	7.64007e-06	0.00291708
G0S2	876	3.38796	3.45061	7.90981e-06	0.00291708
FCGR2A	5422	1.81684	5.0098	8.09031e-06	0.00291708
FGFBP1	1351	-1.52689	7.94066	8.12948e-06	0.00291708
CASQ2	13272	-1.69699	1.82012	8.1928e-06	0.00291708
PRDM7	4275	-3.80466	-0.541475	8.42012e-06	0.00291801
NMU	975	-1.51777	4.18645	8.49342e-06	0.00291801
SHISA2	3845	2.78511	2.07268	8.88486e-06	0.00299986
DNTT	1959	-6.27776	-0.139102	9.2893e-06	0.00303663
BMPER	7990	3.06044	0.755899	9.30388e-06	0.00303663
MT1F	1852	1.8813	0.574271	9.72931e-06	0.00309584
MMP1	2738	3.67663	5.77311	9.80146e-06	0.00309584
BCL2L10	1319	-1.71418	2.08857	1.01442e-05	0.00315324
SYNM	7774	-1.66906	5.6956	1.04451e-05	0.00319604
MAGEA10	2899	7.76988	0.592159	1.06533e-05	0.0032096
MAGEA1	1711	6.16993	-1.88414	1.10556e-05	0.00328032
CNTN2	17721	3.45475	0.522434	1.14244e-05	0.00330739
TDO2	5264	2.83276	2.95807	1.14846e-05	0.00330739
CACNA1B	10187	2.57205	-0.417949	1.29093e-05	0.00366382
PSG2	2833	4.77442	-0.328012	1.35171e-05	0.00376004
CD300E	3761	2.35445	1.83986	1.36324e-05	0.00376004
IL1R2	2957	1.7124	4.91191	1.41054e-05	0.00379819
IGFL1	779	-3.0861	6.96138	1.42442e-05	0.00379819
FGF12	11469	2.22978	0.0469662	1.43525e-05	0.00379819
LPL	4131	1.84594	2.02053	1.47851e-05	0.00382032
SLC24A2	10993	3.80572	-1.03414	1.49128e-05	0.00382032
HES5	1324	-1.88956	1.39306	1.50214e-05	0.00382032
SLCO4C1	5069	2.37538	0.453432	1.55331e-05	0.00389008
STC2	5062	2.04472	2.67469	1.5693e-05	0.00389008
CTCFL	8928	4.92521	-0.741166	1.61488e-05	0.00390652
C4orf51	1094	3.81809	-2.19787	1.61583e-05	0.00390652
AQP9	3235	2.34109	3.64269	1.65435e-05	0.00392981
KLHL33	5509	2.87203	0.554847	1.6656e-05	0.00392981
DEGS2	3948	-1.70696	4.95515	1.69233e-05	0.00394534
IL17RC	4535	-0.847855	4.96216	1.71383e-05	0.00394846
KCNH3	4496	2.48745	0.109848	1.84828e-05	0.00420871
CREG2	7059	-2.08491	2.39409	1.91929e-05	0.00432016
IL32	3209	1.67483	4.3458	2.01517e-05	0.00448444
ENSG00000289731	34805	2.63613	1.31736	2.05732e-05	0.0045268
KCNMB3	8964	1.48404	2.63417	2.15224e-05	0.00468304
DSCAM	8596	2.76567	-0.776701	2.23193e-05	0.0047851
FFAR3	1859	3.04017	-2.51988	2.24802e-05	0.0047851
MAGEA11	3467	4.51618	-0.273514	2.30078e-05	0.00483643
ADAMTS20	7464	5.24614	-1.30187	2.32153e-05	0.00483643
IL11	2678	2.33028	0.763392	2.37543e-05	0.00489663
FCGR3A	4950	1.72141	4.35286	2.50359e-05	0.00506257
BCL2A1	995	2.6095	3.17693	2.52241e-05	0.00506257
DPEP1	2737	3.19356	0.147789	2.55563e-05	0.00506257
SLC2A3	7350	1.79943	5.09659	2.55933e-05	0.00506257
NPM2	2063	1.53194	0.0615483	2.70036e-05	0.0052426
IL1B	3009	2.96727	5.50535	2.72664e-05	0.0052426
HRH4	3664	2.22869	-0.890362	2.73066e-05	0.0052426
TREM1	6717	2.73664	2.97095	2.75777e-05	0.00524324
SASH1	10014	-1.01728	7.51199	2.86077e-05	0.0053551
PGGHG	5269	1.36998	4.4839	2.8713e-05	0.0053551
LBP	1825	4.02812	-0.827808	3.07521e-05	0.00568131
CSF2	788	3.44294	-0.446928	3.12674e-05	0.0057043
RET	8973	2.1236	2.22815	3.14591e-05	0.0057043
CLEC12A	3256	1.91113	1.23951	3.21962e-05	0.00578439
MFAP2	2712	1.60713	2.3311	3.44611e-05	0.00612517
MVK	9018	-1.0369	5.52113	3.50256e-05	0.00612517
PLIN1	3795	2.82868	1.09006	3.50313e-05	0.00612517
SLC11A1	8676	1.95236	3.04678	3.6245e-05	0.00622779
NBEAL2	12058	-0.893024	7.97395	3.62543e-05	0.00622779
NRCAM	7975	1.49879	2.48128	3.73821e-05	0.00636568
CSAG3	1083	4.28702	-1.30385	3.89116e-05	0.00656902
DMRT3	2697	2.49388	-2.03195	4.09587e-05	0.0068148
LCP2	6823	1.53795	5.0567	4.10635e-05	0.0068148
RPSA	7689	-0.794488	8.9741	4.18196e-05	0.00683235
PTH2R	4429	2.34131	-0.359669	4.1867e-05	0.00683235
NME8	2435	1.58066	-0.31792	4.25126e-05	0.00688036
HP	5492	3.86297	-1.37011	4.4605e-05	0.00715983
LRCH3	12639	0.600597	6.01271	4.51033e-05	0.00718096
LEP	3427	3.9196	0.295919	4.58903e-05	0.0072077
ITGAX	7076	1.47784	4.94356	4.60074e-05	0.0072077
ADGRE2	8642	1.13173	4.1191	4.64163e-05	0.00720805
TCERG1L	5258	-2.22207	0.527063	4.69833e-05	0.00720805
RASAL1	4820	-1.08439	5.52251	4.7588e-05	0.00720805
KAT2B	5211	-0.65456	6.12649	4.75921e-05	0.00720805
MELTF	14808	1.36217	3.62867	4.79991e-05	0.00720805
PLPP4	3722	2.16938	-0.335098	4.83035e-05	0.00720805
AKR1B10	1773	-1.5596	7.85994	4.85862e-05	0.00720805
ODAM	1631	5.72325	-0.443451	5.0827e-05	0.00744127
WDR72	8573	4.7128	2.57476	5.09182e-05	0.00744127
LTF	3989	-3.0936	5.51575	5.27223e-05	0.00764786
NPBWR1	4209	-1.80654	0.269764	5.42131e-05	0.00780629
FXR1	11874	0.615064	6.68843	5.54569e-05	0.00791427
THRB	10968	-0.830775	5.46	5.59125e-05	0.00791427
PRR18	3149	3.78474	-2.31095	5.61755e-05	0.00791427
AZIN2	9530	1.1864	2.29853	5.8436e-05	0.00812653
SSTR2	7854	2.36238	1.0515	5.8512e-05	0.00812653
NLRP3	5095	1.49921	2.31385	5.91523e-05	0.00813119
UCHL1	2207	2.2103	1.64768	5.97722e-05	0.00813119
SLAMF8	3178	1.45385	2.88722	5.97912e-05	0.00813119
ERVV-1	2203	5.2222	-1.68097	6.07589e-05	0.00813852
POSTN	5464	1.71229	5.89317	6.08557e-05	0.00813852
LOXL2	5985	1.29157	4.30623	6.11134e-05	0.00813852
GRIP2	11889	-1.62411	4.57073	6.15075e-05	0.00813852
MVD	4717	-1.07556	5.42185	6.31769e-05	0.00830331
OR3A2	3457	-3.69446	-1.5962	6.47627e-05	0.00845498
ZFYVE21	8390	-0.564134	5.35324	6.55662e-05	0.00850319
AKTIP	5195	-0.551561	5.08425	6.63402e-05	0.00853814
ADAM12	9882	1.56255	3.84896	6.67076e-05	0.00853814
DMRT1	3253	3.62793	-2.28574	6.72445e-05	0.00855097
PSG5	4678	3.72772	0.0275311	6.84094e-05	0.00864297
ID3	1496	-0.999319	5.31277	6.99053e-05	0.00877535
CLEC4C	1566	2.92168	-1.35583	7.10337e-05	0.00886021
MCUB	3555	-0.726271	4.64405	7.16652e-05	0.00888241
ABCB6	5205	-0.800171	5.11452	7.75074e-05	0.00948238
CASTOR1	2741	-1.14054	3.55126	7.77525e-05	0.00948238
SIX6	2592	-6.50249	-1.32648	7.8234e-05	0.00948238
MAB21L3	6632	-1.39079	4.8504	7.9197e-05	0.00948238
FST	2752	1.8055	3.39082	7.92659e-05	0.00948238
PCDH11Y	11804	-3.00318	-1.00508	7.97293e-05	0.00948238
FCER1G	964	1.45086	3.5392	7.99074e-05	0.00948238
PPP1R3C	2541	-2.06891	5.45658	8.03797e-05	0.00948238
LILRB4	6328	1.88326	3.18342	8.08893e-05	0.00948536
ENSG00000288681	382	1.11851	6.07607	8.18983e-05	0.00954336
PLXNA2	13845	-0.764593	7.07593	8.27938e-05	0.00954336
GJB7	2727	3.55555	-1.08401	8.28459e-05	0.00954336
PRSS33	2140	3.65448	-2.47697	8.74684e-05	0.0100169
CASS4	5070	1.50038	1.9636	8.87029e-05	0.0100992
SNAP91	6651	4.23446	0.424796	9.00208e-05	0.0101648
STATH	2140	7.02842	-1.43792	9.03173e-05	0.0101648
LAMB3	4647	1.1566	7.58245	9.12843e-05	0.0101734
CLEC4D	2050	2.59753	-0.371389	9.1828e-05	0.0101734
PITHD1	2173	-0.748151	6.00536	9.24586e-05	0.0101734
CROT	4995	-0.905383	5.86766	9.29179e-05	0.0101734
ABL2	16676	0.722812	6.2566	9.29908e-05	0.0101734
ZNF556	6574	2.46907	-0.592022	9.60188e-05	0.0104436
ELOVL2	3988	2.53326	-0.35122	9.6527e-05	0.0104436
LILRA4	2183	2.20571	-0.223234	9.8275e-05	0.0105743
SPANXB1	466	6.26033	-1.58161	9.9755e-05	0.0106749
C5AR1	2964	1.47082	2.79738	0.00010229	0.0108152
C1QTNF6	7144	0.811372	3.42617	0.00010249	0.0108152
EPYC	1802	6.36394	-0.901483	0.000102723	0.0108152
CTHRC1	1745	1.54654	2.4469	0.000104384	0.0109313
ACTG2	3811	-3.23729	5.96348	0.000106551	0.0110655
GCOM1	6909	-0.978849	6.59781	0.000106887	0.0110655
NKX6-1	3930	3.42221	-2.58594	0.000107771	0.0110655
KLHL24	8650	0.753345	5.98959	0.000107926	0.0110655
HSPB8	3581	-1.16602	6.1763	0.000108619	0.0110785
DOCK3	9069	-1.50315	3.74411	0.000109425	0.0110825
SC5D	10054	-0.691404	6.1624	0.000109789	0.0110825
ACAT2	2639	-0.98245	6.12945	0.000110501	0.0110971
NPL	4975	0.761053	4.64721	0.000112746	0.0112648
ASPHD1	2312	1.74304	-0.382629	0.000113737	0.0113061
LY96	559	1.45927	1.77049	0.000114345	0.0113091
CIPC	5271	-0.573851	5.42117	0.000119265	0.0117365
ACTA1	2381	-2.65524	-1.18849	0.000120138	0.011753
MBOAT2	8694	-0.900118	7.57812	0.000120633	0.011753
SMOC1	4369	1.83755	0.247765	0.000121604	0.0117675
OLR1	3057	2.48453	1.77379	0.000122366	0.0117675
MREG	3576	-0.914377	5.58494	0.000122584	0.0117675
PLXNC1	10033	0.909593	5.45399	0.000125279	0.0118118
POU6F2	8320	2.98026	-1.00963	0.000125337	0.0118118
SCD5	4231	1.07536	3.5387	0.000125872	0.0118118
NLRX1	5308	-1.22472	6.45653	0.000125877	0.0118118
SLC17A3	3594	5.20625	0.15799	0.000126062	0.0118118
POPDC3	2280	3.11871	-1.60603	0.00013032	0.0121526
CMKLR2	2821	-1.66266	3.44075	0.00013125	0.0121814
UNC5B	6841	-0.86448	6.35716	0.000132056	0.0121984
NFAM1	5828	1.34319	2.56989	0.000134262	0.0122936
CNN1	2837	-2.75023	4.81612	0.000134343	0.0122936
SLC6A12	5317	1.57405	-0.442074	0.000135005	0.0122967
RAF1	19732	-0.517401	7.46725	0.000136642	0.0123013
BOK	2680	-0.975157	4.9437	0.000137053	0.0123013
HK3	3304	1.57585	1.66771	0.000137451	0.0123013
CXCL13	1435	3.63342	4.25419	0.000138174	0.0123013
ZNF385C	5185	1.95524	-0.23799	0.000138195	0.0123013
PLAUR	4457	1.52	4.89382	0.000141308	0.0124712
TMEM150C	3497	1.44343	2.29557	0.000141911	0.0124712
MNDA	2025	1.45909	3.36879	0.000142014	0.0124712
UNC13A	11180	2.047	0.885226	0.000143274	0.0124977
GCLM	5426	0.901366	4.04655	0.000143593	0.0124977
PWWP4	8071	5.62617	-1.2169	0.000146163	0.0126298
CSAG2	1652	4.77169	-1.87329	0.000147043	0.0126298
ALS2CL	9059	-1.00007	8.12298	0.000147223	0.0126298
B4GALNT4	4059	2.10817	0.487891	0.000147691	0.0126298
PKIA	4015	-1.05525	3.70565	0.000148415	0.0126366
SERPINI1	2128	1.03685	1.56536	0.000152025	0.0128879
DNAJB2	5841	-0.618257	6.06413	0.000155094	0.0130914
BCO2	6763	-1.28236	4.20802	0.000156648	0.0131659
CHRNB2	5882	2.43957	-0.317034	0.000157535	0.0131838
KIF1A	18058	3.13819	1.45897	0.00016156	0.013343
RRAGA	1599	-0.639037	5.07056	0.000161716	0.013343
HPN	3383	2.61967	-1.47967	0.000161799	0.013343
RHOF	6181	0.927126	4.64789	0.000162163	0.013343
CABCOCO1	1821	-2.1496	-1.6421	0.000163312	0.0133674
NSG1	4355	-1.59207	6.07067	0.000163825	0.0133674
BIRC3	7484	1.8937	6.82754	0.000164782	0.0133898
NAIP	10055	1.06127	2.46192	0.000166012	0.0134157
SYNJ2	12517	-0.553109	6.25535	0.000166472	0.0134157
TRAF1	4476	1.14432	4.58992	0.000167695	0.0134589
COL22A1	7865	2.56343	1.80982	0.000168523	0.0134702
KIF1C	8578	-0.717829	7.82281	0.000170593	0.0135802
RAB42	2301	1.56348	0.332247	0.00017294	0.0136659
CPLX2	7020	5.98376	0.509043	0.000174409	0.0136659
MMP12	1822	2.52443	4.8261	0.00017467	0.0136659
ACTC1	3097	-3.32165	0.767111	0.000174699	0.0136659
TRIM13	8096	-0.509933	5.9346	0.000175159	0.0136659
P2RY2	8953	-0.988334	6.59388	0.000179875	0.0139781
STAT4	8521	1.44954	3.75743	0.000180884	0.014001
GBE1	4651	-0.583159	5.48416	0.000182914	0.0140806
BEX5	983	2.27728	-0.550912	0.000183351	0.0140806
FOXI3	2841	3.63975	-1.87067	0.000186039	0.0142312
SLC9C2	5123	3.02683	-2.31525	0.000187217	0.0142417
PRMT8	6677	3.65967	-0.894875	0.000187738	0.0142417
BTRC	6613	-0.520065	5.79713	0.000188358	0.0142417
IRS4	16618	2.6931	-1.31378	0.000189867	0.01427
ADIPOQ	4599	6.57289	1.58624	0.000190189	0.01427
ATP6V0D2	2940	2.3033	-0.25532	0.000195455	0.0146092
HEXA	15893	0.570338	5.97601	0.000197593	0.0147128
FPR3	2779	1.20827	4.41236	0.000203453	0.0150918
CACNA1F	6928	1.83674	-0.30514	0.000206309	0.0152458
FAM135A	10476	-0.672365	7.34456	0.000209408	0.0154127
CLDN14	2382	2.60959	-1.89638	0.000210747	0.0154127
MGAM	10767	2.16134	2.19036	0.00021231	0.0154127
BARX2	3752	-1.0894	5.39986	0.00021259	0.0154127
NKX2-5	2048	5.30438	-1.33305	0.000213068	0.0154127
NALF2	4928	2.09935	-0.530932	0.00021329	0.0154127
FAM81B	2473	4.28801	-2.65039	0.000214659	0.0154546
ENSG00000285082	5172	1.32981	1.64433	0.000216307	0.0155163
SUCNR1	4181	1.36625	0.961091	0.000219627	0.0156969
CEACAM8	2549	2.63341	-1.95586	0.000221665	0.015785
GREB1L	11277	3.21912	0.927039	0.000225317	0.0159278
CCR8	1484	1.89865	-0.17108	0.000225985	0.0159278
WNT2	4360	2.02276	0.914652	0.000226467	0.0159278
IFITM1	1666	1.03376	6.59088	0.000226925	0.0159278
KRT9	2296	-2.84811	5.73393	0.00022993	0.0160812
DNER	3932	-2.03898	2.33488	0.00023196	0.0161547
CD300A	2705	1.29072	2.48942	0.000232631	0.0161547
CAST	19296	-0.741804	9.23967	0.000238087	0.0164021
KRT36	1911	-2.65613	2.25761	0.000238557	0.0164021
HMGCR	10125	-0.969773	8.29699	0.000238706	0.0164021
GGT5	6020	1.21195	2.82078	0.000240433	0.0164236
CABYR	3484	1.13127	1.34467	0.000240805	0.0164236
SERPINE1	3156	1.65706	5.44253	0.000241536	0.0164236
QARS1	4703	-0.504395	7.34545	0.0002452	0.0165707
FTL	2064	0.952069	8.64403	0.000245391	0.0165707
TLR1	12656	1.22386	4.55538	0.000251427	0.0169199
IL2RA	3962	1.95609	2.42995	0.000258587	0.0172522
NOS1	13113	-1.79336	4.61189	0.000259287	0.0172522
ERO1B	15361	1.02877	3.82878	0.000260645	0.0172522
EMILIN2	6469	0.989507	4.06693	0.000261155	0.0172522
HELB	4603	0.822724	4.03835	0.000261328	0.0172522
LIMCH1	10862	-0.966452	5.92939	0.000262459	0.0172522
IMPDH2	5123	-0.689524	7.28934	0.000263283	0.0172522
GREM2	4176	-2.87802	2.537	0.000263412	0.0172522
PRXL2A	6520	-0.852496	7.19242	0.000264834	0.0172875
SEZ6L2	4113	1.32303	2.18331	0.000266226	0.0173085
GSAP	8950	0.845002	4.81575	0.000266924	0.0173085
ULK3	3514	-0.880913	6.21491	0.000270036	0.0174525
SPAG17	9828	-1.67841	5.45553	0.000273856	0.0176193
CBLN4	3154	-4.13167	-2.14153	0.000274416	0.0176193
MAGEB2	1607	4.95766	-2.42941	0.000281154	0.0179929
PLCD1	4194	-1.07596	5.98389	0.000283189	0.0180641
LILRB3	3736	1.6244	2.36793	0.000286507	0.0182165
SPI1	4020	1.07815	3.18451	0.000288259	0.0182685
ARHGEF12	24906	-0.526949	8.91562	0.000289506	0.0182884
UNC13D	7802	-0.918409	5.63064	0.000292085	0.018392
LPO	6433	3.6321	-2.3862	0.000298868	0.0187108
SIGLEC14	5181	1.96852	1.35089	0.000299059	0.0187108
BSPRY	2339	-0.95756	4.90432	0.000302845	0.0188873
PROK2	1613	3.26545	1.32187	0.000304362	0.0189217
CCDC6	7261	-0.526566	7.20306	0.00030754	0.0190587
SOAT1	7005	0.885969	5.01929	0.000310087	0.0191559
ENSG00000248751	2057	-0.725576	4.77415	0.000312145	0.0192225
FHL5	4125	-1.82142	1.69375	0.000314469	0.01925
C6orf52	891	1.26285	-0.526338	0.000314558	0.01925
DNM3	11851	-1.26025	4.22967	0.000319053	0.0194642
GTSF1	2524	3.21215	0.584143	0.000320374	0.0194841
CCL8	862	2.06479	0.88684	0.000323292	0.0196007
PDCD1LG2	2432	1.46398	2.0743	0.000327421	0.0197898
IL4I1	2495	0.867439	3.49551	0.000337103	0.0203123
HRAS	2431	-0.720002	4.98553	0.000342652	0.0204779
GRIK2	26797	-1.83283	2.43583	0.000342681	0.0204779
IL18RAP	2966	1.67959	1.30504	0.000342989	0.0204779
SIGLEC1	8126	1.27984	3.68067	0.00034707	0.0206586
MKNK2	5221	-0.92245	7.92431	0.000349504	0.0207404
RGS5	6624	-1.32375	6.28045	0.000352409	0.0208259
NT5DC2	4799	-0.743872	5.15628	0.000355683	0.0208259
SLC16A7	13703	-0.85938	5.91215	0.000355882	0.0208259
EPB41L4A	8578	-0.636348	5.58002	0.000356218	0.0208259
RABGGTA	3417	-0.808515	5.58056	0.000356262	0.0208259
BMF	5447	0.83558	4.18091	0.000358225	0.0208783
RAB24	2065	-0.722116	5.31533	0.000361706	0.0210186
TMEM140	2313	1.16716	3.09897	0.000363572	0.0210552
FBXL22	3614	-1.36444	0.633085	0.000364486	0.0210552
KLK11	3113	-1.27694	7.20063	0.000366394	0.0211032
EI24	3491	-0.598053	6.43571	0.000387714	0.0222657
INKA1	1033	-1.01018	3.16932	0.00038924	0.022288
SORBS1	11052	-1.2993	5.74819	0.000393673	0.0223803
TPP1	6502	0.601183	5.77646	0.000394563	0.0223803
PKP3	3795	-1.02677	7.77164	0.000395656	0.0223803
IGSF6	3467	1.25971	3.45094	0.000396338	0.0223803
SNX10	9556	1.13384	3.4063	0.000396567	0.0223803
PHYH	3377	1.19809	3.48397	0.000402177	0.0226264
SPATA21	4506	3.29756	-2.26527	0.000404398	0.0226264
RASSF4	9481	1.20192	4.55891	0.00040484	0.0226264
PXDN	11266	0.970727	5.33482	0.00040592	0.0226264
CPNE4	6433	2.93111	-1.02006	0.000406705	0.0226264
RBM15B	6624	-0.511511	6.28566	0.000409763	0.022732
MMP3	1854	3.63232	4.70468	0.000412676	0.0227732
ENSG00000293584	69	0.984027	1.14232	0.000412832	0.0227732
CLIC3	969	-1.55779	4.68411	0.00041516	0.0228373
PTGIR	4296	1.22428	0.82765	0.000418833	0.0229748
COL5A2	7319	0.991564	7.01277	0.000420347	0.0229935
BTD	17659	0.820494	5.18778	0.000423344	0.0230675
RAB30	11832	0.897399	4.68293	0.000424809	0.0230675
CFAP74	10422	1.80685	-1.83475	0.000425234	0.0230675
DENND3	14693	1.24994	5.46969	0.000428972	0.0231662
SH3GLB2	6842	-0.754214	6.82142	0.00042942	0.0231662
SORT1	9127	-0.768407	7.48711	0.000433239	0.0232105
GRIN3A	8189	2.11756	-1.23573	0.000433542	0.0232105
CSMD1	18700	2.86796	1.7935	0.000433797	0.0232105
TNS3	12569	0.810432	6.16273	0.000436813	0.0233082
CXCL14	1975	-1.17427	7.84696	0.000441014	0.0234684
SERPINB13	4534	-1.27595	9.32343	0.000447263	0.0236372
TLR8	4353	1.45357	2.35706	0.000447279	0.0236372
VIT	3712	-1.82252	1.4522	0.000447806	0.0236372
CCDC57	12950	0.711051	5.09449	0.000451649	0.0237759
HECTD1	21483	-0.605836	9.28068	0.000453977	0.0238344
OGDHL	5726	2.37653	0.714171	0.000456601	0.0239081
LILRA6	4011	1.39863	1.63447	0.000458473	0.0239113
SOHLH1	3642	4.51649	-1.93045	0.000459264	0.0239113
JAKMIP3	14669	1.49794	0.253504	0.000460325	0.0239113
KCNJ10	6575	2.59046	-0.89753	0.00046655	0.0240622
PLEKHH3	4803	-0.75804	5.48629	0.000467345	0.0240622
ARL2BP	1994	-0.466145	5.27371	0.000467695	0.0240622
HTR2C	4842	5.72506	-1.61811	0.000469196	0.0240622
PNMA6E	3431	5.25899	-1.11608	0.000469374	0.0240622
EHD3	4825	-1.0022	4.7928	0.000472023	0.0241348
TEAD2	2980	0.830755	3.69738	0.000475567	0.0242527
MAP2K4	5709	-0.489173	6.08249	0.000478903	0.024328
PATL2	4956	1.17589	2.29317	0.000481758	0.024328
ZKSCAN8	7580	0.635431	5.26531	0.000481995	0.024328
MYZAP	6524	-1.19845	7.07287	0.000483197	0.024328
RUNX3	4922	1.06192	3.85203	0.000483256	0.024328
UBD	894	2.58577	4.66863	0.00048659	0.0244331
ST6GAL2	7229	2.23853	1.79622	0.00049589	0.0247745
KRT72	2154	2.41624	1.78575	0.000495919	0.0247745
INHBB	3206	1.31569	1.01508	0.000498052	0.0248177
SLC25A10	2621	-0.880494	4.47597	0.000503906	0.0250135
LHX1	4913	3.25181	-2.38411	0.00050653	0.0250135
CSF2RB	4990	1.16532	5.30955	0.000507868	0.0250135
HLA-DQA1	6883	1.3261	6.4343	0.000508153	0.0250135
ANKK1	2608	-1.35294	1.82779	0.000509188	0.0250135
SPEGNB	931	2.91823	-2.28322	0.000509645	0.0250135
MAGEA9B	1927	5.05805	-1.35298	0.000511962	0.0250644
PLXNB1	9768	-0.666847	7.50671	0.000516382	0.0252178
APOC4-APOC2	1829	1.78993	0.146644	0.000524588	0.0254691
GNRHR	4402	-1.89824	1.68265	0.000527064	0.0254691
GID8	4594	-0.587626	6.61847	0.000531289	0.0254691
LAG3	3056	1.3804	1.0976	0.000533517	0.0254691
TMEM184A	7612	-0.989004	6.81644	0.000533661	0.0254691
RNF141	7825	-0.740922	6.80887	0.000534862	0.0254691
SIRPB2	5047	1.02561	2.27935	0.000535377	0.0254691
SRARP	3039	4.94648	-1.17233	0.000535885	0.0254691
KCNJ16	6340	3.33492	-1.332	0.000536004	0.0254691
ITIH3	5711	-2.28423	-0.195671	0.000537056	0.0254691
ARL4D	1578	-1.01185	4.64708	0.000537089	0.0254691
GTF3A	2926	-0.491179	5.35698	0.000537984	0.0254691
TIMP1	1446	1.13354	5.42112	0.00053919	0.0254691
HCAR3	2056	1.68076	4.53777	0.000540775	0.0254691
SERPINH1	6281	0.653414	5.88844	0.000541038	0.0254691
RSRC1	17897	0.634423	5.87888	0.000552245	0.0259343
VANGL1	9045	-0.523427	6.18654	0.000556642	0.0259996
VCX	967	3.84178	-2.55316	0.00055954	0.0259996
RAB25	1689	-0.889915	7.03685	0.000559619	0.0259996
BARX1	1755	3.50642	-1.92475	0.000559788	0.0259996
DISP2	12752	2.37556	2.92996	0.00056196	0.0259996
ZNF654	6800	-0.453	5.60448	0.000562369	0.0259996
RAET1E	7171	-1.34435	6.35707	0.000564376	0.0259996
CCL5	1364	1.38185	4.1137	0.000565246	0.0259996
P4HA1	3093	0.799507	5.26061	0.000565584	0.0259996
DHRS1	4949	-0.761566	5.54545	0.000567279	0.0260164
CLEC4E	2364	2.15393	0.881751	0.000570096	0.0260845
RGS18	2801	1.38831	1.42601	0.000573048	0.0261585
GAREM2	5942	1.33665	1.6889	0.000575521	0.0262103
ACOXL	6107	2.20021	0.271386	0.000580506	0.026376
ASB11	3124	3.67112	0.616106	0.000582754	0.0263796
COL11A1	9091	3.03336	1.72764	0.000583281	0.0263796
NUDT8	1482	-0.981186	2.88298	0.000586013	0.0264422
RSPH4A	2840	1.45952	-0.813472	0.000588862	0.0264972
GATA4	4443	4.5023	-1.98093	0.000590993	0.0264972
EIF3L	4296	-0.518929	7.6862	0.000591293	0.0264972
SAMSN1	5185	1.3908	3.94032	0.000597717	0.0265621
APLNR	3674	1.17236	2.99205	0.000598329	0.0265621
EEF1G	2639	-0.588541	9.8273	0.000599002	0.0265621
MROH2A	5730	2.4466	-0.340142	0.000599175	0.0265621
PLEKHG1	10294	-0.519848	6.15608	0.000599521	0.0265621
KCND3	19393	-0.794278	5.69034	0.000602891	0.026651
FKBP11	4957	0.712701	4.44151	0.000608059	0.026819
CALCR	4222	2.42969	-1.86015	0.000611934	0.0269292
ENSG00000290315	5589	-0.509538	7.82424	0.000614213	0.0269516
USP18	4409	1.15182	3.19466	0.000615195	0.0269516
HAVCR2	5311	0.944216	3.21377	0.00061693	0.0269673
TLX1	2626	3.56245	-1.32207	0.000620926	0.0270482
TBX20	1828	3.18895	-1.35025	0.000621545	0.0270482
KLHL25	7111	-0.637416	4.45108	0.000625808	0.0271563
TNFAIP8L3	2572	-1.12903	3.87122	0.000627029	0.0271563
C13orf46	3833	1.42399	-0.14436	0.000628188	0.0271563
SVIL	12536	-0.531916	8.12172	0.000633579	0.0271912
RUBCNL	15923	1.91219	4.39954	0.00063368	0.0271912
ADGRE3	4020	2.12443	0.745147	0.000634801	0.0271912
NTS	1555	3.90235	3.20386	0.000635056	0.0271912
IFNE	1475	-1.4648	3.26982	0.000635938	0.0271912
RPS3A	2280	-0.608435	9.4127	0.000640325	0.0273191
PBRM1	9654	-0.412465	7.44881	0.000641851	0.0273247
CXCR1	2459	1.8804	1.69426	0.000650976	0.027609
OXTR	4541	-1.28053	1.03118	0.000651348	0.027609
CYTH4	6099	1.24392	4.53642	0.000657629	0.0278115
CLEC4A	1296	1.04078	1.53451	0.000658967	0.0278115
ZNF114	3014	1.93034	0.280621	0.000662145	0.0278575
STK25	7588	-0.474852	6.19941	0.000663858	0.0278575
THEMIS2	4621	1.16057	4.32688	0.000664771	0.0278575
TBXT	2603	4.17332	-2.15859	0.000665746	0.0278575
APOC2	1263	1.81959	0.117314	0.00066774	0.0278814
TENT5B	2382	-1.40714	6.42101	0.000672651	0.0280266
ACTA2	6399	-1.59159	6.90084	0.000675609	0.0280901
PAEP	1454	3.71722	-1.54404	0.000677571	0.028112
RASGEF1A	6219	1.66184	1.69672	0.000686984	0.0283712
DDX60L	12156	0.980585	6.08813	0.000687036	0.0283712
ADAMTS16	5863	2.14608	-1.23151	0.000688165	0.0283712
ACOX3	3846	-0.691219	5.44963	0.00069156	0.0284032
DRGX	3078	3.8988	0.0641038	0.000691841	0.0284032
AP3B2	14432	1.44179	1.89443	0.000699738	0.0286482
CAGE1	3511	1.40954	-0.641704	0.000700735	0.0286482
HCLS1	5093	1.20338	5.18548	0.000703755	0.0287118
MED12L	14345	-1.33648	2.18697	0.000712036	0.0289594
RAG2	3502	-4.16138	-2.45643	0.000712782	0.0289594
APOBEC3F	5215	1.09435	2.43495	0.000718773	0.0291423
RARG	5127	-0.890414	7.14381	0.000722461	0.0292313
RASGRF1	9977	1.64678	0.10868	0.000729309	0.0294475
PDE9A	5281	1.86402	2.68061	0.00073101	0.0294555
SEMA3F	4826	-0.809302	6.89346	0.000732692	0.0294627
TNFAIP8	8506	0.506454	5.74896	0.000742715	0.0298045
MUSTN1	702	-1.11915	1.63474	0.000745128	0.0298402
IFIT1	4614	1.49169	4.96209	0.000748201	0.0299021
ENPP6	4615	2.68284	0.448475	0.000749934	0.0299087
FRMD8	4069	-0.736846	6.60018	0.000751421	0.0299087
ROS1	8890	2.89751	1.29377	0.000761584	0.0302517
ZKSCAN3	4804	0.653237	3.36985	0.000763539	0.030268
MAP2K2	7767	-0.650273	6.00484	0.000766391	0.03028
FAM219B	5015	-0.518144	6.12097	0.000766936	0.03028
AHNAK	19466	-0.594323	12.9182	0.000772969	0.0303083
METTL9	6951	-0.515431	6.39554	0.000774776	0.0303083
CHI3L2	3295	-1.62757	3.73969	0.000775512	0.0303083
TRAM2	7047	0.834003	5.37339	0.000775994	0.0303083
MCHR1	2436	-1.76399	0.20926	0.000777086	0.0303083
MSR1	7812	1.16696	3.6043	0.000778019	0.0303083
EPGN	3299	-1.96208	6.18271	0.000779971	0.0303083
CATIP	4982	2.09926	-0.915865	0.000780033	0.0303083
A2ML1	7156	-1.34034	10.0537	0.000782789	0.0303494
CENPU	3483	-0.759856	5.36238	0.000784189	0.0303494
ZNF185	4968	-1.0654	8.36014	0.000786511	0.0303792
SLC44A2	4952	-0.491072	7.13557	0.000790473	0.0304721
TOM1L2	7867	-0.587948	6.84935	0.000798528	0.0307222
FCAR	3327	2.51339	0.599454	0.000800642	0.0307431
SIX4	6771	1.79217	2.57011	0.000806647	0.030913
ADAMTS12	9605	1.20486	3.58042	0.000813589	0.0311182
DNAAF1	7783	2.14385	-1.01124	0.000823008	0.0314171
DSTN	3639	-0.590308	7.85646	0.000824745	0.0314222
SLCO1B3-SLCO1B7	3774	4.03587	2.01172	0.000834959	0.0316913
SERPINA3	5000	2.13978	3.97227	0.000835045	0.0316913
DBNL	12587	-0.548598	8.05927	0.00084295	0.031888
CYTIP	8789	1.42603	4.75574	0.000847861	0.031888
ID1	1713	-0.970938	6.86857	0.00084797	0.031888
CIBAR2	1862	2.9519	-1.10591	0.000848947	0.031888
SSTR3	4677	2.55068	-1.1244	0.000849241	0.031888
NDRG4	9647	-1.46081	6.87599	0.00085	0.031888
GCA	5323	0.918563	3.72815	0.000853937	0.0319425
PHACTR1	24490	0.899641	3.5346	0.000854714	0.0319425
NLRC4	3788	1.27476	0.882869	0.000856571	0.0319509
SLCO2B1	10277	1.1906	5.35777	0.000858854	0.0319752
ATP2B3	10469	3.59102	-1.72721	0.000863325	0.0320806
CTSZ	19384	0.9807	6.3437	0.000869512	0.0322493
HMGCS1	6627	-0.85657	7.87317	0.000877275	0.0324455
MSMO1	2852	-0.944819	6.82931	0.000878341	0.0324455
NIPAL1	5983	-0.8399	5.88259	0.0008801	0.0324455
OR2W3	945	-1.70698	-1.03403	0.000881429	0.0324455
KCNA2	18723	1.53821	2.09789	0.000883902	0.0324755
RPL4	5609	-0.571592	9.94066	0.00088894	0.0325994
ZPLD1	5130	2.13079	-1.80721	0.000893335	0.0326616
ENSG00000285133	105	0.895156	1.62703	0.000893969	0.0326616
TPD52L1	7595	-0.808448	5.74772	0.000901425	0.0327962
ABCD1	4238	0.920372	2.53906	0.000905148	0.0327962
PTP4A3	3692	1.16264	3.11952	0.000905627	0.0327962
STRC	8102	1.72552	-0.680586	0.000905814	0.0327962
ZRSR2	7485	0.708732	3.41005	0.000906028	0.0327962
SHQ1	5833	-0.461333	4.61405	0.000918596	0.0331414
ENSG00000289768	854	1.33026	2.56515	0.000918948	0.0331414
HSD17B14	1112	1.06331	0.420216	0.0009255	0.0332639
PIM2	2761	1.44161	4.94695	0.000925744	0.0332639
LRRN1	6401	1.96549	1.02112	0.000931269	0.0334012
MPPED1	5821	2.61742	-1.44485	0.000950609	0.0339216
HSPB1	3141	-0.875978	8.9925	0.000952336	0.0339216
ACTL8	1844	2.9345	-1.33678	0.000954991	0.0339216
FGF5	5958	3.14401	-1.77879	0.000955844	0.0339216
FOXD1	2863	1.66749	0.440088	0.000956456	0.0339216
SLN	906	3.09539	-1.71825	0.000957234	0.0339216
ANKRD31	6526	-1.61866	3.21724	0.000959394	0.0339216
XRCC5	5463	-0.445366	8.2774	0.000959636	0.0339216
PDE7A	10601	0.69789	5.71874	0.000963049	0.0339655
PGAM4	1690	-1.39364	1.31579	0.000964348	0.0339655
MAGEC2	1994	4.78784	-2.10004	0.000967702	0.0339783
SUMF1	6944	-0.452308	5.16672	0.000968182	0.0339783
IBSP	1573	3.21055	-2.48375	0.00097494	0.0341543
NTSR2	1600	3.93354	-2.79339	0.000976868	0.0341607
RCBTB1	4509	0.683466	4.26768	0.000981347	0.0342141
TMEM63C	6363	-1.00102	4.64758	0.000981889	0.0342141
VSTM1	1405	3.18349	-2.12248	0.000984408	0.034241
TTC22	6111	-0.806561	6.68322	0.000989766	0.0343663
OSCAR	2069	1.01694	0.381465	0.000995191	0.0344935
DNASE2	3834	0.560169	4.162	0.000998026	0.0345306
TOLLIP	5983	-0.652047	6.108	0.00100289	0.0345889
ZBTB8B	12831	2.31966	-1.04884	0.00100324	0.0345889
MPZL2	4740	-0.912054	8.43935	0.00100749	0.0346742
TCN1	1500	-1.95636	6.00758	0.00101368	0.0348261
ATP10D	7978	-0.74233	7.16714	0.00101936	0.0349263
BARHL2	2044	-3.8478	-2.66828	0.00102143	0.0349263
PXN	7460	0.82045	5.95905	0.00102355	0.0349263
ORMDL3	3752	0.478611	5.30454	0.00102373	0.0349263
HTRA4	2032	1.35351	0.112841	0.0010269	0.0349278
INPP5A	3739	-0.664794	4.62648	0.00102734	0.0349278
VN1R2	1460	3.68696	-2.53776	0.00103381	0.0349915
GPR85	7582	1.2457	-0.29346	0.00103394	0.0349915
PARD3	7339	-0.627617	7.64424	0.00103557	0.0349915
OR2D2	927	1.39595	-1.3165	0.00103636	0.0349915
TDRD1	8686	3.32706	1.31099	0.00104003	0.0350547
PDIA5	4067	0.481651	4.78744	0.00104309	0.0350976
ZNF281	4895	0.59686	4.77378	0.00105206	0.0353388
TAPBP	6648	0.588678	7.58789	0.0010617	0.0355673
ALDH7A1	17914	-0.725864	6.60173	0.00106269	0.0355673
FBN3	9985	2.31568	-1.34042	0.00106431	0.0355673
F7	3799	2.12101	-2.21718	0.00107821	0.0359275
LHX9	10442	2.59664	-1.29486	0.00107876	0.0359275
RGPD5	14185	0.791298	1.0654	0.00108233	0.0359325
NPHP3	11488	0.460039	5.48035	0.00108258	0.0359325
SRSF12	6658	1.34484	-0.140076	0.00108992	0.0360274
PCED1B	2618	1.16312	2.55292	0.00109068	0.0360274
PAIP2B	6300	-0.795978	4.90915	0.00109096	0.0360274
CIMAP2	1777	-1.43966	2.52809	0.00109877	0.0361313
CDH4	7516	-2.25502	-0.061496	0.00109898	0.0361313
FYCO1	10329	-0.50533	7.01902	0.0011003	0.0361313
FAP	6968	1.23263	3.86734	0.0011032	0.0361313
LGALS7B	660	-1.81758	6.75017	0.00110333	0.0361313
ISG20	7184	0.982121	4.88579	0.00110518	0.0361316
SLC10A4	2551	1.70542	-1.58346	0.00111639	0.0364068
OR51A7	2192	-3.20703	-2.80588	0.00111732	0.0364068
ICAM1	3448	1.46544	5.63963	0.00112396	0.0365622
TNNT2	7330	-1.13282	3.65443	0.00112822	0.0366401
ABLIM1	10211	-0.6867	9.3336	0.0011321	0.0366835
ALX1	1332	2.14334	-0.87318	0.00113331	0.0366835
EVI2B	2061	1.44204	3.64783	0.00114955	0.0371479
LILRA2	5349	1.53424	0.507246	0.00116246	0.0374696
CCL3	1494	1.96088	2.01231	0.00116494	0.0374696
ENDOU	2679	-1.82162	6.0422	0.00116584	0.0374696
OR7D2	3461	2.85303	-2.1239	0.00116716	0.0374696
SLC5A12	7571	2.43059	-0.791407	0.00117835	0.0377244
SLC39A14	6908	1.13408	5.48792	0.00117895	0.0377244
JAK3	8369	1.30606	4.63979	0.00118119	0.0377346
TM7SF2	3408	-1.18081	5.75353	0.00118984	0.0379489
OR10D3	3648	3.17424	-2.69567	0.00119318	0.0379522
GFOD2	8592	-0.762499	6.41289	0.00119382	0.0379522
EVX1	3358	4.49081	-0.450553	0.00120021	0.0380326
TTC32	1995	0.567271	2.75108	0.00120097	0.0380326
TAAR1	2871	3.83041	-0.359735	0.00120341	0.0380326
CD276	5482	0.727282	5.09461	0.00120412	0.0380326
GAL	1300	4.00452	0.0518137	0.00120963	0.0381453
EPHA8	5434	2.17588	-1.28745	0.00121251	0.0381746
ASPG	6119	-1.28112	4.40159	0.00122251	0.0384276
MMP9	2336	1.59346	4.46472	0.0012299	0.0385683
CCL4L2	1397	1.81083	1.11152	0.00123232	0.0385683
SETD7	13909	-0.449883	7.13774	0.00123289	0.0385683
CITED4	1310	-1.1335	3.15741	0.00123686	0.0385931
IL7R	6020	1.47513	5.5044	0.00124046	0.0385931
ACAP3	8707	-0.859546	6.48384	0.00124151	0.0385931
SPOCK2	6405	1.51765	4.33535	0.00124368	0.0385931
HCST	564	1.22637	1.56217	0.00124442	0.0385931
TUBA4A	3698	-0.918529	7.60091	0.00124551	0.0385931
GATD1	5510	-0.509105	5.52295	0.00124812	0.0386128
LEMD1	1041	1.68828	0.513126	0.00126091	0.0389469
DES	2489	-3.20338	6.32073	0.00126553	0.0390281
E2F3	5190	0.594478	4.54616	0.00127429	0.0392364
PEAK3	2564	1.55459	-1.84124	0.00127762	0.0392772
ABCA13	19075	2.11557	6.35007	0.00129874	0.039864
EPHA4	7554	-0.85377	6.85094	0.00130323	0.0399392
CDC42BPG	6531	-0.766666	6.39576	0.0013062	0.0399677
GCNT4	5884	-0.982816	4.87945	0.00131825	0.0402548
RFLNB	3621	0.889959	3.38728	0.00132391	0.0402548
CD86	3437	1.20443	3.23956	0.00132412	0.0402548
METAP1	4074	-0.438494	6.29263	0.00132524	0.0402548
CCDC15	4823	-0.789229	3.82665	0.00132586	0.0402548
ZFP28	6972	-0.941966	2.53468	0.00133063	0.0402952
SLC38A6	5518	0.532428	3.70009	0.00133158	0.0402952
SLC22A4	2721	1.20108	0.861011	0.00133337	0.0402952
CCDC187	11626	1.87007	-0.354671	0.00134016	0.040398
ZNF710	5004	-0.50801	5.30989	0.00134089	0.040398
WIPF1	15561	1.04546	5.69072	0.00134889	0.0405188
KRTAP9-9	981	5.7061	-1.8794	0.00135319	0.0405188
ZNF469	13774	1.14152	2.44938	0.00135763	0.0405188
DUSP9	2769	1.68102	-0.0653993	0.00135988	0.0405188
FZD2	3779	1.03071	0.966388	0.00136303	0.0405188
GPR141	4803	0.998291	1.92598	0.00136343	0.0405188
SNCA	6202	-1.01463	2.91381	0.00136376	0.0405188
SPIB	4282	2.84005	3.50478	0.00136584	0.0405188
COX6B2	3720	1.69638	1.83096	0.00136719	0.0405188
ARRDC3	4985	-0.717306	8.01982	0.00136745	0.0405188
IP6K1	5200	-0.47772	5.81225	0.00136857	0.0405188
TGFBI	7717	0.882897	6.99044	0.00137024	0.0405188
CBS	6786	1.99813	-0.308241	0.00137251	0.0405188
LST1	2281	1.0689	2.64154	0.00137656	0.0405188
FGR	3382	1.07139	3.06998	0.0013794	0.0405188
SAMD3	6900	1.35873	1.95531	0.00138159	0.0405188
TCHH	6985	3.05658	4.25228	0.00138623	0.0405188
CCDC9B	7482	-0.870076	5.53172	0.00138719	0.0405188
GP1BB	959	-1.68674	1.28396	0.0013881	0.0405188
TMEM200A	5858	1.82862	2.83343	0.0013899	0.0405188
CALML3	1811	-1.39601	8.79188	0.00139125	0.0405188
MIOX	1796	2.39468	-2.00701	0.0013918	0.0405188
BHMT	3487	-2.22158	-1.43581	0.00139249	0.0405188
KCTD11	3056	-0.991931	6.06206	0.00139777	0.0406122
GPR15LG	825	-0.950513	6.82845	0.00140649	0.040805
RBM12B	8819	0.465842	5.9075	0.00141735	0.0410591
FOXL2	2914	2.18552	-1.09439	0.00143161	0.041411
TSPEAR	4462	2.28645	-0.650576	0.00143558	0.0414644
TPPP3	2601	-1.38939	6.17104	0.00144008	0.0414873
PTCH2	6024	0.985293	2.13833	0.0014406	0.0414873
SMAD6	8556	-0.831234	3.74614	0.00144669	0.0416014
LPIN3	4667	-0.843563	6.62312	0.00145098	0.0416636
MAPKAPK3	3915	-0.765785	6.44187	0.00145348	0.0416743
FILIP1L	7233	-1.13642	5.61058	0.00146262	0.0418749
PTX3	1884	1.96073	0.135043	0.00146866	0.0419369
DYNLT3	3120	-0.842663	5.77958	0.00146907	0.0419369
CCR1	2646	1.27981	3.01801	0.00148953	0.0424591
MXD3	4743	-0.575543	5.49216	0.00151396	0.043093
TEX11	3351	2.49701	-1.18887	0.00152453	0.0432916
EML1	8987	-0.834859	4.8665	0.00152536	0.0432916
NUAK2	3391	-0.813699	5.54211	0.00153293	0.0434432
NSDHL	1996	-0.731973	5.36755	0.00154068	0.0436
BRINP1	3874	-2.17251	0.96287	0.00154478	0.0436529
RRAGD	5095	-0.821941	4.83754	0.00154832	0.0436838
ENSG00000291314	888	-0.668804	3.91522	0.00155034	0.0436838
MMAB	6018	-0.582918	4.71422	0.00155495	0.0437182
KRTAP19-3	552	4.84918	-2.81034	0.0015562	0.0437182
MS4A6A	5955	0.951224	4.93696	0.00155825	0.0437182
IGSF1	7573	1.96715	0.274797	0.00156627	0.0438802
BDKRB2	6845	-0.605689	6.03718	0.00156867	0.0438846
TAX1BP3	1381	-0.599949	6.46344	0.00157386	0.0439388
CCR5	3580	1.21937	3.13782	0.00157509	0.0439388
CMKLR1	5666	1.05949	3.53042	0.00158256	0.0440845
CD164L2	1994	-1.19014	2.97259	0.00159342	0.0443237
MAPK7	5196	-0.705867	4.73845	0.00160696	0.0445778
RNH1	7374	-0.663144	7.20959	0.0016071	0.0445778
PDE6G	1095	1.36343	-1.17777	0.00161242	0.0446102
MYH11	17946	-2.15919	7.90216	0.00161283	0.0446102
HPS3	6202	0.576389	4.78389	0.00161855	0.0447054
SNTA1	2211	-0.721523	2.7463	0.00162265	0.0447555
EIF2AK2	11036	0.719999	7.2337	0.00162965	0.0448854
ACAD8	7121	-0.543759	5.13723	0.00163441	0.0449531
KRTAP3-1	739	4.75193	-1.81599	0.00163851	0.0449765
LRBA	20981	-0.399001	8.38402	0.00163985	0.0449765
TLR4	13277	1.0307	4.88331	0.00164582	0.0450404
PRR5L	6616	1.16964	4.27924	0.00164678	0.0450404
ERVV-2	3033	4.48162	-1.50497	0.00165489	0.0451826
ST3GAL3	19448	0.691464	4.2082	0.0016566	0.0451826
PUSL1	2640	-0.779465	3.60022	0.00166946	0.0454702
EIF3F	15136	-0.395197	6.71657	0.00168062	0.0457106
TGM5	3684	-1.41658	5.76572	0.00168377	0.0457328
ENSG00000188897	12191	0.989233	2.71995	0.00169026	0.0458453
GRIA1	7791	2.45208	2.40497	0.00169492	0.0458732
SSU72	6919	-0.404025	6.20425	0.00169597	0.0458732
ALDH1L2	9493	1.0839	3.6587	0.00170294	0.0459485
LSS	7238	-0.717365	6.83441	0.00170345	0.0459485
FAM149B1	7520	-0.405774	4.49587	0.00170697	0.0459801
OVCA2	1031	-0.566494	4.43466	0.00171946	0.0462529
GAS7	10158	-0.941194	6.71719	0.00172352	0.0462751
ENSG00000286022	2857	-2.13339	8.7164	0.00172501	0.0462751
PITPNM3	10671	-0.600868	5.95611	0.00173298	0.0464253
ADGRL2	24178	-0.832018	7.56113	0.00174103	0.0465773
C19orf38	1552	1.26363	0.372352	0.00175016	0.0466989
TMEM39A	5867	0.448737	5.26413	0.00175034	0.0466989
TNFAIP3	6443	0.962989	6.66685	0.00176168	0.0468893
TGM3	2694	-2.13028	8.72346	0.00176227	0.0468893
ADARB2	10567	1.82377	1.30338	0.00176837	0.0469877
PREX1	7509	0.878311	5.25741	0.00177857	0.0470805
BEST1	8688	0.983499	1.84102	0.00178163	0.0470805
CSF3R	10594	1.74923	4.20048	0.00178275	0.0470805
SLC15A3	6949	0.975726	3.84611	0.00178312	0.0470805
PRDX2	2034	-0.574736	6.79632	0.00178388	0.0470805
FPR2	3625	2.56251	2.03249	0.00178862	0.0471247
ALG1L2	1538	1.37351	0.187634	0.00179099	0.0471247
FGD6	10044	0.519831	6.61927	0.00179277	0.0471247
C1QTNF1	4755	1.26667	3.92222	0.00179875	0.0472183
FPR1	2583	1.77215	3.06206	0.00180234	0.0472201
SIGLEC10	3668	1.40621	2.76051	0.00180364	0.0472201
NTMT2	2322	2.91404	-2.76451	0.00180978	0.0473177
TJAP1	6741	0.582424	4.18032	0.00183425	0.0478935
ESRP2	5189	-0.676661	6.92239	0.00184187	0.0480238
DNAH10	16234	1.83301	0.654026	0.00184415	0.0480238
SPO11	1823	2.46105	-2.53124	0.00184785	0.0480565
DCSTAMP	2778	2.37994	-2.16367	0.00185426	0.0481591
SNAI1	1705	1.19975	0.460463	0.00185902	0.0481832
HDGFL1	2101	4.16755	-0.0319028	0.00186011	0.0481832
CCDC85C	17620	-0.684322	6.19121	0.00186737	0.0483074
ENSG00000289692	833	1.13812	4.88559	0.00187307	0.0483909
CNTN1	7649	-1.37517	6.08896	0.00188554	0.0486489
PPP1R7	3781	-0.39972	5.27144	0.0018928	0.0487225
TFEC	8644	1.37723	3.42092	0.00189337	0.0487225
VAV2	5682	0.609141	4.82721	0.00190484	0.0489467
NDST1	9510	-0.660034	7.80345	0.00190708	0.0489467
MYO1H	4803	-1.48874	0.921882	0.00191197	0.049008
FCHSD2	5245	0.624139	5.32336	0.00191465	0.0490125
PCDHB9	4415	1.42746	1.36816	0.00192005	0.0490643
ZSCAN31	4957	-0.934018	4.94735	0.00192168	0.0490643
TENM3	12010	1.49806	3.10753	0.00192531	0.0490928
NPHS1	6717	2.89178	-0.826329	0.00193267	0.0491667
CYSLTR2	5372	1.06824	2.10205	0.00193622	0.0491667
SLMAP	17058	-0.457045	7.48727	0.00193741	0.0491667
FXYD7	1796	1.84009	-2.06846	0.00193825	0.0491667
INS-IGF2	1826	1.32242	1.12911	0.00194429	0.0491751
ORM1	863	2.70725	-2.55289	0.00194871	0.0491751
FASN	9321	-0.883581	7.79536	0.00194889	0.0491751
RAPGEFL1	5736	-0.747701	7.46302	0.00195053	0.0491751
TDRD12	7026	2.39525	0.38884	0.00195113	0.0491751
KLHL18	7064	-0.707621	6.0487	0.00195457	0.0491984
RAB39A	1885	1.36804	0.163771	0.00195796	0.0492206
FHL1	5862	-1.62542	5.55614	0.00197432	0.0495681
RMND5B	7704	-0.527917	5.75509	0.00197981	0.0496423
EMX1	5472	2.19168	-1.7434	0.0019934	0.0499191
CCDC127	9642	0.675724	3.71822	0.00199648	0.0499324
PCDH1	5924	-0.669373	6.8484	0.00200028	0.0499636
NCK2	2975	-0.511633	5.66594	0.00201085	0.0501345
ABHD5	7539	-0.715071	6.56755	0.00201224	0.0501345
ADA2	11032	1.04284	4.55423	0.00202219	0.050307
IRF4	5965	1.47	4.97301	0.00202574	0.050307
FDFT1	5080	-0.641473	7.29092	0.00202687	0.050307
RNF175	4144	1.65805	-0.368584	0.0020314	0.0503556
GPD1	3822	1.9587	0.915113	0.00204015	0.0505086
MYO1F	11741	0.987706	4.28865	0.00204816	0.0506428
SAXO1	9081	1.22672	-0.873219	0.00205746	0.0507487
DHX32	3925	-0.518315	6.09984	0.00205763	0.0507487
CYB5A	9271	-0.645138	5.43392	0.002062	0.0507829
GABBR2	7343	2.42669	-1.58701	0.0020642	0.0507829
APOBEC3H	1251	1.47092	-0.834787	0.00207567	0.0509676
CCL4	1795	1.5023	2.22224	0.00207691	0.0509676
RPA1	5492	-0.522442	6.56387	0.00210841	0.0516759
CCNJL	9223	1.14106	2.15678	0.0021163	0.0518044
NRIP3	5138	1.35731	2.62963	0.0021225	0.0518914
JAML	8600	0.873276	4.66856	0.00213249	0.0520352
FBXL13	6185	1.09352	1.68628	0.0021337	0.0520352
SIGLEC5	3339	1.55623	0.465069	0.00215284	0.0524366
RAB6C	3073	-0.62489	1.42023	0.00216053	0.0525586
HIP1	8955	0.560715	5.19284	0.00217963	0.0529574
THSD4	16031	-0.948619	7.28616	0.00218813	0.0530982
CEP15	4388	-0.894506	2.32724	0.00219471	0.0531918
ARHGAP36	3071	2.94662	-2.73693	0.00220066	0.0532236
DUOXA1	3722	-0.966504	7.0671	0.00220145	0.0532236
PRAM1	3291	1.03876	-0.288277	0.00220608	0.0532357
IMP3	2510	-0.54134	5.04783	0.0022074	0.0532357
SQLE	4305	-0.914021	7.46994	0.00221117	0.0532611
TUBAL3	1793	1.81327	0.783289	0.00221846	0.053371
HTR1B	2568	-1.50443	-1.79607	0.00222629	0.0534715
LILRB2	3819	1.31729	2.94634	0.00223078	0.0534715
IL1RAPL2	3262	-2.13563	0.590133	0.0022327	0.0534715
GRIN2B	31005	2.33027	0.580746	0.00223355	0.0534715
SCN2A	24087	1.91659	1.57242	0.00224356	0.0536194
GLTP	2746	-1.05169	9.16578	0.00224521	0.0536194
ECE1	7308	0.591301	6.71414	0.00225295	0.0537388
CCR2	3873	1.09191	2.56062	0.00226581	0.0539715
SLC12A3	6180	1.82924	-0.961033	0.00226822	0.0539715
CDRT15	779	3.61969	-2.74945	0.00227371	0.0540365
HDAC4	14179	-0.584838	6.19744	0.00228685	0.0542829
RUFY4	4360	1.60449	0.973617	0.00229124	0.0543099
WDR64	5622	1.63055	-1.59407	0.00229509	0.0543099
BASP1	2146	0.93747	3.90473	0.00229631	0.0543099
XKR7	7695	2.34756	-1.53134	0.00230801	0.0545209
ICOS	2630	1.4968	2.07259	0.00233588	0.0551127
CXCL11	1781	2.11522	2.97829	0.0023431	0.0552166
GOLGA6L7	2966	3.04518	3.54144	0.00234914	0.0552875
AOAH	7151	1.19979	4.09024	0.00235176	0.0552875
KCNS2	5417	-1.93828	-1.04363	0.00235622	0.055326
JADE2	11091	0.882596	5.39387	0.00237347	0.0556643
PPP4C	2733	-0.524066	5.97434	0.00238449	0.0558559
ERBB2	10321	-0.575595	7.76306	0.00239528	0.0559777
SPDYC	1042	3.19349	-2.34615	0.00239541	0.0559777
LYPD3	2467	-1.13259	8.37231	0.00240045	0.0560286
XIRP1	6467	2.20021	-1.15048	0.00240773	0.0561315
AIFM2	5135	0.852739	3.04528	0.00241743	0.0561885
ENSG00000265118	1242	1.26153	3.45693	0.00241837	0.0561885
CDH12	5650	2.9286	-2.07595	0.00242042	0.0561885
KLK12	1769	-1.80606	5.76374	0.00242165	0.0561885
MIB2	8723	-0.668881	5.00374	0.00242899	0.0562677
ABCG4	6231	-1.75771	3.22928	0.00243793	0.0562677
ZNF697	5579	0.639875	3.48239	0.00244513	0.0562677
TMEM79	3032	-1.06551	7.18029	0.00245008	0.0562677
CAMK1D	8680	-0.686043	6.27398	0.00245136	0.0562677
DUSP13A	1852	-1.48353	-0.418949	0.00245182	0.0562677
HELZ	15680	0.514817	7.04571	0.00245208	0.0562677
C1orf54	1270	0.717153	2.27466	0.00245326	0.0562677
MLH1	8144	-0.375531	5.50688	0.00245515	0.0562677
PLA2G4B	4446	-1.08733	7.19003	0.00245699	0.0562677
CD300LF	2161	1.43906	1.16615	0.00246104	0.0562677
LILRA1	3878	1.4316	0.209706	0.00246564	0.0562677
EPN3	4503	-0.941381	5.80174	0.00246731	0.0562677
GOLGA6B	5480	-2.24587	-1.9038	0.00246736	0.0562677
MATN3	3151	1.35989	-0.116467	0.00246816	0.0562677
ABHD10	3026	0.493277	4.0924	0.00247156	0.0562798
SPATC1	2170	2.01832	-1.72352	0.0024867	0.0565587
DHCR7	6878	-0.844533	5.70396	0.00249338	0.0566114
IFNAR2	13865	0.679147	5.61794	0.00249681	0.0566114
CBLB	12269	0.660044	5.39097	0.00249953	0.0566114
ARHGAP32	12968	-0.543497	8.05716	0.00250083	0.0566114
RPL13	7158	-0.572798	9.11113	0.00250622	0.0566114
INSYN2B	5715	2.26216	-1.73582	0.00250636	0.0566114
DNASE1L2	2194	-1.77646	3.44508	0.00250966	0.0566207
KRTAP9-7	510	4.4209	-2.80671	0.0025397	0.0572323
RNASET2	19532	0.667259	5.46784	0.00254953	0.057388
H4C12	643	0.856473	3.86278	0.00256662	0.0576004
KLRD1	17412	1.21152	2.34816	0.00257015	0.0576004
PLOD3	5671	0.757594	4.26553	0.00257329	0.0576004
ZNF132	3660	-0.883083	2.66849	0.00257345	0.0576004
BCAN	4765	2.55357	1.2627	0.00257462	0.0576004
NCS1	5462	-0.688509	5.54135	0.00257662	0.0576004
TYROBP	907	1.01565	3.20834	0.0025912	0.0578602
ADGRG4	10076	2.49227	-2.67568	0.00259496	0.0578761
DLEU7	7508	1.4496	-1.70192	0.00259782	0.0578761
ADAMTS2	8965	0.946197	4.45185	0.00260479	0.0579654
OTOF	8025	1.84629	-0.440034	0.00261213	0.0580628
TNFRSF10B	5010	0.749874	6.133	0.00261914	0.0581488
RPS3	5859	-0.543611	9.21087	0.00262194	0.0581488
FREM3	6869	3.96608	-1.27151	0.00263163	0.0582977
GSTA4	2101	-1.02142	6.13829	0.00264625	0.0585554
CLVS1	7393	-1.39075	1.39234	0.00266569	0.0588196
ENSG00000257767	784	-0.73332	5.72244	0.00266684	0.0588196
HIPK3	8164	-0.395063	7.79234	0.0026672	0.0588196
AKR1C1	8765	0.913978	4.83139	0.00267084	0.0588335
EPS8L2	5689	-0.665945	7.02846	0.00267431	0.0588348
NT5DC4	4783	2.5343	-0.249279	0.00267822	0.0588348
POLD2	8005	-0.527863	6.2147	0.00267991	0.0588348
SOCS3	2734	1.33714	5.59273	0.0027127	0.059488
SRGN	1223	1.32794	5.70996	0.00272508	0.0596518
SPACA9	2823	-0.974569	2.95598	0.00272946	0.0596518
IGF2BP3	8535	2.049	3.72291	0.00273144	0.0596518
SERPINB5	3742	-0.783758	9.03196	0.00273235	0.0596518
B4GALNT1	7888	1.76667	1.14023	0.00274657	0.0598457
ANO10	5285	-0.51605	5.11226	0.00274735	0.0598457
KMT5A	4215	-0.43853	5.9653	0.00276509	0.0600909
C1QBP	2335	-0.573322	6.04179	0.00276555	0.0600909
EEF1B2	1915	-0.611128	8.12723	0.00276791	0.0600909
EMP2	8652	-0.620167	8.4283	0.00277246	0.0600909
MAP3K9	12386	-0.705991	7.02405	0.00277877	0.0600909
OR2V2	4777	2.91992	-2.85345	0.00277942	0.0600909
GRM5	8694	1.63833	-2.10654	0.00278524	0.0600909
XCL1	1227	1.7652	-0.323551	0.00278556	0.0600909
GSR	3602	-0.813294	6.7253	0.00278622	0.0600909
ABCB1	6422	1.49479	3.79749	0.00279201	0.0601401
HOXC4	2767	1.28365	1.47698	0.00279464	0.0601401
TRIM16	5640	-0.676146	7.08714	0.00280146	0.0602206
PIK3R5	7506	0.952361	3.57528	0.00280826	0.0603007
SLC46A1	7954	0.848136	3.12893	0.00281998	0.0603882
SRSF9	3957	-0.436245	6.54312	0.00282033	0.0603882
PFDN6	2953	0.584536	4.2399	0.00282159	0.0603882
OAT	3388	-0.510831	6.43895	0.002825	0.0603951
PCDHB11	4170	1.17225	1.20082	0.00282985	0.0604328
ZSCAN9	3710	0.679401	3.37498	0.00283493	0.0604754
CTDSPL	5876	-0.472608	5.82757	0.00284724	0.0606333
ZNF300	4411	-0.753883	3.78392	0.00284852	0.0606333
CST2	746	3.09311	-2.13387	0.00285267	0.0606556
OR6A2	4295	1.29591	-0.305651	0.00286638	0.0608528
DUSP13B	2134	-1.42373	-0.379668	0.00286816	0.0608528
KRTAP4-7	995	5.08145	-2.37485	0.00287374	0.0609053
SLFN12L	14248	1.09134	4.72927	0.00288116	0.0609965
CD209	4414	1.13612	2.62579	0.00289403	0.0612028
OR2L2	4375	1.47607	-1.76402	0.00290622	0.0613038
GM2A	4186	-0.780921	8.72405	0.00290876	0.0613038
OLFML2B	3430	0.944948	3.59109	0.00291064	0.0613038
LRRC4	4403	-1.456	4.55298	0.00291133	0.0613038
SLC7A7	5368	1.19513	3.01642	0.00293219	0.0616439
RAB10	3654	-0.593666	8.34885	0.00293378	0.0616439
CLEC6A	1646	2.19196	-1.2072	0.00294187	0.0617477
CENPT	5660	-0.783654	5.96589	0.00295131	0.0618795
OXCT1	4100	-0.6454	6.42658	0.00295826	0.0619589
ADAMTS15	6006	-1.21306	3.39303	0.00296905	0.0621012
PGLYRP1	708	2.89581	-2.61535	0.0029714	0.0621012
TAGLN	6550	-1.43849	6.41151	0.00297864	0.0621863
LRRC55	5410	1.89199	0.230503	0.00298306	0.0622093
MSI2	22248	0.68963	6.22907	0.0029861	0.0622093
LAMA3	14488	0.655304	7.93091	0.00299141	0.0622537
ANKRD50	8798	-0.562252	6.74239	0.00300959	0.0625656
SLC5A5	3680	2.34174	-0.24508	0.00301662	0.0626452
ZDHHC21	11384	-0.554998	6.86642	0.00302233	0.0626973
CYBB	4806	1.10676	5.94224	0.00303509	0.0627807
HBD	1152	2.11184	3.60944	0.00303586	0.0627807
TCAF2	6410	-0.880798	4.23829	0.00304115	0.0627807
SPATA31H1	16403	1.95618	-0.740163	0.00304566	0.0627807
GPR42	1724	3.02021	-2.97089	0.00304582	0.0627807
FNDC3B	13324	0.755222	7.12481	0.0030475	0.0627807
TFDP1	3744	-0.480237	6.62711	0.00304968	0.0627807
PKIB	3432	1.3212	2.54631	0.00305218	0.0627807
KRT40	2266	2.58053	-1.97942	0.0030552	0.0627807
ATG16L2	8519	-0.64679	6.45899	0.00305962	0.0628055
STEAP3	4562	0.787742	4.8087	0.00306316	0.0628125
DYNLL1	2931	-0.621136	7.92339	0.00306817	0.0628494
CLTB	1963	-0.682372	7.33713	0.0030757	0.0628952
RPLP0	3988	-0.601079	10.313	0.00307683	0.0628952
KHDC1L	953	3.14529	-0.133564	0.00308502	0.0629969
GPR82	3318	1.27062	0.610525	0.00309044	0.0630418
ARNT2	7737	1.07248	2.6184	0.00309845	0.0630819
MFSD5	2583	-0.648008	5.08518	0.00309885	0.0630819
SCD	5245	-1.07965	9.08348	0.00311172	0.0632781
TLCD3A	2736	-0.638409	5.21084	0.00312213	0.0634239
EOMES	3656	1.14814	1.42392	0.00313928	0.0636984
AQP8	1387	3.39452	0.992064	0.00314215	0.0636984
POR	6222	-0.559806	6.28367	0.00314733	0.0637375
LYPD6	4973	1.10126	1.91101	0.00315401	0.0638069
P2RY13	2765	1.03275	2.2318	0.00316101	0.0638823
MID1	14370	-0.565859	6.20675	0.00317731	0.0640159
TECR	5899	-0.603604	6.74801	0.00317921	0.0640159
HSD11B1	1512	1.41965	0.856651	0.00318078	0.0640159
KLF4	3662	-0.806728	7.53031	0.00318396	0.0640159
DUOX1	8784	-0.966994	8.39886	0.00318396	0.0640159
PLRG1	5015	-0.431822	5.80038	0.00318783	0.0640279
SYNC	3722	-0.910715	2.7763	0.00319781	0.0641626
CUL3	11505	-0.425116	7.07941	0.00320496	0.0642403
CEP170	11384	0.50417	5.60326	0.00320985	0.0642726
GPR155	7769	0.762754	4.5708	0.00321591	0.0643281
ZNF518B	10915	-0.49355	6.11526	0.00323064	0.0645197
CLINT1	6338	-0.444684	7.57389	0.00323208	0.0645197
KCNK6	6168	-0.537727	6.4541	0.00323562	0.0645247
RAP1GDS1	5421	-0.375635	5.6216	0.00323966	0.0645393
EFCAB10	2578	2.08591	-1.56208	0.00326205	0.0648818
TIAM1	9239	-0.811077	7.79892	0.00326347	0.0648818
TPTE2	3051	1.70087	-0.488654	0.00327275	0.0650002
SLC6A3	5786	2.3163	-0.975049	0.00327899	0.0650583
TBX6	3103	-0.912098	2.47742	0.00331535	0.0657113
DENND4C	9481	-0.40455	7.41955	0.00331862	0.0657113
COL14A1	10190	-1.20695	6.79868	0.00332999	0.0658699
CLEC9A	2857	1.30256	-1.0377	0.00334131	0.0660036
MTA2	4261	-0.391494	7.11232	0.00334349	0.0660036
ZFX	9037	0.386701	6.22644	0.00337355	0.06653
GLYATL3	2190	3.85833	-1.38779	0.00337719	0.0665348
LDB3	10542	-1.46889	1.61534	0.00339354	0.0667897
PARP12	5510	0.57583	5.94975	0.0034018	0.0668851
SLCO1B1	2787	3.60712	-1.94471	0.0034169	0.0670769
IL5RA	6602	1.58393	0.252631	0.00341841	0.0670769
UPK1B	2256	-3.39217	3.49896	0.00342376	0.0670839
IFI30	2344	0.881501	5.70789	0.00342638	0.0670839
NRIP1	8497	-0.705419	7.70026	0.00343066	0.0670839
MPEG1	4418	0.971422	5.35003	0.00343247	0.0670839
FOXL2NB	5123	1.70981	0.178563	0.00343753	0.0671158
IL2RB	7282	1.09285	3.46837	0.00345979	0.0674832
ENSG00000293563	604	3.5819	-2.54221	0.00346468	0.0675114
MPRIP	18404	-0.424039	8.33899	0.0034686	0.0675206
LDAF1	2558	-0.575785	5.71035	0.00347943	0.0675556
BMP8A	5636	1.36943	1.23518	0.00347986	0.0675556
TNFSF14	5938	1.04301	2.37996	0.00348075	0.0675556
KIFBP	7344	-0.394943	4.6132	0.00350878	0.0680321
JMJD7-PLA2G4B	7862	-0.918662	7.64636	0.00351672	0.0680825
NDUFAF6	12371	0.433894	4.7281	0.00352003	0.0680825
SHPK	3788	-0.47838	5.2219	0.00352181	0.0680825
F12	5652	-0.935889	2.68426	0.00353782	0.0682807
ECT2	5499	0.603489	6.15185	0.00354103	0.0682807
SPINK5	4780	-1.27374	10.5509	0.00354416	0.0682807
FTH1	2004	1.01139	8.80005	0.00354601	0.0682807
FBXO43	3976	1.19772	0.196065	0.00355126	0.0683146
MCEMP1	1449	2.2521	-0.80259	0.003585	0.0688574
COL1A1	9007	1.14689	8.77687	0.00358651	0.0688574
FKBP1C	1559	-0.698543	1.88518	0.00359402	0.0689341
LMOD1	3927	-1.60458	4.3009	0.00360277	0.0690344
CTBS	6934	0.496018	4.6623	0.00361648	0.0692292
GNA15	2753	-0.83977	6.49104	0.00362338	0.0692935
ENSG00000251537	5514	-0.697361	6.58432	0.00362922	0.0693254
CYB5R2	8595	-0.875431	5.35938	0.00363212	0.0693254
CYP4F22	2612	-1.69269	5.90866	0.00363879	0.069385
SERPINB3	1707	-1.18384	10.5075	0.00364548	0.0694216
EVA1A	2745	1.05733	0.772346	0.0036478	0.0694216
NOTCH2	16744	-0.541295	9.06629	0.00365486	0.0694885
CACNA1I	10790	1.28516	0.0810844	0.00366509	0.0695891
DIP2B	10351	-0.482403	7.85137	0.00366726	0.0695891
PSG6	5133	2.73868	-2.37468	0.00367985	0.0697409
LMAN1L	4107	-1.16357	0.0582	0.00368238	0.0697409
SCN4A	8243	1.83804	-1.78967	0.00370256	0.0700553
THRSP	1174	4.52673	0.278682	0.00371571	0.0702151
LGALS1	1067	0.853215	5.97454	0.00372956	0.0702151
TNF	1678	1.15124	2.182	0.00373549	0.0702151
KIF5C	33151	1.13764	2.05742	0.0037371	0.0702151
MAG	2960	2.56466	-2.49821	0.003738	0.0702151
CHRM2	8339	-2.76798	0.132744	0.00373894	0.0702151
GOT2	3751	-0.43694	6.56668	0.00373932	0.0702151
GPR65	4511	1.13062	2.48718	0.00374189	0.0702151
EMID1	4854	1.2575	1.48997	0.00374583	0.0702151
AZU1	1782	2.32836	-2.5918	0.00374852	0.0702151
BTN2A2	6398	0.702894	4.20194	0.00375045	0.0702151
INHBE	3046	2.12101	-2.46219	0.00377877	0.0703823
KCNE1	7206	0.929769	0.635813	0.00377878	0.0703823
CD52	934	1.33476	3.63325	0.00377968	0.0703823
MS4A4A	6501	1.07654	2.92715	0.0037798	0.0703823
GPC3	3281	1.41216	1.89808	0.003781	0.0703823
CDS1	4309	-0.563234	6.02635	0.0037895	0.0703823
IGFBP2	4742	-1.09111	5.52358	0.00379024	0.0703823
PLAU	2949	0.932279	6.18346	0.00379036	0.0703823
H3C6	2679	-1.11134	4.57383	0.00379172	0.0703823
KRT71	2263	2.32745	2.37303	0.00380926	0.0705831
SLC16A6	4056	-1.067	4.51144	0.00380975	0.0705831
PITPNA	4752	-0.451143	6.60041	0.00381812	0.0706714
RNF167	2744	-0.431933	5.73718	0.00382255	0.0706861
DDX53	3630	3.71402	-2.89374	0.00382614	0.0706861
C1QL4	2073	2.3138	-2.42682	0.00383083	0.070706
PGAM1	2540	-0.668989	7.14746	0.0038462	0.0708745
RBP4	1458	2.82557	-0.508233	0.00384787	0.0708745
PRICKLE2	14738	-0.582221	5.5061	0.00385369	0.0708745
ATP1A2	6298	-1.95257	1.53107	0.00385443	0.0708745
ARF5	1825	-0.533165	6.21762	0.00386431	0.0709516
MEIOB	2303	2.64272	-1.19926	0.00386587	0.0709516
GLUL	12287	-0.886401	10.0851	0.00387321	0.0710198
C9orf72	7015	0.50605	4.73751	0.00387747	0.0710241
KISS1R	1670	2.3124	-2.33134	0.0038807	0.0710241
PLD5	9546	2.59976	-1.97119	0.00388742	0.0710806
SPTBN2	12963	-0.975701	8.37392	0.00389861	0.0711422
TMEM40	3297	-0.997551	6.88997	0.00390089	0.0711422
LSP1	6221	0.827645	5.17442	0.00390295	0.0711422
PHC3	16919	0.420819	7.23789	0.00390532	0.0711422
MIA	1160	1.52597	0.484015	0.00391046	0.0711696
PLD2	4832	-0.78307	6.80527	0.00391802	0.071241
SLC12A7	6004	0.995359	4.79106	0.00392204	0.0712479
PPP2CA	6556	-0.441247	7.28939	0.00393265	0.0713745
UGDH	4025	0.829687	5.56511	0.0039393	0.071429
IDH2	2787	-0.526111	7.18061	0.00394953	0.0714943
KRTAP12-1	588	3.07289	-2.19578	0.00395079	0.0714943
KRTAP10-5	1150	3.76148	-2.84418	0.00395422	0.0714943
STMND1	3096	1.78789	-1.18852	0.0039575	0.0714943
CBR3	998	-0.841911	4.31962	0.00397854	0.071808
TSPAN5	7412	-0.630072	5.27096	0.0039831	0.0718241
CNGA1	3590	-1.05447	1.86524	0.00398889	0.0718624
ADGRE1	3707	1.87166	0.951748	0.00399911	0.0719803
C19orf67	1535	-1.25393	-2.06736	0.00400682	0.0720116
RDH11	5498	-0.428176	6.2237	0.00401138	0.0720116
GZMA	896	1.08394	2.59421	0.00401188	0.0720116
MRPL33	1532	0.481192	4.97254	0.00401674	0.0720329
BDKRB1	2372	-0.811387	2.36069	0.00403279	0.0722545
DPYSL5	7048	2.87858	-2.29382	0.00404093	0.0723341
C1QB	2327	1.10774	5.3635	0.00405053	0.0724397
CEMIP2	9254	0.83205	6.34822	0.00405535	0.0724597
CD83	6148	0.950215	3.96125	0.0040712	0.0725537
SFRP1	4733	-1.00854	5.49802	0.00407128	0.0725537
CRYM	3593	-1.83985	2.62114	0.00407172	0.0725537
CKM	1556	3.12789	-2.41626	0.00408219	0.0726741
GPC1	6522	-0.778237	6.71719	0.00410698	0.0730491
OR5B21	1299	1.74802	-2.04092	0.00411805	0.0731795
TMEM47	4040	-1.46602	3.88039	0.00416276	0.0739068
MON1A	6446	-0.551571	3.56033	0.00416678	0.0739113
MYH15	7957	1.2761	0.157069	0.0041764	0.0740149
SLCO1B3	3542	3.01574	2.41537	0.00421174	0.0745738
PRSS41	1192	2.22493	-2.77921	0.00422009	0.0746395
CRYBG3	10979	-0.472061	7.88247	0.00422311	0.0746395
NLRP7	3939	-2.25566	2.29663	0.00422689	0.0746395
ARHGAP5	10887	-0.488868	8.37418	0.00426565	0.07518
RPS6KB2	5815	-0.72263	6.16161	0.00426849	0.07518
SIGLEC7	2043	1.43829	0.0272404	0.00427238	0.07518
ADD2	12673	1.72355	1.01174	0.00427628	0.07518
TTLL7	10547	-1.0052	4.3903	0.00427857	0.07518
TMED3	19413	-0.433932	6.31315	0.00428053	0.07518
GOLIM4	4584	0.667117	5.79294	0.00428461	0.0751841
CRIP2	4165	-0.727591	4.82009	0.00429068	0.0752233
KRTAP3-2	714	3.35631	-1.11847	0.00431675	0.0755735
GRAMD1A	5906	0.741204	4.12921	0.00431838	0.0755735
ZSWIM9	3763	0.852102	2.09023	0.00433396	0.0757322
TSPO	1422	-0.777802	6.52561	0.00433518	0.0757322
USP13	15296	0.561291	4.35175	0.00433995	0.0757481
EVPLL	2040	-1.19754	3.08322	0.00435825	0.0759996
KCNV1	6912	3.28843	-1.41376	0.00436823	0.0760485
SVEP1	14191	-1.29093	4.91097	0.00436882	0.0760485
SLC33A1	10040	0.384086	5.64585	0.00437724	0.0761275
GRINA	2529	0.569795	5.07592	0.00438337	0.0761665
SLC25A36	10339	0.491812	5.90413	0.00439086	0.0762159
GEMIN4	5747	-0.44845	4.96056	0.00439401	0.0762159
CCR7	5196	1.52744	2.65857	0.00439948	0.0762433
ATP4B	1500	3.35122	-1.83433	0.00441597	0.0764567
CD69	2832	1.4144	2.62027	0.0044196	0.0764567
CXCL9	2761	1.62543	4.70272	0.00442689	0.076464
AMFR	5765	-0.413238	6.55752	0.00442783	0.076464
CD14	1647	0.91354	4.39397	0.00443414	0.0765055
XPR1	8913	0.535976	5.93787	0.00445327	0.0766824
PMVK	1002	-0.588052	4.9858	0.00445602	0.0766824
PDCL2	900	-1.31245	-0.520235	0.00445614	0.0766824
KRT25	1669	4.39062	1.88322	0.00446955	0.0768456
ERMN	4354	1.48551	0.444283	0.00448226	0.0769549
SIRPB1	8227	1.03191	1.62562	0.00448512	0.0769549
LINC03040	5571	-1.34053	3.04615	0.00448882	0.0769549
EBP	1768	-0.66127	5.88049	0.00449162	0.0769549
COMTD1	1908	-0.747919	3.57984	0.00450844	0.0771111
SULT2B1	2725	-1.20447	6.31186	0.00450861	0.0771111
TMEM254	2996	-0.682392	5.1165	0.00451287	0.0771164
CDT1	2760	-0.790605	3.90489	0.00452521	0.0772599
TEX46	794	1.41296	-1.79962	0.00453042	0.0772816
COL15A1	6637	0.877332	5.74415	0.00455451	0.0775878
CASZ1	11336	-0.849776	6.93885	0.0045563	0.0775878
CTNNBIP1	3339	-0.87503	6.83605	0.00456956	0.0776807
GMPPB	6675	-0.477247	5.45602	0.00456969	0.0776807
APPL1	7516	-0.397488	6.71608	0.00463674	0.0787521
FCN1	7588	1.20963	2.51354	0.00465248	0.0789511
ALDH8A1	2858	1.37899	0.692102	0.00466477	0.0790558
GBP5	10960	1.38717	5.33353	0.00466886	0.0790558
NKPD1	5051	-1.61119	4.62068	0.00467076	0.0790558
ENY2	6784	0.432507	5.01866	0.00468415	0.0791767
CHP1	3947	-0.502649	7.31551	0.00469265	0.0791767
NPPC	1075	2.23208	-1.77981	0.00469611	0.0791767
SMAGP	3083	-0.641777	5.24381	0.00469738	0.0791767
MT1M	511	1.51318	0.638274	0.00469812	0.0791767
SP140	5582	1.41858	3.71172	0.0047148	0.0793391
IL6	4321	1.8824	1.31484	0.00471586	0.0793391
CD101	3904	0.676765	2.78224	0.00474441	0.0796558
ATP6V1D	4247	-0.544299	6.28924	0.00474593	0.0796558
SMO	4750	-0.806831	4.53775	0.00474689	0.0796558
GPR15	2704	1.57331	3.31285	0.00475196	0.0796727
RNF224	1569	-1.33659	1.44727	0.00476279	0.0797503
SH2D2A	2501	0.892501	1.75977	0.00476474	0.0797503
IDO2	4445	1.29687	-0.290782	0.00478962	0.0800233
LRRN4	4864	1.87113	-2.10487	0.00478963	0.0800233
CCDC14	11454	0.540831	6.70861	0.00479425	0.0800233
NR1H3	4534	0.914898	3.28882	0.00480194	0.0800233
VPS26B	6453	-0.419365	5.74298	0.00480416	0.0800233
TH	3181	-1.63965	-0.949258	0.00480557	0.0800233
SYN3	10168	-1.58833	-0.769451	0.00481418	0.0800987
CALN1	9994	-1.82587	2.54227	0.0048207	0.080139
KANK2	7635	-0.670986	5.24473	0.00483453	0.0803008
IFIT3	5067	1.13198	5.3016	0.00484624	0.080427
FHDC1	6597	-0.671761	5.84961	0.0048573	0.0805423
UMODL1	7278	1.31181	-1.00836	0.00488627	0.0807479
H3-5	1114	-0.714113	2.82382	0.00488647	0.0807479
SIGLEC9	2541	0.997023	1.10174	0.0048893	0.0807479
ARID3B	6183	0.588144	3.56834	0.00488974	0.0807479
LPCAT1	6795	0.618265	5.22697	0.00489501	0.0807479
FASTKD2	9759	-0.338855	5.80907	0.00489829	0.0807479
RELCH	10722	-0.460864	7.52475	0.00490121	0.0807479
C2CD6	6819	1.43908	-0.583033	0.00490652	0.0807479
MFSD11	6347	-0.369007	5.21612	0.00490681	0.0807479
CXCL10	1175	1.66773	4.78359	0.00491109	0.0807505
CFAP300	2647	1.27863	0.412149	0.00491917	0.0808156
PXMP4	5719	-0.892937	5.13709	0.00493611	0.0809848
KRTAP16-1	1610	5.31226	-1.72784	0.00493774	0.0809848
PRKAR2A	8701	-0.410473	6.68094	0.00494765	0.0810193
ZNF502	3273	-0.678706	3.02017	0.00495396	0.0810193
RAET1G	1486	-1.02654	3.01001	0.00495567	0.0810193
COMT	7376	-0.382496	5.98034	0.0049564	0.0810193
KRTAP12-2	739	3.35253	-2.47469	0.00498777	0.0814641
CD200	7902	1.22944	3.07638	0.00499522	0.0815178
LAD1	3261	-0.708041	8.41979	0.00499998	0.0815276
DHX58	3824	0.720212	3.87547	0.0050084	0.0815812
TNFAIP8L2	1158	0.982964	1.36841	0.00501403	0.0815812
CSRP1	10318	-0.766176	6.98815	0.00501577	0.0815812
SMIM35	3852	1.71449	-1.92253	0.0050341	0.0817301
RGS17	7932	-1.30307	2.64491	0.00503568	0.0817301
LRRC20	3625	-1.09069	4.57962	0.00503815	0.0817301
TRAPPC3L	2831	1.93377	-2.47035	0.00504395	0.0817301
ERG28	2320	-0.542637	4.75806	0.00504775	0.0817301
DNAJC9	3218	-0.477767	5.66714	0.00505029	0.0817301
FDCSP	513	4.60262	4.0658	0.00505414	0.0817301
POU2F2	9072	1.29683	3.33826	0.00506094	0.0817727
S100A16	1701	-0.761507	8.54897	0.00507078	0.0818641
KIAA0513	8758	-0.588902	5.863	0.00508602	0.0820425
PPEF1	4372	1.31083	-1.24906	0.005096	0.0821358
ALAS2	2047	2.31704	-0.176978	0.00510355	0.082164
CYP4F11	3725	1.4758	3.6402	0.00510614	0.082164
ENSG00000284773	3163	0.638204	1.97507	0.005125	0.0823997
CHST15	6543	0.650678	5.22229	0.00517262	0.0829806
GLRA3	9526	2.34121	-1.53624	0.00517631	0.0829806
ITGAM	5688	0.90456	3.87963	0.00517745	0.0829806
TFRC	17376	0.69196	7.98197	0.00518324	0.0829806
SIVA1	4729	-0.537945	4.94484	0.00518421	0.0829806
MAML3	6844	-0.599354	5.16563	0.00518981	0.0829806
CAMSAP3	4884	-0.854029	5.15583	0.00519079	0.0829806
TBC1D10A	6948	-0.482158	5.42419	0.00519581	0.0829931
TVP23C	6752	0.507352	5.32587	0.00520687	0.0830834
TREM2	1095	1.30032	1.06857	0.00520995	0.0830834
FAM110C	4088	-0.655156	6.1804	0.00525576	0.0837458
CEP290	25131	0.596884	5.34681	0.00526978	0.0839009
MORC4	6019	-0.636968	5.75963	0.00528557	0.0840702
GYPE	2007	1.40331	-1.53677	0.00529198	0.0840702
BRDT	4635	2.37785	-2.56751	0.00529329	0.0840702
ITGA5	7383	1.0055	5.97103	0.00529884	0.0840902
ENSG00000284779	2861	1.16662	2.82015	0.00530924	0.084187
PPP2R2B	13610	-0.944598	2.15496	0.00531629	0.0842305
DERL1	6954	0.337079	5.93098	0.00532598	0.0842665
CST5	755	-2.50898	-3.05866	0.00532717	0.0842665
GPR157	5304	-0.722447	6.39492	0.00533308	0.0842697
TMEM117	3440	-0.629023	5.17125	0.00533774	0.0842697
TAGAP	4355	1.1682	3.87882	0.00534028	0.0842697
MIOS	6714	-0.36152	5.89472	0.00535259	0.0843542
SSH2	12696	0.386163	6.15238	0.00535425	0.0843542
WDR77	2685	-0.379479	5.23278	0.0053761	0.0846304
C3AR1	3491	1.04982	2.7275	0.00538923	0.0847689
ZRANB1	5993	-0.451093	6.41316	0.0054067	0.084827
OVCH2	2145	2.22865	2.07108	0.00542055	0.084827
SERPINA6	1847	2.77169	-1.31019	0.005429	0.084827
TNNI2	1088	-1.31203	1.93066	0.00542948	0.084827
ENSG00000293570	3123	3.60547	-2.62006	0.00543061	0.084827
TMEM269	4398	1.01433	-0.785142	0.00544127	0.084827
ENSG00000300510	1543	1.24889	-0.831667	0.00544594	0.084827
PRR9	1222	2.72056	2.4744	0.00544601	0.084827
SENP2	7102	0.344108	5.51731	0.0054478	0.084827
OR9K2	3265	3.74373	-2.44889	0.00545148	0.084827
PHGDH	9187	-1.01243	6.92113	0.00545568	0.084827
RTL8B	2030	-0.689216	2.8451	0.00545798	0.084827
TTYH2	5318	0.885227	2.51754	0.00545849	0.084827
UNC79	12663	1.158	-0.316101	0.00546708	0.084827
CLPSL1	786	3.34443	-2.95767	0.00547005	0.084827
DNMT3A	13781	0.501056	5.53147	0.0054715	0.084827
LY6D	1498	-1.03404	8.95393	0.00547386	0.084827
LRP11	6026	-0.505644	6.2959	0.00547965	0.084827
SCML4	9066	1.27827	2.42935	0.00548787	0.084827
ATMIN	6259	-0.360873	6.51994	0.0054899	0.084827
KRTAP9-4	967	4.23352	-0.641353	0.00549061	0.084827
BIRC2	4517	0.644791	6.39488	0.0054915	0.084827
DEFB4B	337	-2.15885	2.20169	0.00549255	0.084827
SFTPA1	2451	2.23421	-2.57272	0.00549952	0.0848678
TET2	16474	-0.396233	7.51612	0.00553032	0.0852319
ABR	12532	-0.438267	7.14736	0.00553182	0.0852319
DLG5	10500	-0.495476	7.42987	0.00553852	0.085268
GPC5	3529	1.68993	-1.97001	0.00556548	0.0856151
CCL20	1594	1.53347	4.29901	0.00557253	0.0856151
RPL21	5114	-0.430645	8.15409	0.00557418	0.0856151
CCL13	823	1.49049	1.97766	0.00557976	0.0856335
RNF157	7913	1.48185	3.41307	0.00558763	0.0856409
TNFRSF1B	3778	0.923168	4.74452	0.00559309	0.0856409
CD80	3213	1.40685	2.32542	0.00559464	0.0856409
TMEM35A	2415	-1.86958	-0.18661	0.00559773	0.0856409
RGS16	2408	0.915128	2.19734	0.00560278	0.0856512
TRIM15	2512	2.39395	2.28157	0.00561129	0.0857144
ARHGEF10L	7954	-0.567546	6.79266	0.00561831	0.0857548
TMIGD3	2428	1.06835	0.468539	0.00563416	0.0858728
CXCR3	1862	1.32977	0.578212	0.00563945	0.0858728
KRTAP1-3	991	5.81349	-1.82963	0.00563972	0.0858728
NACA	11267	-0.429823	8.38284	0.00564358	0.0858728
BBOX1	2464	-1.34236	4.48511	0.00565159	0.0859279
KIF26B	14404	0.856606	3.66219	0.00566597	0.0860297
MPP7	6371	-0.666323	6.72117	0.00566707	0.0860297
SH3RF2	7209	-0.61365	7.29209	0.00567646	0.0861055
RAB11A	5680	-0.454082	7.79006	0.00568833	0.0862187
MPZL3	3983	-0.903891	6.94425	0.00570071	0.0863395
ST8SIA6	7063	-0.864576	2.36912	0.00570531	0.0863424
CYP24A1	3988	-1.3091	4.49733	0.00571502	0.0864226
CRABP2	1082	-1.19927	7.99139	0.00573949	0.0866404
KRTAP3-3	735	4.41557	-1.97378	0.00574568	0.0866404
SLC26A2	10206	1.26373	6.05909	0.00574724	0.0866404
OTUB2	4241	-1.03699	4.82785	0.00574864	0.0866404
POLR2K	1673	0.466161	4.68269	0.00575155	0.0866404
ENSG00000283208	6145	0.531271	2.56628	0.00576024	0.0867047
GJB2	2474	-1.2393	10.2624	0.00576848	0.086762
ARL8B	3546	-0.480962	6.87236	0.00578642	0.0869505
RTL8C	1192	-0.548364	4.46582	0.00578989	0.0869505
GPR84	2043	1.06009	0.821405	0.00585789	0.0879043
RPS27L	8825	0.615394	5.11407	0.00586416	0.087931
LYZ	1724	1.23582	7.35033	0.00589557	0.0883344
BCL2L11	6987	0.530235	5.40264	0.0059061	0.0884244
CALHM6	1186	1.24173	1.33321	0.00591179	0.088442
FAM124B	3563	-1.1454	1.80873	0.0059183	0.0884554
TCF7L1	4431	0.857596	2.08289	0.00592661	0.0884554
MARCHF1	10421	0.936002	4.04729	0.00592685	0.0884554
HTR2B	2170	-1.44554	-0.103984	0.00593475	0.0884554
BGN	2404	0.9222	4.74354	0.00593527	0.0884554
JPH2	10658	-1.31281	2.59464	0.00594958	0.0886012
MSRB3	7405	-1.05331	4.26844	0.00595933	0.0886724
SDHA	8703	0.606143	6.47271	0.00596399	0.0886724
ARMC5	5545	-0.663741	3.35856	0.00596794	0.0886724
RENBP	2047	0.824836	1.55867	0.00598578	0.0887931
GREM1	14784	-1.50483	6.52781	0.00598593	0.0887931
ST20-MTHFS	982	0.578713	3.0358	0.00599003	0.0887931
SLC35F4	4272	-1.59133	-1.66672	0.00599835	0.0887931
TMBIM1	5093	-0.54266	7.97631	0.00600303	0.0887931
COL5A1	11160	0.802428	6.43196	0.00600913	0.0887931
TRIM55	3079	2.06273	-1.27227	0.00601063	0.0887931
SLC5A10	6451	-1.50533	1.41654	0.00601234	0.0887931
TRARG1	3588	2.96254	-1.80876	0.00602895	0.0889713
CD4	4557	0.828665	4.64214	0.00604	0.0890007
ENSG00000283809	1669	2.43311	-2.56672	0.00604507	0.0890007
ARAP2	12427	-0.55287	7.91197	0.00604826	0.0890007
LRRC8A	5209	-0.595011	6.92188	0.00605105	0.0890007
KRTCAP3	1403	0.717653	3.05734	0.00605366	0.0890007
TRIM27	7985	0.421326	5.7373	0.00607247	0.0891765
SEPTIN8	7709	-0.553521	6.84492	0.00607473	0.0891765
TRIM29	10040	-0.806598	9.84017	0.00608937	0.0891882
RHOA	4805	-0.389643	8.35048	0.00609638	0.0891882
FKBP10	4211	0.946188	4.07962	0.00609748	0.0891882
HERC3	7089	-0.449684	6.52701	0.00609939	0.0891882
RAB27B	7154	-0.643664	6.89526	0.00610701	0.0891882
EIF4EBP2	7491	-0.367091	7.47221	0.00610715	0.0891882
TTC34	7780	0.888471	0.551377	0.00611379	0.0891882
MEIS1	10942	-0.652929	6.55109	0.00611613	0.0891882
ATG4D	2278	-0.558786	4.47552	0.00611948	0.0891882
IGF2	7146	1.07101	3.92987	0.00612582	0.0891882
CSF1R	5151	0.669443	5.26026	0.00612943	0.0891882
PLN	2989	-1.89792	2.23274	0.00613158	0.0891882
CCN6	1916	2.286	-0.775081	0.00613474	0.0891882
MYL9	2808	-1.25717	5.34262	0.00614003	0.089199
GDPD3	1572	-0.822095	4.79986	0.00616424	0.0894843
HLA-DPB1	6584	0.868229	6.81153	0.00617331	0.0895496
OSBPL2	13047	-0.456638	7.11529	0.00618749	0.0896889
FATE1	1072	2.28194	-2.6296	0.00619565	0.089736
CWC27	49554	0.60576	6.21383	0.00620289	0.089736
PINK1	4833	-0.453555	5.96303	0.00620796	0.089736
DNAH12	13275	1.16444	0.0821292	0.00620907	0.089736
PTPRJ	9737	0.729671	5.72669	0.00621603	0.0897703
KLK10	3798	-1.22651	7.75697	0.00622997	0.0898871
GAPT	3273	1.46794	1.82507	0.00623634	0.0898871
CCL26	703	1.57191	-0.837764	0.00623789	0.0898871
MYOF	8490	-0.48449	8.72257	0.00624787	0.0899525
RACK1	5740	-0.428962	9.52332	0.00625162	0.0899525
MSL2	5781	0.38801	5.65939	0.00626542	0.090085
CASP8	7237	0.514641	5.52519	0.00628729	0.0901764
ENSG00000287585	443	2.96237	-3.00247	0.00628915	0.0901764
SH3GL1	3685	-0.596495	6.40672	0.00629561	0.0901764
DICER1	22151	-0.341955	8.11274	0.00629631	0.0901764
LMNA	8568	-0.622696	9.18567	0.00630528	0.0901764
ANKRD55	2948	1.43166	-1.18689	0.00630857	0.0901764
RSAD2	5659	1.28867	4.72647	0.00631569	0.0901764
CNOT10	4846	-0.297051	5.29515	0.00631816	0.0901764
TRIM40	2481	3.14969	0.933439	0.00632493	0.0901764
HSPBAP1	5445	0.553062	4.10537	0.00632786	0.0901764
TMEM229B	6363	0.963485	2.82705	0.00632865	0.0901764
TLR6	6851	0.882765	3.65809	0.00633044	0.0901764
FCGR1A	2155	1.5131	1.03551	0.00633164	0.0901764
VOPP1	5341	0.764884	5.14225	0.00634363	0.0902282
EIF5A2	5541	0.741749	2.41625	0.00634449	0.0902282
CCDC88A	33942	0.5572	6.24594	0.0063679	0.0904535
LHX2	2497	1.73958	-0.456388	0.00636957	0.0904535
SPCS2	2967	0.492082	5.07687	0.00640397	0.090876
SHMT1	6989	-0.546536	5.51937	0.00640869	0.0908772
PGM2	3677	-0.631982	7.1727	0.00642066	0.0909268
TUBA1A	4067	-0.668633	5.86708	0.00642977	0.0909268
FZD1	6894	-0.495275	4.82907	0.00643013	0.0909268
DUSP7	5669	-0.754109	6.63599	0.00643076	0.0909268
DCDC2C	2856	-1.65143	-2.16333	0.00643939	0.090983
TPBGL	2931	1.97274	-2.26601	0.00646584	0.0912511
OVOL3	755	2.67924	-2.61161	0.00647319	0.0912511
MICALL1	7015	-0.69861	7.23135	0.00647997	0.0912511
CLIP1	18596	-0.561227	8.90336	0.00648103	0.0912511
PDHB	4717	-0.33926	5.41861	0.00648166	0.0912511
ASCL3	627	-2.96255	-2.71396	0.00649965	0.0913492
DMRTA2	3168	2.47115	-0.568729	0.00650313	0.0913492
ECHS1	1277	-0.425568	5.5912	0.00651008	0.0913492
CD8B	5279	1.12392	1.55058	0.0065112	0.0913492
PLCD4	5777	-0.970086	2.46474	0.00651195	0.0913492
BBC3	3185	0.771162	1.54086	0.00651989	0.0913952
RNASE8	634	-2.12921	-0.718154	0.00653668	0.0915597
TATDN1	4778	0.442644	4.10095	0.00654098	0.0915597
RASGRP4	4183	0.91811	1.07984	0.00658256	0.0920746
ALDH9A1	3007	-0.473642	6.30231	0.00658717	0.0920746
GRHL3	4266	-1.00349	7.41144	0.00659311	0.092082
PACSIN1	4805	1.70831	-0.59466	0.0065971	0.092082
PEX3	2830	-0.520588	4.7102	0.00661918	0.0923244
LAX1	5139	1.34993	3.71067	0.00663005	0.0924102
N4BP3	5985	-0.710391	4.45295	0.00663623	0.0924305
ZNF561	6304	-0.442308	5.93347	0.00666043	0.0925229
TMEM52B	3492	1.57859	-1.18652	0.00666512	0.0925229
CD109	9782	-0.648917	7.32351	0.00666593	0.0925229
PLSCR1	4332	0.718531	6.34398	0.0066666	0.0925229
KRTAP4-3	991	4.0574	-2.89508	0.00667415	0.0925229
EEF1A1	10063	-0.421286	12.4114	0.00667415	0.0925229
PPP1R18	4599	0.564821	5.54374	0.00667622	0.0925229
RAI14	7581	0.86754	5.64233	0.00668066	0.0925229
PAX6	20639	2.30703	0.437312	0.00668909	0.0925548
CIDEC	1960	2.97943	-0.439314	0.00669242	0.0925548
SCAP	6288	-0.484872	6.44573	0.00669866	0.0925758
CHMP1A	7228	-0.448053	6.16922	0.00672318	0.0928491
LILRB1	5502	1.38496	3.27279	0.00673893	0.0929209
ADORA2B	2338	-0.505726	4.13392	0.00674208	0.0929209
MERTK	4133	0.990865	3.70326	0.00674261	0.0929209
CFAP97D1	3761	1.96202	-2.51158	0.00676552	0.093171
SYT9	4774	2.27245	-2.05605	0.0067776	0.0932079
KANK1	25055	-0.474502	7.58952	0.00678229	0.0932079
KLHL30	3780	-1.0211	-0.158703	0.00678248	0.0932079
ITM2B	10661	-0.450174	8.85233	0.00679389	0.0932992
AMIGO3	2856	-0.714813	2.04985	0.00682971	0.0935973
HSPB7	3193	-1.75084	1.06947	0.00683233	0.0935973
IL21R	5457	1.30175	3.32886	0.00683452	0.0935973
PPP2R5A	3942	-0.469544	6.24957	0.00683862	0.0935973
SCNN1B	3881	-0.808506	5.72098	0.00683949	0.0935973
C1orf162	2768	0.782395	2.3462	0.00688048	0.0940924
MRC1	5188	1.05993	5.09364	0.00691404	0.0944855
ABCA1	11343	0.533753	7.42785	0.00692299	0.0945418
NGFR	4141	1.01776	2.79923	0.00694013	0.0946825
TUBA3FP	2122	0.915825	-0.158483	0.00694297	0.0946825
PIWIL4	4498	1.32941	2.78769	0.00695141	0.0947318
TRIML2	3051	2.25226	-0.746009	0.00696195	0.0948094
HSPA13	4153	0.506629	4.93952	0.00697725	0.0949126
KRTAP13-2	882	3.35386	-2.14692	0.00697922	0.0949126
SPX	7242	1.42027	-2.01209	0.00699792	0.0951008
PPM1H	7164	1.14107	2.63699	0.00701475	0.0952016
DOCK9	15065	-0.57642	8.20027	0.00701506	0.0952016
DPH1	6198	-0.39033	5.14693	0.00703878	0.0954212
KRT13	2913	-1.73088	12.8151	0.00704099	0.0954212
RRM1	4233	-0.547509	7.03953	0.007047	0.0954327
C1QA	2640	0.990226	5.07483	0.00705158	0.0954327
WNT10A	2920	-0.806161	3.42545	0.00705798	0.0954533
RFX2	9094	-0.753816	4.60345	0.00706726	0.0954783
KLHL6	10543	1.48953	4.66984	0.00706958	0.0954783
TTBK1	10231	1.49358	-1.07219	0.00708774	0.0956576
WWTR1	8353	-0.473138	6.15668	0.00709552	0.0956856
MCOLN3	6624	1.12957	2.94213	0.00709959	0.0956856
P4HB	11132	-0.489262	9.15211	0.00713058	0.0960372
IGFN1	12117	1.7338	1.42241	0.00715038	0.0960645
TCN2	4827	0.892384	3.38585	0.00715144	0.0960645
QRFPR	2830	-2.37919	0.503866	0.00715207	0.0960645
EVPL	7364	-0.876074	8.4887	0.00715222	0.0960645
NIPA1	8686	0.354782	5.01511	0.00716984	0.0961889
PPL	7699	-0.947569	10.1441	0.00717348	0.0961889
RNASEH2C	4972	-0.468231	4.11844	0.00717622	0.0961889
ATL3	7600	-0.386577	7.58737	0.00718293	0.0962129
P2RY10	3576	1.21678	2.60603	0.00719703	0.0962616
NDUFS8	4523	-0.413302	5.09292	0.00720196	0.0962616
BMPR1B	6561	1.04994	2.64539	0.0072086	0.0962616
OR6C70	939	3.49815	-2.82825	0.00721063	0.0962616
ENSG00000293689	4314	1.37153	-0.837819	0.00721114	0.0962616
GRM4	16302	1.6432	-0.738416	0.00722974	0.0964266
SUPT20HL1	7201	2.0532	-2.72708	0.00723472	0.0964266
CCL18	1405	1.45498	4.19936	0.00724807	0.0964266
ABCA3	7804	1.19375	3.24191	0.00724817	0.0964266
BDNF	7740	-1.04476	1.67566	0.00725132	0.0964266
PIERCE1	1864	1.02188	-0.714262	0.00725305	0.0964266
PTN	1622	1.69992	3.13865	0.00727275	0.096623
CARD16	3881	0.863104	3.35358	0.0072803	0.0966577
PLBD2	5264	0.571963	4.42096	0.00730168	0.0967923
ASCC3	11731	-0.403229	7.67024	0.00730679	0.0967923
NFASC	21271	-0.739877	5.81016	0.00730772	0.0967923
DPPA4	4967	2.4541	-2.53004	0.00731021	0.0967923
MYOC	2104	3.48848	0.311275	0.00734912	0.0971235
NRXN2	14002	0.929152	0.607321	0.00734929	0.0971235
TCF24	2590	2.40443	-1.52819	0.0073501	0.0971235
JSRP1	1950	1.80627	-0.474226	0.00737429	0.097249
PKD2L1	2848	1.37694	-1.4876	0.00737976	0.097249
TMEFF1	2575	0.79706	1.47483	0.00738008	0.097249
L3HYPDH	3493	0.458496	3.44786	0.00738328	0.097249
GMFG	1388	1.0128	3.16334	0.00738588	0.097249
PYHIN1	3484	1.21816	2.12256	0.00738939	0.097249
GTF3C1	11562	-0.464326	7.6938	0.00740034	0.0973276
CDK6	12239	-0.848296	7.35612	0.00740653	0.0973437
VAX1	5788	1.99795	-2.01504	0.00741455	0.0973837
FAM43B	2448	-1.29491	-1.46104	0.00743201	0.0975476
UBE2D2	4161	-0.350938	6.1514	0.00745701	0.0978102
CAMK1G	3328	1.71999	-2.05345	0.00746234	0.0978146
ENSG00000293691	3510	1.42036	-0.490118	0.0074774	0.0979465
ABHD1	4630	1.39381	-1.44231	0.00748836	0.0980245
LYNX1-SLURP2	1320	-1.2018	5.80264	0.00752904	0.0984609
MSX1	2121	1.18547	-0.459385	0.00753612	0.0984609
DOP1A	10045	-0.374363	6.68383	0.00753709	0.0984609
CCDC71	1791	-0.458784	4.04113	0.00754181	0.0984609
CD82	4044	-0.524438	6.74671	0.00754692	0.098462
TMC6	12902	0.64004	5.48768	0.00756128	0.0985276
PDP1	5604	0.680858	5.77454	0.00756201	0.0985276
RASGRP1	13250	-0.618616	5.8848	0.00757461	0.098626
CNTNAP5	11381	2.27299	-2.09818	0.0075916	0.0987724
MT1G	751	1.41423	1.50789	0.00759594	0.0987724
ECEL1	2978	1.80751	-1.22691	0.00760967	0.0988359
ROPN1L	4469	1.14247	-1.31051	0.00761092	0.0988359
TCIM	1829	1.32991	4.3893	0.00761911	0.0988767
MACO1	3979	-0.401687	5.90792	0.00762447	0.0988808
ARPC2	6515	-0.401995	8.40609	0.00764101	0.0989744
AMY1B	2035	1.86143	-2.60298	0.0076453	0.0989744
TEX13D	4293	2.63037	-2.89077	0.00764714	0.0989744
PPP2R5B	3360	-0.512006	4.57175	0.00765191	0.0989744
RASA2	6003	0.372003	5.95986	0.0076707	0.0991369
EDARADD	3996	0.808735	3.52493	0.00768011	0.0991369
CD38	6857	1.39437	3.88481	0.00768783	0.0991369
SLC35B2	2192	0.495017	4.57024	0.00769086	0.0991369
ZC3H12A	3091	-0.745216	6.44459	0.00769403	0.0991369
IL22	1173	-2.15088	-2.35583	0.00769484	0.0991369
SLC35G3	1874	2.10856	-2.4576	0.00771282	0.0993032
WDR5B	4217	0.500952	2.8657	0.0077207	0.0993235
RNF182	4098	1.75122	-0.207529	0.00772454	0.0993235
ANKRD22	3995	-0.663401	5.71398	0.00774937	0.0995774
TJP1	11315	-0.478267	8.23829	0.00776469	0.0997089
GZMK	1567	1.23897	2.03916	0.0077761	0.0997519
LILRA5	1787	1.62247	1.15431	0.0077827	0.0997519
HCN4	6922	1.84875	-2.65278	0.00778332	0.0997519
RBMS2	8911	0.471736	5.68178	0.00779375	0.0998201
MYO7A	10443	0.992104	3.15614	0.00782825	0.100151
OTUD1	3303	0.529334	4.18587	0.00782982	0.100151
PAQR7	3244	-0.783648	5.44695	0.00785268	0.100285
ABHD12	4479	-0.371666	5.42993	0.00785622	0.100285
TMEM154	11724	-0.952083	8.30977	0.00785781	0.100285
CRYBG1	10981	-0.532809	8.91208	0.00786208	0.100285
ZNF229	5500	-0.927891	2.4897	0.00786587	0.100285
NDUFAF3	1727	-0.478768	3.82537	0.00788482	0.100461
LBX2	2276	0.936922	-0.345689	0.00789565	0.100533
THAP11	1876	-0.45031	4.29388	0.00792678	0.100808
ADM2	4289	1.08906	1.32726	0.0079275	0.100808
CD200R1	3890	0.979687	2.01223	0.00795266	0.101003
SH3D19	8480	-0.499529	7.13158	0.00795978	0.101003
SEPTIN5	4564	-1.11392	5.25788	0.0079634	0.101003
PPP2R1A	10346	-0.397049	7.37518	0.00796344	0.101003
DRAM1	3940	0.849525	4.04479	0.00799933	0.101345
CHRNA4	11897	2.45765	-2.4518	0.00800309	0.101345
EHHADH	4651	0.519022	3.93242	0.00800651	0.101345
HOXD12	2577	2.35188	-1.0786	0.00801119	0.101345
PARP11	6200	0.628275	3.52552	0.00801628	0.101345
SLC34A3	2304	-1.5169	0.610659	0.00802232	0.101356
PTPN13	9496	-0.657958	8.68582	0.00804542	0.101466
FARSB	6761	-0.376971	5.58924	0.00804605	0.101466
NLRP12	6561	1.29544	-0.108852	0.00804659	0.101466
ADORA3	2560	1.00176	0.834145	0.00805681	0.101529
ARHGAP10	10755	-0.471864	5.48872	0.00806673	0.101589
RIPPLY3	2183	1.58625	-0.61006	0.0081028	0.101939
XYLT2	5472	0.434891	4.65555	0.00810493	0.101939
ENSG00000291313	641	-0.382141	4.93484	0.00812273	0.102097
SLC6A9	5249	-0.789689	5.59522	0.00812851	0.102104
MFSD6	6031	-0.426534	6.90355	0.00815607	0.102343
FGA	3917	2.46854	-2.65577	0.00816288	0.102343
MOG	3175	2.93107	-2.65648	0.00816319	0.102343
RGS12	13762	-0.519082	6.63762	0.00823843	0.103149
ADSS1	5787	-0.859577	3.58821	0.00823914	0.103149
SLC1A2	22800	1.26614	2.06941	0.00824774	0.103149
ENSG00000285245	3705	-0.502957	6.8235	0.00826034	0.103149
TRIM54	2727	2.21373	-2.13397	0.00826075	0.103149
SYTL1	5584	-0.642625	6.45161	0.00826208	0.103149
ZDHHC5	5424	-0.396125	7.5838	0.00826433	0.103149
MAP3K13	12604	0.600886	5.34951	0.00829723	0.103493
PVALB	1050	2.8986	-2.88096	0.00832477	0.103756
PLEKHM2	4275	-0.574451	6.58606	0.0083338	0.103756
FXYD4	833	2.68275	-3.03191	0.0083342	0.103756
EPHX3	2050	-1.01307	5.64016	0.00834551	0.1038
GDPD5	9905	0.879766	2.56354	0.00834835	0.1038
PIK3R6	3565	0.824185	1.56557	0.00835712	0.103844
ENSG00000258691	855	-0.593803	3.8365	0.00838063	0.10407
CAVIN2	3054	-0.963712	3.73159	0.00839001	0.104091
BTBD6	2400	-0.491205	5.22645	0.00839299	0.104091
SCN1B	8200	0.924249	1.15528	0.00840796	0.104211
UGT2B17	2572	3.37118	2.911	0.00845604	0.10474
KRT86	2424	1.84431	0.254521	0.00846816	0.104824
FAM237A	1250	2.63242	-2.8615	0.00848768	0.105
FAM83D	2475	-0.655031	5.38264	0.00849656	0.105043
THEM4	6937	0.546547	3.6781	0.0085159	0.105151
SPP1	7250	1.89712	4.38149	0.00851604	0.105151
LMX1A	4185	2.07238	-1.57651	0.00854458	0.105437
C1orf202	1315	2.17499	-2.87565	0.00855832	0.105538
KRTAP2-4	764	4.76096	-2.55722	0.00856354	0.105538
RECQL5	8766	-0.424717	5.66692	0.00857114	0.105565
TGIF2	3973	0.616981	3.96033	0.00859658	0.105812
ODC1	3307	0.838026	6.32451	0.00860395	0.105836
RGPD3	7439	0.673444	0.700481	0.00863732	0.10618
KIF3C	6401	0.703105	2.98629	0.0086461	0.106201
MYL5	4300	-0.519518	3.50882	0.0086499	0.106201
ATP5F1A	10908	-0.404299	8.33528	0.00867091	0.106392
NISCH	9062	-0.440129	6.82878	0.00868244	0.106467
ANKRD44	12826	0.71879	5.56314	0.00869216	0.106482
EML5	11201	-0.916364	3.64536	0.00869543	0.106482
KLKB1	2714	1.4875	-0.257015	0.00870083	0.106482
PROM2	6067	-0.658019	7.59856	0.0087054	0.106482
OR2AG2	4224	1.21549	-0.70713	0.00873293	0.106708
ESRRB	5930	1.57468	-1.43819	0.00873478	0.106708
TMEM190	605	1.89032	-2.58006	0.00875562	0.106892
EVI2A	3086	1.02557	3.30267	0.0087647	0.106892
TMSB4X	1703	0.662793	8.86732	0.00877246	0.106892
SDK1	12241	0.886705	4.35264	0.00877636	0.106892
SMURF2	7213	0.42117	5.65369	0.0087771	0.106892
AGA	2605	-0.465643	4.31609	0.00878996	0.106982
JUP	4942	-0.801918	10.2876	0.00881793	0.107219
H3C1	508	-0.757642	4.44947	0.00882296	0.107219
CAMKK1	7433	-0.728639	4.76571	0.00882589	0.107219
ENSG00000262660	1922	-0.528835	5.05947	0.00885594	0.107518
NRG1	21372	0.872825	5.41286	0.00888078	0.10768
CARD8	13219	0.561383	5.51086	0.00888908	0.10768
TBC1D3E	2082	-1.41671	-0.627508	0.00889354	0.10768
ZC2HC1B	1072	1.12671	-1.03754	0.00889454	0.10768
CRMP1	5869	-1.22514	2.98902	0.00889683	0.10768
NCKAP1	22520	-0.407061	8.26128	0.0089034	0.107693
RPL3	4710	-0.422039	10.0624	0.00891308	0.107744
LITAF	5905	0.499956	6.72774	0.00894189	0.108025
KRT83	1875	3.55845	-0.785057	0.00895098	0.108069
KRTAP19-5	485	4.62763	-2.5194	0.00896078	0.108077
UBQLN3	2413	1.50041	-1.83513	0.0089627	0.108077
DTWD1	14996	0.47129	4.67571	0.00900617	0.108534
CST7	891	0.950651	2.09514	0.00902528	0.108675
H1-1	756	-0.979412	3.66353	0.00902996	0.108675
PPT2	2938	-0.645492	4.79869	0.00903452	0.108675
TM2D1	5516	0.33391	5.15998	0.00904395	0.108689
ENSG00000250264	2705	0.521903	6.26553	0.00904675	0.108689
DEFB135	299	3.50303	-2.9359	0.00905814	0.108704
NRSN2	3202	0.625067	2.09361	0.00905915	0.108704
IKZF2	12243	-0.786033	7.11944	0.00909203	0.108905
GLCCI1	6883	0.673463	4.46169	0.0090953	0.108905
RIPOR2	9435	1.18776	4.6216	0.00909744	0.108905
MT-ND6	525	1.72041	6.38464	0.00909814	0.108905
ITGB2	7300	0.834355	5.1844	0.00911643	0.109057
NCALD	8043	0.82868	3.34402	0.00914469	0.109329
ABHD17A	6163	-0.564428	5.44638	0.00917469	0.109604
ACVR1C	9054	1.11441	2.19159	0.00917891	0.109604
TAL1	5705	-1.08245	2.3171	0.00920314	0.109826
SPNS3	2677	-1.23904	0.179966	0.00921055	0.10984
OR4K17	5068	2.9957	-2.56238	0.00922627	0.10984
HMX1	2166	2.99058	-2.70591	0.00922657	0.10984
DNAJB1	9168	-0.582778	7.88945	0.00922696	0.10984
ANKRD10	4563	0.612013	6.53265	0.00923312	0.10984
SLC25A11	2471	-0.4486	5.17561	0.00923792	0.10984
AIM2	8520	1.41047	3.70394	0.00926665	0.110055
SLC6A19	5270	3.66804	-0.0257443	0.00926725	0.110055
LECT2	2131	3.166	-2.92768	0.00928312	0.110177
TMEM43	3717	-0.411132	7.05804	0.00931731	0.110458
SRRD	4319	-0.336074	4.55537	0.00931826	0.110458
ZNF280A	2148	3.00304	-2.63096	0.00932373	0.110458
ZNF275	8147	0.666343	3.82537	0.00933264	0.110459
RGS14	3705	-0.526118	4.84701	0.00934846	0.110459
CD160	3971	1.54649	-1.11641	0.00934858	0.110459
TTC23L	5577	1.06993	-0.53605	0.00935403	0.110459
WDR82	5719	-0.297673	6.93103	0.00935411	0.110459
HKDC1	4223	1.85388	2.10401	0.00937197	0.110459
NOS1AP	7854	0.717319	2.79438	0.00937327	0.110459
KRT38	2691	2.54614	0.150108	0.00937625	0.110459
RHCG	2583	-1.27403	10.1634	0.00937974	0.110459
FFAR2	2193	1.1309	2.39335	0.00938124	0.110459
GRAPL	5060	1.27009	-1.16737	0.00938587	0.110459
TIMD4	1516	2.15327	-0.595376	0.0093938	0.110459
HBB	1304	1.49311	6.55187	0.00939716	0.110459
PLOD1	5320	0.457552	5.55255	0.00941587	0.110543
TBC1D24	13245	0.571431	3.36106	0.00941778	0.110543
TMEM202	1391	3.80331	-1.92236	0.00942534	0.110543
ST6GALNAC5	6059	-1.73399	1.22923	0.00942693	0.110543
ZNF318	9728	0.457982	5.67624	0.00946188	0.110887
NXPE3	15133	0.680214	4.1724	0.00951574	0.111451
ISL1	2817	-1.13242	3.2136	0.00953808	0.111608
LRRC14B	2570	2.14086	-2.85498	0.00954502	0.111608
ARTN	2657	1.22224	1.56699	0.00954624	0.111608
TTC9	5094	-0.869278	5.67862	0.00955854	0.111685
SGSM2	9771	-0.436672	6.04628	0.00958796	0.111962
ERG	7568	0.61246	4.07115	0.00960579	0.112007
DHRS4L2	2472	-0.527349	3.57686	0.00960867	0.112007
LIN7B	1753	-0.604604	2.40641	0.00960893	0.112007
TGIF1	8121	0.454173	5.23032	0.00962578	0.112088
ADGRG3	3240	1.44453	1.55442	0.00962737	0.112088
AP1S3	9717	-0.723614	4.65893	0.00964075	0.112178
NXPH2	2709	2.64825	-2.68955	0.00965909	0.112298
HOXA5	1720	-0.640172	2.751	0.00966257	0.112298
FOXD4L5	3109	1.30639	-2.14725	0.00967069	0.112326
RHPN2	4805	1.52987	3.99139	0.00967894	0.112355
THAP5	5056	0.411466	4.76515	0.00970097	0.112544
KRTAP10-7	1578	4.38956	-2.52479	0.00971773	0.112672
ZBP1	5405	1.37538	3.16673	0.00973449	0.112799
DNAJA2	4951	-0.346464	6.31826	0.00974698	0.112877
FDPS	3718	-0.607295	7.37295	0.00976621	0.113033
DAAM1	10712	-0.545191	7.26992	0.00977985	0.113087
ATP13A3	22838	0.584836	7.58935	0.00978243	0.113087
CCDC8	3236	1.10955	2.39095	0.00979935	0.113216
TPM2	3183	-1.0623	5.56061	0.00985163	0.113753
ARHGAP1	6142	-0.37986	6.64277	0.00986085	0.113792
TSEN34	3542	-0.479261	4.71485	0.00989056	0.11405
HSPB9	549	2.09564	-2.83958	0.0098949	0.11405
CSNK1A1	8505	-0.496571	9.4254	0.00990065	0.11405
SIRT7	6134	-0.359816	5.44795	0.00991052	0.114053
CTLA4	2329	1.33683	2.0496	0.00991258	0.114053
DHX30	7744	-0.336229	6.04464	0.00994061	0.114265
CD48	3254	1.1218	3.55274	0.00994657	0.114265
ARG2	2284	-0.885932	4.25494	0.00995412	0.114265
MMADHC	2150	-0.384693	6.28434	0.00995527	0.114265
BAAT	4734	0.861572	-0.68128	0.00996212	0.114265
WT1	8133	2.84549	-2.34758	0.00998447	0.114265
PGBD5	11257	-1.09481	4.20475	0.00998829	0.114265
ALDH4A1	4074	-0.807567	5.83473	0.00998908	0.114265
ZDHHC13	7759	-0.471825	6.45798	0.00999047	0.114265
KCNRG	1625	-0.485205	3.31645	0.00999082	0.114265
SLC19A2	4364	-0.634155	5.17693	0.00999523	0.114265
HFE	6973	0.555607	3.12051	0.0100095	0.114361
TRPM2	6360	0.883377	2.9333	0.0100155	0.114364
LPCAT3	4693	0.344396	5.00619	0.0100388	0.114545
ROBO2	16659	-0.901407	3.90518	0.0100431	0.114545
AP1B1	6555	-0.400508	7.263	0.010054	0.114603
CXCL3	2219	2.01975	2.14361	0.0100651	0.114663
SULT1A2	2216	1.40445	0.301729	0.010074	0.114697
ADAR	12864	0.370338	8.52739	0.0100839	0.114744
MESP2	1809	-1.25114	0.339505	0.0101012	0.114873
SGTB	5727	0.599372	3.39734	0.0101185	0.11495
LNP1	1910	0.681828	0.783837	0.0101197	0.11495
LGALS12	2302	1.82892	-1.50513	0.0101595	0.115296
CFAP73	1860	-1.00357	0.491917	0.0101619	0.115296
SSH3	3611	-0.452659	5.62917	0.0101764	0.115393
FBXO39	2926	0.893285	0.456638	0.0101945	0.115531
TOR3A	3224	0.392449	4.76626	0.0102182	0.115687
MTO1	13313	-0.32358	5.2385	0.0102246	0.115687
USP6NL	7550	-0.402174	6.22991	0.0102259	0.115687
RAB6D	3677	-0.589237	0.570357	0.0102402	0.115778
ZBBX	4565	2.26088	-1.86335	0.0102458	0.115778
ENSG00000251357	788	-0.746255	5.78432	0.0102611	0.11588
AIG1	8431	-0.452074	5.26757	0.010269	0.11588
RNF185	3447	-0.4105	5.71534	0.0102846	0.11588
SPOCD1	7056	1.31223	1.14818	0.0102872	0.11588
MUC15	3587	-1.22943	5.97186	0.0102886	0.11588
LGALS9	5714	1.05063	4.57005	0.0102909	0.11588
NUB1	5338	0.51589	5.92549	0.0102962	0.11588
RANGAP1	6136	-0.526702	7.22166	0.010311	0.115979
PDE6B	5097	1.35891	0.747888	0.0103251	0.116072
FCRL5	12414	2.02844	4.56027	0.010333	0.116094
CNTNAP2	16377	-1.31093	2.9653	0.0103401	0.116107
LRRC56	2765	-0.660887	2.27757	0.0103491	0.116142
AACS	16039	-0.489328	6.49408	0.0103776	0.116318
ENSG00000286268	1426	-0.582144	5.2091	0.0103822	0.116318
IL1A	2017	1.82765	4.83457	0.0103871	0.116318
GLMP	3471	0.427824	4.53926	0.0103886	0.116318
CDK18	6830	0.581972	4.10095	0.0103995	0.116344
MANSC1	5716	-0.524352	4.98692	0.0104049	0.116344
STIM1	12040	-0.384608	6.63398	0.0104132	0.116344
CD40	5619	0.793407	4.25356	0.0104157	0.116344
PHF21A	25046	0.349164	5.96502	0.0104206	0.116344
CEBPA	2601	-0.835768	5.75124	0.0104358	0.116392
ZNF530	6096	-0.644343	2.75842	0.010439	0.116392
TTC14	7900	0.432729	5.90149	0.0104427	0.116392
RBP2	845	3.03498	-2.66539	0.0104508	0.116415
SOX7	3215	-0.882211	5.54656	0.0104599	0.11645
GPR132	4194	1.06816	2.5057	0.010477	0.116574
TMEM244	714	1.48179	-2.3038	0.0104961	0.116721
NCR1	1895	1.55749	-0.77857	0.0105055	0.116758
PTGES2	6084	-0.474609	5.42835	0.0105239	0.116897
PERM1	3561	1.42505	-1.22149	0.0105417	0.116958
MICB	2798	0.865605	2.82284	0.0105447	0.116958
SLAMF6	2746	1.25242	2.66379	0.0105473	0.116958
C17orf113	3733	0.902887	0.271241	0.010562	0.117013
MS4A7	4345	0.832522	4.30093	0.0105664	0.117013
PRR29	4143	1.36001	-1.50835	0.0105702	0.117013
CYB5D2	2182	-0.437613	3.18068	0.0105871	0.117134
CCL24	1457	1.35025	1.84304	0.0106044	0.117246
PIWIL1	5280	2.0645	0.499104	0.010612	0.117246
OR3A1	1650	-1.95362	-2.54924	0.010621	0.117246
PLBD1	2375	-0.674595	6.84326	0.0106211	0.117246
MAGED4B	4918	2.05851	-2.41667	0.0106393	0.11738
JPH3	6320	1.70411	-1.51501	0.0106453	0.11738
TMEM185A	5158	-0.513852	4.32472	0.0106559	0.117431
PIK3AP1	5688	1.15634	4.48051	0.0106717	0.117538
FBXW11	5577	-0.37157	6.49112	0.0106777	0.117538
TASL	1792	1.10133	1.55135	0.0106878	0.117583
DCTN2	9995	-0.353314	6.76851	0.0106943	0.117589
PTCD1	5687	0.509236	5.70868	0.010714	0.11774
RAD51B	7477	0.571171	4.70264	0.0107218	0.11776
AMPD3	6849	0.814708	7.04799	0.0107432	0.117928
TRPV1	5519	-0.446885	4.36786	0.01075	0.117937
CLEC2D	6955	0.875624	4.95578	0.0107758	0.118154
KEL	3660	1.37833	0.433364	0.0107944	0.118292
NKX6-3	2561	2.10369	2.10405	0.010824	0.11855
ATF5	2892	0.5698	3.23881	0.0108442	0.118704
OR2C3	8509	1.9326	-1.96588	0.0108751	0.118966
SCAMP5	4862	1.13028	1.65148	0.0108914	0.118966
GOLGA8H	5188	0.947312	-0.204502	0.0108922	0.118966
MSANTD3-TMEFF1	2069	0.570301	2.63866	0.0108928	0.118966
ZW10	2916	-0.353855	5.08165	0.0108985	0.118966
TRIM62	3976	-0.778297	4.35721	0.0109217	0.119154
BTLA	6509	1.48365	1.70947	0.0109315	0.119192
UNC5A	4317	1.56679	-1.29959	0.0109433	0.119192
PNMA3	3748	1.31539	0.264019	0.0109446	0.119192
FRY	18852	-0.640456	5.80019	0.0109497	0.119192
ARHGAP42	9313	0.7737	4.82589	0.0110038	0.119716
ARPC5L	3610	-0.408786	5.48698	0.0110254	0.119836
SERPINA1	4902	1.46055	4.99452	0.0110271	0.119836
POMGNT2	6838	-0.591964	3.33812	0.0110548	0.12007
SDR16C5	3284	-0.7348	6.41423	0.0110721	0.120133
MS4A14	4006	0.866185	2.35831	0.0110729	0.120133
TMEM222	4476	-0.409214	4.71626	0.0111056	0.120421
PHLDB3	5166	-0.650752	4.95953	0.0111231	0.120545
RAB6A	4896	-0.364426	7.16104	0.0111322	0.120576
FGFR3	4848	-0.733071	7.69351	0.0111445	0.120643
ADAP1	5063	1.18417	2.8123	0.0111563	0.120704
MYH4	6016	2.92634	-2.52924	0.0111628	0.120707
PTX4	1688	2.15708	-2.00335	0.0112038	0.121009
APOBEC3B	1896	1.07739	2.87111	0.0112048	0.121009
DKK1	2221	-1.50675	3.27008	0.0112093	0.121009
CHIT1	7732	1.27919	0.934905	0.0112194	0.121052
CTH	2414	0.941291	1.2992	0.0112305	0.121105
ZNF580	2604	0.702344	3.12266	0.0112471	0.121217
MAPK1	6179	-0.325681	7.43272	0.0112533	0.121217
VIPR2	5132	-1.91272	0.977056	0.0112686	0.121316
RCAN2	3795	-1.16373	2.9522	0.0113277	0.121885
CACNA2D3	4714	-0.986236	3.94707	0.011338	0.121929
ESRRG	10932	1.95071	0.632584	0.0113453	0.12194
IGFLR1	2203	0.713044	2.53098	0.0113967	0.122417
RARS1	3417	-0.349339	6.60133	0.0114032	0.122417
MAMDC2	3589	-1.07919	3.44556	0.0114084	0.122417
KIF26A	7041	-1.23139	3.12516	0.0114166	0.122437
ACTG1	4052	-0.49736	10.7582	0.0114338	0.122555
ZBTB41	8679	0.463514	5.20421	0.0114572	0.122734
BAIAP2	10294	-0.664054	6.51196	0.0114653	0.122734
FOXP3	2619	0.944811	1.22717	0.0114693	0.122734
ADGRG2	10157	1.69021	-0.132183	0.011496	0.122953
IL18	2607	-0.637359	6.47929	0.0115071	0.123004
KCNK17	2080	1.5107	-2.03304	0.0115416	0.123093
ZC3H12D	6686	1.17021	3.17969	0.0115459	0.123093
ID2	2213	-0.60975	5.65401	0.0115544	0.123093
APOBEC3G	5375	0.904371	3.67824	0.0115559	0.123093
UTS2B	3840	1.25008	-1.69362	0.0115574	0.123093
PRPF19	2919	-0.32962	5.90718	0.0115648	0.123093
PRAME	3806	2.73541	1.73012	0.0115656	0.123093
NAPA	5690	-0.44249	6.57432	0.0115697	0.123093
BEGAIN	7882	1.16421	-0.434792	0.011572	0.123093
SLC26A8	6034	1.28481	-1.72636	0.0115799	0.12311
RDH13	8602	-0.542422	6.39391	0.0115902	0.123153
CIBAR1	7420	0.746502	2.42323	0.0116108	0.123305
COX6C	2712	0.55082	6.48889	0.0116187	0.123322
TCHHL1	3606	3.24756	-0.632225	0.0116432	0.123515
NOTUM	2913	1.19568	-1.03402	0.0116577	0.123577
CNOT1	10851	-0.331761	8.95474	0.0116616	0.123577
SMYD3	5866	0.476878	3.74027	0.0116767	0.12363
IFIH1	5225	0.649039	5.61562	0.0116793	0.12363
ANKRD13D	5890	-0.462869	5.80328	0.0116991	0.123773
DCDC2	5004	2.20164	0.0074627	0.0117237	0.123951
SYT14	14480	1.31582	-0.534148	0.0117297	0.123951
HERPUD1	5062	0.602959	6.47533	0.0117361	0.123951
CALB1	7138	2.38294	0.451894	0.0117413	0.123951
KRT6A	2926	-1.10668	13.1788	0.011749	0.123966
ENSG00000285655	557	0.622184	2.28019	0.0117579	0.123993
ABCA7	9591	-0.549197	5.24428	0.0117816	0.124176
MTHFS	3027	0.558133	3.07092	0.0118024	0.1243
TMEM150B	1714	1.46134	0.589538	0.011814	0.1243
SQSTM1	7535	0.460375	7.40862	0.0118236	0.1243
SYPL1	2909	-0.457783	6.8045	0.0118273	0.1243
RFK	3868	0.647768	3.79488	0.0118276	0.1243
CFAP206	3624	0.946405	-0.672606	0.0118314	0.1243
C1QC	1736	0.879023	4.85149	0.0118442	0.124363
SMAP1	4157	-0.391909	5.67944	0.0118501	0.124363
CAPN1	7506	-0.443786	8.04169	0.011871	0.124515
CENPVL3	1893	3.12897	-2.98521	0.011884	0.124585
OR2M3	9933	-2.21215	-1.70028	0.0118922	0.124605
SOX14	2020	2.94429	-2.20128	0.0119014	0.124634
CAMSAP1	8960	-0.480849	6.96818	0.0119151	0.12471
CXCL8	2588	2.33875	7.23301	0.0119226	0.124722
HES7	1880	1.70228	-2.25031	0.0119461	0.12486
LTB	1535	1.45265	2.56146	0.0119485	0.12486
TSHR	9913	-1.71274	0.606233	0.0119579	0.124892
SNX20	5750	0.923852	3.04137	0.0119647	0.124896
SCIMP	4249	1.5631	1.62862	0.0119751	0.124916
PLEKHA4	5396	0.647399	3.3753	0.0119831	0.124916
QRFP	1653	-1.82533	-2.48776	0.0119884	0.124916
TTC38	3578	0.704466	4.24312	0.0119921	0.124916
DNAJC19	4895	0.373361	4.35863	0.0120201	0.125141
VPS13D	20768	-0.420909	9.09013	0.0120364	0.125228
AKR1C8	2555	1.39425	-1.96368	0.0120469	0.125228
SP110	10685	0.595829	5.27432	0.0120507	0.125228
RNF43	6329	0.631607	5.39717	0.012054	0.125228
GJB5	1355	-0.69783	5.35464	0.0120637	0.125252
GALR2	1373	-1.29135	-1.35332	0.012073	0.125252
CST8	910	-1.88891	-2.53469	0.0120756	0.125252
SERINC5	9962	-0.365714	7.74575	0.0120891	0.125326
CPNE5	5772	1.12219	3.16295	0.0120983	0.125355
UTS2R	3685	1.84188	-1.87814	0.0121326	0.125624
PAFAH1B1	14289	-0.338555	7.95057	0.0121421	0.125624
HYAL4	2741	-1.57908	1.6056	0.0121435	0.125624
NPTXR	5830	1.15892	1.23003	0.0121699	0.12583
ASIC2	5904	2.13389	-0.435027	0.0121806	0.125855
SLC34A2	5045	2.62114	1.18602	0.0121928	0.125855
CCNK	8220	0.351268	5.28573	0.0121957	0.125855
PDGFC	5998	0.707967	3.65996	0.012198	0.125855
PRCD	5294	0.98843	0.0566799	0.0122047	0.125858
APRT	1796	-0.505293	5.83599	0.0122292	0.126034
CLN5	22814	0.430583	4.59895	0.0122346	0.126034
ACSL6	16996	1.12864	1.17147	0.0122432	0.126056
HMCN1	18739	-0.710289	6.07708	0.0122794	0.126313
HOXC6	3458	1.2281	2.0385	0.0122811	0.126313
PTPRR	5037	1.98049	0.813532	0.0123052	0.126495
SPTLC2	12287	-0.391678	7.46697	0.0123122	0.1265
INSIG1	3650	-0.653156	5.49165	0.0123321	0.126603
ADAMTS3	7007	0.950131	0.717213	0.0123352	0.126603
GPR55	4146	1.1505	0.734393	0.0123525	0.126653
METRNL	2711	-0.720971	5.67622	0.0123529	0.126653
ART3	4526	1.30086	-1.33874	0.012386	0.12682
SOCS6	5839	-0.433563	5.81683	0.0123882	0.12682
SPTLC3	8527	-0.907239	5.91065	0.0123925	0.12682
MPLKIP	7627	0.324707	4.27191	0.0123951	0.12682
TSPAN32	3797	1.01619	0.656173	0.0124171	0.126926
HTR7	3472	-1.11675	3.19324	0.0124185	0.126926
ZNF668	3855	-0.507428	3.0729	0.0124455	0.127136
KRTAP9-3	1006	4.22945	-0.975078	0.0124547	0.127164
TMEM145	3605	1.56334	-1.97817	0.012463	0.127183
IL12A	1955	1.65823	-0.690067	0.0124861	0.127352
LRRC9	8635	1.49114	-1.77452	0.0124996	0.127423
GPT2	6362	-0.814826	6.20256	0.012578	0.128061
CRTAC1	3553	-1.04705	1.42261	0.0125789	0.128061
B4GALT1	8548	0.530432	6.65429	0.0125818	0.128061
LYSMD4	5697	-0.523367	4.75104	0.0125993	0.128126
TBC1D15	8227	0.333405	5.648	0.0126013	0.128126
PERP	4198	-0.771483	11.0075	0.0126259	0.128247
GNGT1	2302	2.7196	-0.483118	0.0126263	0.128247
EFS	3236	-0.737231	5.36139	0.0126419	0.128339
RGL3	4344	1.28719	1.29064	0.0126563	0.128419
ZNF267	6284	0.50095	5.36957	0.0126644	0.128435
KRT2	2569	2.48364	9.44611	0.0126857	0.128583
GRM7	9096	1.4024	-0.910757	0.0127093	0.128678
SUSD3	1258	1.08082	1.2402	0.0127144	0.128678
HYCC1	18606	-0.552009	6.70755	0.0127158	0.128678
TMEM267	3158	0.473344	3.46127	0.0127283	0.128678
CD274	4108	0.984636	3.78597	0.0127338	0.128678
CXCL2	1398	1.42756	2.44176	0.0127344	0.128678
KRT27	1799	2.89511	1.21683	0.0127498	0.128746
SLC8A2	5271	-1.48467	0.682623	0.0127543	0.128746
CMTM7	3724	0.939901	2.37496	0.0127685	0.128777
ELAC2	7002	-0.309095	6.07847	0.0127771	0.128777
MAP1S	4933	0.624978	2.99804	0.0127771	0.128777
ZKSCAN8P1	2547	0.687223	0.955598	0.0127964	0.128785
PDZK1IP1	1430	-0.786658	6.67778	0.0127988	0.128785
UBR7	3509	-0.329814	5.3452	0.0127994	0.128785
ZHX1	6733	-0.40716	6.55454	0.0128042	0.128785
CTSS	6888	1.05312	6.61549	0.012815	0.128786
AQP3	2911	-0.917633	10.3238	0.0128174	0.128786
ALDH2	9723	-0.549805	7.16331	0.0128307	0.128853
GRAMD1B	14932	0.858361	2.7262	0.0128565	0.129046
MAPK6	6592	-0.564558	7.95729	0.0128644	0.129059
UBE2F	4238	-0.44634	5.1605	0.0128755	0.129104
CD177	2474	1.82415	5.10466	0.0128948	0.129232
FCMR	3417	1.36048	2.73391	0.0129088	0.129306
HOPX	7730	-1.11469	8.49769	0.0129229	0.129316
PLCB2	7349	0.828029	3.90938	0.012925	0.129316
FSTL3	3033	0.850778	3.3678	0.012932	0.129316
CD37	4161	1.30084	3.37983	0.0129362	0.129316
PSMB9	4221	0.773285	5.15058	0.0129551	0.129439
LAMP3	3785	0.694758	4.43823	0.0129747	0.129569
FAM83G	7798	-0.835276	7.67475	0.0130098	0.129853
KRTAP2-1	776	4.11696	-2.91348	0.0130468	0.130113
SEC62	7928	0.504511	6.32369	0.0130499	0.130113
RALGDS	7648	-0.466329	7.10015	0.0130579	0.130113
RER1	5689	-0.329812	6.7117	0.0130625	0.130113
KRBOX4	3685	0.414751	3.45365	0.0130994	0.130365
KRTAP7-1	721	3.36288	-2.90283	0.0131011	0.130365
STK17B	8150	0.585417	6.61613	0.0131083	0.130371
RAB3B	12780	1.59008	2.694	0.0131382	0.130601
AIF1	1243	0.835677	3.42419	0.0131692	0.130798
NEDD9	10359	0.915016	5.31065	0.0131713	0.130798
FFAR4	4060	2.00786	2.83071	0.0132183	0.131198
SLC16A9	4197	-1.05018	5.18817	0.0132464	0.13141
BLTP3A	9567	0.367526	5.7887	0.0132707	0.131585
CD180	5668	1.53746	2.982	0.0132804	0.131614
GINS3	5108	-0.602188	4.52636	0.0132937	0.13166
PAG1	11023	0.562918	6.09004	0.0133065	0.13166
RPL6	4442	-0.419159	9.15935	0.0133114	0.13166
SLC2A4	3995	-1.257	0.901984	0.0133136	0.13166
SEC61A2	3916	0.404134	3.27189	0.0133188	0.13166
C8orf44-SGK3	2970	0.380844	4.31705	0.0133284	0.13166
LRRC7	30043	-1.30779	0.982749	0.013332	0.13166
KRTAP2-2	733	4.62065	-2.57183	0.0133389	0.131662
KLF8	12729	-0.699278	6.11429	0.0133477	0.131682
SPATS2	6841	0.345515	5.24719	0.0133746	0.13188
MCRIP2	5019	0.781898	2.92062	0.0133853	0.131919
NGEF	4647	-0.868035	4.41088	0.0134366	0.132351
NCCRP1	1975	-1.05495	7.51389	0.0134475	0.132351
GABARAPL1	4053	0.482606	4.74624	0.0134493	0.132351
PTK6	2953	-0.667583	6.1673	0.0134822	0.132599
HLA-DPA1	5748	0.803315	7.40543	0.0134881	0.132599
ACACA	13022	-0.386985	7.88259	0.0135084	0.132732
TMEM74	7419	-0.813548	0.547132	0.0135242	0.132821
SCG5	2196	0.741571	1.04439	0.0135312	0.132823
HLA-DMB	4613	0.85548	5.25613	0.0135642	0.13308
GRHL1	7952	-0.852117	8.32229	0.0135768	0.133137
RDH16	3464	-0.876509	3.20551	0.0135868	0.133168
DYNC2I2	2672	-0.632589	5.26188	0.0136004	0.133235
[truncated: 17,584 more rows]

## Sheet: ASCC vs LGSIL
Gene	Length	logFC	logCPM	PValue	FDR
MMP1	2738	4.99517	5.77311	3.85927e-14	5.68506e-10
SYCP2	6465	3.00784	5.42608	5.80611e-14	5.68506e-10
POTEF	4704	5.27462	0.268754	8.96773e-14	5.85383e-10
POTEE	4724	4.91325	0.980058	1.82804e-13	8.94962e-10
MAGEA3	1773	9.65047	0.935152	4.30529e-13	1.68621e-09
CALCB	3938	4.86587	1.196	5.6484e-13	1.84354e-09
PAGE2	651	8.34129	1.64993	8.29999e-13	2.32198e-09
SHISA2	3845	3.49229	2.07268	1.55822e-12	3.59524e-09
PRAME	3806	6.77787	1.73012	1.73368e-12	3.59524e-09
INHBA	8284	2.72967	4.58323	1.8359e-12	3.59524e-09
MAGEA6	1832	8.83669	0.515677	5.41583e-12	9.64165e-09
SCD5	4231	1.56097	3.5387	8.2255e-12	1.34233e-08
MAGEA10	2899	8.93558	0.592159	8.96218e-12	1.35005e-08
CDC20B	4522	5.44012	-0.0554826	1.16665e-11	1.63189e-08
MT2A	914	1.59418	5.23941	2.33186e-11	3.04432e-08
TMSB15A	634	3.28628	-0.654469	3.38399e-11	4.14179e-08
SMC1B	4253	4.4223	3.35827	3.65643e-11	4.212e-08
RNASE10	3915	4.51992	0.482221	4.50183e-11	4.89774e-08
STC2	5062	2.45112	2.67469	5.91967e-11	6.10131e-08
SYCP2L	3956	2.70191	0.771678	8.61487e-11	8.43525e-08
NEBL	17810	-1.28492	7.71232	1.46711e-10	1.32195e-07
PPP4R4	4973	2.47834	1.97522	1.48511e-10	1.32195e-07
ASPHD1	2312	2.34226	-0.382629	1.8223e-10	1.49593e-07
TDO2	5264	3.18863	2.95807	1.88015e-10	1.49593e-07
SCN8A	19016	2.25975	3.19437	1.91679e-10	1.49593e-07
GARIN5B	3274	3.71041	0.0129048	1.98611e-10	1.49593e-07
CST1	861	5.47527	-0.365464	2.16457e-10	1.56996e-07
LYPD6	4973	1.90112	1.91101	3.4646e-10	2.42311e-07
MAGEA1	1711	6.27231	-1.88414	3.86305e-10	2.57844e-07
BMPER	7990	3.30625	0.755899	3.95002e-10	2.57844e-07
ZNF556	6574	3.08574	-0.592022	6.11924e-10	3.835e-07
SEZ6L2	4113	1.80583	2.18331	6.26667e-10	3.835e-07
ECT2	5499	1.05134	6.15185	6.59858e-10	3.83578e-07
TCF3	6368	1.54286	5.97811	6.79803e-10	3.83578e-07
CCL3L3	1469	3.21556	1.35397	6.85555e-10	3.83578e-07
RIPPLY3	2183	3.03044	-0.61006	7.50216e-10	4.00905e-07
SNAP25	20369	2.48615	1.64235	7.57468e-10	4.00905e-07
CSAG3	1083	4.84753	-1.30385	8.01631e-10	4.13114e-07
OR5B17	946	7.00788	-1.30096	9.84095e-10	4.94142e-07
IGF2BP1	9631	5.92833	2.34923	1.06139e-09	5.1963e-07
KRT36	1911	-4.42807	2.25761	1.11076e-09	5.30535e-07
CTCFL	8928	5.17761	-0.741166	1.21202e-09	5.6512e-07
DMRT1	3253	4.07656	-2.28574	1.40367e-09	6.39256e-07
FEZF1	2942	5.08011	-1.58445	1.57042e-09	6.98943e-07
LAMC2	6770	1.94587	7.92621	1.63016e-09	7.09408e-07
MELTF	14808	1.61743	3.62867	1.81626e-09	7.73216e-07
MEI1	7038	3.01509	4.38424	2.34221e-09	9.75904e-07
DHRS2	7527	3.4782	1.40294	2.7338e-09	1.11533e-06
AQP8	1387	5.55334	0.992064	2.94589e-09	1.17733e-06
CHRNA6	2596	3.60433	0.448769	3.49608e-09	1.36927e-06
ACTL8	1844	4.2504	-1.33678	3.85477e-09	1.43605e-06
ZNF618	10386	1.37745	3.67262	3.86987e-09	1.43605e-06
CCL8	862	2.68572	0.88684	3.88658e-09	1.43605e-06
ONECUT2	16546	3.17864	1.4723	4.84278e-09	1.75623e-06
MT1F	1852	1.96027	0.574271	5.04398e-09	1.79593e-06
HLTF	6024	1.19085	5.4905	5.15054e-09	1.80112e-06
GCOM1	6909	-1.3125	6.59781	5.2979e-09	1.82016e-06
PAEP	1454	4.80826	-1.54404	5.42658e-09	1.83222e-06
PIWIL1	5280	3.81292	0.499104	5.98292e-09	1.98582e-06
OGDHL	5726	3.11213	0.714171	6.47799e-09	2.11431e-06
UNC13A	11180	2.44637	0.885226	7.14311e-09	2.26914e-06
GJB7	2727	4.06255	-1.08401	7.2584e-09	2.26914e-06
TUBAL3	1793	2.74455	0.783289	7.3e-09	2.26914e-06
STAG3	6142	3.28017	3.47846	7.90549e-09	2.41896e-06
BMP8B	4826	1.4462	2.65021	9.31717e-09	2.80705e-06
RSRC1	17897	0.867289	5.87888	9.55879e-09	2.83621e-06
FCGR2A	5422	1.84185	5.0098	9.95909e-09	2.90209e-06
GPC3	3281	2.257	1.89808	1.00772e-08	2.90209e-06
VAX1	5788	3.61716	-2.01504	1.09348e-08	3.10343e-06
CBS	6786	2.83086	-0.308241	1.25313e-08	3.50572e-06
KCNMB3	8964	1.58257	2.63417	1.38123e-08	3.80966e-06
DISP2	12752	3.06822	2.92996	1.54355e-08	4.19824e-06
TCF24	2590	3.9558	-1.52819	1.71948e-08	4.61269e-06
CD300E	3761	2.36377	1.83986	1.97353e-08	5.22266e-06
CACNA1B	10187	2.52822	-0.417949	2.03779e-08	5.32079e-06
IL24	1979	4.58251	2.42321	2.11009e-08	5.43708e-06
MAGEA4	3370	7.19529	2.3555	2.26834e-08	5.76895e-06
ZIC2	3290	2.78549	1.01617	2.39787e-08	6.02018e-06
RASAL1	4820	-1.32421	5.52251	2.44302e-08	6.0417e-06
SOX4	4869	1.2495	5.70329	2.46814e-08	6.0417e-06
LHX1	4913	4.17968	-2.38411	2.53712e-08	6.13387e-06
MFAP2	2712	1.72075	2.3311	2.65445e-08	6.33928e-06
IL17RC	4535	-0.961731	4.96216	2.74642e-08	6.4799e-06
TEAD2	2980	1.07809	3.69738	2.96492e-08	6.91214e-06
GRIP2	11889	-2.05838	4.57073	3.03677e-08	6.96449e-06
PTGS2	5484	2.38193	5.11567	3.0585e-08	6.96449e-06
SLC5A12	7571	3.42115	-0.791407	3.12918e-08	7.04354e-06
DSCAM	8596	2.77632	-0.776701	3.23642e-08	7.1511e-06
LHX9	10442	3.50894	-1.29486	3.25e-08	7.1511e-06
CTHRC1	1745	1.74907	2.4469	3.55749e-08	7.64357e-06
CLC	631	4.04277	1.00545	3.5781e-08	7.64357e-06
SOX30	3489	3.46512	-0.437248	3.59091e-08	7.64357e-06
H4C12	643	1.27691	3.86278	3.8059e-08	8.01408e-06
HACD3	7094	0.659488	5.9814	4.26628e-08	8.88794e-06
LBP	1825	4.00616	-0.827808	4.40969e-08	9.09e-06
SULT1A2	2216	2.4053	0.301729	5.03947e-08	1.02471e-05
GCLM	5426	1.05372	4.04655	5.07566e-08	1.02471e-05
CAGE1	3511	1.84935	-0.641704	5.70759e-08	1.14053e-05
PBK	2148	1.15924	3.3523	5.84356e-08	1.15259e-05
ACTL6A	3668	0.720977	5.35779	5.88566e-08	1.15259e-05
PWWP4	8071	5.68068	-1.2169	6.01395e-08	1.16605e-05
ERVV-2	3033	6.14858	-1.50497	6.10474e-08	1.17205e-05
DMRTA2	3168	3.90732	-0.568729	6.59449e-08	1.2503e-05
OLR1	3057	2.70882	1.77379	6.64001e-08	1.2503e-05
MT1H	723	2.45024	-0.607574	7.27423e-08	1.35668e-05
SNRPC	1241	0.724077	5.03938	7.38782e-08	1.36486e-05
PXDN	11266	1.199	5.33482	7.65142e-08	1.40035e-05
H4C8	2163	1.1241	6.79922	7.91706e-08	1.43555e-05
GBX1	2193	5.715	-0.306738	8.02259e-08	1.44134e-05
SLC30A10	9202	3.46166	1.50703	8.1682e-08	1.45416e-05
MOV10L1	6826	2.30453	2.01796	9.11372e-08	1.59618e-05
PTX4	1688	3.76754	-2.00335	9.16376e-08	1.59618e-05
IQGAP3	6742	1.18101	5.90648	9.21046e-08	1.59618e-05
CKS1B	2340	1.04526	4.50065	9.6803e-08	1.66289e-05
FTL	2064	1.12472	8.64403	9.88026e-08	1.68248e-05
RFC4	2997	1.06873	4.61411	1.00708e-07	1.70015e-05
CCDC14	11454	0.84083	6.70861	1.03125e-07	1.72606e-05
SRARP	3039	5.80393	-1.17233	1.11298e-07	1.84093e-05
PANX2	3103	1.90135	-0.53087	1.11868e-07	1.84093e-05
NRIP3	5138	1.87643	2.62963	1.2072e-07	1.97005e-05
IL1B	3009	2.84047	5.50535	1.24135e-07	1.99877e-05
C4orf51	1094	3.48685	-2.19787	1.24521e-07	1.99877e-05
MAGEA11	3467	4.10215	-0.273514	1.28984e-07	2.05358e-05
KRTCAP2	3814	0.692021	5.12177	1.32599e-07	2.09411e-05
RNF212	5005	1.81353	3.42927	1.4291e-07	2.22705e-05
H2BC7	473	1.2622	5.72805	1.43292e-07	2.22705e-05
SHOX2	5011	2.22835	1.28074	1.60865e-07	2.46215e-05
POLR2K	1673	0.733729	4.68269	1.60933e-07	2.46215e-05
AHNAK	19466	-0.80664	12.9182	1.69027e-07	2.56594e-05
GAS7	10158	-1.40137	6.71719	1.81124e-07	2.72143e-05
NBEAL2	12058	-0.99166	7.97395	1.83369e-07	2.72143e-05
FGF12	11469	2.09155	0.0469662	1.83439e-07	2.72143e-05
ENPP6	4615	3.21724	0.448475	1.89466e-07	2.78971e-05
SNX21	4078	-1.41922	5.18597	1.96239e-07	2.86788e-05
DEGS2	3948	-1.87464	4.95515	1.99208e-07	2.88969e-05
UCHL1	2207	2.21754	1.64768	2.10314e-07	3.02837e-05
MYZAP	6524	-1.60504	7.07287	2.19468e-07	3.13712e-05
KAT2B	5211	-0.724276	6.12649	2.29482e-07	3.23827e-05
HDGFL1	2101	5.36105	-0.0319028	2.29852e-07	3.23827e-05
PLOD2	14518	1.24917	5.82685	2.33896e-07	3.2717e-05
FCER1G	964	1.51802	3.5392	2.41695e-07	3.3498e-05
SLCO1A2	11524	4.2969	-0.254127	2.42901e-07	3.3498e-05
ENSG00000273088	753	0.789552	5.09183	2.56124e-07	3.50747e-05
GRIN2C	8584	2.49074	0.175074	2.61889e-07	3.56151e-05
MMP3	1854	4.00901	4.70468	2.76254e-07	3.73095e-05
SLC26A2	10206	1.89299	6.05909	2.84801e-07	3.82003e-05
ZNF281	4895	0.76881	4.77378	3.04868e-07	4.06139e-05
FOXD1	2863	2.05872	0.440088	3.08485e-07	4.08179e-05
FREM3	6869	5.36172	-1.27151	3.14214e-07	4.10363e-05
FXR1	11874	0.643512	6.68843	3.14787e-07	4.10363e-05
ACOX3	3846	-0.912364	5.44963	3.17681e-07	4.10363e-05
ULK3	3514	-1.0915	6.21491	3.18517e-07	4.10363e-05
H4C14	1878	1.42831	0.463014	3.21838e-07	4.11932e-05
GAREM2	5942	1.58021	1.6889	3.4592e-07	4.3988e-05
ABHD10	3026	0.683864	4.0924	3.89319e-07	4.91873e-05
IGF2BP3	8535	2.74038	3.72291	4.03758e-07	5.06846e-05
NKX6-1	3930	3.70574	-2.58594	4.11452e-07	5.13215e-05
DPEP1	2737	2.88076	0.147789	4.23032e-07	5.24318e-05
KLHL35	5203	2.34059	1.407	4.51174e-07	5.55681e-05
C1QTNF6	7144	0.859109	3.42617	4.78256e-07	5.82769e-05
CDKN3	1829	1.05987	3.11863	4.79119e-07	5.82769e-05
PRMT8	6677	3.75385	-0.894875	4.83114e-07	5.84001e-05
DRGX	3078	4.32996	0.0641038	4.92019e-07	5.91117e-05
POU4F1	4539	2.73768	0.0464986	5.08356e-07	6.07021e-05
TMIGD3	2428	1.5758	0.468539	5.21663e-07	6.17841e-05
DCBLD2	11280	0.910026	5.29197	5.25717e-07	6.17841e-05
PTH2R	4429	2.21312	-0.359669	5.26883e-07	6.17841e-05
HMGB3	3914	0.9256	5.0772	5.50267e-07	6.37979e-05
ERFE	3584	1.99005	-0.90844	5.56221e-07	6.37979e-05
IGFBPL1	3566	2.5279	0.485286	5.56833e-07	6.37979e-05
MSR1	7812	1.40347	3.6043	5.57088e-07	6.37979e-05
GOLIM4	4584	0.958074	5.79294	5.69188e-07	6.44911e-05
C1orf226	4313	1.18611	3.38284	5.69727e-07	6.44911e-05
TOLLIP	5983	-0.866502	6.108	5.75702e-07	6.46874e-05
RAB24	2065	-0.885898	5.31533	5.78068e-07	6.46874e-05
H4C5	412	1.01008	7.21513	5.8178e-07	6.47329e-05
CSF2	788	3.09403	-0.446928	5.87734e-07	6.5026e-05
NDUFAF6	12371	0.613834	4.7281	6.07159e-07	6.67977e-05
SNRPE	2080	0.822481	4.78036	6.12388e-07	6.69966e-05
H4C3	405	1.11652	6.99492	6.24274e-07	6.79175e-05
GCK	6772	2.58518	-0.385279	6.54207e-07	7.07808e-05
SLC17A3	3594	4.89123	0.15799	6.85144e-07	7.37207e-05
TPPP3	2601	-1.98418	6.17104	7.06011e-07	7.55366e-05
PRRX1	8248	1.45019	5.36817	7.11066e-07	7.55366e-05
EPYC	1802	5.63954	-0.901483	7.13592e-07	7.55366e-05
H2BC15	4265	0.943226	4.77712	7.18179e-07	7.56134e-05
PDIA5	4067	0.602324	4.78744	7.27239e-07	7.59313e-05
CIP2A	4579	0.948375	4.39837	7.28953e-07	7.59313e-05
SLC16A7	13703	-1.05049	5.91215	7.34454e-07	7.60996e-05
POU6F2	8320	2.90972	-1.00963	7.56154e-07	7.79356e-05
CNTD1	3347	2.71492	-0.844461	7.61004e-07	7.79995e-05
STEAP3	4562	1.07487	4.8087	7.6474e-07	7.79995e-05
BCL2L11	6987	0.784285	5.40264	7.71081e-07	7.82388e-05
PIMREG	2797	1.29673	2.29085	7.9594e-07	7.9552e-05
SSTR2	7854	2.227	1.0515	7.96286e-07	7.9552e-05
SASH1	10014	-1.0582	7.51199	8e-07	7.9552e-05
TNFAIP8L3	2572	-1.45943	3.87122	8.00273e-07	7.9552e-05
OSM	2125	3.04964	3.27333	8.07556e-07	7.98238e-05
CENPF	12471	1.05577	7.33891	8.11159e-07	7.98238e-05
NUF2	3362	1.10808	3.84158	8.17869e-07	8.00071e-05
SHCBP1L	2982	3.61154	-1.46329	8.21193e-07	8.00071e-05
STATH	2140	6.12586	-1.43792	8.31731e-07	8.01627e-05
TMEM182	6084	0.996043	1.74094	8.3189e-07	8.01627e-05
HDAC4	14179	-0.824758	6.19744	8.35517e-07	8.01627e-05
RPS27L	8825	0.905265	5.11407	8.39164e-07	8.01627e-05
PRELID2	8050	1.34163	4.12701	8.58594e-07	8.13199e-05
ENY2	6784	0.625548	5.01866	8.60535e-07	8.13199e-05
ZNF541	4904	2.68779	1.92197	8.63735e-07	8.13199e-05
DOCK3	9069	-1.72773	3.74411	8.75994e-07	8.20793e-05
SPANXB1	466	5.66382	-1.58161	8.91834e-07	8.31656e-05
ZBTB8B	12831	2.69801	-1.04884	9.47378e-07	8.79265e-05
PM20D1	2611	-4.12765	1.39682	9.54224e-07	8.81442e-05
CSAG2	1652	4.46552	-1.87329	9.65493e-07	8.83245e-05
ARTN	2657	1.87682	1.56699	9.66088e-07	8.83245e-05
XPR1	8913	0.761418	5.93787	9.69707e-07	8.83245e-05
APOO	2357	0.939165	2.93286	9.80027e-07	8.88513e-05
PRR18	3149	3.32393	-2.31095	9.93999e-07	8.96607e-05
AWAT1	1466	-4.68852	-1.3403	9.98112e-07	8.96607e-05
SMS	2130	0.916763	5.34981	1.00523e-06	8.98878e-05
DNER	3932	-2.52792	2.33488	1.019e-06	9.07053e-05
FTHL17	809	5.88008	-1.63547	1.07728e-06	9.54591e-05
SH3RF2	7209	-0.946298	7.29209	1.1709e-06	0.000103287
GNAT1	3936	-2.84475	0.0279289	1.19544e-06	0.000104645
TMEFF1	2575	1.18428	1.47483	1.20235e-06	0.000104645
SLC24A2	10993	3.14216	-1.03414	1.20653e-06	0.000104645
KIF14	7294	1.04835	4.97447	1.20767e-06	0.000104645
SPATA18	4975	-0.942216	4.28884	1.22371e-06	0.000105568
ATP4B	1500	4.64094	-1.83433	1.23237e-06	0.000105804
LOXL2	5985	1.2541	4.30623	1.23726e-06	0.000105804
MAGEA9B	1927	5.24264	-1.35298	1.2872e-06	0.000109597
FAM241B	1350	1.42774	0.738293	1.34464e-06	0.000113908
CORO6	4310	2.05332	3.08153	1.34947e-06	0.000113908
KIF1C	8578	-0.805377	7.82281	1.36743e-06	0.000114557
CKS2	616	1.03925	4.37633	1.36886e-06	0.000114557
CAMK1D	8680	-0.957842	6.27398	1.45626e-06	0.000120843
KLHL18	7064	-0.967059	6.0487	1.45631e-06	0.000120843
E2F7	6291	1.17711	4.62562	1.48309e-06	0.000122039
IL32	3209	1.49351	4.3458	1.48839e-06	0.000122039
MT1G	751	2.04212	1.50789	1.49164e-06	0.000122039
IL11	2678	2.05589	0.763392	1.49565e-06	0.000122039
IL12RB2	7496	1.1809	4.11126	1.51514e-06	0.000123116
HSPE1	1823	0.922113	5.62799	1.55127e-06	0.00012473
P4HA1	3093	0.91125	5.26061	1.5557e-06	0.00012473
CARMIL3	6657	-1.76402	3.47453	1.55733e-06	0.00012473
TNFAIP6	1577	1.80871	1.76795	1.56048e-06	0.00012473
PKP3	3795	-1.23668	7.77164	1.57121e-06	0.000124973
MKX	4107	2.07083	0.0378717	1.57676e-06	0.000124973
SIX4	6771	2.02483	2.57011	1.58894e-06	0.000124973
METTL27	1450	1.46651	0.608518	1.59449e-06	0.000124973
BARX2	3752	-1.25447	5.39986	1.59764e-06	0.000124973
NADK2	5015	0.604228	4.73211	1.60181e-06	0.000124973
FUCA2	2822	0.766968	4.82149	1.64924e-06	0.000128163
PLXNB1	9768	-0.802916	7.50671	1.67894e-06	0.000129955
PFDN6	2953	0.775347	4.2399	1.69257e-06	0.000130495
ACOXL	6107	2.36965	0.271386	1.70389e-06	0.000130852
IL1R2	2957	1.4874	4.91191	1.71569e-06	0.000131243
TCP11	3069	2.4253	0.73843	1.7437e-06	0.000132867
C1QL1	1527	2.18957	-1.13871	1.75722e-06	0.000133379
CASTOR1	2741	-1.22265	3.55126	1.79019e-06	0.000135357
GATA4	4443	4.62976	-1.98093	1.86461e-06	0.000140441
NEMP1	5730	0.721699	5.41266	1.91449e-06	0.000143645
ZNF273	8661	-1.55247	5.46354	1.94995e-06	0.00014571
KLHL23	5513	1.10973	3.56797	1.96299e-06	0.00014571
GRIN2D	5511	1.91531	0.995383	1.96433e-06	0.00014571
STMND1	3096	2.33249	-1.18852	2.04297e-06	0.000150971
CDC42BPG	6531	-0.994741	6.39576	2.12603e-06	0.000156519
PLEKHG1	10294	-0.622258	6.15608	2.14006e-06	0.000156962
HERC5	4764	1.24521	4.02068	2.21527e-06	0.000161519
ACAP3	8707	-1.11395	6.48384	2.21869e-06	0.000161519
H4C9	1359	1.18235	4.69836	2.24064e-06	0.000162513
GPR15	2704	2.09907	3.31285	2.26477e-06	0.000163656
CD163	5815	1.44002	5.25675	2.28208e-06	0.000164142
SAP30	1309	0.835213	2.46076	2.28825e-06	0.000164142
BAIAP2	10294	-1.09613	6.51196	2.30702e-06	0.000164885
PLAUR	4457	1.49969	4.89382	2.32627e-06	0.000165656
KLHL25	7111	-0.767319	4.45108	2.34672e-06	0.000165957
CDKN2A	3885	1.86483	4.23867	2.34744e-06	0.000165957
ENSG00000293584	69	1.07772	1.14232	2.43478e-06	0.000171052
ENSG00000288681	382	1.0809	6.07607	2.43699e-06	0.000171052
ASIC1	5745	1.44212	1.11025	2.46124e-06	0.000172138
ENSG00000248751	2057	-0.828123	4.77415	2.48284e-06	0.00017303
CIPC	5271	-0.608155	5.42117	2.52141e-06	0.000175095
GTF3C1	11562	-0.708611	7.6938	2.56198e-06	0.000176314
NEK2	3095	1.06082	3.64703	2.56427e-06	0.000176314
GRIN2B	31005	2.79656	0.580746	2.5667e-06	0.000176314
PTPRR	5037	2.94743	0.813532	2.58047e-06	0.000176314
TEC	4004	-0.850974	4.03103	2.58398e-06	0.000176314
RNF17	5617	3.00967	-0.758327	2.59422e-06	0.000176398
OR2B6	942	2.23584	-0.534508	2.6586e-06	0.00018015
TOM1L2	7867	-0.71574	6.84935	2.68589e-06	0.000181372
MAGOH	1363	0.857622	4.11619	2.80826e-06	0.000188983
PDE4B	8930	1.34167	4.8334	2.86663e-06	0.000192251
PROKR2	4521	4.44806	-0.766965	2.88172e-06	0.000192603
OLFML2B	3430	1.20657	3.59109	2.91716e-06	0.000194309
MRPL33	1532	0.648783	4.97254	2.97082e-06	0.000197193
MAGEC2	1994	5.13739	-2.10004	2.98061e-06	0.000197193
THBS4	4605	2.38926	1.91057	3.00874e-06	0.000198306
ODAM	1631	4.54071	-0.443451	3.01913e-06	0.000198306
SERPINI1	2128	1.04	1.56536	3.0278e-06	0.000198306
DBNL	12587	-0.665965	8.05927	3.04941e-06	0.000198416
GUCA2B	604	4.11279	-0.228286	3.05088e-06	0.000198416
LMAN1L	4107	-1.67887	0.0582	3.05988e-06	0.000198416
CDK18	6830	0.873278	4.10095	3.10491e-06	0.000200671
ACVR1C	9054	1.61228	2.19159	3.12068e-06	0.000201027
TRAM2	7047	0.941409	5.37339	3.26229e-06	0.000209192
KLHL33	5509	2.33773	0.554847	3.26879e-06	0.000209192
CEP128	9353	0.775479	4.84746	3.35854e-06	0.000214236
IL6	4321	2.44942	1.31484	3.41624e-06	0.000217208
PRDX4	1855	0.762843	5.05078	3.51862e-06	0.000222476
ERVV-1	2203	4.10321	-1.68097	3.5218e-06	0.000222476
PHYH	3377	1.26413	3.48397	3.58349e-06	0.000225645
MFSD5	2583	-0.887588	5.08518	3.69171e-06	0.000231714
ARHGEF12	24906	-0.582381	8.91562	3.70522e-06	0.000231819
TREM2	1095	1.73144	1.06857	3.72275e-06	0.000232079
UBE2C	1286	0.99032	4.28008	3.7414e-06	0.000232079
PROK2	1613	3.143	1.32187	3.74494e-06	0.000232079
ADARB2	10567	2.12599	1.30338	3.78699e-06	0.000233469
OR4K17	5068	4.17935	-2.56238	3.7912e-06	0.000233469
ENSG00000286022	2857	-3.01256	8.7164	3.86732e-06	0.000236877
NSG1	4355	-1.76867	6.07067	3.87074e-06	0.000236877
SOHLH1	3642	4.22449	-1.93045	3.91931e-06	0.000239103
TGM3	2694	-3.01018	8.72346	3.98029e-06	0.000241489
COX6B2	3720	1.935	1.83096	3.98309e-06	0.000241489
ITPKA	2093	2.206	0.247219	4.01489e-06	0.000242665
EIF5A2	5541	1.02046	2.41625	4.11339e-06	0.000247854
MCIDAS	2141	1.57909	-0.586882	4.14028e-06	0.000248709
ALS2CL	9059	-1.06932	8.12298	4.28336e-06	0.000255981
EHHADH	4651	0.744049	3.93242	4.28749e-06	0.000255981
KLHL24	8650	0.732186	5.98959	4.36088e-06	0.000259572
CPLX2	7020	5.05967	0.509043	4.39741e-06	0.000260953
FAM83F	16389	-0.817953	7.322	4.43047e-06	0.00026212
BRIP1	19639	0.993873	5.70169	4.47645e-06	0.000263957
KRTCAP3	1403	0.982128	3.05734	4.48847e-06	0.000263957
TEX11	3351	2.71967	-1.18887	4.55065e-06	0.000265824
NDST1	9510	-0.852763	7.80345	4.5612e-06	0.000265824
POTEI	6844	2.17649	-1.96852	4.56778e-06	0.000265824
ATP10D	7978	-0.908316	7.16714	4.57451e-06	0.000265824
ZNF710	5004	-0.628837	5.30989	4.61347e-06	0.00026619
LEP	3427	3.22755	0.295919	4.61683e-06	0.00026619
AADACL3	4055	-6.03155	1.38266	4.6216e-06	0.00026619
TBX20	1828	3.23805	-1.35025	4.64427e-06	0.000266712
CCL3	1494	2.1713	2.01231	4.73608e-06	0.000271189
ANKRD34B	3816	2.23146	0.800117	4.81105e-06	0.000274171
BUB1B	4463	0.889063	4.98993	4.81617e-06	0.000274171
TMEM44	4561	1.07002	3.84175	4.85113e-06	0.000275361
ANKK1	2608	-1.60295	1.82779	4.95143e-06	0.000280243
UBE2T	1930	1.05938	3.51691	5.00479e-06	0.00028214
H2AC17	487	1.01936	5.87273	5.0246e-06	0.00028214
FRRS1L	15513	2.85529	-0.649775	5.02818e-06	0.00028214
TRIM13	8096	-0.535625	5.9346	5.07623e-06	0.000284022
FYCO1	10329	-0.611724	7.01902	5.11575e-06	0.000285418
PLA2G4F	6103	-1.72848	7.06294	5.17821e-06	0.000288082
PTHLH	3405	2.38982	5.06482	5.20009e-06	0.00028848
GAS2L3	7425	0.882429	3.87078	5.25606e-06	0.000290761
ENSG00000284779	2861	1.53736	2.82015	5.30319e-06	0.00029197
MEX3A	6591	1.19478	1.61263	5.30773e-06	0.00029197
ZSWIM8	7929	-0.691785	6.96888	5.3732e-06	0.000294743
GCNT4	5884	-1.23695	4.87945	5.39664e-06	0.000295202
ASPM	11994	0.933308	6.82459	5.44178e-06	0.000296574
DEPDC4	4699	1.01133	0.818024	5.452e-06	0.000296574
NAIP	10055	1.03633	2.46192	5.51518e-06	0.000298545
GCA	5323	1.01805	3.72815	5.5293e-06	0.000298545
CLEC12A	3256	1.64053	1.23951	5.53422e-06	0.000298545
CENPJ	5816	0.679652	4.95126	5.54922e-06	0.000298545
LONRF1	5709	-0.888058	5.16174	5.65338e-06	0.000303315
ELL3	2500	-0.864681	4.23944	5.6866e-06	0.000304264
NOS1	13113	-2.03821	4.61189	5.83094e-06	0.000310346
RALGDS	7648	-0.741209	7.10015	5.83196e-06	0.000310346
TGIF1	8121	0.657515	5.23032	5.85661e-06	0.000310813
CNBD1	2609	4.99164	1.18276	5.92905e-06	0.000313807
RHOF	6181	0.905846	4.64789	5.95735e-06	0.000314455
NLRP3	5095	1.34223	2.31385	6.02637e-06	0.00031715
EML1	8987	-1.05111	4.8665	6.0408e-06	0.00031715
MPP7	6371	-0.956865	6.72117	6.11404e-06	0.000320137
PITPNA	4752	-0.610306	6.60041	6.16613e-06	0.000322003
GPX8	4045	0.864389	3.5931	6.19084e-06	0.000322296
HELB	4603	0.830943	4.03835	6.20465e-06	0.000322296
KCNJ16	6340	3.27407	-1.332	6.31515e-06	0.000327168
TM7SF2	3408	-1.47592	5.75353	6.41751e-06	0.000331056
PRR13	2824	0.762006	5.43936	6.43795e-06	0.000331056
SLC11A1	8676	1.66742	3.04678	6.44091e-06	0.000331056
SYCE2	1475	1.77718	-0.54413	6.51657e-06	0.000334068
SH3GLB2	6842	-0.844986	6.82142	6.53798e-06	0.000334291
KRT9	2296	-3.33369	5.73393	6.58007e-06	0.000335566
OR6C70	939	4.1045	-2.82825	6.60184e-06	0.000335802
ANO8	5005	-1.25631	4.754	6.68686e-06	0.000339246
E2F3	5190	0.685714	4.54616	6.72424e-06	0.00034026
TBC1D31	8609	0.554778	4.07249	6.77932e-06	0.000342163
LRBA	20981	-0.491555	8.38402	6.82615e-06	0.000343438
NTMT2	2322	2.94439	-2.76451	6.84008e-06	0.000343438
SLC46A1	7954	1.03958	3.12893	6.85718e-06	0.000343438
NLRX1	5308	-1.2782	6.45653	6.90503e-06	0.000344952
DGAT2	7904	-1.59026	6.01419	6.99276e-06	0.000348446
IBSP	1573	3.66588	-2.48375	7.04208e-06	0.000349105
TBC1D10A	6948	-0.672605	5.42419	7.05585e-06	0.000349105
FGFR3	4848	-1.14956	7.69351	7.07135e-06	0.000349105
KDELR3	1913	1.44979	3.27737	7.08642e-06	0.000349105
KCNH3	4496	1.96335	0.109848	7.09512e-06	0.000349105
IFITM1	1666	1.01848	6.59088	7.2584e-06	0.000356244
ABLIM1	10211	-0.827075	9.3336	7.30865e-06	0.000357813
ACSBG1	8148	-2.3023	3.64188	7.3441e-06	0.000358213
LMNA	8568	-0.895911	9.18567	7.3534e-06	0.000358213
GPC1	6522	-1.07347	6.71719	7.38352e-06	0.000358788
RAPGEFL1	5736	-0.950309	7.46302	7.44605e-06	0.000360931
IFT25	3006	0.650603	4.37503	7.59438e-06	0.000366567
LRRC55	5410	2.22999	0.230503	7.61092e-06	0.000366567
DNAJC19	4895	0.55292	4.35863	7.61848e-06	0.000366567
MAPKAPK3	3915	-0.945253	6.44187	7.67741e-06	0.000368497
ENSG00000285245	3705	-0.741741	6.8235	7.69704e-06	0.000368536
RPS6KB2	5815	-0.994389	6.16161	7.90368e-06	0.000377507
HECTD1	21483	-0.670296	9.28068	8.0174e-06	0.00038166
SPOCD1	7056	1.83148	1.14818	8.02961e-06	0.00038166
PIGX	4427	0.73225	4.80864	8.04975e-06	0.000381691
PSG2	2833	3.46577	-0.328012	8.22238e-06	0.000388935
C7orf78	3737	2.95323	-2.04253	8.34625e-06	0.000393842
TRMT44	7752	-0.581569	4.60083	8.37465e-06	0.000394233
SLC38A6	5518	0.612539	3.70009	8.46889e-06	0.000397713
SLC19A2	4364	-0.962653	5.17693	8.54917e-06	0.000400221
LRRCC1	5001	0.757646	4.15935	8.57525e-06	0.000400221
PTPDC1	6369	0.641627	4.31066	8.64532e-06	0.000400221
SOX14	2020	3.99706	-2.20128	8.64864e-06	0.000400221
VPS26B	6453	-0.572234	5.74298	8.65024e-06	0.000400221
RNF32	4371	1.37807	0.476487	8.66031e-06	0.000400221
ENSG00000254706	1171	1.14661	1.97932	8.66535e-06	0.000400221
CCDC9B	7482	-1.06832	5.53172	8.69178e-06	0.000400497
SRSF12	6658	1.46264	-0.140076	8.8153e-06	0.000405161
ENDOU	2679	-2.31659	6.0422	8.83439e-06	0.000405161
DMC1	2944	1.06524	1.72131	8.89016e-06	0.000406766
GPR156	6186	1.81385	0.130116	8.92476e-06	0.000407021
PDLIM2	12388	-1.0716	5.77337	8.97026e-06	0.000407021
PLOD1	5320	0.646787	5.55255	8.9714e-06	0.000407021
PRTFDC1	2324	1.02476	2.18906	8.98496e-06	0.000407021
TACC2	18855	-0.969234	8.09931	8.99965e-06	0.000407021
CALN1	9994	-2.73298	2.54227	9.05293e-06	0.000407962
RNF182	4098	2.35388	-0.207529	9.06212e-06	0.000407962
CACNA1F	6928	1.67926	-0.30514	9.21138e-06	0.00041373
TMEM200A	5858	1.99173	2.83343	9.24619e-06	0.000414343
C17orf113	3733	1.26798	0.271241	9.28974e-06	0.000415345
HSPB8	3581	-1.18343	6.1763	9.41782e-06	0.000420112
CEP164	12896	-0.5363	5.86057	9.49268e-06	0.000422489
TMEM150C	3497	1.33644	2.29557	9.51924e-06	0.00042271
PI15	7159	1.74833	3.58718	9.73436e-06	0.000431285
ASIC2	5904	2.93083	-0.435027	9.77169e-06	0.000431962
RORA	17023	-1.46477	8.25484	9.9101e-06	0.000437093
RNH1	7374	-0.811383	7.20959	1.00028e-05	0.000439816
PKIB	3432	1.57594	2.54631	1.00168e-05	0.000439816
NCBP2	5111	0.501171	5.77471	1.00725e-05	0.000440509
PPM1L	12442	-0.932743	5.60117	1.00775e-05	0.000440509
USP18	4409	1.19545	3.19466	1.02187e-05	0.000445685
ENSG00000300510	1543	1.6314	-0.831667	1.03139e-05	0.000448839
TAF7L	2712	2.19112	0.737775	1.03644e-05	0.000449443
GOLGA6L7	2966	3.36121	3.54144	1.03737e-05	0.000449443
SMC4	8164	0.762154	7.42898	1.05255e-05	0.000455012
C2orf88	5997	1.98345	3.02313	1.05998e-05	0.000456474
CLGN	2822	2.8476	-0.247353	1.06059e-05	0.000456474
PODXL2	2175	1.37687	3.38566	1.07985e-05	0.000463744
FARP2	14371	-0.610291	6.91928	1.09232e-05	0.000468072
COL10A1	3830	2.52103	0.773731	1.10847e-05	0.000472101
PAGE4	2340	3.34162	-2.7658	1.11002e-05	0.000472101
SMO	4750	-1.11032	4.53775	1.111e-05	0.000472101
MMP8	3437	3.43591	-2.38284	1.11136e-05	0.000472101
ABR	12532	-0.600643	7.14736	1.12497e-05	0.000476846
SEC14L6	3956	-3.33239	1.57331	1.14849e-05	0.000483979
ADAM12	9882	1.36344	3.84896	1.1488e-05	0.000483979
IFIT2	4326	1.38492	4.44218	1.14921e-05	0.000483979
ACAD8	7121	-0.657484	5.13723	1.16389e-05	0.000489107
MEIOC	8611	1.684	-0.956557	1.16831e-05	0.000489915
TROAP	3954	0.893002	4.12948	1.17113e-05	0.000490046
DNM3	11851	-1.37061	4.22967	1.1749e-05	0.000490577
RUFY1	5901	-0.463807	5.76235	1.18172e-05	0.000492375
KIFC2	4447	-1.03934	5.5899	1.18471e-05	0.000492572
KLF4	3662	-1.05744	7.53031	1.19285e-05	0.000493932
TMEM52B	3492	2.05832	-1.18652	1.19302e-05	0.000493932
QARS1	4703	-0.520152	7.34545	1.20395e-05	0.000497404
FGF5	5958	3.13367	-1.77879	1.20937e-05	0.000498592
MYCBP2	34127	-0.731367	9.42812	1.21855e-05	0.000501209
TNNT2	7330	-1.35891	3.65443	1.22084e-05	0.000501209
ABL2	16676	0.663851	6.2566	1.22461e-05	0.000501706
DMRT3	2697	2.06302	-2.03195	1.24015e-05	0.00050701
SIK3	10920	-0.54257	6.30035	1.2601e-05	0.000514095
FTH1	2004	1.22526	8.80005	1.26654e-05	0.000515646
C9orf40	2351	0.749257	2.55098	1.27283e-05	0.000517132
SPTBN2	12963	-1.3173	8.37392	1.27627e-05	0.00051726
EML6	16317	-1.21088	4.91738	1.27842e-05	0.00051726
CAMK2N2	1452	1.71204	-1.1212	1.28226e-05	0.000517743
VCX	967	3.66601	-2.55316	1.3016e-05	0.000524471
ACOT4	1465	1.33196	0.460664	1.31128e-05	0.000527287
MSANTD3-TMEFF1	2069	0.806391	2.63866	1.32228e-05	0.000529612
IQCG	7468	0.725736	3.71984	1.32636e-05	0.000529612
SLC49A3	2474	-1.3124	2.64127	1.32753e-05	0.000529612
TADA2B	5795	-0.515553	4.63472	1.32788e-05	0.000529612
SERPINE1	3156	1.55233	5.44253	1.33365e-05	0.000530474
CDHR1	7729	-1.84008	7.14724	1.33546e-05	0.000530474
TMEM184A	7612	-1.09796	6.81644	1.37352e-05	0.000543051
GPR50	2020	4.16113	-1.91679	1.37424e-05	0.000543051
LIN28B	5943	4.17798	-1.30072	1.37648e-05	0.000543051
MID2	7554	-0.83095	5.30542	1.37822e-05	0.000543051
ZNF385C	5185	1.75491	-0.23799	1.39077e-05	0.000546256
ENSG00000284906	7965	0.734422	4.84181	1.39193e-05	0.000546256
COLEC11	2778	1.91986	-0.870383	1.40165e-05	0.000548969
HPS3	6202	0.653274	4.78389	1.43641e-05	0.000560074
NDC80	3554	0.980714	4.43326	1.43836e-05	0.000560074
ZFR2	6088	2.98188	0.639421	1.44132e-05	0.000560074
ADAMTS20	7464	3.78815	-1.30187	1.44144e-05	0.000560074
NDEL1	7956	-0.927476	7.46196	1.47074e-05	0.000569593
NRCAM	7975	1.25056	2.48128	1.47176e-05	0.000569593
ZNF584	7649	-0.651492	4.34122	1.47696e-05	0.000570478
FST	2752	1.5551	3.39082	1.48108e-05	0.000570944
MAP3K13	12604	0.810216	5.34951	1.51284e-05	0.000582042
MREG	3576	-0.903255	5.58494	1.52787e-05	0.000585807
PARPBP	4747	0.732474	3.87398	1.53108e-05	0.000585807
UBTD1	1647	-1.26977	2.91105	1.5316e-05	0.000585807
MXD3	4743	-0.6819	5.49216	1.53622e-05	0.000586431
DNAJB2	5841	-0.612653	6.06413	1.54721e-05	0.000589477
RGS18	2801	1.39839	1.42601	1.55254e-05	0.000589938
DUOX1	8784	-1.26192	8.39886	1.55445e-05	0.000589938
HMGCR	10125	-1.00422	8.29699	1.57102e-05	0.000595075
H2BC4	2881	0.816438	7.05284	1.57603e-05	0.000595818
ITGA5	7383	1.25881	5.97103	1.59675e-05	0.000601249
CIBAR2	1862	2.83234	-1.10591	1.59921e-05	0.000601249
ABHD17A	6163	-0.816529	5.44638	1.5996e-05	0.000601249
NTSR2	1600	3.52417	-2.79339	1.60441e-05	0.000601899
FCGR3A	4950	1.38724	4.35286	1.61526e-05	0.000604812
OTUB2	4241	-1.45336	4.82785	1.62738e-05	0.000608187
STIM1	12040	-0.559162	6.63398	1.63327e-05	0.000609227
FAP	6968	1.30619	3.86734	1.64439e-05	0.000612209
ZNF219	6663	-0.947646	5.00865	1.65399e-05	0.000614052
TMIGD1	1228	4.81814	1.64039	1.65562e-05	0.000614052
CREG2	7059	-1.90372	2.39409	1.66862e-05	0.000617706
CNTLN	11064	0.747858	4.52687	1.68368e-05	0.000622105
OR9K2	3265	4.37163	-2.44889	1.69054e-05	0.000623464
CIAO2A	2755	0.624937	4.39503	1.7025e-05	0.000626693
BOK	2680	-0.967216	4.9437	1.70615e-05	0.000626859
H2BC13	451	0.992167	5.19707	1.72327e-05	0.000631962
CRTAC1	3553	-1.63403	1.42261	1.73163e-05	0.000633213
ANKRD35	3363	-1.68684	5.52028	1.73315e-05	0.000633213
BMF	5447	0.820181	4.18091	1.7395e-05	0.000634351
WNT10A	2920	-1.13645	3.42545	1.75249e-05	0.000637899
CCNJL	9223	1.27777	2.15678	1.7617e-05	0.000638972
IDE	16811	-1.23986	7.998	1.76196e-05	0.000638972
ELOVL2	3988	2.13179	-0.35122	1.77591e-05	0.000642841
SLC10A4	2551	1.7556	-1.58346	1.78526e-05	0.000645031
CEACAM8	2549	2.35302	-1.95586	1.79582e-05	0.000647652
CEP19	2158	1.01258	2.277	1.81303e-05	0.000650474
KRTAP8-1	578	4.73727	-2.62806	1.81423e-05	0.000650474
NPM2	2063	1.251	0.0615483	1.81462e-05	0.000650474
PDP1	5604	0.895244	5.77454	1.81836e-05	0.000650474
LACTB2	1932	0.735932	3.42637	1.82025e-05	0.000650474
SUPT3H	5255	0.665186	2.77177	1.84177e-05	0.000656964
NIPAL1	5983	-0.949758	5.88259	1.873e-05	0.000666889
SMPD2	2053	-0.841672	4.38763	1.90443e-05	0.000676851
B4GALNT1	7888	1.97892	1.14023	1.92602e-05	0.000682135
ENSG00000248235	1198	-1.03948	4.10028	1.93069e-05	0.000682135
SLC6A3	5786	2.61165	-0.975049	1.93193e-05	0.000682135
KLK11	3113	-1.36834	7.20063	1.93323e-05	0.000682135
ZFYVE21	8390	-0.52189	5.35324	1.9484e-05	0.000686251
HRCT1	935	2.79875	-0.297934	1.98654e-05	0.000698427
SGMS1	6423	-0.480185	6.00158	2.017e-05	0.000707351
PLEK	3205	1.57949	5.26104	2.02089e-05	0.000707351
DGAT2L6	1712	-5.50448	-0.604879	2.02276e-05	0.000707351
TLX2	2810	2.44508	-0.734091	2.02863e-05	0.000708141
PRIM2	5652	0.651897	4.74453	2.0565e-05	0.000716592
BET1	5244	0.620876	3.77487	2.07083e-05	0.000720302
H1-2	1711	0.695834	7.84955	2.10254e-05	0.000730036
TMEM43	3717	-0.58178	7.05804	2.115e-05	0.000733062
CXCL14	1975	-1.26473	7.84696	2.12306e-05	0.000733316
IGSF1	7573	2.0594	0.274797	2.12603e-05	0.000733316
STMN1	6247	1.01832	6.61108	2.12696e-05	0.000733316
TFRC	17376	0.860718	7.98197	2.17954e-05	0.000749086
CNTNAP5	11381	2.88811	-2.09818	2.18124e-05	0.000749086
BORA	3189	0.613297	3.92004	2.18418e-05	0.000749086
ARHGAP11A-SCG5	3763	0.712062	4.39697	2.24648e-05	0.000768298
FZD2	3779	1.11129	0.966388	2.25034e-05	0.000768298
H2BC12	1879	0.747813	7.27655	2.25197e-05	0.000768298
BLMH	5119	-1.34449	6.34245	2.26835e-05	0.00077254
GSTA4	2101	-1.28315	6.13829	2.27519e-05	0.000773527
TCP11L2	7151	-0.802565	6.1665	2.28439e-05	0.000775306
RBM12B	8819	0.511904	5.9075	2.28927e-05	0.00077562
CTH	2414	1.27218	1.2992	2.30367e-05	0.00077915
TIMP1	1446	1.1169	5.42112	2.31996e-05	0.000783308
FOSB	5553	-2.24623	6.25586	2.33685e-05	0.000787593
NIPA1	8686	0.463662	5.01511	2.34265e-05	0.000787593
MPZL3	3983	-1.23046	6.94425	2.34472e-05	0.000787593
SCAMP5	4862	1.5024	1.65148	2.3735e-05	0.000795893
ADORA3	2560	1.30328	0.834145	2.38784e-05	0.000798126
PPT1	3372	0.536335	6.08293	2.40124e-05	0.000798126
POPDC3	2280	2.59056	-1.60603	2.40236e-05	0.000798126
PCDH11Y	11804	-3.04798	-1.00508	2.40428e-05	0.000798126
CABLES1	6874	-0.960188	4.04972	2.4078e-05	0.000798126
MT1E	1052	1.14771	4.35717	2.40864e-05	0.000798126
HP	5492	2.87128	-1.37011	2.40925e-05	0.000798126
RCBTB1	4509	0.717918	4.26768	2.41276e-05	0.000798126
LPIN3	4667	-0.984616	6.62312	2.42864e-05	0.000802026
PLA2G7	2059	1.43281	3.16974	2.4559e-05	0.00080966
CENPK	4309	0.849059	4.39235	2.46368e-05	0.000810232
CMKLR2	2821	-1.653	3.44075	2.4694e-05	0.000810232
POLQ	9185	0.847788	5.62062	2.47004e-05	0.000810232
IGFN1	12117	2.14672	1.42241	2.4836e-05	0.000813317
RFK	3868	0.891505	3.79488	2.48897e-05	0.000813713
PGLYRP1	708	3.17423	-2.61535	2.53105e-05	0.000826092
MEST	4767	0.933932	3.93585	2.54813e-05	0.000829923
SLC35F6	3902	-0.625315	6.24772	2.55126e-05	0.000829923
SERPINB5	3742	-0.968862	9.03196	2.56281e-05	0.000832297
NOS1AP	7854	0.951674	2.79438	2.56974e-05	0.000833166
TM2D1	5516	0.448636	5.15998	2.59755e-05	0.00084003
TLX3	1534	3.68511	-2.18393	2.59949e-05	0.00084003
KCNV1	6912	3.62298	-1.41376	2.61468e-05	0.000843548
BCO2	6763	-1.26838	4.20802	2.63358e-05	0.000848248
RNF224	1569	-1.80576	1.44727	2.64428e-05	0.000850294
SPP1	7250	2.3823	4.38149	2.66136e-05	0.000852685
PDE9A	5281	1.81207	2.68061	2.6689e-05	0.000852685
HENMT1	2426	1.05457	3.14916	2.6722e-05	0.000852685
EPS8L2	5689	-0.814116	7.02846	2.67278e-05	0.000852685
MYO18A	18978	-0.623637	7.89784	2.67637e-05	0.000852685
TGM5	3684	-1.71856	5.76572	2.68041e-05	0.000852685
TTC22	6111	-0.9023	6.68322	2.68413e-05	0.000852685
SLC6A9	5249	-1.10873	5.59522	2.68655e-05	0.000852685
A2ML1	7156	-1.50603	10.0537	2.69968e-05	0.000855467
NDUFB5	5871	0.521769	5.67773	2.73052e-05	0.000863841
PYCARD	1660	-0.976893	4.93033	2.74619e-05	0.000867399
RTP3	1578	4.43234	-1.38183	2.75659e-05	0.000867824
SULT1A1	1692	1.39446	2.47112	2.75819e-05	0.000867824
APOC1	1178	1.51432	2.55459	2.76083e-05	0.000867824
MMP12	1822	2.14755	4.8261	2.77959e-05	0.000869164
MLF1	3735	1.17448	3.08595	2.77966e-05	0.000869164
TMEM63C	6363	-1.12691	4.64758	2.78187e-05	0.000869164
NISCH	9062	-0.608978	6.82878	2.78285e-05	0.000869164
SLC34A3	2304	-2.20123	0.610659	2.79183e-05	0.00087058
IGFL1	779	-2.74153	6.96138	2.82651e-05	0.000879992
ARHGEF10L	7954	-0.747367	6.79266	2.86722e-05	0.000891251
ARHGAP36	3071	2.94652	-2.73693	2.88077e-05	0.000894044
MIB2	8723	-0.806167	5.00374	2.89477e-05	0.000895919
FNDC3B	13324	0.871145	7.12481	2.89597e-05	0.000895919
PARD3	7339	-0.695722	7.64424	2.92259e-05	0.000902729
SYTL1	5584	-0.891405	6.45161	2.94388e-05	0.000907875
TMEM60	877	0.608566	2.74752	2.96427e-05	0.000912725
RAF1	19732	-0.489052	7.46725	2.97531e-05	0.000914684
APOBEC3B	1896	1.42967	2.87111	2.98689e-05	0.000916806
ERO1B	15361	0.951034	3.82878	3.00199e-05	0.000919116
GRM4	16302	2.08633	-0.738416	3.0038e-05	0.000919116
SGSM2	9771	-0.609271	6.04628	3.01173e-05	0.000919373
BTRC	6613	-0.501529	5.79713	3.01403e-05	0.000919373
PIWIL2	5737	1.9432	1.26017	3.02371e-05	0.000920892
ACSL6	16996	1.50361	1.17147	3.08387e-05	0.000937754
ASTL	2752	-2.30761	0.845652	3.11185e-05	0.000944795
HPRT1	1612	0.71068	3.97894	3.11819e-05	0.000945256
ONECUT1	6110	2.35777	-1.66751	3.12335e-05	0.000945355
PAX7	7555	4.03521	0.251873	3.13235e-05	0.000946619
HRH4	3664	1.67878	-0.890362	3.14974e-05	0.000950407
RHEBL1	1299	1.09299	0.395215	3.16282e-05	0.000952884
KCNK6	6168	-0.659958	6.4541	3.17374e-05	0.000954691
PYCR1	2886	1.09109	3.93016	3.17856e-05	0.000954691
ENSG00000271810	1078	0.767261	5.42115	3.20886e-05	0.000962315
CWC27	49554	0.756919	6.21383	3.2138e-05	0.000962321
FAXC	11682	1.27059	1.59538	3.23643e-05	0.000967278
ZNF114	3014	1.83308	0.280621	3.24023e-05	0.000967278
AR	12818	-1.55477	5.09754	3.26083e-05	0.000971519
TRIM29	10040	-1.0803	9.84017	3.26436e-05	0.000971519
THRB	10968	-0.746876	5.46	3.31129e-05	0.000982813
PTCD1	5687	0.684561	5.70868	3.31235e-05	0.000982813
SYNGR3	3395	1.88799	0.877994	3.32343e-05	0.00098461
ATP13A3	22838	0.772241	7.58935	3.33298e-05	0.000984957
SLC25A40	5084	0.559316	4.51318	3.33759e-05	0.000984957
CCDC187	11626	1.89073	-0.354671	3.33969e-05	0.000984957
GAGE2A	558	3.93741	-2.78656	3.36211e-05	0.000989433
PKNOX2	6538	-1.59839	2.25302	3.36497e-05	0.000989433
HELZ	15680	0.58188	7.04571	3.40489e-05	0.000999422
CNTN2	17721	2.3722	0.522434	3.40915e-05	0.000999422
TIAM1	9239	-1.00641	7.79892	3.45846e-05	0.00101236
TAS1R2	2520	-4.88074	-0.287072	3.5102e-05	0.00102459
TRPM6	9289	1.60401	4.0713	3.51123e-05	0.00102459
SLC37A2	6340	-1.2993	6.68142	3.51594e-05	0.00102459
ATP6V1C1	5851	0.435766	5.62299	3.54259e-05	0.00103083
KIF23	6576	0.751921	5.23447	3.56584e-05	0.00103605
CSAG1	1092	3.04284	-2.84426	3.57893e-05	0.00103831
SLC25A36	10339	0.589844	5.90413	3.60261e-05	0.00104364
TYMS	2421	0.930436	4.97469	3.61625e-05	0.00104604
ACYP1	1803	0.651985	3.57271	3.64071e-05	0.00105156
LGALS1	1067	0.988553	5.97454	3.65226e-05	0.00105311
WNT2	4360	1.75804	0.914652	3.65865e-05	0.00105311
PRXL2A	6520	-0.844864	7.19242	3.66221e-05	0.00105311
H2BC9	462	0.84094	6.20868	3.6747e-05	0.00105516
CARD16	3881	1.07987	3.35358	3.70986e-05	0.00106284
SOAT1	7005	0.824745	5.01929	3.7123e-05	0.00106284
CALCR	4222	2.24735	-1.86015	3.72348e-05	0.00106444
CRYBG1	10981	-0.719737	8.91208	3.72878e-05	0.00106444
PPM1N	3220	-2.14178	2.55994	3.74832e-05	0.00106734
LIMCH1	10862	-0.960362	5.92939	3.74983e-05	0.00106734
EEIG1	6573	-0.727655	6.46956	3.7567e-05	0.00106774
GSC	1140	2.48128	-2.04081	3.77227e-05	0.00107061
SPZ1	1918	3.94804	-2.47547	3.78549e-05	0.00107103
KIF18B	4717	0.868009	4.32326	3.78588e-05	0.00107103
OR2V2	4777	3.26064	-2.85345	3.79013e-05	0.00107103
CERS2	4643	0.641391	5.79656	3.81333e-05	0.0010753
KCNK7	1582	-2.14823	3.69967	3.81624e-05	0.0010753
TYRO3	10770	-1.24648	5.68862	3.82553e-05	0.00107637
RRAGD	5095	-0.939327	4.83754	3.84319e-05	0.00107886
IFITM2	1606	1.06817	4.58546	3.84539e-05	0.00107886
LILRA4	2183	1.76114	-0.223234	3.86448e-05	0.00108266
APOC4-APOC2	1829	1.68248	0.146644	3.89621e-05	0.00108971
EVPL	7364	-1.19061	8.4887	3.90076e-05	0.00108971
ZFX	9037	0.450598	6.22644	3.92602e-05	0.0010952
ZIC5	4497	3.19774	1.23237	3.93513e-05	0.00109618
CKAP2L	5464	0.8645	4.24915	3.94689e-05	0.00109637
EGFL6	2611	1.35103	2.37457	3.947e-05	0.00109637
ERBB2	10321	-0.677368	7.76306	3.96882e-05	0.00110087
NEFH	3795	2.41069	3.06236	4.0132e-05	0.00111134
ANKRD36B	6500	0.754627	5.37154	4.01793e-05	0.00111134
ZNF814	13421	-0.763661	4.57929	4.0387e-05	0.0011151
DEFB4B	337	-3.07577	2.20169	4.04411e-05	0.0011151
CLEC4A	1296	1.01164	1.53451	4.0486e-05	0.0011151
IQCN	9144	-1.71517	3.74382	4.06797e-05	0.00111886
RASL10B	3512	1.3966	-0.750787	4.15539e-05	0.0011413
KHDC1	3331	1.01725	0.962421	4.17077e-05	0.00114392
CD276	5482	0.754639	5.09461	4.18155e-05	0.00114528
PRAMEF12	2889	-6.82027	-0.39662	4.18901e-05	0.00114572
COX6C	2712	0.736097	6.48889	4.24198e-05	0.00115859
ERICH2	4104	1.73228	-1.30139	4.29214e-05	0.00117008
OSGIN2	4655	0.624886	3.89803	4.29602e-05	0.00117008
XRCC2	6448	0.822679	3.94286	4.31828e-05	0.00117401
CDKN2C	3018	0.920451	3.81814	4.32242e-05	0.00117401
CCNI2	3181	1.9985	1.30459	4.34344e-05	0.00117808
AQP3	2911	-1.34914	10.3238	4.36601e-05	0.00118257
TRIM62	3976	-1.10559	4.35721	4.37857e-05	0.00118349
DOP1A	10045	-0.493676	6.68383	4.38401e-05	0.00118349
MAD2L1	5517	0.838776	4.15479	4.38755e-05	0.00118349
MAP7D2	4366	1.60971	2.51825	4.4e-05	0.00118471
TREM1	6717	2.00653	2.97095	4.40415e-05	0.00118471
PLCB1	17406	1.07101	4.07109	4.44869e-05	0.00119504
ADAMTS12	9605	1.18104	3.58042	4.46625e-05	0.00119812
HLCS	10549	0.625305	4.7923	4.47454e-05	0.0011987
P2RX4	7951	0.91507	4.1554	4.5076e-05	0.00120591
PLCD1	4194	-1.06806	5.98389	4.52648e-05	0.00120931
KRT73	2652	-2.53066	2.9915	4.53702e-05	0.00121047
PPT2	2938	-0.883744	4.79869	4.56097e-05	0.0012151
PRSS21	1967	1.9485	1.24612	4.56857e-05	0.0012151
APOC2	1263	1.71724	0.117314	4.57299e-05	0.0012151
CCDC6	7261	-0.51318	7.20306	4.69096e-05	0.00124476
MAP2	11842	-1.52102	5.63826	4.7429e-05	0.00125576
TXNDC12	3445	0.481912	5.154	4.74524e-05	0.00125576
CUL3	11505	-0.506143	7.07941	4.76492e-05	0.00125809
DNASE1L2	2194	-2.21392	3.44508	4.7669e-05	0.00125809
SLC6A19	5270	4.30809	-0.0257443	4.79239e-05	0.00126312
GPR180	8884	0.524648	4.81703	4.84022e-05	0.00127401
STAC2	3430	-2.63436	0.319391	4.85227e-05	0.00127546
KIF2C	3646	0.976729	4.96717	4.86681e-05	0.00127757
PLAU	2949	1.06094	6.18346	4.89387e-05	0.00128204
PAK2	6270	0.451276	6.81647	4.89692e-05	0.00128204
TMEM236	5515	2.20748	1.90555	4.93833e-05	0.00129013
OXCT2	1826	1.32768	-0.546466	4.94099e-05	0.00129013
CIT	28605	0.794463	6.01931	4.97007e-05	0.00129599
FAM219B	5015	-0.540389	6.12097	4.98929e-05	0.00129869
MRPL47	1365	0.585933	4.65012	4.9937e-05	0.00129869
ANKRD31	6526	-1.80675	3.21724	5.00441e-05	0.00129975
TOP2A	6374	0.774404	7.38387	5.03057e-05	0.00130482
KCND3	19393	-0.821424	5.69034	5.03917e-05	0.00130532
LILRA6	4011	1.28933	1.63447	5.07536e-05	0.00131279
COL4A1	14926	1.15774	8.04781	5.08141e-05	0.00131279
HOXD12	2577	2.74457	-1.0786	5.12355e-05	0.00132193
MPHOSPH9	10304	0.551833	5.43706	5.13775e-05	0.00132385
MPRIP	18404	-0.506615	8.33899	5.23143e-05	0.00134437
ARL5A	6721	-0.996033	7.55651	5.23396e-05	0.00134437
SORT1	9127	-0.771311	7.48711	5.23798e-05	0.00134437
TENT5B	2382	-1.50326	6.42101	5.30297e-05	0.00135859
STK3	12604	0.591227	5.46466	5.30728e-05	0.00135859
NFASC	21271	-0.98175	5.81016	5.31962e-05	0.00135998
ZNF132	3660	-1.04271	2.66849	5.34622e-05	0.0013643
SERPINB8	5764	-0.82429	5.95907	5.35048e-05	0.0013643
C18orf54	6175	0.727856	3.41702	5.36444e-05	0.00136486
LRRC9	8635	1.96729	-1.77452	5.36662e-05	0.00136486
CTDSPL2	9277	0.476009	5.84772	5.37523e-05	0.00136528
CAMSAP3	4884	-1.09135	5.15583	5.39114e-05	0.00136717
MYCN	2755	1.56095	0.982742	5.39661e-05	0.00136717
SNRPB2	2608	0.563047	4.70539	5.41977e-05	0.00137126
SCAP	6288	-0.62593	6.44573	5.45778e-05	0.00137909
MEIOB	2303	2.70315	-1.19926	5.47472e-05	0.00138063
RGS12	13762	-0.689191	6.63762	5.47798e-05	0.00138063
EVPLL	2040	-1.52384	3.08322	5.53988e-05	0.00139444
IP6K1	5200	-0.519815	5.81225	5.61893e-05	0.00141252
MAML3	6844	-0.752696	5.16563	5.63035e-05	0.00141358
SNRK	6981	-0.493637	6.43895	5.66016e-05	0.00141924
SMIM10L1	4823	0.624115	3.66689	5.68091e-05	0.00142263
EPHA1	4697	-0.897177	6.40535	5.70913e-05	0.00142786
CLPSL1	786	3.43861	-2.95767	5.75017e-05	0.0014363
ARMC5	5545	-0.849139	3.35856	5.8295e-05	0.00145426
LSM5	4695	0.548125	4.55832	5.84967e-05	0.00145734
IQCJ-SCHIP1	2883	0.996568	2.53429	5.85816e-05	0.00145734
SPINK5	4780	-1.586	10.5509	5.86866e-05	0.00145734
LGALS7B	660	-2.05569	6.75017	5.8727e-05	0.00145734
DUSP1	2013	-1.09704	7.27866	5.87906e-05	0.00145734
ENSG00000288678	120	0.75246	3.47255	5.91136e-05	0.00146349
FPR3	2779	1.04936	4.41236	5.93613e-05	0.00146717
MEGF11	9837	-1.81299	-0.798295	5.9412e-05	0.00146717
EPB41L4A	8578	-0.620991	5.58002	5.97625e-05	0.00147397
PER2	7088	-0.762647	6.19306	5.99643e-05	0.00147708
GLTP	2746	-1.22911	9.16578	6.00487e-05	0.0014773
PDE3A	13308	1.58676	4.02531	6.0308e-05	0.00148182
MYO3A	8437	1.91525	3.03514	6.08388e-05	0.00149299
NT5DC3	8759	1.01441	4.51383	6.10317e-05	0.00149585
ST20-MTHFS	982	0.696703	3.0358	6.1169e-05	0.00149734
H2AC13	495	0.8923	6.13935	6.14316e-05	0.00150151
CD14	1647	1.04418	4.39397	6.14927e-05	0.00150151
NDUFB4	1877	0.69445	5.9089	6.15774e-05	0.00150171
PNPLA5	2540	-3.63836	-0.850848	6.19967e-05	0.00151005
EPHA6	18310	2.12667	-0.190858	6.24114e-05	0.00151826
WDR64	5622	1.77466	-1.59407	6.30892e-05	0.00153246
CACNG8	8850	2.1041	-1.34377	6.32041e-05	0.00153246
ANP32E	3605	0.715871	5.44235	6.32679e-05	0.00153246
FOXN2	5482	0.633564	5.35942	6.3308e-05	0.00153246
ANKRD13A	7350	-0.489117	6.9372	6.34107e-05	0.00153305
CLIC4	4467	0.726251	6.96508	6.35724e-05	0.00153506
ANKUB1	6544	1.24882	2.12725	6.39514e-05	0.00154138
FGG	3600	3.32245	-2.85336	6.39913e-05	0.00154138
ASAP3	5194	-0.983397	6.03047	6.41828e-05	0.00154154
NTS	1555	3.31177	3.20386	6.41952e-05	0.00154154
SEPTIN8	7709	-0.701844	6.84492	6.4234e-05	0.00154154
H4C15	1878	1.25352	0.546618	6.46273e-05	0.00154908
COL12A1	18860	1.07649	7.86379	6.47545e-05	0.00155023
ST6GAL2	7229	1.97767	1.79622	6.48568e-05	0.00155078
DKKL1	1325	2.04097	-2.21943	6.50039e-05	0.0015524
ALDH1L2	9493	1.113	3.6587	6.5489e-05	0.00156209
RNASE1	1083	1.17185	5.51885	6.62456e-05	0.00157821
RAET1E	7171	-1.39156	6.35707	6.63961e-05	0.00157987
TUBA3FP	2122	1.08389	-0.158483	6.65443e-05	0.00158148
MEP1B	2582	2.43342	-1.30099	6.67531e-05	0.00158452
COX17	1911	0.675165	4.20454	6.77243e-05	0.00160562
MAGEB1	1994	3.10296	-3.01661	6.7913e-05	0.00160815
MAP2K4	5709	-0.481275	6.08249	6.82471e-05	0.00161411
GP1BB	959	-1.91234	1.28396	6.84335e-05	0.00161656
ASB11	3124	3.09392	0.616106	6.86142e-05	0.00161888
JPH3	6320	2.07688	-1.51501	6.88453e-05	0.00162238
ZYG11A	4694	1.32426	2.72219	6.92613e-05	0.00162823
ZNF311	3176	0.85295	2.07074	6.92943e-05	0.00162823
C8orf33	4353	0.505556	4.64112	6.93432e-05	0.00162823
RHBDL3	5746	1.51047	1.38627	6.96419e-05	0.00163329
TRIML2	3051	2.5853	-0.746009	6.98271e-05	0.00163567
PGGHG	5269	1.03895	4.4839	7.01655e-05	0.00164164
H3C12	858	0.931985	6.57404	7.13865e-05	0.00166785
SLC23A1	3203	-1.44276	0.972911	7.14563e-05	0.00166785
RIBC2	1826	1.229	2.60482	7.20868e-05	0.00167676
TTLL3	10415	-0.618723	5.54116	7.20936e-05	0.00167676
HK3	3304	1.29383	1.66771	7.21766e-05	0.00167676
PTK6	2953	-0.942761	6.1673	7.21802e-05	0.00167676
TOB2	4343	-0.478166	6.063	7.22884e-05	0.00167728
HDAC5	7618	-0.916595	6.00505	7.24113e-05	0.00167814
PDCL2	900	-1.63419	-0.520235	7.29174e-05	0.00168787
NEDD1	4496	0.73222	5.55038	7.33487e-05	0.00169585
AMFR	5765	-0.496861	6.55752	7.35196e-05	0.0016978
MTHFS	3027	0.7242	3.07092	7.45227e-05	0.00171514
COA6	2288	0.660635	3.5724	7.4529e-05	0.00171514
HSPA13	4153	0.614275	4.93952	7.45332e-05	0.00171514
RAD54L	4078	0.918049	4.08547	7.51251e-05	0.00172673
HMGB2	2401	0.810793	6.25431	7.52639e-05	0.00172789
ST3GAL3	19448	0.712629	4.2082	7.55988e-05	0.00173355
GAN	15774	-0.961994	7.90918	7.58575e-05	0.00173745
APLNR	3674	1.08641	2.99205	7.61502e-05	0.00174102
RGL3	4344	1.6305	1.29064	7.61911e-05	0.00174102
EPHA4	7554	-0.922746	6.85094	7.67917e-05	0.00175269
ENSG00000249773	1732	0.594533	3.55669	7.69571e-05	0.00175442
CRIP2	4165	-0.883126	4.82009	7.73319e-05	0.00176092
C20orf96	1730	1.08507	0.961904	7.81395e-05	0.00177724
RABEP2	4498	-0.655904	4.99954	7.84732e-05	0.00178276
SEPTIN5	4564	-1.49248	5.25788	7.89768e-05	0.00178967
MTBP	8327	0.656546	4.1615	7.9026e-05	0.00178967
GNPNAT1	4010	0.691084	5.26612	7.90516e-05	0.00178967
BOLA3	3072	0.770795	2.98973	7.93622e-05	0.00179463
AWAT2	2453	-4.63179	-0.357179	7.97461e-05	0.0018007
CCDC175	3220	2.3658	-1.27515	7.98144e-05	0.0018007
PRR5L	6616	1.1769	4.27924	8.0055e-05	0.00180405
TATDN1	4778	0.534747	4.10095	8.03059e-05	0.00180752
ZKSCAN8	7580	0.590944	5.26531	8.03937e-05	0.00180752
TGFBI	7717	0.884629	6.99044	8.05221e-05	0.00180833
RAB42	2301	1.27931	0.332247	8.11694e-05	0.00181919
AKR1B10	1773	-1.3484	7.85994	8.11914e-05	0.00181919
AZIN2	9530	0.934681	2.29853	8.14024e-05	0.00182183
ANKRD13D	5890	-0.627481	5.80328	8.16486e-05	0.00182412
CCDC85C	17620	-0.756463	6.19121	8.16911e-05	0.00182412
PSIP1	6744	0.711902	5.49161	8.18945e-05	0.00182656
FANCB	13297	0.841295	4.13392	8.19868e-05	0.00182656
PTN	1622	1.96392	3.13865	8.20983e-05	0.00182697
CXCL10	1175	1.84033	4.78359	8.22704e-05	0.00182872
C3AR1	3491	1.19832	2.7275	8.24653e-05	0.00183097
MTARC1	14186	1.10315	3.1991	8.26278e-05	0.0018325
MRPL2	2171	0.50911	3.73496	8.29133e-05	0.00183676
SEMA4A	6771	-0.876115	6.0735	8.31861e-05	0.00184072
CYSTM1	1857	1.28667	4.10327	8.35214e-05	0.00184605
TSEN15	10197	0.560751	4.61621	8.40444e-05	0.00185552
SLC5A10	6451	-1.97133	1.41654	8.44993e-05	0.00186161
ARHGEF39	6405	0.835411	3.01536	8.45105e-05	0.00186161
RNF130	12817	0.591695	4.79113	8.48072e-05	0.00186604
KRTAP19-3	552	4.54127	-2.81034	8.51346e-05	0.00186941
ZNF678	8915	0.627492	4.62076	8.5151e-05	0.00186941
H2AC11	2250	0.831168	6.42086	8.60498e-05	0.00188524
CLDN23	2160	1.57272	2.29941	8.60648e-05	0.00188524
VPS51	4880	-0.693639	5.84918	8.63935e-05	0.00189033
COL5A2	7319	0.89437	7.01277	8.65734e-05	0.00189215
GARIN4	2302	-3.21377	0.525509	8.67731e-05	0.0018944
ALG3	3455	0.481943	4.32611	8.69664e-05	0.00189651
INS-IGF2	1826	1.34055	1.12911	8.73254e-05	0.00190222
MAP1LC3A	1152	-1.07816	3.78663	8.74596e-05	0.00190302
DEK	7249	0.655654	7.53066	8.80339e-05	0.00191339
PLA2G12B	1564	2.89361	-2.66971	8.81673e-05	0.00191417
SATB2	14762	1.60509	4.75328	8.87255e-05	0.00192416
TLCD3A	2736	-0.738165	5.21084	8.88922e-05	0.00192564
CAMKK1	7433	-0.959514	4.76571	8.90498e-05	0.00192692
NMU	975	-1.18279	4.18645	8.95717e-05	0.00193607
SERPINH1	6281	0.608483	5.88844	8.97831e-05	0.0019385
FRMD8	4069	-0.747214	6.60018	8.99267e-05	0.00193946
RBIS	2542	0.63786	5.07085	9.07847e-05	0.00195582
GRM5	8694	1.77798	-2.10654	9.10542e-05	0.00195947
LYPD3	2467	-1.3036	8.37231	9.11604e-05	0.0019596
UTS2R	3685	2.18834	-1.87814	9.16721e-05	0.00196844
MAGOHB	4842	0.509004	4.19438	9.25496e-05	0.0019851
GSN	11057	-0.766755	8.73406	9.28053e-05	0.00198701
PCDH1	5924	-0.738438	6.8484	9.28415e-05	0.00198701
ZNF22	2103	0.733021	3.87809	9.30376e-05	0.00198903
GPT2	6362	-1.13165	6.20256	9.32091e-05	0.00199053
CELSR3	13850	1.27175	4.09876	9.34943e-05	0.00199444
NTRK1	5209	1.25318	-0.731336	9.41305e-05	0.00200583
EIF2AK2	11036	0.730717	7.2337	9.46135e-05	0.00201211
ATP5MF-PTCD1	2859	0.651278	6.01812	9.46757e-05	0.00201211
H4C1	1199	0.866064	4.18426	9.47333e-05	0.00201211
ENO2	4281	1.01719	4.41832	9.48569e-05	0.00201255
YBX2	4631	1.67432	2.09715	9.49863e-05	0.00201311
SLC39A14	6908	1.09774	5.48792	9.51385e-05	0.00201416
ALKAL2	1986	1.70354	-1.07113	9.53122e-05	0.00201494
ITGB3BP	5863	0.64734	4.3498	9.53811e-05	0.00201494
FOXM1	4919	0.756223	4.9391	9.59744e-05	0.00202529
HAVCR1	4856	2.18159	0.617207	9.6151e-05	0.00202674
GATD1	5510	-0.532085	5.52295	9.62501e-05	0.00202674
USP13	15296	0.630769	4.35175	9.6898e-05	0.00203819
ELF4	5237	0.567269	5.37476	9.72648e-05	0.00204371
CST6	592	-1.92088	4.43308	9.82197e-05	0.00206075
H2BC11	4286	0.851975	6.03177	9.82862e-05	0.00206075
METTL5	2865	0.518232	4.24904	9.84293e-05	0.00206154
LASP1	7061	0.591021	6.8579	9.86371e-05	0.00206225
POU2F1	16031	0.406072	6.22662	9.8674e-05	0.00206225
H3Y1	982	-6.80722	-0.684034	9.97957e-05	0.00208348
FFAR4	4060	2.45806	2.83071	0.000100185	0.00208938
PRPS2	2758	0.54843	5.4126	0.000100709	0.00209807
ARHGAP11B	4544	0.664307	4.26232	0.000100877	0.00209934
NALF2	4928	1.70359	-0.530932	0.000101517	0.00211041
CCK	2063	1.98097	-1.80576	0.000101769	0.00211341
GPC4	4959	1.19357	2.35112	0.000102917	0.00213498
ATF1	2830	0.502008	4.27171	0.00010354	0.00214233
DNMBP	8489	-0.57458	6.66714	0.000103572	0.00214233
BLM	7876	0.790267	4.1686	0.000103639	0.00214233
PPL	7699	-1.218	10.1441	0.000103709	0.00214233
CDK1	3909	0.789053	5.53716	0.000103986	0.00214572
PLEKHH3	4803	-0.733335	5.48629	0.000104092	0.00214572
PAIP2B	6300	-0.827796	4.90915	0.0001045	0.00215187
ARC	2993	-2.09071	1.46966	0.00010463	0.00215228
PAX6	20639	2.51017	0.437312	0.000104745	0.00215237
SCHIP1	9817	0.876426	3.09969	0.00010523	0.00216009
GRID2IP	4843	-0.918018	1.09925	0.000105939	0.00217141
TRIM48	1467	-6.68557	-1.1583	0.000106048	0.00217141
H3C10	1250	0.868067	6.13429	0.000106115	0.00217141
CEP152	8165	0.539725	4.9761	0.000106305	0.00217305
HMGN2	4756	0.554846	6.85246	0.000106516	0.00217481
CKLF-CMTM1	1413	0.694616	3.78012	0.000106614	0.00217481
NXF1	6194	-0.484386	6.40836	0.00010691	0.00217859
PXMP4	5719	-1.08864	5.13709	0.000107708	0.00219257
EXOC3	8165	-0.489476	6.45986	0.000108278	0.00220053
ARHGAP11A	6406	0.661798	5.48344	0.000108324	0.00220053
CDC25C	3329	0.917057	2.58897	0.000108456	0.0022008
BICDL2	4708	-0.874495	6.13516	0.000108715	0.0022008
P2RY2	8953	-0.896542	6.59388	0.000108794	0.0022008
ECE1	7308	0.616763	6.71414	0.000108873	0.0022008
FAM178B	3533	1.93132	0.157754	0.000108899	0.0022008
AGPAT1	3593	0.468141	4.489	0.000109187	0.00220235
EPS15L1	8493	-0.414738	5.56321	0.000109201	0.00220235
TUBA4A	3698	-0.968783	7.60091	0.000110498	0.00222622
H2AC8	1595	0.871889	6.57836	0.000110767	0.00222885
CHFR	17113	-0.447798	6.21912	0.000110882	0.00222885
SERPINA6	1847	2.93194	-1.31019	0.00011097	0.00222885
TBXT	2603	3.50575	-2.15859	0.000111968	0.0022397
DALRD3	3686	-0.619236	3.75482	0.000112024	0.0022397
GNRHR	4402	-1.92908	1.68265	0.000112036	0.0022397
KIF18A	4517	0.729191	4.03899	0.000112073	0.0022397
AP1B1	6555	-0.519243	7.263	0.000112115	0.0022397
DNAH2	16839	1.4462	1.0634	0.000112197	0.0022397
CIBAR1	7420	0.937433	2.42323	0.000112541	0.00224429
IL5RA	6602	1.65706	0.252631	0.000114279	0.00227662
SEMA3F	4826	-0.808784	6.89346	0.000114735	0.00228338
CD164L2	1994	-1.29636	2.97259	0.000114968	0.00228569
NDRG4	9647	-1.51897	6.87599	0.000115152	0.00228705
NIPSNAP2	5651	0.438924	5.01825	0.000115541	0.00229244
HK1	6876	-0.540286	7.69172	0.000115677	0.00229281
ENSG00000286235	5862	0.46565	5.56193	0.00011726	0.00232184
DTX1	4366	-2.00798	2.05175	0.000117452	0.0023233
RMND5B	7704	-0.569099	5.75509	0.00011798	0.00233139
ETV3L	2100	-2.11284	-2.21603	0.000118765	0.00234452
IFITM10	4792	-1.18933	2.95733	0.0001198	0.00236257
ZKSCAN8P1	2547	0.864085	0.955598	0.000120246	0.00236898
ARHGAP40	3321	-1.3575	3.97619	0.000120624	0.00237405
UGT2B17	2572	3.68685	2.911	0.000121369	0.00238631
BRSK2	6903	2.02963	-1.36575	0.000122909	0.00240912
OR6C4	5151	3.18553	-2.93248	0.000122916	0.00240912
TPCN2	7253	-0.593316	4.64245	0.000122945	0.00240912
NSL1	13867	0.505654	4.95919	0.000123021	0.00240912
TLR8	4353	1.2612	2.35706	0.000123526	0.0024153
NDUFA1	421	0.75644	5.78636	0.000123702	0.0024153
RAB26	2488	1.2248	1.21215	0.000123707	0.0024153
ATG16L2	8519	-0.730935	6.45899	0.00012393	0.00241725
SDR16C5	3284	-0.978109	6.41423	0.000124174	0.00241961
GORAB	11246	0.689127	4.72272	0.000125217	0.00243751
RRAGA	1599	-0.563337	5.07056	0.000125949	0.00244188
DLGAP5	3597	0.76605	4.77949	0.000125992	0.00244188
ZNF418	4512	-1.16827	3.03918	0.000125993	0.00244188
UGDH	4025	0.898964	5.56511	0.000126068	0.00244188
RGS14	3705	-0.674742	4.84701	0.000126222	0.00244188
TRIM49B	2162	-6.73652	-0.121322	0.000126227	0.00244188
ABCA7	9591	-0.728516	5.24428	0.000126315	0.00244188
FIRRM	5970	0.688529	4.48301	0.000126537	0.00244375
RDH13	8602	-0.717303	6.39391	0.00012673	0.00244507
TCF15	1006	2.23035	-1.6316	0.000127547	0.00245612
CALML3	1811	-1.50535	8.79188	0.000127622	0.00245612
PCGF3	6874	-0.461713	6.43967	0.000127679	0.00245612
AMTN	1009	2.96294	-0.0161366	0.000128768	0.00247464
ZNF148	13089	0.474824	6.68592	0.00012955	0.00248724
ITPRIP	7296	-0.899212	6.49685	0.000129852	0.00249059
EPHB6	5325	-1.72113	6.38654	0.000130979	0.00250656
HMX1	2166	3.65073	-2.70591	0.000130989	0.00250656
C6orf52	891	1.1121	-0.526338	0.000131069	0.00250656
VPS53	42876	-0.431691	7.04893	0.00013162	0.00251465
PIN4	4357	0.704636	3.79084	0.000131886	0.00251728
ITPR2	13909	-0.652581	8.04284	0.000132112	0.00251755
DEFB135	299	3.59805	-2.9359	0.000132158	0.00251755
CLEC4E	2364	1.84727	0.881751	0.00013233	0.00251839
SLC35A5	4828	0.467852	4.78579	0.000133321	0.00253403
CBX3	4840	0.495466	6.56459	0.000133411	0.00253403
MZT1	2231	0.69149	3.57567	0.000133838	0.00253968
EME1	3294	0.898687	2.34091	0.000134156	0.00254324
CCDC69	4941	-0.703692	5.40331	0.000134661	0.00255035
LY96	559	1.14817	1.77049	0.000136006	0.00257034
TSSK3	1849	0.965936	-0.380394	0.000136036	0.00257034
H2AC7	510	0.831265	5.6452	0.000136185	0.00257034
MGST3	8052	0.669266	5.58669	0.000136339	0.00257034
TERF1	15706	0.449511	5.04987	0.000136499	0.00257034
LIN52	3790	0.55103	3.49594	0.000136504	0.00257034
CDKAL1	4602	0.451807	5.14889	0.000137375	0.00258426
OTUB1	5328	-0.447968	5.79133	0.000137606	0.00258613
BCL2L14	5112	2.53739	3.23852	0.000138526	0.00260029
GAST	465	2.03016	-1.50731	0.000138625	0.00260029
FAM135A	10476	-0.599674	7.34456	0.000138956	0.00260399
EPS8L1	5341	-0.952057	6.85847	0.000139655	0.00261399
PGLYRP2	3107	-2.19865	-0.0722538	0.000139756	0.00261399
PAQR6	2531	-0.972726	2.7871	0.000139891	0.00261402
THAP5	5056	0.503383	4.76515	0.000140749	0.00262753
CROT	4995	-0.770641	5.86766	0.00014089	0.00262767
SMIM45	1653	1.63309	-1.56211	0.000141297	0.00263275
SLC33A1	10040	0.426337	5.64585	0.000142077	0.00264134
KRT2	2569	-3.26434	9.44611	0.000142114	0.00264134
SGPP2	4983	-0.617986	6.70596	0.000142193	0.00264134
TMEM39A	5867	0.452511	5.26413	0.000142297	0.00264134
TMSB4X	1703	0.788157	8.86732	0.000142576	0.00264401
RMI1	3420	0.599266	4.10635	0.000142844	0.00264647
ANGPT2	6794	1.19621	3.92217	0.000143402	0.00265224
KRT3	2319	-2.0288	1.31069	0.0001435	0.00265224
MT1M	511	1.59414	0.638274	0.000143562	0.00265224
TJAP1	6741	0.585465	4.18032	0.000144422	0.00266491
SEMA4D	14160	-0.670328	6.64253	0.00014452	0.00266491
GID8	4594	-0.558138	6.61847	0.000145268	0.00267618
C14orf39	3431	2.21995	-2.05121	0.00014571	0.00268028
IFNE	1475	-1.46055	3.26982	0.000145764	0.00268028
GJC1	8716	0.95462	4.00905	0.000146145	0.00268477
CMBL	4882	1.72491	2.92956	0.000146594	0.00269049
BBOX1	2464	-1.66981	4.48511	0.000147328	0.00270142
ARAP2	12427	-0.664596	7.91197	0.000147555	0.00270144
ABRACL	1137	0.779632	4.24187	0.000147802	0.00270144
MYL12A	3032	0.59449	7.45823	0.000147911	0.00270144
SPACA9	2823	-1.09097	2.95598	0.000148052	0.00270144
HKDC1	4223	2.11409	2.10401	0.000148203	0.00270144
WNT3	5391	-1.82083	4.27049	0.000148284	0.00270144
AP3B2	14432	1.2819	1.89443	0.000148294	0.00270144
FASN	9321	-0.952474	7.79536	0.00014851	0.00270274
CYP4F22	2612	-2.03172	5.90866	0.000148642	0.00270274
GUCA2A	597	4.97406	3.18179	0.000149533	0.00271642
EXPH5	10944	-1.01467	7.87084	0.000150098	0.00272275
MFSD2A	4007	-0.94206	5.72393	0.000150251	0.00272275
SYT8	4704	-1.55213	3.4365	0.000150299	0.00272275
RBM5	10357	-0.361895	7.74865	0.000150437	0.00272275
DLEU7	7508	1.51332	-1.70192	0.000150588	0.00272296
MAB21L4	2772	-1.32888	5.75284	0.000150992	0.00272775
KLF8	12729	-0.94179	6.11429	0.000151774	0.00273935
SNRPG	1764	0.779126	5.40658	0.000152883	0.00275681
SLC46A2	2465	-2.14791	2.18914	0.000153303	0.00276013
BAAT	4734	1.05023	-0.68128	0.000153349	0.00276013
SCML1	5497	0.573513	4.05675	0.000153711	0.00276412
PPP1R27	1449	-2.36907	-0.993214	0.00015393	0.00276509
ATP2B3	10469	3.01226	-1.72721	0.000154142	0.00276509
HCAR3	2056	1.44599	4.53777	0.000154246	0.00276509
NKX2-5	2048	3.50473	-1.33305	0.00015433	0.00276509
CLEC4D	2050	1.91368	-0.371389	0.00015482	0.00276907
SIGLEC12	2342	2.00378	-0.0748216	0.000154835	0.00276907
BUB1	6304	0.731145	5.08549	0.00015562	0.00278057
FAM181A	2119	2.57589	-2.69955	0.000156816	0.00279938
HSPE1-MOB4	890	0.622053	5.95364	0.000158727	0.00283093
CLTB	1963	-0.760257	7.33713	0.000159033	0.00283136
DEPDC1	5904	0.814701	4.54106	0.000159041	0.00283136
RGS13	5928	-1.98116	1.75542	0.000159435	0.0028358
NAPA	5690	-0.572837	6.57432	0.000159781	0.00283937
PLCD4	5777	-1.19536	2.46474	0.000160186	0.002844
POSTN	5464	1.26621	5.89317	0.000160739	0.00285123
ABCA13	19075	1.91762	6.35007	0.000161111	0.00285524
LBX2	2276	1.07523	-0.345689	0.00016156	0.00285842
JOSD1	4327	0.490498	6.00134	0.000161583	0.00285842
PARM1	5034	1.64033	5.9561	0.000161912	0.00286166
SNPH	5709	-1.03395	2.25987	0.000163472	0.00288663
PER1	9345	-1.10444	5.59411	0.000164372	0.0028999
BEX1	795	3.16778	-0.816355	0.000164527	0.00290003
DTWD1	14996	0.563117	4.67571	0.000164756	0.00290146
APLN	3224	1.78403	1.67126	0.000164914	0.00290162
B4GALNT4	4059	1.61538	0.487891	0.000166551	0.0029278
EPN3	4503	-1.03409	5.80174	0.000166702	0.00292783
DNAH10	16234	1.72597	0.654026	0.000167066	0.00293159
PINK1	4833	-0.539492	5.96303	0.000167459	0.00293586
FAM193B	5848	-0.526273	5.93546	0.000168026	0.00294316
SSH3	3611	-0.573112	5.62917	0.000169913	0.00297356
NPL	4975	0.608486	4.64721	0.000170373	0.00297893
BICDL1	6117	-0.901193	5.89133	0.00017084	0.00298444
PLA2G4B	4446	-1.20007	7.19003	0.000171111	0.00298652
PHC3	16919	0.454341	7.23789	0.00017165	0.00299325
OR8D4	3175	2.28696	-2.00028	0.000172016	0.00299696
ZRANB1	5993	-0.526402	6.41316	0.000172495	0.00300263
LHX5	3063	2.39653	-2.49516	0.000172729	0.00300404
COL22A1	7865	1.93232	1.80982	0.000172885	0.0030041
TEF	4702	-0.931065	5.33413	0.000176246	0.00305978
PAQR7	3244	-0.974027	5.44695	0.000176629	0.0030637
INSYN1	7150	-1.49356	2.54491	0.000176801	0.00306399
AKR1C1	8765	0.926249	4.83139	0.000178926	0.00309806
TEX19	1935	2.69136	-2.52452	0.000179183	0.00309977
BNIPL	3809	-1.28326	6.83423	0.00017954	0.00310321
ZSWIM5	6095	1.13432	2.48369	0.00017979	0.00310479
STEEP1	2581	0.441467	4.2121	0.000179996	0.0031056
NKX2-4	1738	2.8158	-3.01163	0.000180401	0.00310985
LCP2	6823	1.11185	5.0567	0.000181267	0.00311956
OSCAR	2069	0.932355	0.381465	0.000181283	0.00311956
DOCK9	15065	-0.696827	8.20027	0.00018199	0.00312624
ITM2C	2569	1.90363	6.58652	0.000182032	0.00312624
NOTO	2433	2.5507	-2.70153	0.00018215	0.00312624
SEPTIN3	7217	1.45451	2.26144	0.000182554	0.00312888
AIF1	1243	1.02674	3.42419	0.000182663	0.00312888
CCDC169	8837	1.44944	-0.583104	0.000182783	0.00312888
DHX32	3925	-0.544165	6.09984	0.000184468	0.00315496
C1QB	2327	1.1595	5.3635	0.000184862	0.00315895
KNL1	10250	0.719955	5.92841	0.000185868	0.00317194
DRD1	4031	2.7678	-0.22281	0.000185946	0.00317194
GRIA1	7791	2.22262	2.40497	0.000187359	0.00319142
NKPD1	5051	-1.95212	4.62068	0.000187414	0.00319142
ITGA10	6242	-0.735282	2.60037	0.000188374	0.00320498
SERPINA9	2561	-2.40309	1.05754	0.000188721	0.00320809
RNF5	1127	0.560841	4.06924	0.000189929	0.00322583
PITPNM3	10671	-0.621412	5.95611	0.000190407	0.00323033
SNAP91	6651	2.81803	0.424796	0.000190555	0.00323033
TRIM54	2727	2.44625	-2.13397	0.000190689	0.00323033
GPR3	2137	1.57628	-1.45299	0.000191006	0.00323277
SLC35E4	5402	-1.00521	3.34373	0.000191163	0.00323277
ESCO2	7805	0.779805	4.04574	0.000191749	0.00323988
FGA	3917	2.57249	-2.65577	0.000192135	0.00324361
ADGRA3	9261	0.64715	5.31633	0.000194248	0.00327646
B4GALT6	5165	0.962585	2.42221	0.00019469	0.00328109
CLN8	9403	-0.625901	5.97086	0.000195126	0.00328561
FBXO43	3976	1.2074	0.196065	0.000195605	0.00328832
NXPE3	15133	0.799348	4.1724	0.000195623	0.00328832
EVX1	3358	3.66958	-0.450553	0.000195888	0.00328995
GATM	9260	-0.983516	5.49545	0.000196241	0.00329304
SNX10	9556	0.960047	3.4063	0.000196829	0.00330008
ZPLD1	5130	1.91802	-1.80721	0.000197335	0.00330278
IL18	2607	-0.821462	6.47929	0.000197431	0.00330278
RTBDN	2678	2.2194	-2.50884	0.000197496	0.00330278
BACH2	10868	-1.44842	3.84778	0.000197874	0.00330628
ZAR1	1460	2.16529	-2.31765	0.000198225	0.00330933
PNCK	5077	1.6159	0.68128	0.000199568	0.00332892
TSPAN5	7412	-0.709012	5.27096	0.000199911	0.0033318
NEB	33502	-1.73016	5.89511	0.000200134	0.00333267
TTC32	1995	0.537664	2.75108	0.000200343	0.00333331
GFOD2	8592	-0.764252	6.41289	0.000200819	0.00333841
MIOS	6714	-0.41511	5.89472	0.000201342	0.00334426
CSN3	947	3.26693	-2.97338	0.000202819	0.00336593
ENSG00000293563	604	3.04972	-2.54221	0.000205268	0.0034037
ABHD5	7539	-0.750235	6.56755	0.000206069	0.00341409
IL4I1	2495	0.732571	3.49551	0.000206991	0.00342646
TMEM179	5356	3.21657	-2.44021	0.000207188	0.00342683
TNKS2	6242	-0.436751	7.25369	0.000208647	0.00344805
BTBD9	9451	-0.47792	5.45468	0.000208909	0.00344946
MAGEB2	1607	3.46898	-2.42941	0.000209572	0.00345625
PIK3C2B	10169	-0.61617	6.89649	0.000209673	0.00345625
KIF20A	3852	0.762638	4.98405	0.000209933	0.00345762
MLLT3	8081	0.871515	4.48474	0.000210699	0.00346732
MARVELD3	6347	0.863001	3.69188	0.000211023	0.0034676
OR2J3	3821	2.37089	-2.77787	0.00021107	0.0034676
SLC26A8	6034	1.63118	-1.72636	0.000211735	0.00347469
ZFP28	6972	-0.957497	2.53468	0.000211856	0.00347469
MFAP3L	8741	-1.66977	4.56988	0.000212421	0.00348104
LPL	4131	1.23268	2.02053	0.000214342	0.00350959
EIF3F	15136	-0.400508	6.71657	0.000215053	0.00351827
ATG2B	14256	-0.510329	6.80668	0.000215719	0.00352624
SLC5A1	5081	-1.0965	6.09505	0.000216607	0.0035378
RAB3B	12780	1.86763	2.694	0.000217285	0.00354591
RAB3D	4384	-0.784711	7.44219	0.000217769	0.00355085
CRY2	6200	-0.655348	5.23801	0.000218198	0.00355489
ENSG00000236543	1833	-2.85196	-1.08543	0.000218512	0.00355703
CST2	746	2.72544	-2.13387	0.000219103	0.0035637
EMP2	8652	-0.66649	8.4283	0.000219382	0.00356528
RABGGTA	3417	-0.730217	5.58056	0.000219598	0.00356583
IGF2	7146	1.16348	3.92987	0.000219792	0.00356602
EAF1	4909	-0.506194	5.43699	0.000220073	0.00356762
DUOXA1	3722	-1.02959	7.0671	0.000222179	0.00359878
EPB41	19993	-0.377653	7.03675	0.000222756	0.00360514
AGT	12703	1.82478	-0.381753	0.000224843	0.00363592
EN2	3395	2.07259	-1.09699	0.000225252	0.00363952
PMEL	3671	-2.0086	6.1232	0.000225597	0.00364209
SPCS2	2967	0.551149	5.07687	0.000226058	0.00364654
MS4A6A	5955	0.898912	4.93696	0.000226788	0.00365234
HOPX	7730	-1.49126	8.49769	0.000226791	0.00365234
SLC16A10	11237	-1.66594	5.25583	0.000227718	0.00366425
ARL4D	1578	-0.947844	4.64708	0.000228382	0.00367192
FOLR3	1396	2.07357	-0.725224	0.000229066	0.00367814
NLRP4	3942	-3.26214	-1.20565	0.000229367	0.00367814
SLC9C2	5123	2.16805	-2.31525	0.000229483	0.00367814
LRSAM1	9862	-0.697784	5.66499	0.00022952	0.00367814
XKR7	7695	2.14436	-1.53134	0.000230633	0.00369296
NOL6	5994	-0.504626	6.16086	0.000231334	0.00370116
MS4A12	1839	4.83363	3.01068	0.000231689	0.00370381
DTL	4923	0.928237	5.01964	0.000234055	0.00373857
AK6	2140	0.59383	4.38147	0.000234623	0.0037446
ZBTB41	8679	0.557943	5.20421	0.000235289	0.00375053
ZDHHC5	5424	-0.475791	7.5838	0.000235419	0.00375053
PPM1H	7164	1.2492	2.63699	0.00023557	0.00375053
EDN2	1649	1.69033	2.32713	0.000235812	0.00375053
HIBADH	2211	0.566333	4.15433	0.000235952	0.00375053
MTCL1	12770	-0.735976	5.82409	0.000236268	0.00375251
HYAL1	3085	-1.1502	4.61502	0.000237312	0.00376603
TMEM171	1250	1.29164	2.15933	0.000238669	0.00378449
ZNF467	2843	-0.992774	1.27902	0.000238963	0.0037861
MROH2A	5730	1.97972	-0.340142	0.000239274	0.00378795
MMS19	5763	-0.429954	6.15672	0.000239802	0.00379325
C4orf46	3630	0.632859	3.19119	0.000240118	0.00379518
IKBIP	4163	0.736503	3.55518	0.000240804	0.00380296
ABCG4	6231	-1.94874	3.22928	0.000241384	0.00380904
C1QTNF1	4755	1.19108	3.92222	0.000241769	0.00381205
RCOR2	3049	1.21464	-0.102163	0.000242832	0.00382573
CCL4L2	1397	1.60819	1.11152	0.000243113	0.00382708
ATP5MF	2130	0.650364	6.16968	0.000244337	0.00384325
SH3GL1	3685	-0.697147	6.40672	0.000245947	0.00386547
EPB41L2	10320	0.914692	6.08673	0.000247427	0.00388562
MBOAT2	8694	-0.749167	7.57812	0.000248294	0.00389448
FOXI3	2841	2.63356	-1.87067	0.000248389	0.00389448
TMPO	8516	0.540903	7.32659	0.000248696	0.00389617
ALDH4A1	4074	-1.01354	5.83473	0.000250897	0.00392751
TCF7L2	6736	0.972855	4.89165	0.000251411	0.00393085
JMJD7-PLA2G4B	7862	-1.01756	7.64636	0.000251512	0.00393085
WDFY2	16199	-0.743828	7.06239	0.000252371	0.00393834
C2CD2L	9216	-0.648374	4.53609	0.000252393	0.00393834
PRIM1	3309	0.642327	4.27362	0.000252841	0.00394219
UNC5B	6841	-0.721892	6.35716	0.000253215	0.00394488
HERC3	7089	-0.518244	6.52701	0.000254355	0.00395949
ALG10	4202	0.548429	3.68291	0.000254918	0.0039651
CKLF	1161	0.630131	3.92996	0.000255144	0.00396547
LGALSL	3933	-1.23255	7.04775	0.000255413	0.00396649
STEAP1	1544	1.14323	2.9822	0.000256326	0.00397752
TMEM79	3032	-1.14092	7.18029	0.000256923	0.00398089
RXRA	12077	-0.710147	6.85545	0.000256949	0.00398089
ERG	7568	0.710131	4.07115	0.000257454	0.00398531
SFR1	1806	0.619691	2.41454	0.000257692	0.00398531
CA4	2418	2.72064	2.80828	0.000257845	0.00398531
HYI	2754	0.680674	3.54976	0.00025853	0.00399274
SUFU	6880	-0.642981	4.74875	0.000259191	0.00399979
KLHDC7B	5125	1.81835	3.49637	0.00026006	0.00401004
NES	5568	0.950217	5.14359	0.000261088	0.00402272
IFITM3	2844	0.76131	6.79952	0.000264221	0.0040678
ADGRE1	3707	1.85236	0.951748	0.000265837	0.00408748
PNLDC1	2206	1.84338	1.19634	0.000266021	0.00408748
TRIM59	7822	0.636934	4.45838	0.000266126	0.00408748
ENSG00000285283	1298	0.759718	5.21211	0.000266334	0.00408748
PITX3	1426	2.6471	-2.95902	0.000266742	0.00409053
RABGEF1	5501	-0.528623	6.26873	0.000267447	0.00409814
STK25	7588	-0.43826	6.19941	0.000268207	0.00410656
PITHD1	2173	-0.605465	6.00536	0.000269332	0.00412057
MKNK2	5221	-0.823241	7.92431	0.000269739	0.00412107
C10orf120	1088	3.17497	-2.86757	0.000269786	0.00412107
ENSG00000289692	833	1.07176	4.88559	0.000270258	0.00412396
SNAI1	1705	1.14142	0.460463	0.000270396	0.00412396
FAM124B	3563	-1.35588	1.80873	0.000271098	0.00413145
GMFB	7795	0.552968	5.66511	0.000271756	0.00413825
ELAVL2	5140	1.48632	2.79481	0.00027229	0.00414317
C3orf85	3434	3.87866	-0.541759	0.000272578	0.00414433
DENND2D	6677	-0.44527	6.32429	0.000273356	0.00415293
NPBWR1	4209	-1.46659	0.269764	0.000274037	0.00416006
CBR3	998	-0.935924	4.31962	0.000274272	0.0041604
CENPO	5518	0.56985	4.65329	0.000277055	0.00419625
ROBO1	11050	-0.68987	7.49645	0.000277064	0.00419625
CACYBP	4611	0.489959	5.72968	0.000277403	0.00419665
MIPEP	3388	-0.619052	4.46668	0.00027752	0.00419665
YOD1	6652	-1.10647	7.26781	0.000277957	0.00420002
H2BC18	1798	0.808683	6.23359	0.000280158	0.00423002
ARHGAP32	12968	-0.56582	8.05716	0.000280726	0.00423214
SPC25	1829	0.756184	2.47639	0.000280731	0.00423214
ECE2	4729	1.75262	-2.06151	0.000281574	0.00424159
CLIC5	10432	1.97732	3.86045	0.000282669	0.0042548
CD8B2	5157	2.0193	-0.0620556	0.000283393	0.00426243
EPCAM	2430	2.13601	6.55844	0.000284268	0.00427231
CFAP300	2647	1.32956	0.412149	0.00028488	0.00427767
SULT2B1	2725	-1.37961	6.31186	0.000285061	0.00427767
CCDC88A	33942	0.610307	6.24594	0.000285337	0.00427853
H2AC18	533	0.968048	0.432245	0.000286081	0.0042864
CYP4F8	7049	-2.0611	1.12341	0.000286554	0.0042902
SPC24	2839	0.750886	3.59206	0.00028761	0.00430218
SCNN1B	3881	-0.954527	5.72098	0.000287876	0.00430218
CD209	4414	1.11324	2.62579	0.000288013	0.00430218
SDHA	8703	0.656836	6.47271	0.000288237	0.00430224
CSN2	1114	3.21772	-2.97049	0.0002903	0.00432974
MT-ND3	346	1.13485	8.22804	0.000292163	0.0043542
WBP2NL	6180	0.883732	1.64799	0.000292746	0.00435958
THSD4	16031	-0.98906	7.28616	0.000293293	0.00436441
EXOSC7	4429	-0.455892	5.22306	0.000295091	0.00438783
SPO11	1823	2.39787	-2.53124	0.000296111	0.00439965
HRAS	2431	-0.632685	4.98553	0.000296635	0.0044041
RARG	5127	-0.834856	7.14381	0.000298318	0.00442573
SP6	4045	-1.07656	4.21384	0.000298727	0.00442655
MOG	3175	3.07989	-2.65648	0.000298826	0.00442655
RHOC	4007	0.722733	6.39361	0.000299345	0.0044309
LILRB4	6328	1.34507	3.18342	0.000300288	0.0044415
ITGB1	17512	0.714796	8.33669	0.000300829	0.00444615
PPP2R1A	10346	-0.466503	7.37518	0.000301261	0.00444897
H4C2	1482	0.68304	6.17407	0.000301475	0.00444897
U2SURP	11297	0.47186	7.34217	0.000302218	0.00445657
CASZ1	11336	-0.953181	6.93885	0.000303179	0.00446738
WT1	8133	3.18613	-2.34758	0.000304758	0.00448728
ABCB6	5205	-0.635933	5.11452	0.000305443	0.00449399
GSTT2B	1108	-1.49181	1.31794	0.000306233	0.00450223
TMEM267	3158	0.569803	3.46127	0.000306535	0.00450328
CD44	9992	-0.60752	10.0417	0.000307017	0.00450698
MEGF9	6300	-0.682778	6.17762	0.000308139	0.00451632
SPTLC3	8527	-1.16372	5.91065	0.000308177	0.00451632
NDUFA7	1392	0.534373	4.35324	0.000308345	0.00451632
SLC51B	924	3.38604	-0.12966	0.000310235	0.0045406
COX20	4570	0.474962	4.56713	0.000311665	0.00455813
EPGN	3299	-1.91826	6.18271	0.000312293	0.0045639
XKR9	3931	1.52426	1.91858	0.00031315	0.00457301
SNX4	2708	0.528986	4.68243	0.000314104	0.00458329
PTX3	1884	1.7123	0.135043	0.000314321	0.00458329
PYDC1	637	-2.94275	1.97234	0.000314667	0.00458492
PLBD1	2375	-0.833307	6.84326	0.000315895	0.00459877
GRIK2	26797	-1.66674	2.43583	0.000316097	0.00459877
MRPS17	2100	0.573985	3.65913	0.000316458	0.00459877
DUSP13B	2134	-1.55095	-0.379668	0.000316557	0.00459877
ASAH2B	6481	0.616476	2.54461	0.000317259	0.00460424
OR10D3	3648	3.06169	-2.69567	0.000317413	0.00460424
DCDC2C	2856	-2.02364	-2.16333	0.000317639	0.00460424
CLCN2	8522	0.801908	3.22057	0.000318559	0.00461415
WIPF3	6060	1.11704	0.906651	0.000318904	0.00461574
XKRX	3372	-1.40221	5.04627	0.00031914	0.00461575
SPEGNB	931	2.11753	-2.28322	0.000320801	0.00463635
SLC30A3	5766	1.82313	-1.61466	0.000321126	0.00463762
CENPL	5165	0.637761	3.70952	0.000321938	0.00464592
LEMD1	1041	1.49121	0.513126	0.000323754	0.00466531
TMEM154	11724	-1.14389	8.30977	0.000323762	0.00466531
AURKA	2928	0.763228	4.31229	0.000323996	0.00466531
PGAP2	3701	-0.651255	4.93802	0.000324614	0.00466762
DIP2B	10351	-0.516051	7.85137	0.000324634	0.00466762
AACS	16039	-0.595159	6.49408	0.000325413	0.00467202
ZNF229	5500	-1.1097	2.4897	0.000325417	0.00467202
PODNL1	4168	-1.02097	2.03896	0.000326201	0.00467696
SPDYC	1042	2.70658	-2.34615	0.000326239	0.00467696
SLC25A48	12510	-1.23317	3.08154	0.000327987	0.00469859
USP6NL	7550	-0.484567	6.22991	0.000333639	0.00477607
PLD2	4832	-0.854078	6.80527	0.000334846	0.00478983
CHRNA3	4761	-1.77511	1.5621	0.000335473	0.00479531
BRD1	6216	-0.503739	6.19056	0.000336358	0.00480445
PFDN4	1909	0.698604	3.78275	0.000338781	0.00483553
MRGBP	2752	0.500302	3.64021	0.000339371	0.00484042
EPN2	8492	-0.601194	6.87216	0.000340089	0.00484714
MON1A	6446	-0.598448	3.56033	0.000340917	0.0048554
PLEKHA3	14205	0.519794	4.97474	0.000342022	0.00486759
TPRG1	9538	-1.20185	6.24548	0.000344401	0.0048979
RHBG	3384	-1.8364	2.42175	0.000347411	0.00493712
ZHX3	11680	-0.555481	5.97815	0.000348555	0.00494978
PLSCR4	4231	0.792649	4.32181	0.000349022	0.00495282
STPG3	1611	-3.47519	-1.67484	0.000350923	0.0049762
PDE3B	11626	1.27269	4.28864	0.000351921	0.00498674
CDRT15	779	2.87347	-2.74945	0.000352316	0.00498872
PRLHR	5506	2.08471	-2.85852	0.000352766	0.00499148
CLIC3	969	-1.4107	4.68411	0.000353759	0.00500193
PHETA1	3361	-0.870488	3.73739	0.00035665	0.00503916
LILRA1	3878	1.33484	0.209706	0.000357221	0.00504094
POR	6222	-0.58703	6.28367	0.000357291	0.00504094
ACOT9	6244	0.616691	4.96008	0.000358325	0.00504403
HOXB7	1520	1.24672	2.64869	0.000358424	0.00504403
MACIR	3507	0.780313	3.51938	0.000358746	0.00504403
APOBEC3H	1251	1.32974	-0.834787	0.000358795	0.00504403
HAVCR2	5311	0.799113	3.21377	0.000358797	0.00504403
SLC35B2	2192	0.547643	4.57024	0.000359216	0.00504629
CALR3	1431	1.45433	-2.25003	0.000359697	0.00504868
ANO9	6207	-0.663581	5.60194	0.000360078	0.00504868
RCN1	4472	0.724046	5.78394	0.00036016	0.00504868
ADAM21	3251	1.7146	-2.38548	0.000361761	0.0050675
IFI16	5294	0.655254	7.81441	0.000362771	0.00507801
TNFRSF19	5113	-1.57722	5.50522	0.000364199	0.00509437
PFN2	3608	0.968136	4.69395	0.000372186	0.00520237
NCEH1	4808	1.05292	4.18993	0.000372789	0.00520388
IL12A	1955	1.85038	-0.690067	0.000372826	0.00520388
ZSCAN2	4878	0.729316	2.34375	0.000374335	0.00522123
EGFL8	2609	-0.779631	4.04176	0.000374646	0.00522184
RTN4RL1	3614	-1.24139	1.90734	0.000375822	0.00523451
ZNF502	3273	-0.749559	3.02017	0.000376256	0.00523683
TMEM150B	1714	1.61906	0.589538	0.000376995	0.00524338
KIFC1	3030	0.734457	5.0353	0.000378467	0.0052601
PTPRN	8228	1.75664	-2.01616	0.000378734	0.0052601
SVBP	1353	0.621007	2.75523	0.000380596	0.00528222
SENP2	7102	0.366548	5.51731	0.000381544	0.00529162
RAD51AP1	2557	0.751743	3.60306	0.000383192	0.00530803
TSPO	1422	-0.849387	6.52561	0.000383269	0.00530803
OXCT1	4100	-0.671042	6.42658	0.000385502	0.00533162
GTF2A2	3204	0.603061	4.79226	0.000385517	0.00533162
PRR15	1956	2.11448	2.24369	0.000386211	0.00533745
PRAMEF14	2443	-4.47364	-2.25715	0.000388928	0.00537121
CFAP44	12160	0.598666	5.6834	0.000389942	0.00538142
BCL11B	8528	-0.889016	6.33452	0.000391195	0.00539491
FCGR1A	2155	1.55436	1.03551	0.000392573	0.00540369
PAPSS2	4083	1.53431	4.71311	0.000392649	0.00540369
AKR1E2	2417	1.10718	2.96657	0.00039266	0.00540369
ABHD3	4337	0.733752	4.78906	0.000392945	0.00540382
HTR1D	3319	2.44673	0.204527	0.000393481	0.00540739
XKR5	4911	1.5115	-1.23709	0.000394927	0.00542346
SPINK9	844	-2.26704	-0.8135	0.000398376	0.00546053
METRNL	2711	-0.896758	5.67622	0.000398715	0.00546053
H1-4	787	0.561325	7.80025	0.000398723	0.00546053
NUSAP1	3608	0.766704	6.10492	0.000398742	0.00546053
H2AC12	457	0.787225	5.75947	0.000399298	0.00546433
HSDL2	3307	-0.607883	6.08727	0.000400093	0.00547139
INKA1	1033	-0.885342	3.16932	0.000401709	0.00548745
MAPT	18400	-1.61362	2.36297	0.000401886	0.00548745
PIK3R2	5171	-0.628297	5.30034	0.000402109	0.00548745
CALM2	7113	0.545195	8.21351	0.000404898	0.00551961
DPM3	622	0.662085	2.74793	0.000405308	0.00551961
CEP55	3291	0.72754	4.83782	0.000405311	0.00551961
PPP6R1	6606	-0.475697	6.222	0.000406027	0.00552239
ENSG00000251537	5514	-0.740163	6.58432	0.000406079	0.00552239
SLC2A3	7350	1.18163	5.09659	0.000408959	0.00555435
SLC16A6	4056	-1.15756	4.51144	0.000409078	0.00555435
SMPDL3B	2663	1.37499	2.27098	0.000409279	0.00555435
MRC1	5188	1.11607	5.09364	0.000412336	0.00559195
MCMDC2	6354	0.981873	0.813603	0.000413665	0.00559993
KCNRG	1625	-0.576034	3.31645	0.000413674	0.00559993
CEP170B	7183	-0.674746	6.41192	0.000413782	0.00559993
ESRRB	5930	1.6707	-1.43819	0.000414925	0.00561152
HARS1	14155	-0.378615	6.54282	0.000416122	0.00562145
ZNF275	8147	0.740149	3.82537	0.000416233	0.00562145
TOPBP1	7337	0.517905	6.58722	0.00041737	0.00563291
JUP	4942	-0.951993	10.2876	0.000417793	0.00563474
TLE3	12617	-0.570118	6.78767	0.000418193	0.00563626
GTF2I	11303	-0.394615	6.70651	0.000418887	0.00564173
LYZ	1724	1.2656	7.35033	0.000419629	0.00564784
SUPT4H1	2079	0.423285	4.8966	0.000420237	0.00565213
MFSD6	6031	-0.491003	6.90355	0.000420927	0.00565753
NDUFC2-KCTD14	826	0.519505	5.19522	0.000421291	0.00565853
SEC61G	1842	0.744746	5.17445	0.000426014	0.00571805
GLIPR1	6210	0.974224	4.45178	0.00042758	0.00573514
SEC62	7928	0.590495	6.32369	0.000430623	0.00576829
ABCD1	4238	0.793431	2.53906	0.000431049	0.00576829
FGFBP1	1351	-1.06221	7.94066	0.000431175	0.00576829
SNX19	17308	-0.40664	6.95659	0.00043123	0.00576829
TRAK1	10977	-0.471291	7.17704	0.000432341	0.00577604
IRS1	10019	-0.756735	5.61782	0.000432399	0.00577604
TTBK1	10231	1.53885	-1.07219	0.000433484	0.00578653
HES5	1324	-1.37135	1.39306	0.000433776	0.00578653
POT1	8717	0.439363	4.4439	0.000435494	0.00580401
KHDRBS3	8770	0.896962	2.36878	0.000435932	0.00580401
PLXDC2	12567	-0.764846	7.40079	0.000435989	0.00580401
PXN	7460	0.717185	5.95905	0.000436271	0.00580401
TRIP13	3319	0.837323	3.73062	0.000436892	0.00580832
AGPS	15223	0.438573	6.27148	0.000440452	0.00585168
CRIPTO	2489	2.39034	-0.951576	0.000441202	0.00585741
KNTC1	11325	0.593267	6.99402	0.000441481	0.00585741
DUSP13A	1852	-1.54393	-0.418949	0.000442528	0.00586731
SAMD12	15382	0.930095	4.94564	0.000443747	0.00587571
RHNO1	2644	0.470787	4.12423	0.000443762	0.00587571
KCTD2	5279	-0.422511	5.11721	0.000444983	0.00588598
FKBP11	4957	0.598856	4.44151	0.000445138	0.00588598
CCDC120	5318	-0.745923	5.06861	0.000448089	0.00592026
FGF20	1840	3.08387	-2.54234	0.000448335	0.00592026
FBN3	9985	1.85448	-1.34042	0.000451371	0.00595634
CTNNBIP1	3339	-0.95365	6.83605	0.000452104	0.00595835
PLEKHM2	4275	-0.664686	6.58606	0.000452132	0.00595835
BRCA2	14435	0.618931	5.66493	0.000452936	0.00596493
KLHL13	6928	0.901695	2.91407	0.000454346	0.00597947
TCAF2	6410	-0.916358	4.23829	0.000455192	0.00598074
NOTCH2	16744	-0.565911	9.06629	0.000455271	0.00598074
SOWAHA	3485	2.0445	0.0748301	0.000455359	0.00598074
CD70	1530	1.47763	0.696756	0.000455935	0.0059843
NDUFS6	887	0.585759	5.09122	0.000456271	0.0059847
TMEM117	3440	-0.689174	5.17125	0.000457145	0.00599215
ZNF474	2731	-1.13529	-0.169335	0.000459884	0.00602402
HEATR5B	8238	-0.321034	6.48152	0.000461738	0.00603951
RIC3	9139	-1.18205	3.99527	0.000461888	0.00603951
FNDC9	2243	2.25634	-2.93574	0.000462261	0.00603951
PDCD10	3275	0.495887	5.75923	0.0004623	0.00603951
BDKRB2	6845	-0.581789	6.03718	0.000462721	0.00604097
SKA3	2998	0.709485	3.39866	0.000464335	0.00605801
SCGB3A1	803	-5.00909	1.0391	0.000464909	0.00606145
PPP2R5A	3942	-0.525526	6.24957	0.000465864	0.006068
PCDHB9	4415	1.27964	1.36816	0.00046603	0.006068
LYNX1	5022	-0.948541	4.14461	0.000466635	0.00607183
LAMB3	4647	0.832805	7.58245	0.00046718	0.00607489
ENSG00000286015	2544	3.15163	1.0784	0.000467874	0.00607621
GLCE	6630	0.517256	5.32003	0.000467902	0.00607621
NFATC2	8286	-0.785624	4.9994	0.000472651	0.00613381
COX7A2	1922	0.631225	6.35892	0.000473358	0.00613893
CEP57L1	16918	0.469818	4.69439	0.000475478	0.00616233
BLTP3A	9567	0.429708	5.7887	0.000477514	0.00618442
VAT1	3466	-0.814532	6.62208	0.00047811	0.00618442
SMYD3	5866	0.545813	3.74027	0.000478177	0.00618442
TMSB10	461	0.740053	8.94475	0.000478727	0.00618442
TDRD10	2706	1.32087	1.09595	0.000478762	0.00618442
TPD52L1	7595	-0.742691	5.74772	0.000479651	0.00619184
ZNF655	8401	-0.410744	7.39669	0.000481123	0.00620674
CALML5	874	-2.27329	8.89796	0.000482572	0.00622134
ITGA2B	5695	1.27405	0.972043	0.000483149	0.00622467
PCYOX1	5864	-0.463846	6.75618	0.000484005	0.0062316
ENSG00000285133	105	0.772722	1.62703	0.000485011	0.00624046
EHD3	4825	-0.878152	4.7928	0.00048563	0.00624409
GAS2L1	4447	-0.806436	4.58507	0.000486042	0.00624409
ADAP1	5063	1.30163	2.8123	0.00048625	0.00624409
TRIM49	2163	-5.35596	-0.0245303	0.00048783	0.00625876
PRSS16	5290	0.716	2.48503	0.000488386	0.00625876
FOS	4146	-1.27745	7.94339	0.000488594	0.00625876
UNC45A	7498	-0.509233	6.37081	0.000488671	0.00625876
TRIM4	4832	-0.389149	5.39371	0.00048909	0.00626003
FRMD5	6692	1.40283	0.74625	0.000490228	0.0062705
ANP32A	7544	0.544636	5.99336	0.000491861	0.00628728
NXT2	3104	0.550854	3.76623	0.000494455	0.00631632
PLXNA2	13845	-0.587575	7.07593	0.00049597	0.00633154
PRAMEF1	2439	-4.9148	-2.25664	0.000496675	0.0063364
PXYLP1	13343	0.72312	3.754	0.000498673	0.00635776
LYPD6B	3539	-1.11105	4.04002	0.00050028	0.00637409
TLCD4	7385	1.17267	3.19813	0.000501708	0.00638813
VCAN	14678	0.969286	6.94764	0.000504117	0.00641463
FBXO39	2926	0.993057	0.456638	0.000506237	0.00643743
PCDH17	8392	0.95962	3.34126	0.000508428	0.0064611
CCL28	4524	1.22642	4.21731	0.000509478	0.00647024
SGO1	3742	0.720379	3.38117	0.000512399	0.00650004
C9orf72	7015	0.504013	4.73751	0.000512488	0.00650004
AIM2	8520	1.49223	3.70394	0.000514355	0.00651949
PPP1R37	7701	-0.553466	4.83849	0.000515477	0.00652775
SNX29	11299	-0.522746	6.3577	0.000515673	0.00652775
GPR19	2624	1.03344	0.101121	0.000516912	0.00652896
GAD1	8242	1.46677	1.07012	0.000516915	0.00652896
CXCL11	1781	1.8572	2.97829	0.000516944	0.00652896
EYA1	9322	1.72799	-0.196315	0.000517102	0.00652896
NDUFC2	2302	0.451009	5.43852	0.000518498	0.00654236
IGFBP4	2205	0.860278	6.4293	0.000520589	0.00656451
TYROBP	907	0.94613	3.20834	0.000522131	0.00657325
ENSG00000257767	784	-0.739799	5.72244	0.000522218	0.00657325
GM2A	4186	-0.796591	8.72405	0.000522289	0.00657325
SMOX	2946	-1.00051	4.45309	0.000522683	0.00657399
TAFA2	9172	0.605891	1.9662	0.00052391	0.0065852
SRI	4226	0.808337	5.48933	0.000524802	0.00659217
FRMD4B	11201	-0.510226	6.78917	0.000527477	0.00662152
FUT8	6976	0.79534	4.94399	0.000529451	0.00664205
CCNA1	2251	-2.24805	-0.600213	0.000530064	0.00664549
NFYB	4899	0.424251	4.72271	0.000532459	0.00667124
TMEM238L	1653	1.71162	2.67984	0.000533051	0.00667438
SCRIB	6586	-0.76329	6.54755	0.000533463	0.00667527
CENPW	854	0.970546	3.84554	0.000534043	0.00667827
CALU	6342	0.558029	6.90135	0.000536426	0.00670148
ABHD6	3563	-0.653006	4.27956	0.000537229	0.00670148
CPEB2	7370	-0.806814	6.61672	0.000537266	0.00670148
MNAT1	3877	0.489909	4.25825	0.000537268	0.00670148
RNF225	1424	-1.60432	2.92302	0.000538273	0.00670974
CCL24	1457	1.44714	1.84304	0.000540128	0.00672552
ADCY7	8595	-0.544863	6.3771	0.000540226	0.00672552
BOC	10330	-1.33838	5.7033	0.000543869	0.00676657
SULT1B1	7259	2.21427	4.51429	0.000544681	0.00677238
MELK	3087	0.720436	4.99477	0.000546334	0.00678492
SLCO4C1	5069	1.43549	0.453432	0.000546383	0.00678492
LEUTX	901	-5.27974	-2.06773	0.000546745	0.00678511
GTPBP8	3720	0.537448	3.65593	0.000548464	0.00680078
CEBPA	2601	-0.995919	5.75124	0.000548702	0.00680078
HDGFL3	16110	0.718817	4.90642	0.000551265	0.00682822
PLAGL1	6410	-0.782076	5.04354	0.000551627	0.00682838
TRIM16	5640	-0.680669	7.08714	0.000552978	0.00684078
IQSEC3	7679	1.51197	-0.33764	0.000554933	0.00685388
STRIP2	5877	0.925713	4.29073	0.000554998	0.00685388
PTPRG	14625	0.553217	5.84456	0.000555086	0.00685388
FAM83G	7798	-1.02685	7.67475	0.000555483	0.00685445
C12orf60	4518	0.826951	-0.0254951	0.000556846	0.00686361
NPY4R	2033	1.87515	-0.66937	0.000557151	0.00686361
PNKD	8220	0.585658	4.1618	0.000557276	0.00686361
RNASE6	844	0.990761	2.29751	0.000558258	0.00687079
SYP	6977	1.02597	0.781358	0.000558561	0.00687079
CRYM	3593	-2.03004	2.62114	0.000561465	0.00690218
USP19	5731	-0.434043	6.08201	0.000562508	0.00691049
SIGLEC7	2043	1.37451	0.0272404	0.000562847	0.00691049
HSPB3	679	1.91656	-0.641871	0.000563251	0.00691112
ADAMTS2	8965	0.878436	4.45185	0.000563916	0.00691494
RAI14	7581	0.895894	5.64233	0.000564971	0.00692354
SIRT2	6206	-0.539213	5.64919	0.000567056	0.00693872
SIGLEC5	3339	1.37481	0.465069	0.000567434	0.00693872
CCDC190	5861	2.87724	2.46105	0.000567582	0.00693872
PCDHB11	4170	1.08645	1.20082	0.000567861	0.00693872
KANK1	25055	-0.522499	7.58952	0.000567981	0.00693872
HIPK3	8164	-0.389906	7.79234	0.000570017	0.00695925
ZSCAN31	4957	-0.912342	4.94735	0.000571143	0.00696866
NFIL3	2718	0.73866	4.58278	0.000571675	0.00697081
RELCH	10722	-0.487291	7.52475	0.000573366	0.00698708
MNDA	2025	1.05127	3.36879	0.000574679	0.00699871
GOLGA4	10837	-0.511046	8.54277	0.00057606	0.00701117
TRPV1	5519	-0.521776	4.36786	0.00057736	0.00702209
THEM5	1161	-2.17222	4.008	0.000577674	0.00702209
GOLM1	4233	1.56028	5.71898	0.000578775	0.00703111
CABYR	3484	0.857188	1.34467	0.00057955	0.00703406
TCL1A	2256	-3.38185	2.15393	0.000579882	0.00703406
TDRD12	7026	-2.11377	0.38884	0.000580096	0.00703406
ZNF185	4968	-0.962014	8.36014	0.000580944	0.00704
ZBTB16	16557	-1.61825	4.46445	0.000582598	0.00705566
P2RY4	2039	-1.50126	0.693364	0.000584191	0.00707059
SLC66A2	5218	-0.54536	5.46828	0.000585779	0.00707896
ZNF639	6819	0.464408	4.62264	0.000585841	0.00707896
STAT4	8521	1.05724	3.75743	0.000585967	0.00707896
MRPL3	2715	0.417309	5.97433	0.000586954	0.00708651
LYSET	2455	0.481559	3.0901	0.000587607	0.00708654
CCDC50	9183	0.54774	6.11253	0.00058768	0.00708654
CCR1	2646	1.10664	3.01801	0.000589101	0.0070993
CEP135	11029	0.543096	4.71441	0.000591321	0.00712167
ATF5	2892	0.634722	3.23881	0.000593741	0.00714389
JMY	9096	-0.696316	6.41333	0.000593896	0.00714389
CLIP1	18596	-0.61494	8.90336	0.000594266	0.00714396
EIF4A2	6130	0.4047	8.87884	0.000595775	0.00715771
PMEPA1	5732	0.655678	5.30681	0.000597024	0.00716832
PCDHGB7	4962	-0.722143	4.94695	0.000597964	0.0071752
USP6	11676	1.78284	-0.0365843	0.000598749	0.00717976
DSG2	15150	1.27526	7.10719	0.000599077	0.00717976
RECQL5	8766	-0.478593	5.66692	0.000600012	0.00718399
MAEA	9821	-0.438391	6.02105	0.000600164	0.00718399
SKA2	3233	0.555225	5.11892	0.00060217	0.0072036
C19orf38	1552	1.09341	0.372352	0.000602933	0.00720833
KCNS1	5649	1.60034	2.93207	0.000603719	0.00720882
B4GALT4	6988	0.692946	5.11988	0.000603761	0.00720882
GID4	5095	-0.594323	4.44765	0.000604078	0.00720882
GPR157	5304	-0.777898	6.39492	0.000605117	0.00721491
OSBPL2	13047	-0.494259	7.11529	0.000605326	0.00721491
PLD5	9546	2.42543	-1.97119	0.000606581	0.00722547
MIER2	3810	-0.596969	4.10694	0.000607	0.00722606
KRT10	2163	-2.30863	12.3541	0.000608501	0.00723954
DDX60L	12156	0.802278	6.08813	0.000608939	0.00724035
DUSP9	2769	1.42443	-0.0653993	0.000609391	0.00724133
SEM1	10668	0.598034	5.89998	0.000612334	0.00727189
KY	9001	-1.92496	3.15483	0.000613472	0.00728098
NDUFA12	8223	0.429304	5.25749	0.000614027	0.00728316
MVK	9018	-0.749924	5.52113	0.000615013	0.00729043
DBX2	2806	-2.8065	-1.02971	0.000616852	0.00730782
VSTM1	1405	2.55151	-2.12248	0.000617563	0.00731181
TDRKH	5092	0.741408	3.12047	0.000618342	0.00731662
DAAM1	10712	-0.62756	7.26992	0.000621083	0.0073446
SLAMF8	3178	0.983384	2.88722	0.000623082	0.00736032
H4C4	403	0.719244	6.40241	0.000623384	0.00736032
WNT9B	6909	-1.55613	0.684115	0.000623552	0.00736032
MS4A14	4006	0.947649	2.35831	0.000623915	0.00736032
GNG5	5026	0.484762	5.61819	0.000625552	0.00737471
H4C11	389	0.834359	2.29241	0.000625888	0.00737471
TMEM40	3297	-1.04544	6.88997	0.000628767	0.00740418
EXO1	4137	0.792114	4.18609	0.000630821	0.00742389
MT4	270	-3.17172	-1.00999	0.00063138	0.00742602
ELOVL7	4461	-1.10189	6.18295	0.000632764	0.00743783
WBP1L	7833	-0.481467	6.19002	0.000633524	0.00744229
CMKLR1	5666	0.923078	3.53042	0.000634697	0.0074516
MSL2	5781	0.40264	5.65939	0.000635995	0.00746237
CHMP6	2118	-0.548133	3.70087	0.000637294	0.00747314
LHX2	2497	1.7094	-0.456388	0.000639345	0.0074927
CREB3L3	2648	3.25242	-1.44681	0.000641096	0.00750737
P4HB	11132	-0.537353	9.15211	0.000641364	0.00750737
LRRC66	3437	1.65477	1.4764	0.000642936	0.00752127
PIGK	5514	0.3933	4.56972	0.0006465	0.00755746
GRHL3	4266	-1.11847	7.41144	0.000646801	0.00755746
MAP3K9	12386	-0.701975	7.02405	0.000648288	0.00757032
TRPM2	6360	0.948865	2.9333	0.000648766	0.00757087
LHFPL5	7533	1.43585	-1.81048	0.000649147	0.00757087
MAU2	10996	-0.400877	6.2495	0.000649495	0.00757087
EXOC6B	10197	-0.642062	7.42344	0.000649974	0.00757195
TRIM15	2512	2.23871	2.28157	0.000652212	0.0075935
RDH16	3464	-1.07169	3.20551	0.00065394	0.0076091
SNRNP27	1897	0.444053	4.1689	0.000657621	0.00764738
CSNK2A2	10363	-0.767668	7.03273	0.00065947	0.00766434
SLCO1B3	3542	2.6645	2.41537	0.00066212	0.00768734
FOXD2	2648	1.71277	0.159236	0.000662234	0.00768734
SNUPN	3516	0.437394	3.64776	0.000663478	0.00769338
RFX2	9094	-0.835513	4.60345	0.000663541	0.00769338
NCCRP1	1975	-1.30019	7.51389	0.000666403	0.00772199
NEDD4L	34097	0.944253	6.5991	0.000667486	0.00772997
MIX23	1746	0.631129	3.94578	0.000670542	0.00776077
AADAC	1632	-2.17238	2.14216	0.000672566	0.00777742
NCAPH	6545	0.638519	4.43817	0.000672775	0.00777742
PDE8B	6102	-1.26703	2.40207	0.000673197	0.00777771
KRT79	2560	-1.88534	3.61482	0.000675048	0.00779449
IGSF22	4834	-1.36215	-0.827784	0.000675689	0.0077973
SLC44A2	4952	-0.428823	7.13557	0.000676971	0.00780749
B4GALNT2	8961	2.11232	2.32726	0.000677467	0.00780862
CCDC177	4182	1.93423	0.209679	0.000678722	0.00781848
SMOC1	4369	1.26206	0.247765	0.000679373	0.00782137
METTL4	5724	0.508013	4.39558	0.000680752	0.00783265
LY6G6C	1004	-2.09485	4.80651	0.000681513	0.0078368
R3HDM1	7892	0.394476	5.418	0.000682452	0.007843
MTA2	4261	-0.389879	7.11232	0.000683695	0.00785267
CBLB	12269	0.608508	5.39097	0.000685428	0.00786796
TSPAN13	2004	1.00622	4.77876	0.000687718	0.00788962
CASP5	1592	1.75645	1.6708	0.00068919	0.00790187
DSP	19837	-0.963991	12.9199	0.0006905	0.00791227
HOXB4	2002	1.06828	1.93142	0.000691909	0.00792377
TRIM49C	2163	-5.28769	-0.491438	0.000693301	0.00793187
PRAMEF4	1840	-4.7529	-2.33052	0.000693699	0.00793187
LNP1	1910	0.73403	0.783837	0.000693831	0.00793187
GNGT1	2302	2.76871	-0.483118	0.000696389	0.00795647
SLC7A7	5368	1.09042	3.01642	0.000700865	0.00799704
MNX1	4214	1.95098	0.435664	0.000701026	0.00799704
HFE	6973	0.601579	3.12051	0.000701166	0.00799704
PCDHGA11	5810	-0.710786	4.8571	0.000702062	0.00800261
BVES	5791	1.16085	1.6305	0.000705357	0.00803549
RNF175	4144	1.44421	-0.368584	0.000707399	0.00805406
KLK7	2448	-1.57978	8.12743	0.000707905	0.00805515
KCNA2	18723	1.23151	2.09789	0.000710821	0.00807925
SLC31A1	5145	-0.52565	6.13619	0.000710849	0.00807925
ATP8A2	24302	1.44941	0.422877	0.000712618	0.00809466
GATA3	3396	-1.39818	4.25662	0.00071392	0.00810475
COL4A2	19737	0.879415	7.62027	0.000716904	0.00813391
DCDC2	5004	2.25292	0.0074627	0.000718289	0.00814491
TMEM263	4768	0.882681	4.67004	0.000719378	0.00815253
FFAR3	1859	1.79681	-2.51988	0.000721031	0.00816655
LIN9	4442	0.634209	4.04517	0.000722023	0.00816959
FNDC1	6850	1.43157	2.27107	0.000722134	0.00816959
ATG2A	7831	-0.700801	5.71058	0.000723197	0.00817689
FAM81A	5571	1.08787	1.6864	0.000724566	0.00818431
PARD6G	4192	-0.852006	5.44276	0.000725044	0.00818431
ADAL	5734	0.490919	3.35661	0.000725107	0.00818431
TLX1	2626	2.49528	-1.32207	0.000729783	0.00823234
MAP3K21	7960	0.598542	4.08157	0.000732491	0.00825335
ACADVL	4820	-0.469699	7.94602	0.000732705	0.00825335
LETM1	8093	-0.457646	6.57729	0.000733142	0.00825335
BSPRY	2339	-0.783305	4.90432	0.000733332	0.00825335
HIP1R	7072	-0.730649	6.70417	0.000734234	0.00825876
RAB25	1689	-0.761393	7.03685	0.000735681	0.00827029
HECTD4	21746	-0.375918	7.69149	0.000736291	0.0082724
NEIL1	6939	-1.00705	3.87801	0.000737067	0.00827636
LRP4	8748	-0.877936	5.58252	0.000740479	0.00830991
FAAP100	5353	-0.541149	4.60528	0.000743037	0.00832485
ENSG00000287585	443	2.54114	-3.00247	0.000744065	0.00832485
MVD	4717	-0.793941	5.42185	0.000744231	0.00832485
ZNF391	4797	0.836323	1.68424	0.000744409	0.00832485
PHLDB3	5166	-0.755338	4.95953	0.000744618	0.00832485
DNASE2	3834	0.472274	4.162	0.000744675	0.00832485
GDF11	8801	0.878303	2.35463	0.000744785	0.00832485
FSTL3	3033	0.937417	3.3678	0.000748758	0.00836392
CCL4	1795	1.30196	2.22224	0.000749136	0.00836392
DAO	3883	2.36724	-2.1418	0.000749888	0.00836755
SEC14L3	3631	-3.5684	-2.35473	0.00075232	0.00838663
BCL2A1	995	1.56897	3.17693	0.000752454	0.00838663
CA9	1598	1.79333	2.72259	0.000753505	0.00839357
PTP4A3	3692	0.948398	3.11952	0.000754996	0.00840539
H4C13	387	0.873227	5.36142	0.000756226	0.0084114
PIGZ	3198	1.09952	2.63938	0.000756395	0.0084114
SIGLEC1	8126	0.963566	3.68067	0.000757252	0.00841216
CLVS1	7393	-1.39796	1.39234	0.000757322	0.00841216
RDM1	1975	1.19263	-0.25188	0.000758185	0.00841697
SULF1	9372	1.05699	5.82873	0.0007594	0.00842568
LRRIQ1	8793	1.37374	-0.00393887	0.000760822	0.00843445
CCL20	1594	1.46996	4.29901	0.000761051	0.00843445
G0S2	876	1.84622	3.45061	0.000761689	0.00843674
H1-5	797	0.72624	7.81537	0.000763167	0.00844833
LRRC20	3625	-1.16357	4.57962	0.00076395	0.00845222
ENSG00000293570	3123	3.13125	-2.62006	0.000765577	0.00846544
CALHM6	1186	1.21168	1.33321	0.000766383	0.00846681
KCTD11	3056	-0.919223	6.06206	0.000766566	0.00846681
VPS13D	20768	-0.48716	9.09013	0.000767061	0.0084675
MICB	2798	0.924455	2.82284	0.000769987	0.00848376
ZNF250	7357	-0.497899	4.83342	0.000770262	0.00848376
OARD1	6529	0.42601	4.36585	0.000770488	0.00848376
VPS35L	9767	-0.380557	5.79975	0.000770786	0.00848376
CEP72	3590	0.670677	4.13527	0.000771089	0.00848376
TAF11L12	1720	-5.32774	-1.17616	0.000771552	0.00848376
CLINT1	6338	-0.437802	7.57389	0.000771566	0.00848376
PDE7A	10601	0.583058	5.71874	0.000772629	0.00849069
MOB2	4537	-0.469283	5.07912	0.000777537	0.00853982
LRRC7	30043	-1.59665	0.982749	0.000778778	0.00854554
SP9	2554	1.73208	-0.880521	0.00077893	0.00854554
NUP62CL	1867	0.76468	2.8072	0.0007799	0.00854822
RRP12	8530	-0.493015	5.40684	0.000780047	0.00854822
PEX3	2830	-0.55807	4.7102	0.000780692	0.0085505
HSPB6	1724	1.70643	-0.440974	0.000781603	0.00855569
AQP5	1884	-2.05711	2.86363	0.000784935	0.00858737
KIF26A	7041	-1.473	3.12516	0.000786312	0.00859356
ACSL4	9971	0.610634	5.92645	0.000786379	0.00859356
PCDHGA10	6639	-0.68637	5.04669	0.000787303	0.00859885
RANBP10	6341	-0.524421	5.69179	0.000788004	0.00860172
RADX	4850	0.936141	2.32137	0.000789445	0.00861264
ENSG00000289731	34805	1.55609	1.31736	0.000792862	0.00864511
MIOX	1796	1.89384	-2.00701	0.00079407	0.00865051
KLC1	19251	-0.353041	7.37799	0.00079424	0.00865051
CHST15	6543	0.64044	5.22229	0.000795114	0.00865505
PRAMEF20	1597	-5.22145	-2.09535	0.000795847	0.00865505
CXXC5	3795	-0.545571	4.31984	0.000796242	0.00865505
CES1	2937	1.94722	2.16343	0.000796425	0.00865505
MT-ND6	525	1.7309	6.38464	0.000797282	0.00865955
DEGS1	2446	-1.09307	7.18769	0.000798428	0.00866719
ELOVL1	2506	-0.717829	7.06093	0.000799784	0.0086771
PCYT1B	5666	1.6226	-0.671123	0.000801929	0.00869556
POMGNT1	9028	0.361239	5.19002	0.00080249	0.00869682
ENSG00000284976	1868	-0.73489	4.44395	0.000805771	0.00872328
ZNF561	6304	-0.47141	5.93347	0.000805822	0.00872328
SERPINA1	4902	1.52164	4.99452	0.000808122	0.00874334
F8A1	1707	0.707277	1.21236	0.000810791	0.00876738
ERH	1113	0.473375	5.58462	0.000811402	0.00876914
PKIA	4015	-0.817068	3.70565	0.000814368	0.00879634
PLA2G2A	1632	2.46854	4.58009	0.000818716	0.00883237
MRPL51	1388	0.514175	5.87285	0.000818891	0.00883237
TMEM95	1224	-1.37229	1.01941	0.000819905	0.00883237
MKI67	12845	0.619708	8.1327	0.000820022	0.00883237
ARHGEF37	5299	-0.864036	6.70752	0.000820246	0.00883237
ENSG00000293615	5163	-1.93088	8.7511	0.000820495	0.00883237
EPOR	3077	0.717649	0.86897	0.000820861	0.00883237
SHPK	3788	-0.473945	5.2219	0.000822071	0.00884053
ZNF518B	10915	-0.484352	6.11526	0.000823505	0.0088511
TAF11L11	1734	-4.43589	-0.939354	0.000824081	0.00885171
SLURP1	527	-1.79027	6.52748	0.000824466	0.00885171
CDCA2	3697	0.73399	4.5485	0.000825411	0.008857
DYNC1LI1	6113	-0.505654	5.4795	0.000826218	0.00886081
DPH1	6198	-0.41743	5.14693	0.000827725	0.00887211
NMUR2	2331	2.08947	-1.21837	0.000830795	0.00890014
CKM	1556	2.58343	-2.41626	0.000831732	0.00890531
SERINC5	9962	-0.419353	7.74575	0.000833992	0.00892171
CDC25B	3903	0.678778	5.84421	0.000834175	0.00892171
LRRN1	6401	1.53485	1.02112	0.000836389	0.00894051
GP6	2703	-1.31403	1.74475	0.000837855	0.00894156
HS3ST6	1236	-1.69871	1.80838	0.000838533	0.00894156
GFER	2701	0.612392	3.01735	0.000838569	0.00894156
TNFRSF10B	5010	0.680695	6.133	0.000838781	0.00894156
PTPN12	5525	0.525595	6.61606	0.000839051	0.00894156
CENPT	5660	-0.770184	5.96589	0.000839227	0.00894156
ZNF773	8141	-0.764364	2.84971	0.000840187	0.00894692
NOSTRIN	5248	1.19554	3.54198	0.000841022	0.00895094
MAP2K2	7767	-0.559766	6.00484	0.00084305	0.00896401
RAD51B	7477	0.614709	4.70264	0.000843165	0.00896401
KCND2	6054	1.46793	-0.114093	0.000850262	0.00903456
MAP2K3	3775	-0.548726	5.87115	0.000853616	0.00906527
ZBTB7B	4304	-0.746847	7.24688	0.000854769	0.00906846
NDUFB3	1852	0.627133	5.10779	0.000854842	0.00906846
AGAP3	11299	-0.522585	5.78904	0.000856425	0.00908034
CDHR2	5397	2.0241	3.18558	0.000858776	0.00910034
CD22	6165	-2.10618	4.03875	0.000859746	0.00910568
ACTR6	3813	0.438246	4.22231	0.000860343	0.00910708
SLC35G3	1874	2.24035	-2.4576	0.000861552	0.00911495
LDAF1	2558	-0.569426	5.71035	0.000862114	0.00911597
CAST	19296	-0.583945	9.23967	0.000864885	0.00914034
MFSD11	6347	-0.375945	5.21612	0.000866155	0.00914883
RIPPLY2	4078	1.89411	-1.95384	0.000870665	0.00918822
RNASE2	720	1.81465	-1.53721	0.000870824	0.00918822
RBP2	845	2.77477	-2.66539	0.000876143	0.00923937
TBC1D8B	9515	0.657681	4.12414	0.000879005	0.00926456
PBRM1	9654	-0.345399	7.44881	0.000880912	0.00927967
AHNAK2	18788	-0.99762	10.3573	0.000881539	0.00928128
ARPC4-TTLL3	2765	-0.337496	6.19882	0.00088253	0.00928672
HIVEP2	11272	-0.432251	7.31079	0.00088348	0.00929172
YBX1	3395	0.436243	8.16359	0.000888751	0.00934214
SAMSN1	5185	1.07076	3.94032	0.000889436	0.00934433
TMEM14B	4815	0.36554	4.90571	0.000890224	0.00934759
AFAP1	10017	0.60618	5.2748	0.000891389	0.0093548
C5orf22	4146	0.381272	4.59338	0.000894264	0.00937995
C11orf24	3403	0.567197	4.24938	0.00089678	0.00940131
ENSG00000285082	5172	0.948616	1.64433	0.000897783	0.00940679
FHIP1A	11843	-0.708617	7.57687	0.000898477	0.00940902
CYP1B1	6024	1.29571	4.33881	0.000899372	0.00941235
KMT5A	4215	-0.419042	5.9653	0.000899756	0.00941235
CALML4	5007	0.85876	4.94983	0.000900548	0.00941486
NOP53	5317	-0.496884	6.26624	0.000900957	0.00941486
PLPP5	4102	0.567422	4.59755	0.000902365	0.00942454
SH3BP2	14135	-0.507784	7.29126	0.000905118	0.00944826
CYTL1	989	1.40282	-0.381529	0.000909434	0.00948825
DYNC1H1	38874	-0.39967	9.95565	0.000910047	0.00948959
CCL2	1935	1.05241	3.85159	0.000910711	0.00949146
LRRIQ4	3213	2.0531	-1.81036	0.000911834	0.00949484
C11orf87	5867	-1.96886	-0.303593	0.000912005	0.00949484
SERPINB10	2155	-1.55512	0.632845	0.000913863	0.00950913
GRK2	6602	-0.443422	6.53773	0.000915489	0.00952099
KLHL5	9168	0.679272	5.57747	0.000916357	0.00952496
CEP290	25131	0.583509	5.34681	0.000917501	0.00953178
CLDN14	2382	1.80651	-1.89638	0.000922347	0.00957705
WNT7A	4529	-1.35092	2.80306	0.000924405	0.00958828
PTTG1	1975	0.650568	5.13079	0.000924407	0.00958828
EMILIN2	6469	0.728203	4.06693	0.00092578	0.00959743
KIF3C	6401	0.728248	2.98629	0.000926714	0.00960203
TSSC4	2659	-0.564766	4.33872	0.000929279	0.00962351
ZSCAN30	8010	0.400966	4.40874	0.000930052	0.00962643
ZNF774	8472	0.789015	2.75396	0.000931799	0.00963941
APMAP	2226	0.374159	5.41358	0.000932452	0.00964108
HSD17B11	2332	1.10928	4.40361	0.000934342	0.00965552
TEX264	5688	-0.515541	5.43413	0.000936625	0.00967401
RAB10	3654	-0.572852	8.34885	0.000937697	0.00967998
RUFY3	9405	-0.448504	6.71642	0.000938209	0.00968016
PRICKLE2	14738	-0.578721	5.5061	0.000938741	0.00968055
C11orf86	1195	3.75035	0.390171	0.000940237	0.00969087
PIGP	4247	0.534729	3.08305	0.000940976	0.00969339
KCTD14	1899	1.53188	1.54802	0.000942687	0.00970591
PCDH10	10182	2.10239	-1.27721	0.000946128	0.00973622
SLC39A10	6917	0.516652	4.88574	0.000949257	0.00976329
C12orf75	2693	0.65553	4.73766	0.000953694	0.00979704
HRH2	5675	1.06517	2.4469	0.000954713	0.00979704
SLN	906	2.35947	-1.71825	0.000955293	0.00979704
ZNF695	3756	1.08784	1.91322	0.000955317	0.00979704
ROR1	6718	-0.938036	2.95936	0.000955407	0.00979704
HHLA2	3574	3.39807	2.99875	0.000955729	0.00979704
SH2D2A	2501	0.84773	1.75977	0.000956041	0.00979704
STK11IP	5697	-0.448239	4.6541	0.000956786	0.00979955
EMX1	5472	1.78958	-1.7434	0.000958123	0.00980811
CCRL2	2991	1.2961	1.75535	0.000962346	0.0098462
SLC41A2	5903	0.991891	3.86593	0.000963586	0.00985374
CYB561D1	5690	-0.550971	4.67644	0.000966655	0.00987421
LCN12	2862	1.19647	-0.831613	0.000966805	0.00987421
ACVR2B	15705	0.553071	4.47473	0.000967101	0.00987421
SPAG17	9828	-1.35779	5.45553	0.000969199	0.00989048
MAGED4	4756	2.24072	-2.30351	0.000971942	0.0099133
GABARAPL1	4053	0.532584	4.74624	0.000974591	0.00993514
TAAR1	2871	2.77296	-0.359735	0.000975224	0.00993643
PDCD1LG2	2432	1.06103	2.0743	0.000975804	0.00993717
ELOVL4	3013	-1.55915	6.04944	0.000977558	0.00994986
DPY19L4	7136	0.401569	5.42777	0.000978807	0.00995705
RBMS2	8911	0.483613	5.68178	0.000979282	0.00995705
TRIM72	8402	-1.73062	0.361967	0.000981858	0.00997806
STIL	7821	0.659687	5.35607	0.000989674	0.0100523
GPX3	3005	-1.28012	6.41878	0.000991235	0.0100588
PCDHGB6	6778	-0.687539	4.90786	0.000991343	0.0100588
C11orf16	2607	2.73957	-1.69199	0.00099452	0.0100858
ENSG00000283208	6145	0.522989	2.56628	0.00100198	0.0101562
TMPRSS13	5369	-1.23448	6.25091	0.00100595	0.0101912
CHEK2	4493	0.452462	4.1675	0.00100937	0.0102206
CCDC24	3563	0.810346	2.57702	0.00101177	0.0102395
ERVH48-1	2774	2.42588	-1.21823	0.00101265	0.0102432
VSIG10L	3786	-1.26488	6.02745	0.00101329	0.0102443
ATP6V1C2	3502	-1.68486	6.49679	0.00101416	0.0102478
ZNF425	3665	-0.66879	2.44447	0.0010167	0.0102682
CD63	2422	0.728447	7.27757	0.00101824	0.0102784
CR2	5030	-3.09492	4.23723	0.00102277	0.0103189
FAM217A	3133	2.96834	-2.92817	0.00102585	0.0103446
EGR3	5033	-1.52336	4.68066	0.00102713	0.0103522
FAM83C	3169	-1.13785	6.00264	0.00102829	0.0103585
SIX2	2206	1.33451	0.298914	0.00103276	0.0103982
C5orf34	3006	0.704813	2.03267	0.00103714	0.0104289
TMEM270	974	-3.86155	-1.53058	0.00103718	0.0104289
NQO1	2971	1.03229	4.96419	0.0010374	0.0104289
ALDH7A1	17914	-0.632827	6.60173	0.00103902	0.0104398
PTGES3L	2856	1.01777	0.137901	0.00104065	0.0104508
CEP70	4409	0.594067	4.89908	0.00104122	0.0104512
SLC25A4	4819	0.54894	3.75899	0.00104201	0.0104537
TMEM209	4669	0.440517	4.77225	0.00104495	0.0104778
SEMA6B	4715	0.87483	2.04491	0.00104769	0.0104953
CCDC158	6037	1.69123	-1.18164	0.00104776	0.0104953
SCFD2	3167	-0.355586	4.77585	0.00104945	0.0105069
PPP1R3C	2541	-1.53702	5.45658	0.00105119	0.0105189
KDM4B	14732	-0.493815	5.97035	0.00105395	0.0105411
FBXO5	3856	0.582577	3.92631	0.00105473	0.0105436
CCR3	6097	1.4705	-0.114096	0.00105871	0.010578
H2BC17	467	0.78129	5.25955	0.00106003	0.0105857
ABCB1	6422	1.29334	3.79749	0.00106083	0.0105883
GBE1	4651	-0.440493	5.48416	0.00106179	0.0105925
AVPI1	1375	-0.820548	4.989	0.00106466	0.0106157
GPR34	1926	0.998753	2.51185	0.00106561	0.0106172
MPZL2	4740	-0.795008	8.43935	0.00106589	0.0106172
ACP1	4160	0.358654	5.69223	0.00106703	0.0106231
CCDC57	12950	0.544013	5.09449	0.00106881	0.0106354
WDR5B	4217	0.506934	2.8657	0.00106941	0.010636
KLHL14	4951	-1.60781	0.0690912	0.00107194	0.0106512
GSAP	8950	0.618688	4.81575	0.00107203	0.0106512
ZMIZ1	10804	-0.556728	6.8999	0.00107564	0.0106817
RRM2	9153	0.699359	6.41629	0.00107766	0.0106964
PADI2	6000	1.68542	4.66444	0.0010788	0.010697
TBC1D24	13245	0.591604	3.36106	0.00107882	0.010697
DCUN1D1	8307	0.426269	6.25598	0.00108173	0.0107178
HNRNPR	8704	0.408886	7.66569	0.00108202	0.0107178
CTSZ	19384	0.779582	6.3437	0.00108327	0.0107248
LSM8	17309	0.389634	5.91013	0.00108538	0.0107385
MGAM	10767	1.46221	2.19036	0.00108625	0.0107385
DLG5	10500	-0.504727	7.42987	0.00108681	0.0107385
CPA5	2965	-1.26097	-1.33672	0.00108685	0.0107385
OLIG2	3262	2.64199	-2.79947	0.001088	0.0107445
TPX2	3605	0.665646	5.91959	0.00109096	0.0107636
RIC8B	7769	0.384711	4.37136	0.00109104	0.0107636
SPACA4	973	-1.70169	-0.0851806	0.00109158	0.0107636
MAP3K15	5820	1.73869	-2.22145	0.00109221	0.0107644
DBF4	4595	0.478456	4.43716	0.00109515	0.0107879
CCDC59	3518	0.43489	4.26511	0.00109711	0.0108018
MYB	5495	1.22639	4.41064	0.00109833	0.0108084
NUDT16	7029	0.619032	4.56249	0.00110028	0.0108221
NDUFS5	548	0.504803	6.20605	0.00110471	0.0108585
UQCR10	975	0.544349	5.43203	0.00110509	0.0108585
ALAS2	2047	2.10629	-0.176978	0.00110583	0.0108603
CYP4F11	3725	1.35864	3.6402	0.00110787	0.0108749
ATP6V0D2	2940	1.50236	-0.25532	0.00110968	0.0108873
ARHGAP42	9313	0.808091	4.82589	0.00111263	0.0109107
TCHP	9054	-0.466645	5.70423	0.00111409	0.0109189
MCTS1	10764	0.347446	5.38441	0.00111459	0.0109189
[truncated: 17,584 more rows]

## Sheet: ASCC vs HGSIL + LGSIL
Gene	Length	logFC	logCPM	PValue	FDR
MAGEA3	1773	9.68312	0.935366	4.18655e-19	8.19852e-15
PAGE2	651	8.48263	1.65029	1.18839e-18	1.08464e-14
POTEF	4704	5.16667	0.269349	1.66161e-18	1.08464e-14
CALCB	3938	4.89709	1.19694	5.89502e-18	2.8247e-14
POTEE	4724	4.78244	0.980582	7.21212e-18	2.8247e-14
MAGEA6	1832	8.98001	0.515825	1.17497e-17	3.8349e-14
CDC20B	4522	5.62856	-0.0521098	4.97084e-17	1.39063e-13
MAGEA10	2899	8.45553	0.592517	1.09221e-15	2.6736e-12
MMP1	2738	4.40169	5.7731	1.55425e-15	3.38187e-12
CST1	861	5.89573	-0.365189	2.06494e-15	4.04377e-12
RNASE10	3915	4.5487	0.482501	2.8064e-15	4.99616e-12
MAGEA1	1711	6.30455	-1.88337	1.74458e-14	2.847e-11
SHISA2	3845	3.21002	2.07261	2.91031e-14	4.38405e-11
OR5B17	946	7.19825	-1.29567	3.60271e-14	5.03943e-11
PPP4R4	4973	2.53638	1.97532	4.42293e-14	5.77428e-11
GARIN5B	3274	3.72771	0.0130829	5.46904e-14	6.69376e-11
INHBA	8284	2.52543	4.58325	6.25406e-14	7.20431e-11
CHRNA6	2596	3.83971	0.448591	3.34772e-13	3.64213e-10
CTCFL	8928	5.096	-0.741342	4.28207e-13	4.41346e-10
SNAP25	20369	2.53674	1.64221	4.84272e-13	4.74175e-10
SYCP2L	3956	2.60352	0.771895	5.90503e-13	5.28921e-10
CCL3L3	1469	3.21571	1.35398	5.96553e-13	5.28921e-10
MT2A	914	1.52455	5.23942	6.21211e-13	5.28921e-10
LAMC2	6770	2.02626	7.92621	9.33491e-13	7.61689e-10
TDO2	5264	3.05724	2.95822	9.76706e-13	7.65073e-10
BMPER	7990	3.21905	0.755837	1.06586e-12	8.028e-10
STC2	5062	2.29942	2.67482	2.02386e-12	1.45426e-09
CSAG3	1083	4.64447	-1.30319	2.07932e-12	1.45426e-09
MAGEA4	3370	7.65877	2.35556	4.3871e-12	2.9625e-09
DMRT1	3253	3.93308	-2.28556	9.75578e-12	6.16958e-09
PTGS2	5484	2.56947	5.11566	9.76995e-12	6.16958e-09
CLC	631	4.29478	1.00859	1.00815e-11	6.16958e-09
TCF3	6368	1.49644	5.97811	1.52353e-11	9.04099e-09
NEBL	17810	-1.26016	7.71232	2.58203e-11	1.48717e-08
SCD5	4231	1.37653	3.53872	3.09152e-11	1.72975e-08
GJB7	2727	3.87398	-1.08376	3.76776e-11	2.04955e-08
ZNF556	6574	2.84666	-0.590876	4.28549e-11	2.26818e-08
MT1F	1852	1.93336	0.574473	6.30443e-11	3.24894e-08
ASPHD1	2312	2.10883	-0.382296	6.95848e-11	3.48355e-08
LBP	1825	4.01917	-0.826508	7.11546e-11	3.48355e-08
ZNF618	10386	1.35602	3.67265	7.80667e-11	3.72873e-08
FCGR2A	5422	1.8333	5.00981	8.77122e-11	4.08969e-08
PWWP4	8071	5.68899	-1.2173	9.22853e-11	4.20284e-08
CACNA1B	10187	2.54444	-0.417404	9.49126e-11	4.22426e-08
SLCO1A2	11524	4.61872	-0.253645	1.03385e-10	4.4991e-08
CD300E	3761	2.36084	1.83986	1.06239e-10	4.52279e-08
PANX2	3103	2.05067	-0.530396	1.10973e-10	4.62381e-08
MAGEA11	3467	4.23412	-0.273279	1.22128e-10	4.98258e-08
DSCAM	8596	2.77492	-0.776629	1.40328e-10	5.60824e-08
C4orf51	1094	3.60867	-2.19745	1.44732e-10	5.66859e-08
MELTF	14808	1.52544	3.62866	1.82206e-10	6.99635e-08
PAEP	1454	4.36602	-1.54354	2.38782e-10	8.99243e-08
SHOX2	5011	2.33663	1.28068	3.27403e-10	1.20972e-07
KCNMB3	8964	1.54837	2.63416	3.94974e-10	1.43237e-07
UNC13A	11180	2.29891	0.885015	4.67916e-10	1.65606e-07
IL1B	3009	2.88243	5.50534	4.7357e-10	1.65606e-07
SEZ6L2	4113	1.62291	2.18333	5.44131e-10	1.86942e-07
STATH	2140	6.42022	-1.43018	6.34158e-10	2.14116e-07
SPANXB1	466	5.88991	-1.57901	6.67025e-10	2.21396e-07
CCL8	862	2.44249	0.886979	7.23011e-10	2.35979e-07
OSM	2125	3.30012	3.27326	7.65699e-10	2.45814e-07
MFAP2	2712	1.681	2.3312	7.84245e-10	2.47708e-07
EPYC	1802	5.86492	-0.901569	9.01373e-10	2.80184e-07
OGDHL	5726	2.81784	0.714145	9.43783e-10	2.88783e-07
FGF12	11469	2.13853	0.0471475	1.11706e-09	3.36544e-07
SRARP	3039	5.46857	-1.17322	1.19632e-09	3.54961e-07
OLR1	3057	2.62876	1.77388	1.22873e-09	3.59137e-07
LHX1	4913	3.81877	-2.38267	1.3162e-09	3.79045e-07
DPEP1	2737	2.98167	0.14873	1.40533e-09	3.93865e-07
SLC17A3	3594	4.9968	0.160136	1.40788e-09	3.93865e-07
CSF2	788	3.20772	-0.446958	1.52767e-09	4.21358e-07
ACTL8	1844	3.66358	-1.33327	1.62322e-09	4.41492e-07
CORO6	4310	2.25962	3.082	1.93287e-09	5.18512e-07
SLC24A2	10993	3.34504	-1.0341	2.04133e-09	5.40207e-07
DISP2	12752	2.79354	2.93015	2.11288e-09	5.51686e-07
CTHRC1	1745	1.67697	2.44691	2.37026e-09	6.10746e-07
CSAG2	1652	4.58417	-1.87243	2.58268e-09	6.5684e-07
UCHL1	2207	2.21531	1.64771	2.84853e-09	7.15163e-07
PRMT8	6677	3.72518	-0.893966	3.14545e-09	7.79712e-07
NKX6-1	3930	3.63064	-2.5853	3.49509e-09	8.55555e-07
MMP3	1854	3.86951	4.70465	3.69513e-09	8.93354e-07
PRR18	3149	3.48094	-2.31028	3.82807e-09	9.14208e-07
PRRX1	8248	1.53087	5.36818	3.90963e-09	9.22437e-07
PROKR2	4521	4.89166	-0.76594	4.05144e-09	9.44516e-07
TNFAIP6	1577	1.95423	1.76797	4.76713e-09	1.09829e-06
ERVV-2	3033	5.35049	-1.50227	4.90541e-09	1.11318e-06
MAGEA9B	1927	5.19542	-1.35262	4.99346e-09	1.11318e-06
PDE4B	8930	1.51331	4.83339	5.00227e-09	1.11318e-06
PTH2R	4429	2.25688	-0.359761	5.37858e-09	1.18347e-06
ODAM	1631	4.8488	-0.443567	6.17963e-09	1.34462e-06
POU6F2	8320	2.93678	-1.00898	6.39517e-09	1.37623e-06
DRGX	3078	4.17212	0.0638652	6.89984e-09	1.45626e-06
GATA4	4443	4.60946	-1.98058	6.91579e-09	1.45626e-06
LHX9	10442	3.13253	-1.2929	8.22911e-09	1.71437e-06
ERVV-1	2203	4.41043	-1.67865	8.32847e-09	1.7168e-06
SSTR2	7854	2.27192	1.0514	8.48695e-09	1.71967e-06
CBS	6786	2.4932	-0.307829	8.51802e-09	1.71967e-06
AQP8	1387	4.43217	0.991996	9.04886e-09	1.8082e-06
GCLM	5426	0.999998	4.04655	9.3409e-09	1.84771e-06
FCER1G	964	1.49482	3.53928	9.8011e-09	1.91935e-06
IL11	2678	2.14512	0.763451	1.00139e-08	1.9416e-06
CPLX2	7020	5.3164	0.508669	1.02909e-08	1.97574e-06
SLC5A12	7571	2.99296	-0.790311	1.05075e-08	1.99775e-06
LYPD6	4973	1.57694	1.91101	1.0995e-08	2.06722e-06
ENPP6	4615	3.0143	0.448446	1.1084e-08	2.06722e-06
HDGFL1	2101	4.83672	-0.0319486	1.15021e-08	2.12497e-06
IL17RC	4535	-0.923944	4.96216	1.3265e-08	2.42711e-06
RSRC1	17897	0.783673	5.87888	1.33855e-08	2.42711e-06
TUBAL3	1793	2.35892	0.783654	1.39041e-08	2.49802e-06
CNBD1	2609	5.51837	1.18363	1.41563e-08	2.52021e-06
LEP	3427	3.43218	0.296663	1.45206e-08	2.56178e-06
CD163	5815	1.53619	5.25676	1.46913e-08	2.56875e-06
KLHL33	5509	2.49985	0.556827	1.49368e-08	2.58855e-06
GCOM1	6909	-1.20732	6.59781	1.57058e-08	2.6919e-06
IL1R2	2957	1.56013	4.91192	1.5808e-08	2.6919e-06
KRT36	1911	-4.03046	2.25738	1.70753e-08	2.85716e-06
IL32	3209	1.55273	4.34582	1.70846e-08	2.85716e-06
PSG2	2833	3.80359	-0.324966	1.72162e-08	2.85716e-06
TEAD2	2980	0.988927	3.69738	1.97155e-08	3.23104e-06
FTL	2064	1.0636	8.64403	1.97991e-08	3.23104e-06
COL10A1	3830	2.85728	0.77373	2.06494e-08	3.34195e-06
FREM3	6869	4.72209	-1.26887	2.13838e-08	3.43245e-06
ECT2	5499	0.882738	6.15185	2.4099e-08	3.83684e-06
CAGE1	3511	1.6837	-0.641384	2.47508e-08	3.90475e-06
PXDN	11266	1.11716	5.33482	2.49244e-08	3.90475e-06
MAGEC2	1994	5.0458	-2.10003	2.57319e-08	3.99927e-06
FXR1	11874	0.633769	6.68844	2.64038e-08	4.07139e-06
RASAL1	4820	-1.24695	5.52251	2.83996e-08	4.34492e-06
PLEK	3205	1.85094	5.26103	3.57662e-08	5.42954e-06
LOXL2	5985	1.26677	4.30622	3.95248e-08	5.95396e-06
ADAMTS20	7464	4.15878	-1.30132	4.0403e-08	6.03978e-06
SOHLH1	3642	4.33838	-1.92949	4.08074e-08	6.05403e-06
PROK2	1613	3.18442	1.32167	4.18288e-08	6.1589e-06
KCNH3	4496	2.12071	0.109707	4.66453e-08	6.81682e-06
GPC3	3281	1.91127	1.89812	4.77474e-08	6.9262e-06
C1QTNF6	7144	0.842713	3.42617	4.83021e-08	6.95514e-06
SPATA18	4975	-0.996017	4.28882	5.52076e-08	7.89146e-06
GRIP2	11889	-1.92471	4.57072	5.88911e-08	8.35698e-06
RIPPLY3	2183	2.36144	-0.610016	6.24124e-08	8.79296e-06
FOXD1	2863	1.91351	0.440094	6.29889e-08	8.8108e-06
CLEC12A	3256	1.72788	1.23982	6.59821e-08	9.16402e-06
GAREM2	5942	1.49284	1.68884	6.67551e-08	9.20609e-06
TCF24	2590	3.24934	-1.52801	6.73477e-08	9.22287e-06
IFIT2	4326	1.51895	4.44218	7.42166e-08	1.00929e-05
SLC11A1	8676	1.75852	3.04679	7.49217e-08	1.01186e-05
ZBTB8B	12831	2.56064	-1.04846	7.60336e-08	1.01293e-05
NBEAL2	12058	-0.958833	7.97395	7.6036e-08	1.01293e-05
DMRT3	2697	2.20423	-2.03169	8.51829e-08	1.11137e-05
KAT2B	5211	-0.700905	6.12649	8.52383e-08	1.11137e-05
PLAUR	4457	1.50659	4.89382	8.52492e-08	1.11137e-05
ACOXL	6107	2.31081	0.271636	8.56955e-08	1.11137e-05
NTSR2	1600	3.69884	-2.79353	9.0488e-08	1.16581e-05
APOC1	1178	1.73787	2.55477	9.82821e-08	1.25795e-05
HP	5492	3.15062	-1.36902	9.89458e-08	1.25822e-05
ENSG00000288681	382	1.0936	6.07607	9.97346e-08	1.26007e-05
NRIP3	5138	1.67829	2.62961	1.01156e-07	1.26983e-05
KCNJ16	6340	3.30145	-1.33165	1.06827e-07	1.33248e-05
H4C12	643	1.11957	3.86285	1.08549e-07	1.34538e-05
TBX20	1828	3.22551	-1.34837	1.09813e-07	1.35249e-05
DEGS2	3948	-1.81974	4.95513	1.14114e-07	1.39668e-05
DMRTA2	3168	3.25337	-0.567694	1.30098e-07	1.58243e-05
IGF2BP3	8535	2.46623	3.72291	1.3546e-07	1.61927e-05
MSR1	7812	1.31848	3.60433	1.35712e-07	1.61927e-05
PLA2G7	2059	1.60658	3.16976	1.36073e-07	1.61927e-05
NLRP3	5095	1.39395	2.31384	1.36434e-07	1.61927e-05
PIWIL1	5280	2.96954	0.498985	1.41617e-07	1.67066e-05
CNTN2	17721	2.65942	0.522259	1.42704e-07	1.67202e-05
VAX1	5788	2.83702	-2.01438	1.43441e-07	1.67202e-05
SIX4	6771	1.94139	2.57014	1.52714e-07	1.76958e-05
VCX	967	3.75531	-2.55282	1.6339e-07	1.88215e-05
IBSP	1573	3.50988	-2.48335	1.68368e-07	1.92815e-05
FCGR3A	4950	1.49266	4.35289	1.92699e-07	2.19397e-05
ATP4B	1500	4.06649	-1.83454	1.96992e-07	2.22989e-05
SCN8A	19016	1.69883	3.19435	2.02929e-07	2.28388e-05
SYCP2	6465	1.9686	5.42608	2.08353e-07	2.33152e-05
ELOVL2	3988	2.2585	-0.351241	2.15599e-07	2.3989e-05
SASH1	10014	-1.0444	7.51199	2.18218e-07	2.41433e-05
ZNF281	4895	0.707894	4.77378	2.24863e-07	2.47387e-05
SERPINI1	2128	1.03904	1.56543	2.29718e-07	2.51317e-05
ADAM12	9882	1.42828	3.84895	2.40896e-07	2.62082e-05
PRAME	3806	4.12882	1.73004	2.50871e-07	2.71426e-05
NRCAM	7975	1.33051	2.48127	2.60812e-07	2.80631e-05
POPDC3	2280	2.75951	-1.6057	2.63034e-07	2.81475e-05
DHRS2	7527	2.62119	1.4027	2.70064e-07	2.87427e-05
FST	2752	1.63565	3.39082	2.76592e-07	2.92784e-05
KLHL24	8650	0.739368	5.98959	2.83216e-07	2.98184e-05
TEX11	3351	2.64464	-1.18839	3.03444e-07	3.17772e-05
NPM2	2063	1.342	0.0616345	3.09489e-07	3.20979e-05
GRIN2B	31005	2.62137	0.581532	3.13567e-07	3.20979e-05
ZNF385C	5185	1.82195	-0.237839	3.13987e-07	3.20979e-05
FGF5	5958	3.14537	-1.77888	3.14076e-07	3.20979e-05
TREM1	6717	2.21656	2.97096	3.1535e-07	3.20979e-05
CACNA1F	6928	1.73118	-0.305104	3.16341e-07	3.20979e-05
OR6C70	939	3.92248	-2.82775	3.19994e-07	3.23012e-05
P4HA1	3093	0.872208	5.26062	3.30922e-07	3.32331e-05
CEACAM8	2549	2.44883	-1.95508	3.37308e-07	3.37016e-05
TMEM150C	3497	1.3721	2.29554	3.42634e-07	3.40599e-05
PHYH	3377	1.24127	3.48408	3.4541e-07	3.41625e-05
NAIP	10055	1.0448	2.46202	3.6601e-07	3.59045e-05
ULK3	3514	-1.0232	6.21491	3.66691e-07	3.59045e-05
ENSG00000293584	69	1.04502	1.14241	3.76556e-07	3.65886e-05
AHNAK	19466	-0.737812	12.9182	3.77413e-07	3.65886e-05
RHOF	6181	0.913061	4.64791	3.88839e-07	3.75105e-05
CCL3	1494	2.09617	2.01236	4.00708e-07	3.83232e-05
PTX4	1688	3.00325	-2.00204	4.01178e-07	3.83232e-05
CIBAR2	1862	2.87434	-1.1052	4.09912e-07	3.89675e-05
SULT1A2	2216	1.98369	0.30181	4.15136e-07	3.92735e-05
MMP12	1822	2.26516	4.82613	4.26128e-07	4.01195e-05
PDIA5	4067	0.560059	4.78744	4.59233e-07	4.30295e-05
CCDC14	11454	0.731533	6.70861	4.66738e-07	4.35244e-05
NTMT2	2322	2.95952	-2.76427	4.77244e-07	4.42932e-05
SERPINE1	3156	1.58717	5.44253	4.83818e-07	4.46916e-05
IFITM1	1666	1.02366	6.59088	4.89377e-07	4.49928e-05
HRH4	3664	1.84458	-0.888435	5.00065e-07	4.57607e-05
MYZAP	6524	-1.47907	7.07287	5.11322e-07	4.65534e-05
SLC26A2	10206	1.64674	6.05909	5.13723e-07	4.65534e-05
COX6B2	3720	1.84929	1.83099	5.1586e-07	4.65534e-05
OR4K17	5068	3.68485	-2.56199	5.19467e-07	4.66638e-05
GOLGA6L7	2966	3.24579	3.54157	5.26164e-07	4.70496e-05
ADARB2	10567	2.01603	1.30338	5.33441e-07	4.74835e-05
ACOX3	3846	-0.840792	5.44963	5.69534e-07	5.04669e-05
RAB24	2065	-0.832172	5.31532	5.77851e-07	5.09732e-05
HELB	4603	0.828154	4.03836	5.98127e-07	5.25252e-05
ABHD10	3026	0.616	4.0924	6.37619e-07	5.57432e-05
ABL2	16676	0.683671	6.2566	6.4793e-07	5.63929e-05
KIF1C	8578	-0.776164	7.82281	6.65544e-07	5.76697e-05
PGLYRP1	708	3.09273	-2.6154	6.70959e-07	5.78828e-05
LILRA4	2183	1.89721	-0.223047	6.80348e-07	5.84353e-05
IL24	1979	3.41317	2.42317	6.9122e-07	5.90087e-05
TRAM2	7047	0.903951	5.37339	6.9305e-07	5.90087e-05
DOCK3	9069	-1.65518	3.74411	7.16115e-07	6.07086e-05
CIPC	5271	-0.596552	5.42117	7.36862e-07	6.21981e-05
SLC16A7	13703	-0.988203	5.91215	7.46638e-07	6.27528e-05
CASTOR1	2741	-1.19526	3.55124	7.5615e-07	6.32807e-05
DNAH2	16839	1.67601	1.06345	7.6377e-07	6.36464e-05
STEAP3	4562	0.970513	4.8087	8.02027e-07	6.64288e-05
STMND1	3096	2.1269	-1.18787	8.03944e-07	6.64288e-05
POLR2K	1673	0.636806	4.68271	8.221e-07	6.75942e-05
KRTAP19-3	552	4.69962	-2.8081	8.24951e-07	6.75942e-05
GAS7	10158	-1.26057	6.71719	8.36829e-07	6.82817e-05
NTS	1555	3.48715	3.20392	8.69492e-07	7.06525e-05
FEZF1	2942	3.46808	-1.58437	8.7683e-07	7.09544e-05
TMEM200A	5858	1.93427	2.8335	9.02041e-07	7.25799e-05
WNT2	4360	1.84348	0.914659	9.0433e-07	7.25799e-05
TMIGD3	2428	1.3822	0.468611	9.80309e-07	7.83567e-05
OR9K2	3265	4.15501	-2.44872	1.0032e-06	7.97017e-05
GOLIM4	4584	0.852295	5.79294	1.00528e-06	7.97017e-05
TOLLIP	5983	-0.796989	6.108	1.0356e-06	8.17746e-05
ASB11	3124	3.26644	0.615988	1.04588e-06	8.22546e-05
GCA	5323	0.983414	3.72815	1.06138e-06	8.31399e-05
USP18	4409	1.1805	3.19464	1.09121e-06	8.51363e-05
OR2V2	4777	3.16931	-2.85317	1.12034e-06	8.70618e-05
GPR15	2704	1.89791	3.31284	1.13411e-06	8.77841e-05
BARX2	3752	-1.20037	5.39986	1.14302e-06	8.8125e-05
IL6	4321	2.22999	1.31478	1.1513e-06	8.84154e-05
NDUFAF6	12371	0.549975	4.72811	1.17056e-06	8.9543e-05
HLTF	6024	0.932606	5.49049	1.18268e-06	9.01187e-05
PGGHG	5269	1.14334	4.48391	1.1941e-06	9.0636e-05
CLPSL1	786	3.46812	-2.95752	1.20132e-06	9.0832e-05
RGS18	2801	1.39508	1.42628	1.24815e-06	9.40098e-05
KCNV1	6912	3.50771	-1.41137	1.2854e-06	9.64444e-05
TBXT	2603	3.71817	-2.15813	1.30474e-06	9.75216e-05
LRRC55	5410	2.10755	0.230463	1.33223e-06	9.91978e-05
ACTL6A	3668	0.600728	5.35779	1.33756e-06	9.92173e-05
TNFAIP8L3	2572	-1.35519	3.87122	1.34313e-06	9.92546e-05
SRSF12	6658	1.42211	-0.13992	1.36758e-06	0.000100682
PLXNB1	9768	-0.758017	7.50671	1.41174e-06	0.000103543
PDE9A	5281	1.8296	2.68073	1.42952e-06	0.000104457
TRIM13	8096	-0.52693	5.9346	1.44518e-06	0.000105072
ENSG00000248751	2057	-0.794007	4.77415	1.44867e-06	0.000105072
SNRPC	1241	0.604738	5.03938	1.45526e-06	0.00010516
BMP8B	4826	1.13242	2.65021	1.50125e-06	0.000108084
ARHGEF12	24906	-0.563749	8.91562	1.51722e-06	0.000108834
PKP3	3795	-1.16859	7.77164	1.52485e-06	0.000108982
CALCR	4222	2.31249	-1.85883	1.56979e-06	0.000111786
PFDN6	2953	0.707327	4.23993	1.59016e-06	0.000112827
DNER	3932	-2.37956	2.33476	1.60836e-06	0.000113519
OLFML2B	3430	1.112	3.5911	1.61635e-06	0.000113519
PLEKHG1	10294	-0.588193	6.15608	1.61731e-06	0.000113519
ZNF114	3014	1.86577	0.280814	1.62985e-06	0.000113931
BMF	5447	0.825434	4.1809	1.63482e-06	0.000113931
XPR1	8913	0.680604	5.93787	1.64734e-06	0.000114235
MT1G	751	1.7969	1.50795	1.65084e-06	0.000114235
MAGEB2	1607	3.86177	-2.42941	1.67187e-06	0.000115282
ALS2CL	9059	-1.04612	8.12298	1.73114e-06	0.000118765
ARHGAP36	3071	2.97216	-2.73666	1.73451e-06	0.000118765
IGSF1	7573	2.02798	0.274879	1.79688e-06	0.000122607
RPS27L	8825	0.799876	5.11409	1.81717e-06	0.000123561
ENY2	6784	0.556767	5.01867	1.83614e-06	0.000124419
BCL2L11	6987	0.692664	5.40263	1.8753e-06	0.000126635
ERO1B	15361	0.977043	3.82878	1.88202e-06	0.000126652
SLC10A4	2551	1.74054	-1.58286	1.9217e-06	0.000128879
TIMP1	1446	1.12254	5.42113	1.95646e-06	0.000130738
SNAP91	6651	3.16297	0.425902	1.97868e-06	0.000130738
KLHL25	7111	-0.724369	4.45107	1.98042e-06	0.000130738
SOX14	2020	3.57978	-2.20104	1.98242e-06	0.000130738
SLC6A3	5786	2.50592	-0.974949	1.9828e-06	0.000130738
ARTN	2657	1.61782	1.56706	2.00887e-06	0.000132013
ST6GAL2	7229	2.06154	1.79655	2.02448e-06	0.000132593
APOC4-APOC2	1829	1.7186	0.147718	2.05452e-06	0.000134112
FAP	6968	1.28074	3.86735	2.11263e-06	0.000137448
HK3	3304	1.38392	1.66781	2.15275e-06	0.000139594
HDAC4	14179	-0.747458	6.19744	2.17254e-06	0.000140412
E2F3	5190	0.653966	4.54616	2.21847e-06	0.000142909
AZIN2	9530	1.0157	2.29851	2.23182e-06	0.000143297
TPPP3	2601	-1.8079	6.17104	2.26624e-06	0.000145032
CLEC4D	2050	2.11621	-0.371231	2.3013e-06	0.000146796
TREM2	1095	1.56973	1.06866	2.32858e-06	0.000148054
NALF2	4928	1.8284	-0.530954	2.37115e-06	0.000150272
TOM1L2	7867	-0.673481	6.84935	2.39178e-06	0.000151091
NKX2-5	2048	3.89323	-1.33267	2.4974e-06	0.000156862
ZFYVE21	8390	-0.536451	5.35324	2.49915e-06	0.000156862
PTPRR	5037	2.54376	0.813576	2.53763e-06	0.000158768
DEFB135	299	3.628	-2.93562	2.56524e-06	0.000159862
LPL	4131	1.41432	2.02062	2.57959e-06	0.000159862
FPR3	2779	1.10155	4.41237	2.58028e-06	0.000159862
CCDC187	11626	1.88474	-0.354136	2.58778e-06	0.000159862
DBNL	12587	-0.627066	8.05927	2.61085e-06	0.000160781
NSG1	4355	-1.71096	6.07066	2.63037e-06	0.00016112
NLRX1	5308	-1.26022	6.45653	2.63418e-06	0.00016112
APOC2	1263	1.75168	0.11842	2.64104e-06	0.00016112
TMEFF1	2575	1.03985	1.4749	2.70325e-06	0.000163906
SOAT1	7005	0.845301	5.01929	2.70345e-06	0.000163906
RAB42	2301	1.36987	0.332144	2.83632e-06	0.000170996
B4GALNT1	7888	1.90343	1.14012	2.84502e-06	0.000170996
PKIB	3432	1.48421	2.5464	2.84658e-06	0.000170996
ZIC2	3290	2.08849	1.01642	2.88781e-06	0.000172942
HACD3	7094	0.532653	5.9814	2.93507e-06	0.000175017
PBK	2148	0.931381	3.35229	2.94034e-06	0.000175017
HSPB8	3581	-1.17754	6.1763	2.95308e-06	0.000175243
POSTN	5464	1.40316	5.89317	2.98274e-06	0.000176468
KLHL18	7064	-0.883864	6.0487	3.01343e-06	0.00017698
COL22A1	7865	2.11817	1.80985	3.01853e-06	0.00017698
LILRA6	4011	1.32588	1.63449	3.02639e-06	0.00017698
MEI1	7038	2.11256	4.38425	3.02754e-06	0.00017698
SLC38A6	5518	0.584704	3.7001	3.08115e-06	0.000179578
FOXI3	2841	2.92373	-1.87001	3.11999e-06	0.000181
CDC42BPG	6531	-0.921064	6.39576	3.12404e-06	0.000181
SLC46A1	7954	0.971552	3.12893	3.21149e-06	0.00018551
QARS1	4703	-0.514812	7.34545	3.22082e-06	0.00018551
LCP2	6823	1.2433	5.05671	3.26146e-06	0.000187299
ENSG00000284779	2861	1.40002	2.82022	3.30819e-06	0.000189428
MRPL33	1532	0.58942	4.97255	3.32713e-06	0.000189908
ACAP3	8707	-1.03228	6.48384	3.34265e-06	0.000189908
ATP2B3	10469	3.19662	-1.72682	3.3632e-06	0.000189908
GUCA2B	604	3.43871	-0.227783	3.36384e-06	0.000189908
DNAJB2	5841	-0.614565	6.06413	3.36507e-06	0.000189908
SH3GLB2	6842	-0.814717	6.82142	3.40072e-06	0.000190968
EVX1	3358	3.90447	-0.450531	3.40336e-06	0.000190968
CAMK1D	8680	-0.870924	6.27398	3.43919e-06	0.000192428
SLC9C2	5123	2.42088	-2.3147	3.46614e-06	0.000193383
CREG2	7059	-1.96834	2.39407	3.49817e-06	0.000194616
B4GALNT4	4059	1.76614	0.488072	3.60148e-06	0.000199795
MREG	3576	-0.907069	5.58494	3.67358e-06	0.00020322
HECTD1	21483	-0.648673	9.28068	3.71147e-06	0.000204737
PLOD2	14518	1.02466	5.82685	3.85429e-06	0.000212019
CCNJL	9223	1.22992	2.15676	3.91135e-06	0.000214555
SLC6A19	5270	4.05932	-0.0257833	4.04962e-06	0.000221412
LY96	559	1.24719	1.77071	4.05897e-06	0.000221412
RNF182	4098	2.11658	-0.207412	4.10753e-06	0.000223438
ADAMTS12	9605	1.18916	3.58041	4.11938e-06	0.000223462
H4C8	2163	0.897221	6.79923	4.17409e-06	0.000225805
ACVR1C	9054	1.42261	2.19162	4.19518e-06	0.00022632
THRB	10968	-0.776033	5.46	4.2095e-06	0.000226469
FYCO1	10329	-0.576371	7.01902	4.22155e-06	0.000226495
CLEC4A	1296	1.0216	1.53453	4.34568e-06	0.000231575
FZD2	3779	1.08334	0.966483	4.34997e-06	0.000231575
MEIOB	2303	2.68732	-1.19961	4.35171e-06	0.000231575
ATP10D	7978	-0.853923	7.16714	4.381e-06	0.000232502
BOK	2680	-0.969939	4.94369	4.46326e-06	0.000236227
RCBTB1	4509	0.706123	4.26768	4.49097e-06	0.000237053
ZNF710	5004	-0.588788	5.30988	4.52965e-06	0.000238452
HPS3	6202	0.626643	4.78389	4.58134e-06	0.000240527
IQGAP3	6742	0.940973	5.90648	4.64316e-06	0.00024312
CLEC4E	2364	1.94534	0.881911	4.66396e-06	0.000243558
FTH1	2004	1.14884	8.80005	4.68377e-06	0.000243942
RAF1	19732	-0.498764	7.46725	4.73771e-06	0.000246097
SPZ1	1918	3.62599	-2.47492	4.88392e-06	0.000252052
NOS1	13113	-1.95948	4.61188	4.88477e-06	0.000252052
ASIC2	5904	2.61305	-0.435132	4.89097e-06	0.000252052
ANKK1	2608	-1.52272	1.82769	5.03681e-06	0.000258857
SH3RF2	7209	-0.841428	7.29209	5.04946e-06	0.000258857
EIF5A2	5541	0.919547	2.41627	5.13425e-06	0.000262476
KRTCAP3	1403	0.886521	3.05735	5.15953e-06	0.000262476
CNTNAP5	11381	2.64981	-2.09641	5.16025e-06	0.000262476
SNX21	4078	-1.20286	5.18596	5.4338e-06	0.000275674
TMEM52B	3492	1.87571	-1.18621	5.48754e-06	0.000277681
HMGCR	10125	-0.992588	8.29699	5.5519e-06	0.000280214
PRELID2	8050	1.12561	4.12701	5.67322e-06	0.000285601
BTRC	6613	-0.507867	5.79713	5.70021e-06	0.000286224
SOX4	4869	0.955539	5.7033	5.74539e-06	0.000287754
C1orf226	4313	0.985818	3.38286	5.79059e-06	0.000289278
APLNR	3674	1.11514	2.99205	5.84669e-06	0.000291338
NMU	975	-1.30584	4.18644	5.94663e-06	0.000295565
ENSG00000300510	1543	1.48904	-0.830894	6.03492e-06	0.000298157
COL5A2	7319	0.926736	7.01277	6.03814e-06	0.000298157
NDST1	9510	-0.789995	7.80345	6.06073e-06	0.000298157
LILRB4	6328	1.50674	3.18344	6.07742e-06	0.000298157
LRBA	20981	-0.460706	8.38402	6.08995e-06	0.000298157
SLC2A3	7350	1.36378	5.09658	6.09011e-06	0.000298157
ABLIM1	10211	-0.780803	9.3336	6.17174e-06	0.0003014
SYT8	4704	-1.80169	3.43645	6.27944e-06	0.000305896
RBM12B	8819	0.49606	5.9075	6.39942e-06	0.000310715
DNM3	11851	-1.33402	4.22966	6.41009e-06	0.000310715
TLR8	4353	1.32393	2.35714	6.46291e-06	0.000312502
DCBLD2	11280	0.755464	5.29197	6.80274e-06	0.000328123
GCNT4	5884	-1.15535	4.87946	6.83474e-06	0.000328857
SPOCD1	7056	1.63309	1.14814	6.88713e-06	0.000330566
IGFL1	779	-2.86832	6.96138	6.90612e-06	0.000330666
H4C5	412	0.83735	7.21514	6.95888e-06	0.00033238
SLCO4C1	5069	1.69222	0.453662	7.04608e-06	0.000335726
HCAR3	2056	1.52174	4.53776	7.13824e-06	0.000339292
CDK18	6830	0.767234	4.10096	7.17853e-06	0.000340381
G0S2	876	2.21169	3.4506	7.2055e-06	0.000340557
MFSD5	2583	-0.810375	5.08517	7.21704e-06	0.000340557
CD276	5482	0.745264	5.09461	7.25083e-06	0.000341329
EML1	8987	-0.981046	4.86649	7.34713e-06	0.000345033
EHHADH	4651	0.663243	3.93243	7.42334e-06	0.000347778
IGFN1	12117	1.99272	1.42263	7.4999e-06	0.000350526
NPL	4975	0.65873	4.64722	7.56478e-06	0.000352717
KRTAP8-1	578	4.29963	-2.6251	7.64467e-06	0.000355595
ITGA5	7383	1.1675	5.97103	7.67417e-06	0.000356122
MROH2A	5730	2.12352	-0.339828	7.76538e-06	0.000359502
SPDYC	1042	2.86664	-2.34546	7.80072e-06	0.000360287
CDRT15	779	3.11433	-2.74884	7.8466e-06	0.000361553
TMEM184A	7612	-1.06179	6.81644	7.89318e-06	0.000361714
HOXD12	2577	2.60328	-1.07859	7.91036e-06	0.000361714
MAPKAPK3	3915	-0.886627	6.44187	7.92222e-06	0.000361714
KRT9	2296	-3.18608	5.73394	7.92397e-06	0.000361714
BCO2	6763	-1.27325	4.20803	7.99536e-06	0.000364123
SPP1	7250	2.1982	4.38151	8.05846e-06	0.000366146
OR10D3	3648	3.12971	-2.69543	8.09348e-06	0.000366885
TM7SF2	3408	-1.38208	5.75352	8.16341e-06	0.000369201
C6orf52	891	1.16344	-0.525594	8.2047e-06	0.000370213
ZKSCAN8	7580	0.605949	5.26531	8.26582e-06	0.000372114
ABCA13	19075	1.98202	6.35007	8.5638e-06	0.000384644
ENSG00000273088	753	0.638015	5.09184	8.62178e-06	0.000386362
CMKLR2	2821	-1.6564	3.44074	9.01548e-06	0.000403083
CCDC9B	7482	-1.00382	5.53173	9.09841e-06	0.000404544
HSPE1	1823	0.781603	5.628	9.10423e-06	0.000404544
WDR64	5622	1.72501	-1.5935	9.11015e-06	0.000404544
RAPGEFL1	5736	-0.884477	7.46302	9.13113e-06	0.000404558
GTF3C1	11562	-0.629994	7.6938	9.29072e-06	0.0004107
RNH1	7374	-0.762606	7.20959	9.33018e-06	0.000411516
SERPINH1	6281	0.623639	5.88844	9.38819e-06	0.000413144
GRIA1	7791	2.29681	2.40569	9.43843e-06	0.000414423
UGT2B17	2572	3.57188	2.91109	9.5619e-06	0.000418282
AP3B2	14432	1.33458	1.89436	9.56911e-06	0.000418282
MAGOH	1363	0.741732	4.11624	9.62758e-06	0.000418282
SERPINA6	1847	2.87937	-1.30823	9.65748e-06	0.000418282
FNDC3B	13324	0.830625	7.12481	9.66522e-06	0.000418282
ALDH1L2	9493	1.10305	3.6587	9.66749e-06	0.000418282
ENSG00000293563	604	3.22229	-2.54089	9.67582e-06	0.000418282
MAGEB1	1994	2.91303	-3.01632	9.74402e-06	0.000420302
METTL27	1450	1.22562	0.608673	9.80642e-06	0.000421787
BCL2A1	995	1.84678	3.17693	9.8395e-06	0.000421787
PRXL2A	6520	-0.847472	7.19242	9.84594e-06	0.000421787
FFAR3	1859	2.12735	-2.51965	9.87472e-06	0.000421787
ACAD8	7121	-0.619749	5.13723	9.88615e-06	0.000421787
KLK11	3113	-1.33787	7.20063	9.92509e-06	0.000422528
SLC39A14	6908	1.11001	5.48792	1.00215e-05	0.000425709
CCDC6	7261	-0.517755	7.20306	1.0174e-05	0.00043125
ENSG00000286022	2857	-2.769	8.7164	1.01991e-05	0.00043138
HERC5	4764	1.05557	4.02067	1.02642e-05	0.000432469
ZPLD1	5130	1.99283	-1.80672	1.0269e-05	0.000432469
PITPNA	4752	-0.558043	6.60041	1.03021e-05	0.000432932
CST2	746	2.8476	-2.13363	1.03735e-05	0.000434369
PRR5L	6616	1.17444	4.27924	1.03807e-05	0.000434369
LMAN1L	4107	-1.52336	0.0581591	1.04788e-05	0.000437269
TGM3	2694	-2.76646	8.72346	1.04946e-05	0.000437269
ENSG00000289731	34805	1.84243	1.318	1.05658e-05	0.000439299
GRM4	16302	1.91714	-0.737682	1.07113e-05	0.000443845
TGIF1	8121	0.584982	5.23032	1.07204e-05	0.000443845
CXCL14	1975	-1.23457	7.84696	1.08362e-05	0.00044769
LIMCH1	10862	-0.962456	5.92939	1.10035e-05	0.000453645
SPEGNB	931	2.34807	-2.2819	1.13006e-05	0.000464917
HMGB3	3914	0.753316	5.0772	1.151e-05	0.000472198
TRIML2	3051	2.46442	-0.745518	1.1561e-05	0.000472198
MXD3	4743	-0.64654	5.49216	1.16448e-05	0.000472198
NIPAL1	5983	-0.913282	5.88259	1.16566e-05	0.000472198
SNX10	9556	1.01694	3.40631	1.16805e-05	0.000472198
TGFBI	7717	0.884044	6.99044	1.16878e-05	0.000472198
HELZ	15680	0.558694	7.04571	1.17064e-05	0.000472198
INS-IGF2	1826	1.33452	1.12925	1.17092e-05	0.000472198
TMEM182	6084	0.822571	1.74096	1.1711e-05	0.000472198
KRTCAP2	3814	0.545448	5.12178	1.17187e-05	0.000472198
C17orf113	3733	1.13303	0.271201	1.18871e-05	0.000477998
TNNT2	7330	-1.28583	3.65442	1.20022e-05	0.000481638
NADK2	5015	0.51208	4.73211	1.20729e-05	0.000483483
PCDH11Y	11804	-3.04084	-1.00583	1.21678e-05	0.000485374
TFRC	17376	0.801023	7.98197	1.21697e-05	0.000485374
LGALS1	1067	0.941034	5.97454	1.2348e-05	0.000491486
AKR1B10	1773	-1.42382	7.85994	1.24538e-05	0.000494691
BAIAP2	10294	-0.963056	6.51196	1.27266e-05	0.000504504
HMX1	2166	3.41821	-2.70557	1.30049e-05	0.000514494
SMS	2130	0.755371	5.34982	1.31402e-05	0.0005188
DNAH10	16234	1.76199	0.654006	1.33798e-05	0.000527197
SNRPE	2080	0.668438	4.78038	1.34814e-05	0.000530133
PAX6	20639	2.43964	0.437443	1.35788e-05	0.000531827
PLOD1	5320	0.579505	5.55254	1.35881e-05	0.000531827
CEP128	9353	0.66726	4.84747	1.3606e-05	0.000531827
ENDOU	2679	-2.16641	6.0422	1.38469e-05	0.000540167
IL4I1	2495	0.77716	3.49553	1.39308e-05	0.000542358
MT1H	723	1.79413	-0.607445	1.41082e-05	0.000547338
PLCD1	4194	-1.07075	5.98389	1.41146e-05	0.000547338
TMEM44	4561	0.925321	3.84173	1.41449e-05	0.000547431
TBC1D10A	6948	-0.610511	5.42419	1.41932e-05	0.000548217
LAMB3	4647	0.935094	7.58245	1.42414e-05	0.000548995
PLAU	2949	1.01583	6.18346	1.44321e-05	0.000555255
GPX8	4045	0.758123	3.5931	1.4509e-05	0.000556528
EPB41L4A	8578	-0.626254	5.58002	1.45275e-05	0.000556528
CXCL10	1175	1.77924	4.78365	1.45505e-05	0.000556528
GPC1	6522	-0.979582	6.71718	1.46927e-05	0.000560873
VPS26B	6453	-0.521969	5.74298	1.47661e-05	0.000562142
PDP1	5604	0.818606	5.77454	1.47834e-05	0.000562142
XKR7	7695	2.21373	-1.53161	1.48924e-05	0.00056409
ST3GAL3	19448	0.705401	4.2082	1.49137e-05	0.00056409
MPP7	6371	-0.864353	6.72118	1.4921e-05	0.00056409
MAP3K13	12604	0.735441	5.34951	1.50125e-05	0.000566452
CCL4L2	1397	1.67442	1.1116	1.50635e-05	0.000566696
GRM5	8694	1.7313	-2.10599	1.50768e-05	0.000566696
PLA2G12B	1564	2.68497	-2.6696	1.51359e-05	0.000567042
PARD3	7339	-0.672894	7.64424	1.51439e-05	0.000567042
RPS6KB2	5815	-0.907489	6.1616	1.52589e-05	0.000570256
SLAMF8	3178	1.127	2.88727	1.53258e-05	0.000571668
SORT1	9127	-0.770327	7.48711	1.54272e-05	0.000574354
TTC22	6111	-0.870412	6.68322	1.55739e-05	0.000578718
MOG	3175	3.04931	-2.65613	1.60816e-05	0.00059645
NEMP1	5730	0.605246	5.41266	1.62095e-05	0.000600056
ADORA3	2560	1.1931	0.834384	1.62766e-05	0.000601404
COLEC11	2778	1.69706	-0.869673	1.63386e-05	0.000602559
EIF2AK2	11036	0.727063	7.2337	1.63975e-05	0.000603594
MAP2K4	5709	-0.483982	6.08249	1.67365e-05	0.000614393
RFC4	2997	0.816174	4.6141	1.67536e-05	0.000614393
AWAT1	1466	-4.19562	-1.34174	1.68715e-05	0.000617562
MMP8	3437	2.80927	-2.3823	1.69223e-05	0.000617789
H4C3	405	0.892114	6.99493	1.69409e-05	0.000617789
DNAJC19	4895	0.489125	4.35864	1.70178e-05	0.000619441
CROT	4995	-0.817968	5.86766	1.71198e-05	0.000621998
SCAMP5	4862	1.36518	1.65136	1.73131e-05	0.00062686
PRR13	2824	0.664301	5.43937	1.73176e-05	0.00062686
FAM219B	5015	-0.532841	6.12097	1.73995e-05	0.000628662
LMNA	8568	-0.808586	9.18567	1.74962e-05	0.00063099
RRAGA	1599	-0.589578	5.07055	1.75597e-05	0.000632117
KLF4	3662	-0.976884	7.53031	1.76265e-05	0.000633357
PTHLH	3405	1.97387	5.06483	1.79082e-05	0.000642301
KDELR3	1913	1.24657	3.2774	1.7992e-05	0.000644128
ZFX	9037	0.428519	6.22645	1.80559e-05	0.000644704
IL5RA	6602	1.63187	0.253727	1.8074e-05	0.000644704
MNDA	2025	1.17791	3.36881	1.81167e-05	0.000645054
TMEM63C	6363	-1.08526	4.64757	1.82303e-05	0.000647495
SMOC1	4369	1.43425	0.24774	1.82514e-05	0.000647495
ENSG00000254706	1171	1.00211	1.97938	1.8285e-05	0.000647512
GRIN2D	5511	1.54875	0.995501	1.84406e-05	0.000651844
KCND3	19393	-0.812269	5.69034	1.84921e-05	0.000652486
LPIN3	4667	-0.938127	6.62312	1.85797e-05	0.000654399
SLC25A36	10339	0.555702	5.90413	1.86167e-05	0.000654526
C10orf120	1088	3.01229	-2.86782	1.89192e-05	0.000663968
PTN	1622	1.86861	3.13863	1.90641e-05	0.000667859
TMSB15A	634	1.96491	-0.654162	1.91639e-05	0.000670154
TLX1	2626	2.77785	-1.3225	1.93167e-05	0.000674203
ENSG00000287585	443	2.71478	-3.00253	1.93513e-05	0.000674203
ABR	12532	-0.547381	7.14736	1.93829e-05	0.000674203
A2ML1	7156	-1.45173	10.0537	1.95786e-05	0.0006798
CWC27	49554	0.70364	6.21384	1.96139e-05	0.000679821
CD14	1647	0.998364	4.39396	1.96486e-05	0.000679821
FGFBP1	1351	-1.23774	7.94066	1.97627e-05	0.000682562
TBC1D31	8609	0.486036	4.07249	1.98608e-05	0.000684744
MSANTD3-TMEFF1	2069	0.721351	2.63868	1.99803e-05	0.000686868
COL24A1	9568	1.08658	1.55722	2.00009e-05	0.000686868
HRCT1	935	2.41515	-0.297955	2.00277e-05	0.000686868
STAT4	8521	1.17927	3.75744	2.02263e-05	0.000691987
FGA	3917	2.55464	-2.65571	2.02476e-05	0.000691987
PTX3	1884	1.79247	0.134909	2.0335e-05	0.000692734
P2RY2	8953	-0.92847	6.59389	2.03599e-05	0.000692734
PAGE4	2340	2.82801	-2.76469	2.03756e-05	0.000692734
ENSG00000285245	3705	-0.664801	6.8235	2.05006e-05	0.000694635
GPR156	6186	1.55439	0.13011	2.05024e-05	0.000694635
OSCAR	2069	0.960925	0.381639	2.06069e-05	0.000696967
FBN3	9985	1.99855	-1.33997	2.08013e-05	0.00070233
CARD16	3881	1.00234	3.35364	2.09549e-05	0.0007063
CTH	2414	1.15109	1.2993	2.14589e-05	0.000721441
APOBEC3B	1896	1.29986	2.87108	2.14778e-05	0.000721441
SMO	4750	-1.014	4.53774	2.15173e-05	0.000721528
FAM135A	10476	-0.624844	7.34456	2.17294e-05	0.000727395
VSTM1	1405	2.74984	-2.12026	2.20488e-05	0.00073683
LEMD1	1041	1.55649	0.513362	2.22626e-05	0.000742707
MOV10L1	6826	1.66542	2.01799	2.24758e-05	0.000748545
SPTBN2	12963	-1.20985	8.37392	2.26145e-05	0.000751884
DUOX1	8784	-1.16813	8.39886	2.28124e-05	0.000757179
ACSL6	16996	1.36512	1.17143	2.28971e-05	0.000758705
NIPA1	8686	0.425624	5.01511	2.29901e-05	0.0007605
NOS1AP	7854	0.867427	2.79438	2.30788e-05	0.000762146
JPH3	6320	1.94132	-1.51482	2.31841e-05	0.000763886
RALGDS	7648	-0.65338	7.10015	2.32095e-05	0.000763886
C2orf88	5997	1.68604	3.02316	2.37681e-05	0.000780958
POTEI	6844	1.80212	-1.96828	2.39324e-05	0.000784673
CLGN	2822	2.37132	-0.247419	2.4e-05	0.000784673
RET	8973	1.49689	2.22807	2.40014e-05	0.000784673
SPO11	1823	2.43454	-2.53022	2.42736e-05	0.000792248
DLEU7	7508	1.49261	-1.70147	2.43543e-05	0.00079356
DEPDC4	4699	0.863422	0.818182	2.44904e-05	0.00079663
NCBP2	5111	0.440694	5.77471	2.45299e-05	0.00079663
WT1	8133	3.06953	-2.34705	2.47788e-05	0.000802678
EPS8L2	5689	-0.765355	7.02846	2.47981e-05	0.000802678
MIB2	8723	-0.760865	5.00373	2.50636e-05	0.000809936
ENSG00000293570	3123	3.30183	-2.61928	2.51061e-05	0.000809973
ECE1	7308	0.608047	6.71414	2.53264e-05	0.000815001
GREB1L	11277	2.36462	0.927792	2.53452e-05	0.000815001
IP6K1	5200	-0.505617	5.81224	2.54759e-05	0.000817467
MT1M	511	1.56658	0.638539	2.55054e-05	0.000817467
IQCG	7468	0.64242	3.71985	2.60365e-05	0.000830329
C3AR1	3491	1.14607	2.72756	2.60464e-05	0.000830329
FGFR3	4848	-1.02082	7.69351	2.60662e-05	0.000830329
PLA2G4F	6103	-1.52515	7.06294	2.60763e-05	0.000830329
PITHD1	2173	-0.655664	6.00536	2.62861e-05	0.000835652
CLDN14	2382	2.04398	-1.89589	2.63729e-05	0.000835821
RRAGD	5095	-0.900423	4.83753	2.63768e-05	0.000835821
C1QTNF1	4755	1.2164	3.9222	2.64659e-05	0.00083729
SLC19A2	4364	-0.858957	5.17692	2.65998e-05	0.000840168
SERPINB5	3742	-0.908474	9.03196	2.66528e-05	0.000840486
PLEKHH3	4803	-0.741796	5.48629	2.6828e-05	0.000844652
CALN1	9994	-2.48368	2.54218	2.71405e-05	0.000853118
SLN	906	2.58744	-1.71784	2.73579e-05	0.000858575
GSTA4	2101	-1.19927	6.13829	2.75265e-05	0.000862483
ABCB6	5205	-0.694002	5.11451	2.76972e-05	0.000866445
TAAR1	2871	3.05555	-0.359742	2.78336e-05	0.000869322
RFK	3868	0.803715	3.79491	2.79974e-05	0.000873047
CACNG8	8850	1.9358	-1.34338	2.82725e-05	0.000880224
UTS2R	3685	2.06541	-1.87786	2.84037e-05	0.000882905
FFAR4	4060	2.28893	2.83082	2.8693e-05	0.000890063
ZSWIM8	7929	-0.601823	6.96888	2.87456e-05	0.000890063
ATP13A3	22838	0.705667	7.58935	2.87704e-05	0.000890063
HAVCR2	5311	0.846952	3.21378	2.88217e-05	0.000890244
MS4A6A	5955	0.916512	4.93698	2.89477e-05	0.00089215
CABYR	3484	0.94532	1.3447	2.89745e-05	0.00089215
ANO8	5005	-1.10924	4.75399	2.9028e-05	0.000892394
CKM	1556	2.75951	-2.41641	2.9191e-05	0.000895999
ERBB2	10321	-0.643521	7.76305	2.94738e-05	0.000902138
KCNK6	6168	-0.619486	6.4541	2.9528e-05	0.000902138
TJAP1	6741	0.584442	4.18032	2.95292e-05	0.000902138
MBOAT2	8694	-0.802356	7.57812	2.98216e-05	0.000907909
TM2D1	5516	0.408485	5.15998	2.98297e-05	0.000907909
APOO	2357	0.748532	2.93288	2.98572e-05	0.000907909
TGM5	3684	-1.62269	5.76572	3.00246e-05	0.000911584
FRMD8	4069	-0.743683	6.60017	3.01402e-05	0.000913677
TENT5B	2382	-1.47125	6.421	3.01886e-05	0.000913729
C1QL1	1527	1.72074	-1.13864	3.02658e-05	0.000914652
HES5	1324	-1.57003	1.39293	3.04386e-05	0.000918459
MGAM	10767	1.66474	2.19031	3.0711e-05	0.000924495
TMEM39A	5867	0.451238	5.26413	3.07331e-05	0.000924495
UNC5B	6841	-0.772048	6.35716	3.08724e-05	0.00092726
ADGRE1	3707	1.85906	0.952542	3.10353e-05	0.000930727
RAET1E	7171	-1.37567	6.35707	3.12147e-05	0.000934674
TUBA3FP	2122	1.02488	-0.158583	3.17446e-05	0.00094909
ENSG00000289692	833	1.094	4.8856	3.21472e-05	0.000959662
NUF2	3362	0.868971	3.84157	3.248e-05	0.000968121
SNAI1	1705	1.16159	0.460493	3.25778e-05	0.00096956
CDKN3	1829	0.821221	3.11866	3.28272e-05	0.000974017
AKR1C1	8765	0.92209	4.83139	3.28477e-05	0.000974017
FUCA2	2822	0.620377	4.82149	3.28767e-05	0.000974017
HKDC1	4223	2.02038	2.10419	3.2949e-05	0.000974683
LRRC9	8635	1.78746	-1.77389	3.30773e-05	0.000977001
UGDH	4025	0.875003	5.56512	3.34632e-05	0.000985375
TACC2	18855	-0.857029	8.09931	3.35377e-05	0.000985375
PLD5	9546	2.49295	-1.97044	3.35715e-05	0.000985375
PTCD1	5687	0.622397	5.70869	3.36005e-05	0.000985375
GID8	4594	-0.568248	6.61846	3.36123e-05	0.000985375
HPN	3383	1.89199	-1.47963	3.36675e-05	0.000985517
CSN3	947	3.06713	-2.97329	3.40794e-05	0.000996086
ST20-MTHFS	982	0.655373	3.03582	3.43017e-05	0.00100109
OTUB2	4241	-1.32465	4.82785	3.44887e-05	0.0010043
TTC32	1995	0.547724	2.7511	3.45144e-05	0.0010043
TRIM54	2727	2.36825	-2.13278	3.47457e-05	0.00100953
ATP6V0D2	2940	1.72599	-0.255382	3.48633e-05	0.00101145
RNF17	5617	2.29607	-0.757535	3.53204e-05	0.0010232
CUL3	11505	-0.479057	7.07941	3.57457e-05	0.00103399
GNAT1	3936	-2.42211	0.0272492	3.59578e-05	0.00103859
CXCL11	1781	1.94	2.97845	3.61665e-05	0.00104308
ABHD17A	6163	-0.735537	5.44637	3.62676e-05	0.00104445
SIGLEC1	8126	1.06369	3.68069	3.65826e-05	0.00105153
OR6C4	5151	2.838	-2.93207	3.6657e-05	0.00105153
USP13	15296	0.606756	4.35174	3.66744e-05	0.00105153
GATD1	5510	-0.524297	5.52295	3.67891e-05	0.00105328
STIM1	12040	-0.502056	6.63398	3.68959e-05	0.00105479
TIAM1	9239	-0.942837	7.79892	3.7061e-05	0.00105797
C1QB	2327	1.14167	5.36351	3.73441e-05	0.0010645
WNT10A	2920	-1.03218	3.42543	3.74239e-05	0.00106522
NPBWR1	4209	-1.59289	0.269595	3.75293e-05	0.00106644
ADGRE2	8642	0.845549	4.11911	3.75756e-05	0.00106644
SEMA3F	4826	-0.808959	6.89346	3.77641e-05	0.00107024
ENSG00000285082	5172	1.06752	1.64437	3.78754e-05	0.00107184
FBXO43	3976	1.20448	0.196041	3.81241e-05	0.00107732
SLCO1B3	3542	2.77495	2.41563	3.83437e-05	0.00108126
ANKRD31	6526	-1.74544	3.21725	3.8374e-05	0.00108126
BET1	5244	0.551221	3.77489	3.84877e-05	0.00108291
RGL3	4344	1.50461	1.29096	3.89498e-05	0.00109434
ARHGEF10L	7954	-0.688622	6.79266	3.90247e-05	0.00109487
MVK	9018	-0.854204	5.52112	3.91216e-05	0.00109602
FKBP11	4957	0.636645	4.44152	3.9192e-05	0.00109643
MIOX	1796	2.0511	-2.00654	3.93948e-05	0.00110053
BEX5	983	1.70717	-0.550446	3.96635e-05	0.00110645
EPHA4	7554	-0.89964	6.85094	3.97769e-05	0.00110804
MPRIP	18404	-0.479026	8.33899	4.00121e-05	0.00111301
COX6C	2712	0.67029	6.4889	4.01243e-05	0.00111454
CENPVL3	1893	3.01648	-2.98506	4.03417e-05	0.001119
APOBEC3H	1251	1.37701	-0.834564	4.0797e-05	0.00113003
MPZL3	3983	-1.12737	6.94425	4.09205e-05	0.00113153
TMEM43	3717	-0.52591	7.05803	4.0967e-05	0.00113153
CARMIL3	6657	-1.47034	3.47453	4.1138e-05	0.00113466
PLXNA2	13845	-0.650321	7.07593	4.13338e-05	0.00113845
ABCD1	4238	0.835487	2.53907	4.24526e-05	0.00116737
LRCH3	12639	0.458991	6.01271	4.25029e-05	0.00116737
RABGGTA	3417	-0.757361	5.58055	4.27366e-05	0.00117214
LRRN1	6401	1.66811	1.02122	4.3104e-05	0.00117992
HSPA13	4153	0.576704	4.93952	4.31679e-05	0.00117992
MEST	4767	0.824781	3.93585	4.3201e-05	0.00117992
GSC	1140	2.16	-2.04033	4.35218e-05	0.00118386
DUSP9	2769	1.50797	-0.0654511	4.3569e-05	0.00118386
FAM83F	16389	-0.694551	7.322	4.35821e-05	0.00118386
PAIP2B	6300	-0.817054	4.90915	4.35868e-05	0.00118386
IL2RA	3962	1.51402	2.43	4.36675e-05	0.00118441
PDCD1LG2	2432	1.18598	2.07433	4.38132e-05	0.00118529
LILRA1	3878	1.36725	0.210104	4.38211e-05	0.00118529
SUPT3H	5255	0.584209	2.77178	4.4071e-05	0.0011904
PXN	7460	0.751532	5.95906	4.45034e-05	0.00120043
COL11A1	9091	2.32804	1.72781	4.46494e-05	0.00120085
CCDC85C	17620	-0.732294	6.19121	4.46785e-05	0.00120085
H4C14	1878	1.07008	0.463283	4.47032e-05	0.00120085
CCR8	1484	1.46981	-0.170849	4.48686e-05	0.00120326
KCNA2	18723	1.32864	2.0979	4.49157e-05	0.00120326
MID2	7554	-0.736399	5.30542	4.49803e-05	0.00120335
CD209	4414	1.12103	2.62587	4.51723e-05	0.00120683
DDX60L	12156	0.860552	6.08813	4.57092e-05	0.00121948
NDEL1	7956	-0.824149	7.46196	4.57701e-05	0.00121948
PCDHB9	4415	1.32846	1.36826	4.62265e-05	0.00122996
DGAT2	7904	-1.37979	6.01419	4.67322e-05	0.0012406
TEC	4004	-0.709571	4.03103	4.67798e-05	0.0012406
ZNF132	3660	-0.990385	2.66845	4.68163e-05	0.0012406
EMILIN2	6469	0.812037	4.06693	4.69973e-05	0.00124371
TATDN1	4778	0.502639	4.10098	4.74271e-05	0.00125339
NISCH	9062	-0.55368	6.82878	4.75782e-05	0.00125569
IFITM2	1606	0.952657	4.58548	4.76636e-05	0.00125625
NKX2-4	1738	2.73556	-3.0114	4.78319e-05	0.001259
TMEM179	5356	2.97209	-2.43993	4.79911e-05	0.00126149
LHX5	3063	2.2054	-2.49504	4.8531e-05	0.00127397
ENSG00000285133	105	0.813701	1.62716	4.88852e-05	0.00128155
RNF224	1569	-1.66236	1.44721	4.91982e-05	0.00128803
SAMSN1	5185	1.17196	3.94033	5.01683e-05	0.00130877
GLTP	2746	-1.17113	9.16578	5.02031e-05	0.00130877
BCL2L14	5112	2.33075	3.23851	5.02284e-05	0.00130877
PCDH1	5924	-0.715292	6.8484	5.02575e-05	0.00130877
LGALS7B	660	-1.97897	6.75016	5.07238e-05	0.00131916
HRAS	2431	-0.663038	4.98553	5.10035e-05	0.00132467
TRIM29	10040	-0.992833	9.84017	5.11491e-05	0.00132669
PPM1L	12442	-0.811603	5.60117	5.17498e-05	0.0013405
EPHA6	18310	1.89275	-0.190573	5.2294e-05	0.0013528
TUBA4A	3698	-0.951872	7.60091	5.25398e-05	0.00135737
SYTL1	5584	-0.81143	6.45161	5.27965e-05	0.00136075
C7orf78	3737	2.3342	-2.04177	5.29022e-05	0.00136075
SLC6A9	5249	-1.00784	5.59522	5.29468e-05	0.00136075
SIGLEC5	3339	1.43455	0.464979	5.29485e-05	0.00136075
MKNK2	5221	-0.857789	7.92431	5.33968e-05	0.00137047
SGSM2	9771	-0.552779	6.04628	5.36315e-05	0.00137469
CFAP300	2647	1.31234	0.41204	5.40297e-05	0.00138309
CCR1	2646	1.16337	3.01802	5.41822e-05	0.00138518
TMIGD1	1228	3.70907	1.64059	5.54136e-05	0.00141482
SLC33A1	10040	0.41181	5.64585	5.5543e-05	0.00141627
STK25	7588	-0.450826	6.19941	5.57951e-05	0.00142026
RMND5B	7704	-0.555199	5.75509	5.58443e-05	0.00142026
TRMT44	7752	-0.499145	4.60082	5.62519e-05	0.00142746
ZNF219	6663	-0.838308	5.00864	5.629e-05	0.00142746
PHC3	16919	0.442843	7.23789	5.63461e-05	0.00142746
DOP1A	10045	-0.454143	6.68383	5.64351e-05	0.00142787
CRYBG1	10981	-0.658777	8.91208	5.65127e-05	0.00142799
GNRHR	4402	-1.9189	1.6826	5.69014e-05	0.00143595
IGF2	7146	1.13133	3.92989	5.77809e-05	0.00145627
GSAP	8950	0.69186	4.81576	5.7993e-05	0.00145962
PTP4A3	3692	1.01787	3.11949	5.80643e-05	0.00145962
CD300A	2705	1.02132	2.48945	5.81374e-05	0.00145962
ANKRD36B	6500	0.67225	5.37154	5.85939e-05	0.00146718
AMFR	5765	-0.46892	6.55752	5.86027e-05	0.00146718
CRTAC1	3553	-1.45988	1.42247	5.86632e-05	0.00146718
MT1E	1052	0.987978	4.35719	5.92132e-05	0.00147904
RNF175	4144	1.51521	-0.368321	5.93279e-05	0.00147925
MVD	4717	-0.896143	5.42184	5.93725e-05	0.00147925
TLR1	12656	0.973068	4.55539	5.99078e-05	0.00149069
MAML3	6844	-0.70228	5.16564	6.00788e-05	0.00149305
TRIM15	2512	2.28975	2.28181	6.02283e-05	0.00149487
GP1BB	959	-1.83976	1.28388	6.04881e-05	0.00149942
NDRG4	9647	-1.49944	6.87599	6.0649e-05	0.00149972
RUFY1	5901	-0.400827	5.76235	6.06537e-05	0.00149972
ARL4D	1578	-0.969986	4.64707	6.15213e-05	0.00151926
TADA2B	5795	-0.447966	4.63471	6.19585e-05	0.00152583
IFNE	1475	-1.46211	3.26981	6.19917e-05	0.00152583
LPO	6433	2.5627	-2.3858	6.20212e-05	0.00152583
TLCD3A	2736	-0.704976	5.21083	6.22754e-05	0.00153016
CKS1B	2340	0.754328	4.50066	6.26072e-05	0.00153639
FARP2	14371	-0.525147	6.91927	6.34371e-05	0.0015548
DNASE1L2	2194	-2.07946	3.44503	6.41685e-05	0.00157076
ACSBG1	8148	-1.98513	3.64185	6.43068e-05	0.00157218
MTHFS	3027	0.665418	3.07094	6.44602e-05	0.00157397
SIK3	10920	-0.468783	6.30035	6.49621e-05	0.00158208
SCAP	6288	-0.579435	6.44573	6.49778e-05	0.00158208
PPM1H	7164	1.21152	2.63702	6.50826e-05	0.00158208
EVPL	7364	-1.09104	8.4887	6.51154e-05	0.00158208
COL12A1	18860	0.967733	7.86379	6.68758e-05	0.00162284
CAMSAP3	4884	-1.01485	5.15583	6.72696e-05	0.00163037
C19orf38	1552	1.14918	0.372646	6.74149e-05	0.00163188
CMKLR1	5666	0.968065	3.53045	6.80092e-05	0.00164423
RAB3B	12780	1.76729	2.69408	6.83397e-05	0.00165018
TMSB4X	1703	0.744244	8.86732	6.95052e-05	0.00167626
EMX1	5472	1.91801	-1.74337	6.96234e-05	0.00167704
SLC34A3	2304	-2.0022	0.610591	6.9788e-05	0.00167734
ANKRD35	3363	-1.49026	5.52028	6.98073e-05	0.00167734
CCL4	1795	1.36727	2.22235	7.00489e-05	0.00168052
CCDC175	3220	2.08328	-1.27446	7.01112e-05	0.00168052
PDLIM2	12388	-0.915766	5.77338	7.02422e-05	0.00168161
SEPTIN8	7709	-0.653034	6.84492	7.04142e-05	0.00168366
LBX2	2276	1.02717	-0.345611	7.06505e-05	0.00168646
H2BC7	473	0.905144	5.72806	7.07504e-05	0.00168646
ZNF584	7649	-0.565451	4.34122	7.07895e-05	0.00168646
ERFE	3584	1.43743	-0.90828	7.0972e-05	0.00168875
FCGR1A	2155	1.54034	1.03572	7.11783e-05	0.00169161
GFOD2	8592	-0.763659	6.41289	7.14175e-05	0.00169362
SPINK5	4780	-1.4871	10.5509	7.14835e-05	0.00169362
ARMC5	5545	-0.788636	3.35853	7.15225e-05	0.00169362
SLCO1B3-SLCO1B7	3774	2.93893	2.01208	7.18955e-05	0.0017004
CD164L2	1994	-1.26106	2.97255	7.20116e-05	0.00170109
CRIP2	4165	-0.83204	4.82008	7.26102e-05	0.00171316
EIF3F	15136	-0.398716	6.71657	7.28039e-05	0.00171567
LYPD3	2467	-1.24763	8.37231	7.34322e-05	0.00172839
OR2B6	942	1.69209	-0.534593	7.3689e-05	0.00173166
CIBAR1	7420	0.869393	2.42328	7.37479e-05	0.00173166
EVPLL	2040	-1.42083	3.08323	7.40622e-05	0.00173515
ATP6V1C1	5851	0.384694	5.62299	7.40748e-05	0.00173515
GAS2L3	7425	0.713452	3.8708	7.41625e-05	0.00173515
RGS12	13762	-0.63349	6.63761	7.51391e-05	0.00175591
SLC30A10	9202	2.24569	1.50705	7.53778e-05	0.00175788
GPR50	2020	3.12224	-1.91644	7.54033e-05	0.00175788
PPT2	2938	-0.80696	4.79869	7.55164e-05	0.00175843
SPATA21	4506	2.31351	-2.265	7.58974e-05	0.00176392
TYROBP	907	0.969445	3.20841	7.59322e-05	0.00176392
MYCN	2755	1.3655	0.982699	7.66191e-05	0.00177338
CCDC57	12950	0.598762	5.0945	7.66769e-05	0.00177338
C8orf33	4353	0.459709	4.64112	7.66921e-05	0.00177338
CTXND1	6893	1.9649	-0.0780585	7.68264e-05	0.00177338
KIF14	7294	0.79982	4.97447	7.68593e-05	0.00177338
PITPNM3	10671	-0.614462	5.95611	7.69071e-05	0.00177338
GABBR1	8454	0.924284	5.72531	7.701e-05	0.00177338
NFASC	21271	-0.903877	5.81015	7.7064e-05	0.00177338
ATG16L2	8519	-0.702833	6.45899	7.74944e-05	0.00178119
PDE7A	10601	0.621145	5.71874	7.82074e-05	0.00179547
DHX32	3925	-0.535404	6.09983	7.83969e-05	0.00179771
PM20D1	2611	-3.53991	1.39626	7.8573e-05	0.00179964
MEX3A	6591	0.953323	1.61264	7.94795e-05	0.00181828
RHEBL1	1299	0.951534	0.395142	7.99377e-05	0.00182457
CLIC5	10432	1.8804	3.86046	7.99407e-05	0.00182457
GPC4	4959	1.09008	2.35114	8.00947e-05	0.00182595
CIP2A	4579	0.714784	4.39837	8.04214e-05	0.00183025
PCDHB11	4170	1.1152	1.20108	8.04701e-05	0.00183025
RARG	5127	-0.854014	7.14381	8.07864e-05	0.00183319
FASN	9321	-0.929389	7.79536	8.07867e-05	0.00183319
CALML3	1811	-1.46905	8.79188	8.09032e-05	0.00183371
GNGT1	2302	2.75359	-0.482889	8.133e-05	0.00183949
INKA1	1033	-0.929135	3.16928	8.13461e-05	0.00183949
IGSF6	3467	1.01146	3.45096	8.31958e-05	0.00187693
ADAMTS2	8965	0.901176	4.45184	8.32684e-05	0.00187693
NDUFB5	5871	0.450875	5.67773	8.33156e-05	0.00187693
RBP2	845	2.87492	-2.66461	8.33849e-05	0.00187693
LYZ	1724	1.2554	7.35033	8.45322e-05	0.00190057
TTBK1	10231	1.52453	-1.07209	8.53778e-05	0.00191738
KIFC2	4447	-0.888046	5.58989	8.6803e-05	0.00194537
SIGLEC7	2043	1.39636	0.0274021	8.68231e-05	0.00194537
CTSZ	19384	0.844953	6.3437	8.70996e-05	0.00194671
ACYP1	1803	0.569981	3.57272	8.71808e-05	0.00194671
MLF1	3735	0.997574	3.08598	8.7181e-05	0.00194671
DNASE2	3834	0.501609	4.16199	8.74338e-05	0.00194971
TRIM62	3976	-1.00229	4.35721	8.75146e-05	0.00194971
CYSTM1	1857	1.14993	4.1033	8.81869e-05	0.00196201
UBTD1	1647	-1.09995	2.91099	8.82668e-05	0.00196201
PDCL2	900	-1.53289	-0.52019	8.9695e-05	0.00199149
DEFB4B	337	-2.82407	2.2018	9.00201e-05	0.00199645
ZFP28	6972	-0.95239	2.53467	9.01411e-05	0.00199687
BIRC3	7484	1.37484	6.82754	9.08532e-05	0.00201037
BAAT	4734	0.983485	-0.680758	9.11508e-05	0.00201468
SLC26A8	6034	1.50179	-1.72593	9.13456e-05	0.00201671
PSG6	5133	2.45124	-2.37465	9.15736e-05	0.00201947
THAP5	5056	0.471383	4.76516	9.20404e-05	0.00202748
PRSS21	1967	1.65503	1.24618	9.23461e-05	0.00202981
PKIA	4015	-0.902745	3.70564	9.24042e-05	0.00202981
SPCS2	2967	0.530747	5.07688	9.24571e-05	0.00202981
ADGRE3	4020	1.66625	0.745483	9.29047e-05	0.00203735
ABHD5	7539	-0.738358	6.56755	9.30661e-05	0.00203861
SLC7A7	5368	1.12523	3.01644	9.37291e-05	0.00205084
GRIK2	26797	-1.72584	2.43581	9.4029e-05	0.0020551
ZKSCAN8P1	2547	0.801537	0.955596	9.42207e-05	0.002057
DTWD1	14996	0.531141	4.67574	9.44603e-05	0.00205769
NXPE3	15133	0.757687	4.1724	9.44628e-05	0.00205769
SDHA	8703	0.639379	6.47271	9.46884e-05	0.00206027
CENPF	12471	0.787519	7.33891	9.47915e-05	0.00206027
LHX2	2497	1.72084	-0.455774	9.50409e-05	0.0020634
CLTB	1963	-0.734211	7.33713	9.53592e-05	0.00206802
ALAS2	2047	2.17776	-0.176653	9.73053e-05	0.00210789
ESRRB	5930	1.63912	-1.43797	9.78226e-05	0.00211675
H2BC15	4265	0.703506	4.77713	9.80868e-05	0.00212013
MYCBP2	34127	-0.618671	9.42812	9.93491e-05	0.00214504
CLIC3	969	-1.46253	4.68412	9.9526e-05	0.00214649
GBE1	4651	-0.490713	5.48415	0.000100013	0.00215463
SLC35G3	1874	2.20217	-2.45698	0.000100131	0.0021548
FCAR	3327	1.94605	0.599423	0.000100491	0.00216018
CAST	19296	-0.63965	9.23967	0.000100792	0.00216271
COL4A1	14926	1.00311	8.04781	0.00010083	0.00216271
AQP3	2911	-1.21624	10.3238	0.000100978	0.00216352
EHD3	4825	-0.921656	4.79281	0.000101447	0.00217118
SPACA9	2823	-1.05238	2.95599	0.000101876	0.002178
AIF1	1243	0.958774	3.42426	0.000102056	0.00217945
KLHDC7B	5125	1.70126	3.49657	0.000102186	0.00217987
EPN3	4503	-1.0032	5.80173	0.000102452	0.00218315
CCDC88A	33942	0.592007	6.24594	0.000102815	0.00218674
DPYSL5	7048	2.50091	-2.29305	0.000102844	0.00218674
MRC1	5188	1.09672	5.09365	0.000102994	0.00218756
LILRB3	3736	1.23439	2.36798	0.000103733	0.00220087
TMEM150B	1714	1.56411	0.589676	0.000105181	0.00222918
AKTIP	5195	-0.435735	5.08425	0.000105315	0.00222961
CKS2	616	0.783398	4.37636	0.00010596	0.00224084
KRTAP3-2	714	2.93173	-1.11313	0.000106085	0.00224105
H4C9	1359	0.900711	4.69838	0.000106363	0.00224397
STRC	8102	1.38795	-0.680444	0.000106452	0.00224397
PXMP4	5719	-1.02496	5.13709	0.000107231	0.00225712
IL12A	1955	1.78341	-0.689068	0.000107306	0.00225712
ZNF273	8661	-1.24654	5.46355	0.000108575	0.00228136
EMP2	8652	-0.650886	8.4283	0.000109836	0.00230539
ABCB1	6422	1.35883	3.79752	0.000110304	0.00230947
BSPRY	2339	-0.845055	4.90431	0.000110386	0.00230947
EVI2B	2061	1.2172	3.6479	0.000110465	0.00230947
PRSS33	2140	2.30669	-2.47555	0.000110502	0.00230947
CCL20	1594	1.4913	4.29903	0.000112094	0.00233918
GAGE2A	558	3.18685	-2.78671	0.000112371	0.00233918
PAK2	6270	0.394899	6.81647	0.00011244	0.00233918
CEP19	2158	0.838041	2.27699	0.00011246	0.00233918
VGLL2	2231	2.54245	-2.99865	0.000112543	0.00233918
CSAG1	1092	2.56646	-2.84431	0.000112641	0.00233918
PLA2G4B	4446	-1.16267	7.19003	0.000112821	0.00234044
DCDC2	5004	2.2362	0.00808707	0.000113104	0.00234383
CIAO2A	2755	0.519888	4.39503	0.00011341	0.00234769
CBLB	12269	0.625852	5.39098	0.000114008	0.00235645
MYO18A	18978	-0.540662	7.89784	0.000114074	0.00235645
RASL10B	3512	1.18559	-0.75063	0.000114663	0.00236376
TRPM6	9289	1.33965	4.07128	0.00011467	0.00236376
CD8B2	5157	1.87428	-0.0621448	0.000115347	0.00237523
FPR2	3625	2.08825	2.03241	0.000115934	0.00238481
MAP2	11842	-1.36842	5.63826	0.000116767	0.00239943
AIM2	8520	1.46392	3.70392	0.00011747	0.00241133
ZRSR2	7485	0.615786	3.41008	0.00011771	0.00241374
IGF2BP1	9631	3.1116	2.34918	0.00011877	0.00243291
DUOXA1	3722	-1.00842	7.0671	0.000119712	0.00244965
ANKRD13D	5890	-0.573508	5.80328	0.000120059	0.00245419
ARHGAP32	12968	-0.558261	8.05716	0.00012058	0.00246226
CDHR1	7729	-1.56511	7.14724	0.000120847	0.00246516
EEIG1	6573	-0.639481	6.46956	0.000121019	0.00246609
ERG	7568	0.676124	4.07115	0.000121639	0.00247616
CAMKK1	7433	-0.88499	4.7657	0.000122124	0.00248344
C20orf96	1730	0.954675	0.962064	0.000122253	0.00248348
TPD52L1	7595	-0.765424	5.74771	0.000122713	0.00249025
SAMD3	6900	1.16509	1.95541	0.000123016	0.00249381
PPP1R3C	2541	-1.74093	5.4566	0.000123437	0.0024994
NME8	2435	1.06591	-0.317624	0.000123547	0.0024994
ZNF148	13089	0.434818	6.68592	0.000123853	0.00250236
ZRANB1	5993	-0.501188	6.41316	0.000123949	0.00250236
AGT	12703	1.67497	-0.381586	0.000124333	0.00250752
THBS4	4605	1.75051	1.91055	0.00012466	0.00250928
NFAM1	5828	0.981383	2.56992	0.000124676	0.00250928
ARAP2	12427	-0.627522	7.91197	0.000124954	0.0025123
SEPTIN5	4564	-1.37442	5.25788	0.000125762	0.00252595
SLC44A2	4952	-0.450322	7.13557	0.000125922	0.00252637
PYCARD	1660	-0.847696	4.93032	0.000126041	0.00252637
TSPAN5	7412	-0.682626	5.27096	0.000126324	0.00252945
LASP1	7061	0.531041	6.8579	0.000126712	0.00253462
MAB21L3	6632	-1.13674	4.8504	0.000128087	0.00255951
ENSG00000265118	1242	1.13848	3.45698	0.000128504	0.00256522
C9orf72	7015	0.504719	4.73751	0.000128697	0.00256647
AP1B1	6555	-0.479902	7.263	0.000130003	0.00258988
TNFRSF10B	5010	0.703888	6.133	0.000130823	0.00260357
MIOS	6714	-0.397079	5.89472	0.000131744	0.00261923
PINK1	4833	-0.510791	5.96303	0.000132227	0.00262613
PTK6	2953	-0.85483	6.1673	0.000132488	0.00262613
PPL	7699	-1.13151	10.1441	0.000132493	0.00262613
SLC5A10	6451	-1.82903	1.41655	0.000133452	0.00264247
SLC15A3	6949	0.870749	3.84612	0.000134043	0.00265147
ARL5A	6721	-0.887718	7.55651	0.000134371	0.00265529
CERS2	4643	0.546737	5.79656	0.000134875	0.00266256
PNMA6E	3431	3.34523	-1.11634	0.00013595	0.00267877
SMC4	8164	0.612679	7.42898	0.000136106	0.00267877
PBRM1	9654	-0.368593	7.44881	0.000136107	0.00267877
PLCB1	17406	0.90885	4.07109	0.000137112	0.00269586
FGF20	1840	2.89262	-2.54106	0.000138337	0.00271423
PRDX4	1855	0.589376	5.05078	0.000138425	0.00271423
SENP2	7102	0.358887	5.51731	0.000138462	0.00271423
IDE	16811	-1.05279	7.998	0.00013907	0.00271886
B4GALNT2	8961	2.06207	2.32731	0.00013919	0.00271886
ADAMTS16	5863	1.64539	-1.23146	0.000139231	0.00271886
ELF4	5237	0.507095	5.37476	0.000139254	0.00271886
MT-ND6	525	1.72733	6.38466	0.000139818	0.00272714
HSPB3	679	1.84837	-0.642307	0.000140868	0.0027449
FOXN2	5482	0.552228	5.35942	0.000141211	0.00274582
RAB25	1689	-0.806452	7.03685	0.000141367	0.00274582
CCL24	1457	1.41363	1.84309	0.00014144	0.00274582
ZBTB41	8679	0.525075	5.20422	0.000141476	0.00274582
BDKRB2	6845	-0.58997	6.03718	0.000141703	0.00274749
CD300LF	2161	1.28021	1.16642	0.000144365	0.00279634
THSD4	16031	-0.975427	7.28616	0.000144804	0.0027982
EPB41L2	10320	0.854502	6.08674	0.000144878	0.0027982
RGS14	3705	-0.625816	4.847	0.00014489	0.0027982
RPSA	7689	-0.605886	8.9741	0.000146722	0.00283037
RAI14	7581	0.886186	5.64233	0.000146845	0.00283037
MAGED4	4756	2.20547	-2.30315	0.000147208	0.0028344
SLC35B2	2192	0.529503	4.57023	0.000147343	0.0028344
EPGN	3299	-1.93334	6.18271	0.000147899	0.0028423
TMEM79	3032	-1.11569	7.18028	0.000148381	0.00284876
CALHM6	1186	1.22188	1.33345	0.000149024	0.00285831
C13orf46	3833	1.13188	-0.144155	0.000149665	0.00286779
TYRO3	10770	-1.09039	5.68862	0.000149942	0.0028703
ADAP1	5063	1.26064	2.81239	0.00015071	0.00288179
ITM2C	2569	1.69566	6.58652	0.000150837	0.00288179
ZNF185	4968	-0.998051	8.36014	0.000151475	0.00289116
BARX1	1755	2.45291	-1.92418	0.000154011	0.0029367
IL12RB2	7496	0.871606	4.11127	0.000154541	0.00294172
ENSG00000248235	1198	-0.879642	4.10027	0.000154574	0.00294172
SLC35F6	3902	-0.532166	6.24772	0.000154869	0.00294192
ASIC1	5745	1.07192	1.11032	0.000154945	0.00294192
CYP4F11	3725	1.39753	3.64019	0.000155035	0.00294192
ZIC5	4497	2.51935	1.2325	0.00015542	0.00294478
IFITM3	2844	0.713471	6.79953	0.000155487	0.00294478
PSG5	4678	2.24607	0.0270567	0.00015584	0.0029461
SIRPB2	5047	0.824408	2.27935	0.000155858	0.0029461
ACOT4	1465	1.06516	0.460756	0.000156428	0.00295404
PTPRN	8228	1.63246	-2.01604	0.000157027	0.00296249
AMTN	1009	2.50086	-0.0163674	0.000157257	0.00296256
SPATC1	2170	1.66676	-1.7233	0.000157338	0.00296256
NLRC4	3788	1.04251	0.882877	0.000157604	0.00296256
IFT25	3006	0.514648	4.37505	0.000157636	0.00296256
DOCK9	15065	-0.656953	8.20027	0.000157992	0.00296641
GPT2	6362	-1.03141	6.20256	0.000159202	0.00298526
DIP2B	10351	-0.50468	7.85137	0.000159301	0.00298526
MAP2K2	7767	-0.59123	6.00483	0.000162059	0.00303403
SNRK	6981	-0.433987	6.43895	0.000162575	0.00304079
TERF1	15706	0.40696	5.04988	0.0001638	0.00305521
JMJD7-PLA2G4B	7862	-0.984645	7.64636	0.000163818	0.00305521
POR	6222	-0.577814	6.28367	0.000164287	0.00305521
RDH13	8602	-0.660106	6.39391	0.00016433	0.00305521
LILRB2	3819	1.15867	2.94638	0.000164516	0.00305521
FRRS1L	15513	2.08067	-0.649525	0.000164566	0.00305521
CABLES1	6874	-0.816797	4.04971	0.000164687	0.00305521
CYP4F22	2612	-1.92503	5.90866	0.000164866	0.00305521
TMEM60	877	0.509986	2.74756	0.000164904	0.00305521
SERPINB8	5764	-0.72524	5.95907	0.000164906	0.00305521
GPR180	8884	0.448883	4.81703	0.000166248	0.00307715
ZNF275	8147	0.714605	3.82537	0.000166658	0.00308184
ABCA7	9591	-0.669933	5.24427	0.000167026	0.00308572
FATE1	1072	2.05828	-2.62932	0.000167349	0.00308877
PPT1	3372	0.443758	6.08293	0.000167832	0.00309478
ATF1	2830	0.446589	4.27172	0.000168066	0.00309618
IL18RAP	2966	1.24895	1.30504	0.000168247	0.0030966
NT5DC3	8759	0.865451	4.51383	0.000169159	0.00311046
OSGIN2	4655	0.529929	3.89804	0.000170609	0.00313418
EGFL6	2611	1.11792	2.37455	0.000170769	0.00313418
EN2	3395	1.84732	-1.09692	0.000171029	0.00313601
H2AC17	487	0.781446	5.87274	0.000172065	0.00315206
OXCT1	4100	-0.662357	6.42659	0.000172612	0.00315912
PLCD4	5777	-1.12251	2.46473	0.000173419	0.00317093
SDR16C5	3284	-0.899792	6.41423	0.000175005	0.0031934
HERC3	7089	-0.495255	6.52701	0.000175034	0.0031934
COA6	2288	0.573484	3.57244	0.000175137	0.0031934
EPHA1	4697	-0.789796	6.40535	0.000175505	0.00319712
PIGX	4427	0.575711	4.80864	0.000176021	0.00320355
BBOX1	2464	-1.56649	4.48512	0.00017677	0.0032142
OR5H14	7365	2.52317	-2.72915	0.00017777	0.00322887
EEF1G	2639	-0.519471	9.8273	0.000177907	0.00322887
SPAG17	9828	-1.47515	5.45552	0.000178345	0.00323383
PARM1	5034	1.44522	5.9561	0.000179145	0.00324532
CES1	2937	1.90255	2.16333	0.00017961	0.00325074
CBR3	998	-0.904579	4.31961	0.000180405	0.0032607
SSH3	3611	-0.5332	5.62916	0.000180493	0.0032607
SEC14L6	3956	-2.83475	1.57303	0.000180743	0.00326221
ENSG00000288678	120	0.643619	3.47257	0.000181142	0.00326639
ELL3	2500	-0.69375	4.23944	0.000182306	0.00328252
MKX	4107	1.47112	0.0382317	0.000182372	0.00328252
SERPINA1	4902	1.50057	4.99452	0.000184397	0.0033123
MRPL47	1365	0.497815	4.65013	0.000184549	0.0033123
P2RX4	7951	0.767762	4.1554	0.000185014	0.0033123
RAB39A	1885	1.18205	0.163824	0.000185152	0.0033123
NKX6-3	2561	2.06537	2.10428	0.00018517	0.0033123
SH3GL1	3685	-0.663659	6.40672	0.000185201	0.0033123
FBXO39	2926	0.958413	0.456601	0.00018521	0.0033123
NAPA	5690	-0.529759	6.57432	0.000185693	0.00331778
NDUFA1	421	0.669801	5.78637	0.000186017	0.00331778
ENSG00000271810	1078	0.635163	5.42116	0.000186025	0.00331778
ANKRD13A	7350	-0.428802	6.9372	0.000187072	0.00333061
MRPL2	2171	0.445847	3.73497	0.000187146	0.00333061
PAQR7	3244	-0.91199	5.44695	0.000187254	0.00333061
NDST3	6854	-2.70275	-0.286027	0.000187716	0.00333579
PCGF3	6874	-0.420082	6.43967	0.000188519	0.00334702
MON1A	6446	-0.582651	3.56031	0.000190045	0.00337107
ZNF311	3176	0.732295	2.07077	0.000190692	0.00337896
CHST15	6543	0.643927	5.22228	0.000190836	0.00337896
ZDHHC5	5424	-0.449155	7.5838	0.000191204	0.00338138
CXCL9	2761	1.48089	4.7028	0.000191317	0.00338138
SLC35A5	4828	0.419033	4.78579	0.000191525	0.00338198
TSSK3	1849	0.869508	-0.380366	0.000191771	0.00338198
SLC37A2	6340	-1.11702	6.68142	0.000191869	0.00338198
TMEM267	3158	0.536147	3.4613	0.000192963	0.00339617
HIPK3	8164	-0.391667	7.79234	0.000193021	0.00339617
CCDC127	9642	0.60834	3.71824	0.000193382	0.00339946
OR8D4	3175	2.00702	-1.99985	0.000194062	0.00340835
SNRPB2	2608	0.478783	4.7054	0.000194766	0.00341766
ABCG4	6231	-1.88657	3.22926	0.000195559	0.0034285
FBXL13	6185	0.963915	1.68632	0.000196324	0.00343728
SH2D2A	2501	0.862933	1.75976	0.000196411	0.00343728
ENSG00000284906	7965	0.585793	4.84181	0.000198944	0.00347754
OTUB1	5328	-0.408116	5.79133	0.000199067	0.00347754
PLD2	4832	-0.830291	6.80527	0.000199338	0.00347918
ITPKA	2093	1.60734	0.247501	0.00019981	0.00348432
BICDL2	4708	-0.790206	6.13516	0.000200949	0.00350106
ERICH2	4104	1.43075	-1.30116	0.000201767	0.0035101
DHRS1	4949	-0.669498	5.54545	0.000201826	0.0035101
RORA	17023	-1.19659	8.25484	0.000202179	0.0035131
FGG	3600	2.66509	-2.85328	0.00020441	0.00354582
CDKN2A	3885	1.34084	4.23867	0.000204424	0.00354582
ENSG00000251537	5514	-0.725731	6.58432	0.000208182	0.00360526
SYNJ2	12517	-0.441289	6.25535	0.000208219	0.00360526
CASZ1	11336	-0.918806	6.93885	0.000208543	0.00360769
PAX7	7555	3.01377	0.252158	0.000209566	0.00362219
RASGEF1A	6219	1.27879	1.69673	0.000209829	0.00362353
ECE2	4729	1.58868	-2.06105	0.000210417	0.00362996
NOTCH2	16744	-0.557577	9.06629	0.000210572	0.00362996
NOTO	2433	2.14195	-2.7014	0.000211125	0.00363546
SGPP2	4983	-0.563309	6.70596	0.000211262	0.00363546
IFNAR2	13865	0.617834	5.61793	0.000211708	0.00363993
NKPD1	5051	-1.8449	4.62068	0.000212554	0.00364906
TCP11L2	7151	-0.669906	6.16651	0.000212652	0.00364906
TRPM2	6360	0.926237	2.93331	0.000212979	0.00364906
MSL2	5781	0.397657	5.65939	0.000212985	0.00364906
KCNK7	1582	-1.85867	3.69965	0.000213296	0.00365121
GUCA2A	597	3.94527	3.18189	0.000213967	0.00365948
ABHD3	4337	0.693024	4.78906	0.000214205	0.00366037
SIGLEC14	5181	1.40076	1.35094	0.000215922	0.00368649
NPY4R	2033	1.76649	-0.669432	0.000216462	0.00369249
TMEM236	5515	1.77392	1.90555	0.000217483	0.00370568
ENSG00000257767	784	-0.737599	5.72244	0.000217614	0.00370568
CSN2	1114	2.84617	-2.97046	0.000217842	0.00370635
LILRA2	5349	1.24129	0.507332	0.000218303	0.00371009
DALRD3	3686	-0.556672	3.7548	0.000218441	0.00371009
NEUROG1	1683	2.31429	-3.05985	0.000219056	0.00371731
ZSCAN31	4957	-0.919779	4.94735	0.000219349	0.00371905
INHBE	3046	1.92949	-2.4618	0.000219775	0.00372306
MS4A12	1839	3.95119	3.01071	0.000220422	0.0037308
KLF8	12729	-0.863712	6.11429	0.000220864	0.00373505
U2SURP	11297	0.439536	7.34217	0.000221576	0.00374191
CCL5	1364	1.06254	4.11371	0.000221652	0.00374191
CLEC6A	1646	1.81208	-1.20704	0.000222201	0.00374794
PPP2R1A	10346	-0.443227	7.37518	0.000222674	0.00375268
TRIM16	5640	-0.67913	7.08714	0.000223066	0.00375607
BMP8A	5636	1.22486	1.2351	0.00022336	0.00375778
MATN3	3151	1.19397	-0.116667	0.000224989	0.00378194
CEP290	25131	0.588056	5.34681	0.000225303	0.00378386
LRRCC1	5001	0.589224	4.15936	0.00022549	0.00378386
C11orf86	1195	3.4882	0.391217	0.000225926	0.00378793
MS4A14	4006	0.919424	2.35839	0.000226612	0.00379619
ALDH7A1	17914	-0.665187	6.60173	0.000227271	0.00380397
ALG3	3455	0.417507	4.32611	0.000228112	0.0038148
TCAF2	6410	-0.904336	4.23827	0.000229658	0.00383452
SEC62	7928	0.560637	6.32369	0.000229683	0.00383452
OLIG2	3262	2.50707	-2.79898	0.000230533	0.00384349
NSL1	13867	0.445385	4.95919	0.000231173	0.00384349
SMPD2	2053	-0.695236	4.38763	0.000231265	0.00384349
DUSP13B	2134	-1.50951	-0.379867	0.000231394	0.00384349
TSPO	1422	-0.825416	6.5256	0.000231505	0.00384349
CEP170	11384	0.473637	5.60326	0.000231554	0.00384349
LHFPL5	7533	1.34543	-1.81019	0.000231677	0.00384349
GPR82	3318	1.13397	0.61091	0.000231791	0.00384349
MAP1LC3A	1152	-0.956836	3.7866	0.000232439	0.00385097
GM2A	4186	-0.791275	8.72405	0.000233685	0.00386835
IL18	2607	-0.761364	6.4793	0.000234428	0.00387737
COL15A1	6637	0.831261	5.74415	0.000235888	0.00389823
CLEC4C	1566	1.77671	-1.35549	0.000236591	0.00390654
SULT2B1	2725	-1.32234	6.31186	0.000237406	0.00391613
PKNOX2	6538	-1.36308	2.25305	0.000237966	0.00391613
CAMK2N2	1452	1.30687	-1.121	0.000237988	0.00391613
GPR84	2043	1.03284	0.821457	0.000238213	0.00391613
AADACL3	4055	-5.44623	1.38202	0.000238223	0.00391613
KCTD11	3056	-0.944396	6.06206	0.000238371	0.00391613
ZNF502	3273	-0.725881	3.02017	0.000239152	0.00392366
CCNI2	3181	1.5986	1.30471	0.00023923	0.00392366
ZSWIM5	6095	1.00385	2.48367	0.000241644	0.00395994
MAGEA2B	2422	2.25273	-3.09398	0.000242959	0.00397564
DRD1	4031	2.3485	-0.22293	0.000243009	0.00397564
HK1	6876	-0.481506	7.69172	0.000245298	0.00400974
SCNN1B	3881	-0.906451	5.72098	0.000246481	0.00402298
SMYD3	5866	0.521963	3.74027	0.000246518	0.00402298
ATP5MF-PTCD1	2859	0.560126	6.01813	0.000246985	0.00402723
MLLT3	8081	0.781223	4.48475	0.000247245	0.00402812
CRIPTO	2489	2.16495	-0.950521	0.000248029	0.00403753
GPR42	1724	2.2821	-2.97077	0.000248906	0.00404784
MTA2	4261	-0.390429	7.11232	0.000249076	0.00404784
MPZL2	4740	-0.835933	8.43935	0.000251215	0.00407618
NDC80	3554	0.766855	4.43325	0.000251236	0.00407618
RNASE1	1083	0.975503	5.51886	0.000251809	0.0040821
EML6	16317	-0.984205	4.91737	0.000254016	0.0041115
ANKUB1	6544	1.03699	2.12723	0.000254042	0.0041115
CTDSPL2	9277	0.399358	5.84772	0.000254744	0.00411346
SC5D	10054	-0.534656	6.1624	0.000254786	0.00411346
MAP3K9	12386	-0.703342	7.02405	0.000255207	0.00411346
XIRP1	6467	1.80818	-1.15034	0.000255235	0.00411346
MICB	2798	0.904155	2.82286	0.000255268	0.00411346
RBM5	10357	-0.325606	7.74865	0.000255572	0.00411346
CKAP2L	5464	0.707712	4.24915	0.000256039	0.00411346
TCF7L2	6736	0.876598	4.89166	0.00025604	0.00411346
SEMA4D	14160	-0.604416	6.64253	0.000256054	0.00411346
IQCJ-SCHIP1	2883	0.829565	2.53429	0.000256487	0.00411704
NCEH1	4808	0.971159	4.18993	0.000257604	0.00413158
PRSS16	5290	0.682114	2.48504	0.00025819	0.00413491
PTPDC1	6369	0.497593	4.31065	0.000258234	0.00413491
GZMA	896	0.994978	2.59424	0.000258601	0.00413741
ENSG00000293691	3510	1.3871	-0.489648	0.000259418	0.00414708
RNASE6	844	0.94407	2.29755	0.000260015	0.00415324
CLCN2	8522	0.738081	3.22058	0.00026061	0.00415467
BUB1B	4463	0.668505	4.98993	0.000260729	0.00415467
POU2F1	16031	0.351394	6.22662	0.000260741	0.00415467
ATF5	2892	0.612255	3.23883	0.000261334	0.00416074
SLC16A6	4056	-1.12738	4.51144	0.000261776	0.00416438
RFLNB	3621	0.747276	3.38728	0.000263226	0.00418062
SAP30	1309	0.618417	2.46075	0.000263378	0.00418062
FRMD5	6692	1.31108	0.746446	0.000263688	0.00418062
FAM124B	3563	-1.28765	1.80862	0.000263702	0.00418062
FAM241B	1350	1.0172	0.738253	0.000263864	0.00418062
CCDC69	4941	-0.630975	5.40331	0.000265002	0.0041931
IMPDH2	5123	-0.561452	7.28934	0.000265079	0.0041931
ZNF697	5579	0.576852	3.48238	0.00026772	0.00422863
PRTFDC1	2324	0.786367	2.18906	0.000267758	0.00422863
DENND3	14693	0.93832	5.46969	0.000268597	0.00423846
HDAC5	7618	-0.796219	6.00505	0.000269224	0.00424494
FUT8	6976	0.755176	4.94399	0.000269654	0.00424583
SETD7	13909	-0.406332	7.13774	0.000269714	0.00424583
TMEM117	3440	-0.668974	5.17125	0.000270175	0.00424968
PI15	7159	1.30721	3.58717	0.000271677	0.00426987
ZSCAN9	3710	0.6174	3.37498	0.000272792	0.00428394
CLDN23	2160	1.30749	2.29949	0.000273471	0.00429117
BLTP3A	9567	0.408243	5.7887	0.000273768	0.00429239
CLINT1	6338	-0.44015	7.57389	0.000275054	0.00430412
PIMREG	2797	0.91054	2.2908	0.000275091	0.00430412
DUSP13A	1852	-1.52429	-0.419154	0.000275176	0.00430412
ALDH4A1	4074	-0.946666	5.83472	0.000275777	0.00431009
CDKAL1	4602	0.396462	5.14889	0.000278027	0.00434179
GLIPR1	6210	0.903892	4.45179	0.000278712	0.00434902
RELCH	10722	-0.478345	7.52475	0.000279623	0.00435976
USP6NL	7550	-0.457019	6.22991	0.000279992	0.00436204
CTNNBIP1	3339	-0.927363	6.83605	0.000280862	0.00437211
MERTK	4133	0.96168	3.70326	0.000282279	0.004386
FSTL3	3033	0.907339	3.3678	0.00028229	0.004386
LNP1	1910	0.716153	0.783917	0.000282426	0.004386
MAGEA9	1814	2.2386	-3.09362	0.000282724	0.00438714
ITGB1	17512	0.650883	8.33669	0.000283682	0.00439854
KMT5A	4215	-0.425712	5.9653	0.000284761	0.00440992
GRIN2C	8584	1.61167	0.175445	0.000284867	0.00440992
SOWAHA	3485	1.85667	0.0750297	0.000286775	0.00443305
EI24	3491	-0.495353	6.43571	0.000286823	0.00443305
HFE	6973	0.585769	3.12051	0.000287142	0.00443305
AK6	2140	0.533631	4.3815	0.000287266	0.00443305
RSAD2	5659	1.21423	4.72646	0.000288395	0.00444393
AIFM2	5135	0.750816	3.04529	0.000288426	0.00444393
SIGLEC9	2541	0.939994	1.10186	0.00029047	0.00446676
SPATA31H1	16403	1.69454	-0.739843	0.00029056	0.00446676
AACS	16039	-0.559984	6.49408	0.000290591	0.00446676
PPP2R5A	3942	-0.506699	6.24956	0.000291781	0.00448088
PLEKHA3	14205	0.479638	4.97475	0.000291968	0.00448088
MFSD6	6031	-0.469374	6.90355	0.000292298	0.00448244
GPR141	4803	0.827978	1.926	0.000294589	0.00450606
H4C15	1878	1.03559	0.546907	0.000294725	0.00450606
MAB21L4	2772	-1.20174	5.75284	0.000294783	0.00450606
KIF3C	6401	0.719663	2.98629	0.000294951	0.00450606
ENSG00000283208	6145	0.525831	2.56631	0.000294989	0.00450606
OR2C3	8509	1.88447	-1.96574	0.000297287	0.00453762
SLC23A1	3203	-1.25704	0.972861	0.000297672	0.00453995
ENSG00000285283	1298	0.683751	5.21212	0.000298839	0.00455325
ZNF518B	10915	-0.487491	6.11526	0.000299008	0.00455325
PACSIN1	4805	1.55392	-0.594582	0.000300726	0.00457585
TXNDC12	3445	0.39794	5.154	0.000301961	0.00459107
MCEMP1	1449	1.89269	-0.802407	0.000304508	0.0046262
FOSB	5553	-1.86782	6.25586	0.000305144	0.00463228
SFTPA1	2451	2.11507	-2.57245	0.000305949	0.00463841
CENPJ	5816	0.512202	4.95126	0.000306022	0.00463841
RAB26	2488	1.04362	1.21203	0.00030828	0.00466903
TMEM154	11724	-1.08141	8.30977	0.000308908	0.00467491
TNKS2	6242	-0.396277	7.25369	0.00030997	0.00468736
ZNF229	5500	-1.05041	2.48971	0.000310435	0.00469077
SHPK	3788	-0.475442	5.22189	0.000310823	0.00469302
ARHGAP40	3321	-1.20788	3.97618	0.000312531	0.00471319
ASAP3	5194	-0.841989	6.03047	0.000312784	0.00471319
SGMS1	6423	-0.388867	6.00158	0.000312881	0.00471319
NEK2	3095	0.76896	3.64702	0.000313904	0.00472497
PLBD1	2375	-0.781208	6.84326	0.000315651	0.00474762
OR2J3	3821	2.02339	-2.77743	0.000317619	0.00477355
SLC51B	924	2.85325	-0.129481	0.000318044	0.00477626
ZNF469	13774	0.93376	2.44942	0.000319898	0.00479928
BORA	3189	0.487195	3.92005	0.000320143	0.00479928
ARHGAP11A-SCG5	3763	0.563874	4.39697	0.000320312	0.00479928
RBMS2	8911	0.479563	5.68178	0.000321304	0.00481047
RAD51B	7477	0.599764	4.70264	0.000322002	0.00481723
APOBEC3F	5215	0.852205	2.43501	0.000322433	0.00482
PLSCR1	4332	0.702727	6.34398	0.000324071	0.00484079
PIK3C2B	10169	-0.559114	6.89649	0.000325089	0.0048523
NEDD4L	34097	0.895612	6.59909	0.000326239	0.00486388
EPCAM	2430	1.84952	6.55845	0.000326362	0.00486388
TENM3	12010	1.22748	3.10755	0.000326895	0.00486804
HSPB6	1724	1.61245	-0.439795	0.000327138	0.00486804
SUMF1	6944	-0.395886	5.16672	0.000327465	0.00486922
RAB10	3654	-0.579973	8.34885	0.000328772	0.00488493
PER2	7088	-0.64715	6.19306	0.000329127	0.0048865
OSBPL2	13047	-0.481556	7.11529	0.000330485	0.00490295
PLEKHM2	4275	-0.634587	6.58606	0.000330888	0.00490404
RBIS	2542	0.537652	5.07087	0.00033106	0.00490404
MYL12A	3032	0.514918	7.45823	0.000333771	0.00493179
BNIPL	3809	-1.1624	6.83423	0.000333782	0.00493179
MAGEC1	4256	2.71377	-2.60598	0.00033394	0.00493179
TCF7L1	4431	0.823915	2.08295	0.00033394	0.00493179
TNS3	12569	0.616788	6.16273	0.000335009	0.0049401
LDAF1	2558	-0.571599	5.71034	0.000335354	0.0049401
ZSCAN2	4878	0.669078	2.34379	0.000335504	0.0049401
CENPT	5660	-0.774783	5.96589	0.000335512	0.0049401
KANK1	25055	-0.506337	7.58952	0.000335846	0.00494055
TAFA2	9172	0.57147	1.96629	0.000336047	0.00494055
SYP	6977	0.965198	0.781465	0.000336576	0.00494461
COX17	1911	0.560184	4.20456	0.000337059	0.00494799
NMUR2	2331	1.96069	-1.21739	0.000337833	0.00495565
HOPX	7730	-1.37377	8.49769	0.000338353	0.00495956
C3orf85	3434	3.17609	-0.541315	0.000340066	0.00498094
ANGPT2	6794	1.01709	3.92216	0.000341265	0.00499477
HEXA	15893	0.418527	5.97601	0.000341921	0.00499714
ITGAX	7076	0.949193	4.94356	0.000341976	0.00499714
TSEN15	10197	0.471216	4.61621	0.000342193	0.00499714
NDUFB4	1877	0.571833	5.90891	0.000344269	0.00502371
CSMD1	18700	1.91788	1.79405	0.00034482	0.00502532
SCHIP1	9817	0.739861	3.09968	0.000344893	0.00502532
MS4A4A	6501	0.962179	2.92717	0.000345416	0.00502921
TMEM40	3297	-1.02932	6.88997	0.000346536	0.00503866
PLPP4	3722	1.33573	-0.334812	0.000346722	0.00503866
PRR9	1222	2.27098	2.47454	0.000346837	0.00503866
LGALS9	5714	1.05389	4.57005	0.000347439	0.00504367
GPR157	5304	-0.759253	6.39491	0.000348897	0.00506108
BRDT	4635	2.0727	-2.56691	0.000349706	0.00506741
CLIP1	18596	-0.596877	8.90336	0.000349944	0.00506741
KCNRG	1625	-0.54571	3.31645	0.00035011	0.00506741
RBM15B	6624	-0.417413	6.28566	0.000350431	0.00506831
CCR3	6097	1.4263	-0.1131	0.000352281	0.00509037
PAQR6	2531	-0.863121	2.78709	0.000352476	0.00509037
RAB3D	4384	-0.711131	7.44219	0.000355436	0.00512933
ANP32E	3605	0.588888	5.44236	0.000356708	0.00514389
SLC41A2	5903	0.962271	3.86595	0.000357166	0.00514671
MAGOHB	4842	0.429443	4.1944	0.000358076	0.00515603
MT-ND3	346	1.00544	8.22805	0.000358463	0.00515781
LSS	7238	-0.663753	6.8344	0.000360377	0.00518154
CEP164	12896	-0.419652	5.86057	0.000363674	0.00521919
NEDD1	4496	0.605842	5.55038	0.000363762	0.00521919
ARHGAP42	9313	0.796291	4.82591	0.000363795	0.00521919
DGAT2L6	1712	-4.94077	-0.60621	0.000364176	0.00522083
WDR5B	4217	0.504927	2.86569	0.000364867	0.00522692
GRM7	9096	1.40559	-0.910323	0.000365444	0.00523135
BIRC2	4517	0.61414	6.39488	0.000366308	0.00523756
EAF1	4909	-0.456389	5.43699	0.000366488	0.00523756
JUP	4942	-0.902636	10.2876	0.00036668	0.00523756
MFSD11	6347	-0.373572	5.21611	0.000367331	0.00524164
PNKD	8220	0.550043	4.16181	0.000367501	0.00524164
STK3	12604	0.482975	5.46466	0.00036977	0.0052642
PYCR1	2886	0.85933	3.93016	0.000369782	0.0052642
KNG1	4603	2.06523	-2.33773	0.000369889	0.0052642
NLRP12	6561	1.25377	-0.108709	0.000373503	0.00530948
SCML1	5497	0.496088	4.05675	0.000374025	0.00530948
BTD	17659	0.618475	5.18779	0.000374086	0.00530948
C5AR1	2964	0.979077	2.79738	0.000374156	0.00530948
KRTAP3-1	739	3.31585	-1.81091	0.000374886	0.005316
MAPK7	5196	-0.647553	4.73846	0.000375353	0.00531758
SNPH	5709	-0.92297	2.2598	0.000375557	0.00531758
SPTLC3	8527	-1.08142	5.91065	0.000376102	0.00531758
IFIT1	4614	1.12133	4.96209	0.000376314	0.00531758
JAKMIP3	14669	1.09214	0.253694	0.000376356	0.00531758
PRICKLE2	14738	-0.57993	5.5061	0.000377547	0.00532719
TMEM145	3605	1.56369	-1.97809	0.00037758	0.00532719
EPOR	3077	0.695334	0.868994	0.000378349	0.0053278
TBC1D24	13245	0.584703	3.36106	0.000378395	0.0053278
EXOC3	8165	-0.422598	6.45986	0.000378701	0.0053278
LRRN4	4864	1.61303	-2.10491	0.000378711	0.0053278
P4HB	11132	-0.521159	9.15211	0.000379773	0.0053389
DEFB110	531	2.6994	-3.01895	0.00038145	0.00535774
DERL1	6954	0.326815	5.93098	0.000381861	0.00535774
CIMAP2	1777	-1.32841	2.52813	0.000381934	0.00535774
XKR5	4911	1.35508	-1.23704	0.000382535	0.00536233
ZNF654	6800	-0.374806	5.60448	0.00038325	0.00536852
EIF3L	4296	-0.432288	7.6862	0.00038541	0.00539491
GSN	11057	-0.658026	8.73406	0.000386669	0.00540867
FAM193B	5848	-0.465228	5.93545	0.00038731	0.00541378
RECQL5	8766	-0.460461	5.66692	0.000388939	0.00543266
MTCL1	12770	-0.665724	5.82408	0.000389919	0.00544115
BICDL1	6117	-0.801291	5.89133	0.000390102	0.00544115
TCIM	1829	1.25015	4.38934	0.00039141	0.0054555
STRIP2	5877	0.856249	4.29072	0.000392501	0.0054576
ESRP2	5189	-0.624997	6.92239	0.000392559	0.0054576
MSI2	22248	0.611168	6.22907	0.000392874	0.0054576
CLVS1	7393	-1.39592	1.39247	0.000392912	0.0054576
OTOF	8025	1.51283	-0.440244	0.000392954	0.0054576
CEP135	11029	0.509951	4.71441	0.000394143	0.00547024
RABGEF1	5501	-0.480173	6.26873	0.000395061	0.00547796
OR2D2	927	1.12929	-1.31613	0.000395259	0.00547796
EPS8L1	5341	-0.836067	6.85847	0.000397772	0.00550888
CASP8	7237	0.500154	5.52519	0.000402378	0.00556874
CLN8	9403	-0.557529	5.97086	0.000402785	0.0055694
LAG3	3056	1.01742	1.09771	0.000402994	0.0055694
DUSP1	2013	-0.921807	7.27867	0.000404438	0.00558541
YOD1	6652	-1.01398	7.26781	0.000407698	0.00562646
SATB2	14762	1.29782	4.75329	0.000410869	0.00566624
CHFR	17113	-0.384711	6.21911	0.000414509	0.00571163
POLQ	9185	0.659949	5.62062	0.000414745	0.00571163
METRNL	2711	-0.839279	5.67621	0.000415167	0.00571343
ADM2	4289	1.04458	1.32728	0.000416227	0.005724
C1orf202	1315	1.99414	-2.87545	0.000416577	0.00572479
SMIM10L1	4823	0.507728	3.66693	0.00041822	0.00574333
ONECUT1	6110	1.76633	-1.66755	0.000420395	0.00576916
ZNF561	6304	-0.46156	5.93347	0.000421888	0.0057856
H2BC4	2881	0.623878	7.05285	0.000422456	0.00578933
HYAL1	3085	-1.04104	4.61502	0.00042477	0.0058122
SEM1	10668	0.558241	5.89999	0.000424837	0.0058122
PRAMEF12	2889	-6.24951	-0.39762	0.000425015	0.0058122
ZNF391	4797	0.790154	1.68435	0.000425929	0.00581527
SLC22A4	2721	0.955886	0.860949	0.000426183	0.00581527
CMBL	4882	1.42684	2.9296	0.000426221	0.00581527
NCK2	2975	-0.469531	5.66594	0.000426427	0.00581527
JOSD1	4327	0.42164	6.00134	0.000427617	0.00582717
PTPN12	5525	0.503491	6.61606	0.000427895	0.00582717
PEX3	2830	-0.545403	4.7102	0.000429751	0.00584837
ARHGAP11B	4544	0.554454	4.26232	0.000431086	0.00586248
DCDC2C	2856	-1.91284	-2.16364	0.00043302	0.00588331
DPH1	6198	-0.408268	5.14693	0.000433219	0.00588331
PIWIL2	5737	1.47377	1.26014	0.00043458	0.00589769
SEMA6B	4715	0.846675	2.04485	0.00043699	0.0059263
EPS15L1	8493	-0.354824	5.56321	0.000437629	0.00593086
UNC13D	7802	-0.735126	5.63064	0.00043886	0.00594343
PAPSS2	4083	1.3519	4.71312	0.000440605	0.00596148
TRPV1	5519	-0.496674	4.36786	0.000440802	0.00596148
GABARAPL1	4053	0.515369	4.74624	0.000442935	0.00598544
DNMBP	8489	-0.490528	6.66714	0.000443185	0.00598544
SLC39A10	6917	0.499163	4.88575	0.000443673	0.0059879
RFX2	9094	-0.808215	4.60345	0.000444137	0.00599004
WDFY2	16199	-0.669493	7.06239	0.000444874	0.00599584
MAGEB6	1949	3.0012	-2.88852	0.000445793	0.00600411
ARF5	1825	-0.522725	6.21762	0.000446336	0.00600728
ACOT9	6244	0.553026	4.96008	0.000447224	0.0060151
ANO10	5285	-0.487256	5.11225	0.000448147	0.00601945
SERPINB13	4534	-1.0689	9.32343	0.000448162	0.00601945
VPS51	4880	-0.587102	5.84917	0.000448792	0.00602378
DAAM1	10712	-0.600038	7.26992	0.000450141	0.00603775
ASPM	11994	0.680475	6.82459	0.000451449	0.00605114
EPHB6	5325	-1.50502	6.38654	0.000452986	0.0060676
HIBADH	2211	0.495351	4.15433	0.000456542	0.00611104
CCRL2	2991	1.22802	1.7554	0.000459562	0.00614684
PLOD3	5671	0.652626	4.26554	0.000459844	0.00614684
VCAN	14678	0.878868	6.94764	0.000460435	0.00615054
PUSL1	2640	-0.710634	3.60019	0.000461443	0.0061598
HPRT1	1612	0.557056	3.97895	0.000465307	0.00620716
TCERG1L	5258	-1.67059	0.526991	0.000466453	0.00621821
BTBD9	9451	-0.422463	5.45468	0.0004676	0.00622926
GRHL3	4266	-1.08034	7.41144	0.000470182	0.0062594
CRYM	3593	-1.96823	2.62111	0.000472054	0.00628005
WIPF3	6060	0.981192	0.906651	0.00047305	0.00628902
SNRNP27	1897	0.415436	4.16892	0.000474645	0.00630595
TNFAIP8	8506	0.398226	5.74897	0.000479389	0.00636466
LRRC20	3625	-1.13919	4.57963	0.000479737	0.00636496
TTC38	3578	0.721847	4.24312	0.000481524	0.00638435
C1QA	2640	0.928658	5.07484	0.000484646	0.00642097
EIF4A2	6130	0.375282	8.87885	0.000484942	0.00642097
RCN1	4472	0.643449	5.78395	0.000486338	0.00643511
MAG	2960	2.06873	-2.49674	0.000487878	0.00644701
XKRX	3372	-1.2864	5.04627	0.000487896	0.00644701
SUPT4H1	2079	0.382982	4.89661	0.000488942	0.00645647
DLG5	10500	-0.501585	7.42987	0.000489382	0.00645793
ARRDC3	4985	-0.635353	8.01982	0.000489942	0.00646097
CEBPA	2601	-0.94337	5.75123	0.000492283	0.00648729
HSPE1-MOB4	890	0.526739	5.95365	0.000492601	0.00648729
CNTD1	3347	1.74167	-0.844709	0.000494441	0.00650715
PFDN4	1909	0.617902	3.7828	0.000495079	0.00651117
LAX1	5139	1.22474	3.71067	0.000496239	0.00652135
HLCS	10549	0.497414	4.79229	0.000497074	0.00652135
MMS19	5763	-0.381235	6.15672	0.000497175	0.00652135
GAS2L1	4447	-0.754713	4.58505	0.000497185	0.00652135
DENND4C	9481	-0.383259	7.41955	0.000499107	0.00654218
ITPRIP	7296	-0.773936	6.49685	0.00050076	0.00655946
PGAP2	3701	-0.590373	4.93801	0.000502154	0.00657331
SLC49A3	2474	-1.03403	2.64125	0.000504991	0.00660362
CCK	2063	1.59415	-1.80475	0.000505143	0.00660362
EDARADD	3996	0.775908	3.52493	0.000507032	0.00662389
EXPH5	10944	-0.880743	7.87084	0.000507509	0.00662516
RXRA	12077	-0.633627	6.85545	0.000507806	0.00662516
ONECUT2	16546	1.74641	1.47221	0.000509691	0.00664533
OR5B3	1046	2.79683	-3.01523	0.000511034	0.0066584
NGB	1778	2.01418	-2.27205	0.000512871	0.00667789
MEIOC	8611	1.22704	-0.955855	0.000513814	0.00668572
MS4A7	4345	0.827052	4.30094	0.000514408	0.00668902
SUPT20HL1	7201	2.02752	-2.72641	0.000514915	0.00669116
TBC1D15	8227	0.35234	5.648	0.000516643	0.00670916
AGPAT1	3593	0.389648	4.489	0.000518805	0.00673278
PIN4	4357	0.587654	3.79088	0.000520661	0.00675238
PCYOX1	5864	-0.429615	6.75618	0.000521921	0.00676424
ZHX3	11680	-0.503488	5.97814	0.000527093	0.00682279
LRRIQ1	8793	1.2601	-0.00362136	0.000527135	0.00682279
CHRNA3	4761	-1.63326	1.56206	0.000527986	0.00682929
THEM4	6937	0.539151	3.6781	0.00052923	0.00684086
C1QC	1736	0.880574	4.85149	0.000530534	0.00685161
CLN5	22814	0.448831	4.59895	0.000530761	0.00685161
H2BW1	915	2.16317	-3.06733	0.000532568	0.0068704
GTF2I	11303	-0.360786	6.70651	0.000533975	0.00688403
NTRK1	5209	1.01991	-0.731142	0.00053479	0.00688999
CEP170B	7183	-0.618389	6.41192	0.000538276	0.00693034
SULT1A1	1692	1.05588	2.47112	0.000540243	0.0069472
FGF19	1821	2.45121	-2.87452	0.000540294	0.0069472
KIAA0513	8758	-0.588741	5.86299	0.000541835	0.00696244
F12	5652	-0.918633	2.6842	0.000543159	0.00697488
GNPNAT1	4010	0.559713	5.26612	0.000544376	0.00698173
HTR1D	3319	2.07323	0.20547	0.000544497	0.00698173
TRIM48	1467	-6.13159	-1.15945	0.000544762	0.00698173
STEAP1	1544	0.976543	2.9822	0.000546422	0.00699842
CYB5A	9271	-0.586688	5.43392	0.000550927	0.00704919
GRIA3	6449	0.95447	1.42166	0.000551106	0.00704919
IRS1	10019	-0.695816	5.61782	0.000553874	0.00707958
KEL	3660	1.30666	0.433191	0.000554205	0.00707958
SCRIB	6586	-0.712414	6.54754	0.000555216	0.00708558
C11orf16	2607	2.45339	-1.69095	0.000555475	0.00708558
KCNJ10	6575	1.7144	-0.896504	0.00055576	0.00708558
CST6	592	-1.63592	4.43308	0.000556556	0.00709111
GRID2IP	4843	-0.78017	1.09925	0.000557114	0.00709361
VPS13D	20768	-0.464945	9.09013	0.000560888	0.00713702
ROS1	8890	1.94163	1.29358	0.00056172	0.00713849
ENSG00000290315	5589	-0.413883	7.82424	0.000561905	0.00713849
FAM83G	7798	-0.964444	7.67475	0.000562097	0.00713849
ADGRG4	10076	1.91219	-2.67457	0.000567348	0.00720051
NOSTRIN	5248	1.10443	3.542	0.000568107	0.00720546
GMFB	7795	0.479634	5.66511	0.000569108	0.00721349
CXCL3	2219	1.82214	2.14381	0.00057023	0.00721927
TEX36	1327	2.27077	-3.02682	0.000570301	0.00721927
TOB2	4343	-0.394227	6.06299	0.000571073	0.00722258
VIT	3712	-1.54316	1.45213	0.0005713	0.00722258
ENO2	4281	0.821308	4.41831	0.000572834	0.0072373
HMGCS1	6627	-0.727536	7.87317	0.000573563	0.00724184
PDCD10	3275	0.44543	5.75923	0.000575619	0.00726136
IKBIP	4163	0.63147	3.55518	0.000575851	0.00726136
SERINC5	9962	-0.40131	7.74575	0.000576693	0.0072673
DCDC1	13160	1.39406	-0.92783	0.000577471	0.00727241
TLCD4	7385	1.04278	3.19811	0.000578492	0.00727782
PPP6R1	6606	-0.432154	6.222	0.000578643	0.00727782
RAB6C	3073	-0.571575	1.42015	0.000579164	0.0072797
CCDC50	9183	0.499573	6.11253	0.000580837	0.00729604
BCL2L10	1319	-1.16124	2.08854	0.000581461	0.0072992
LAMA3	14488	0.565452	7.93091	0.000583507	0.00732019
PPM1N	3220	-1.75036	2.55978	0.000584712	0.00733061
GLRA2	3817	2.99363	-1.44484	0.000585527	0.00733614
CTBS	6934	0.442628	4.66231	0.000586639	0.00734302
PITX3	1426	2.13006	-2.95882	0.000586827	0.00734302
TMEM229B	6363	0.883319	2.8271	0.000587685	0.00734491
SIRT2	6206	-0.501608	5.64918	0.000588024	0.00734491
PHLDB3	5166	-0.720564	4.95953	0.000588103	0.00734491
KRBOX4	3685	0.434184	3.45366	0.000589514	0.00735784
DDX53	3630	2.84435	-2.89292	0.000590685	0.00736776
ACSL4	9971	0.56687	5.92645	0.000592051	0.0073801
PIERCE1	1864	0.98114	-0.713558	0.000596261	0.00742785
CIDEC	1960	2.41104	-0.437962	0.000596954	0.00743175
CYBB	4806	0.92672	5.94225	0.000599928	0.00746404
SIRPB1	8227	0.91162	1.62579	0.000600706	0.00746896
DPM3	622	0.587346	2.74799	0.000601549	0.00747338
ZAR1	1460	1.74404	-2.31732	0.000601824	0.00747338
ASTL	2752	-1.88152	0.845113	0.000603173	0.00748538
CCR5	3580	0.956317	3.13784	0.000605209	0.0075059
THEMIS2	4621	0.853791	4.32687	0.000606089	0.00751205
TRAK1	10977	-0.428253	7.17704	0.000607244	0.00752161
KRTAP2-2	733	3.76351	-2.5686	0.000607662	0.00752202
PRKAR2A	8701	-0.400283	6.68094	0.000609418	0.007539
CPEB2	7370	-0.748671	6.61672	0.000611321	0.00755776
STAC2	3430	-2.201	0.319068	0.000612213	0.00756401
GATM	9260	-0.855737	5.49546	0.000612953	0.00756839
LRSAM1	9862	-0.610175	5.66499	0.000613881	0.00757506
C9orf40	2351	0.558282	2.551	0.000616234	0.00759845
ZNF474	2731	-1.05602	-0.169413	0.000616552	0.00759845
RHPN2	4805	1.41058	3.99143	0.00061771	0.0076055
CDH18	6485	1.82471	-1.26286	0.000618223	0.0076055
RASSF4	9481	0.851059	4.55891	0.000618289	0.0076055
SNX4	2708	0.460921	4.68243	0.00061876	0.00760652
FAM98B	6851	0.400831	4.4069	0.000619911	0.00761494
GPR85	7582	0.959786	-0.293459	0.000620223	0.00761494
FXYD4	833	2.11896	-3.03164	0.00062068	0.00761577
CXCL13	1435	2.07075	4.25418	0.000621498	0.00761996
SLCO2B1	10277	0.888565	5.35777	0.0006218	0.00761996
ZNF655	8401	-0.37501	7.39669	0.000622189	0.00761997
ZKSCAN3	4804	0.502834	3.36986	0.000623335	0.00762583
ZNF639	6819	0.422686	4.62264	0.000623447	0.00762583
TAS1R2	2520	-4.27937	-0.288332	0.000625684	0.00764403
DCUN1D1	8307	0.406063	6.25599	0.000625715	0.00764403
ANP32A	7544	0.487498	5.99336	0.000630814	0.00769934
OR6M1	942	2.64254	-3.11363	0.000631029	0.00769934
FKBP10	4211	0.858035	4.07961	0.00063193	0.00770553
SCG5	2196	0.747363	1.04434	0.000633951	0.00772513
AR	12818	-1.24641	5.09755	0.000634437	0.00772513
FOXL2	2914	1.59813	-1.09358	0.00063472	0.00772513
OR2W3	945	-1.49947	-1.03417	0.000635777	0.00773318
ST8SIA6	7063	-0.881856	2.36911	0.000636184	0.00773332
P2RY13	2765	0.870352	2.23188	0.000636597	0.00773355
DRAM1	3940	0.800849	4.0448	0.000638635	0.00775283
PPP1R37	7701	-0.508451	4.83848	0.000638976	0.00775283
C12orf60	4518	0.748763	-0.0251303	0.00064058	0.00776748
SMCHD1	23903	0.420732	7.95846	0.000643788	0.00780154
LIN28B	5943	2.75124	-1.3006	0.000644541	0.00780584
TCN2	4827	0.826367	3.38585	0.000647725	0.00783671
ADGRA3	9261	0.544059	5.31633	0.00064789	0.00783671
ZNF418	4512	-0.992528	3.0392	0.000650474	0.0078631
GAST	465	1.6154	-1.50636	0.000650895	0.00786334
LGALSL	3933	-1.08815	7.04775	0.000651333	0.00786378
PCYT1B	5666	1.47443	-0.670734	0.000652304	0.00786865
POMGNT1	9028	0.336322	5.19002	0.00065254	0.00786865
R3HDM1	7892	0.36197	5.41801	0.000657075	0.00791846
KLHL5	9168	0.632369	5.57746	0.000658594	0.00792911
SLC35E4	5402	-0.869994	3.34372	0.000658784	0.00792911
GDF15	2087	1.71765	1.39535	0.000659173	0.00792911
H3Y1	982	-6.23969	-0.685128	0.000661448	0.00794948
MMD	3193	0.588733	3.49304	0.000661679	0.00794948
RDH16	3464	-1.00818	3.20549	0.000664241	0.00797538
C2CD2L	9216	-0.567218	4.53609	0.000664731	0.00797637
APMAP	2226	0.351721	5.41357	0.000667255	0.0079986
PARPBP	4747	0.545513	3.87398	0.000667401	0.0079986
GOLM1	4233	1.36906	5.71898	0.000670262	0.00802797
RBP4	1458	2.15405	-0.507405	0.000671224	0.00803239
TRIM49B	2162	-6.16101	-0.122249	0.000671451	0.00803239
CNTLN	11064	0.557969	4.52688	0.000673052	0.00804635
FRMD4B	11201	-0.467139	6.78917	0.00067344	0.00804635
GOLGA4	10837	-0.470783	8.54277	0.000674325	0.00805201
MPHOSPH9	10304	0.433675	5.43705	0.000675711	0.00806365
EGFL8	2609	-0.699991	4.04178	0.000678585	0.00809302
DKKL1	1325	1.57755	-2.21907	0.000679911	0.00810179
SYNPO	10243	0.614313	5.0231	0.000680149	0.00810179
PARD6G	4192	-0.802973	5.44276	0.000682876	0.00812933
B4GALT4	6988	0.623214	5.11988	0.000683312	0.00812959
TTC14	7900	0.432303	5.90149	0.000686754	0.00816558
MFSD2A	4007	-0.800074	5.72393	0.000691397	0.00821579
FCHSD2	5245	0.511613	5.32336	0.000693366	0.00823228
SLC66A2	5218	-0.502258	5.46827	0.000693625	0.00823228
GRAPL	5060	1.16745	-1.16754	0.000695088	0.00824464
TET2	16474	-0.386745	7.51612	0.000698273	0.00827742
KCTD2	5279	-0.380744	5.1172	0.000700828	0.00830267
MYH4	6016	2.69509	-2.52775	0.000703892	0.00833393
PMEPA1	5732	0.588289	5.30681	0.000705109	0.00834067
RASA2	6003	0.358363	5.95986	0.000706011	0.00834067
RNF225	1424	-1.48985	2.92298	0.000706079	0.00834067
EPN2	8492	-0.532774	6.87216	0.000706165	0.00834067
ZDHHC21	11384	-0.511467	6.86642	0.000707132	0.00834706
ADD2	12673	1.41286	1.01164	0.000712158	0.00840132
MTBP	8327	0.523203	4.1615	0.000713241	0.00840591
ATMIN	6259	-0.35067	6.51994	0.000713406	0.00840591
ABCA3	7804	1.07599	3.24188	0.0007144	0.00840895
GPR19	2624	0.920725	0.101062	0.000714607	0.00840895
MSX1	2121	1.08002	-0.459138	0.000714952	0.00840895
NCCRP1	1975	-1.2213	7.51389	0.000719508	0.00845746
MAEA	9821	-0.402507	6.02105	0.000721771	0.00847897
SLC46A3	3776	1.01389	2.88491	0.000724392	0.00850039
METTL9	6951	-0.418118	6.39554	0.000724815	0.00850039
CASP5	1592	1.54628	1.67085	0.000725292	0.00850039
OXCT2	1826	1.01266	-0.546317	0.000725331	0.00850039
TEX264	5688	-0.490281	5.43412	0.000731658	0.00856941
PHGDH	9187	-1.02537	6.92113	0.000732536	0.00857457
MEGF9	6300	-0.599969	6.17762	0.000735458	0.00860363
ARHGAP10	10755	-0.483594	5.48872	0.000736454	0.00861014
EIF4EBP2	7491	-0.360412	7.47221	0.00073809	0.00862411
ZNF814	13421	-0.606831	4.57929	0.000739794	0.00863887
CASS4	5070	0.943845	1.96361	0.000740434	0.00864119
ANKRD50	8798	-0.516304	6.74239	0.000741431	0.00864767
RASGRP1	13250	-0.63456	5.88479	0.000745582	0.00869091
SNRPG	1764	0.637135	5.4066	0.000747739	0.00870895
SLC26A3	3382	3.54904	6.06588	0.000748019	0.00870895
LILRA5	1787	1.42997	1.15425	0.000749065	0.00871149
TMEM263	4768	0.794962	4.67004	0.000749127	0.00871149
SNX19	17308	-0.363391	6.95659	0.000750202	0.00871882
HEATR5B	8238	-0.287774	6.48152	0.000755586	0.00877115
HSD17B11	2332	1.01292	4.40362	0.000755601	0.00877115
ASB18	6967	1.9161	-2.76461	0.000759039	0.00880584
TPRG1	9538	-1.06905	6.24549	0.000761477	0.0088289
MZT1	2231	0.562782	3.57569	0.000763149	0.00884304
HCST	564	0.929127	1.5625	0.000765374	0.00886359
GBP5	10960	1.16838	5.33353	0.000766852	0.00887035
AFAP1	10017	0.557577	5.2748	0.000766864	0.00887035
ANO9	6207	-0.587014	5.60193	0.000768703	0.00888637
GDPD3	1572	-0.831093	4.79986	0.000771836	0.00891733
KRT8	6881	1.89968	8.21326	0.000778005	0.0089833
RNF167	2744	-0.401925	5.73718	0.000781094	0.00901365
PIK3R2	5171	-0.55911	5.30034	0.000784299	0.0090453
PCDH10	10182	1.85409	-1.27633	0.000787398	0.00907551
TMEM244	714	1.32328	-2.30386	0.000787845	0.00907551
PSIP1	6744	0.563092	5.49162	0.000789106	0.00908469
KIF26A	7041	-1.39529	3.1251	0.000791087	0.00910214
MIX23	1746	0.566137	3.94582	0.000791671	0.00910352
KIF17	4470	0.816169	-0.0891875	0.000800125	0.00919533
CCDC120	5318	-0.668654	5.06861	0.000804172	0.00923476
TTLL3	10415	-0.499398	5.54116	0.000804518	0.00923476
LONRF1	5709	-0.65829	5.16173	0.000804971	0.00923476
CFAP44	12160	0.517568	5.6834	0.000806804	0.00925038
RAB13	2751	0.472421	4.78213	0.000809153	0.0092676
ARHGEF39	6405	0.660546	3.01538	0.000809517	0.0092676
ADORA2B	2338	-0.503967	4.13392	0.000810129	0.0092676
HNRNPH3	5375	0.515306	5.84834	0.000810343	0.0092676
ORMDL3	3752	0.372133	5.30454	0.000810673	0.0092676
ASAH2B	6481	0.527648	2.54461	0.000811992	0.00927234
DHX30	7744	-0.348586	6.04464	0.000812034	0.00927234
H2AC18	533	0.819235	0.432339	0.000812839	0.00927313
DYNC1LI1	6113	-0.472011	5.4795	0.00081305	0.00927313
UBD	894	1.66116	4.66869	0.000814893	0.00928873
SEMA4A	6771	-0.71337	6.0735	0.00081583	0.009294
MC4R	1714	1.92573	-2.47615	0.000817541	0.00930808
ITPR2	13909	-0.5417	8.04285	0.000820154	0.00933109
CD63	2422	0.671417	7.27757	0.000820514	0.00933109
ARID3B	6183	0.524803	3.56834	0.000821552	0.00933265
SEC61G	1842	0.643958	5.17447	0.000821605	0.00933265
METTL4	5724	0.457454	4.39558	0.00082275	0.00933897
ZBTB10	10216	0.922078	4.27371	0.000823364	0.00933897
KLRD1	17412	0.969193	2.34817	0.000823592	0.00933897
PIM2	2761	1.04199	4.94695	0.000826047	0.00936139
TPBGL	2931	1.69799	-2.26587	0.000830484	0.00940623
FBXW11	5577	-0.38843	6.49112	0.000835463	0.00945712
PTCH2	6024	0.763926	2.13857	0.000835943	0.00945712
WBP2NL	6180	0.748019	1.64799	0.000838114	0.0094762
KCTD14	1899	1.3755	1.54812	0.000838685	0.00947719
RNASE2	720	1.57298	-1.53601	0.000839639	0.0094825
PRIM2	5652	0.484011	4.74452	0.000842304	0.00950293
CSF2RB	4990	0.820118	5.30954	0.000842419	0.00950293
KCNJ4	2065	2.57506	-2.39509	0.000845067	0.00952731
CRYBG3	10979	-0.442135	7.88247	0.000845901	0.00953123
B4GALT6	5165	0.788682	2.42225	0.000850823	0.00957996
ARL14	1289	2.02846	2.63024	0.000851204	0.00957996
TCHP	9054	-0.444338	5.70424	0.000852473	0.00958873
ALDH9A1	3007	-0.467382	6.3023	0.00085454	0.00960646
ARHGEF37	5299	-0.807667	6.70751	0.000856464	0.00962257
TDRD10	2706	1.13335	1.09585	0.000857068	0.00962383
SIX3	2713	2.54083	-2.55423	0.000857906	0.00962772
UGT2B15	2134	2.51904	0.775572	0.000858834	0.00963262
GID4	5095	-0.540328	4.44765	0.000859896	0.00963472
LRRC4	4403	-1.38685	4.55298	0.000860286	0.00963472
PPP2CA	6556	-0.408511	7.28939	0.000860915	0.00963472
CACNA1E	22018	1.04009	-0.00624317	0.00086099	0.00963472
CXCL8	2588	2.04245	7.23301	0.000863781	0.00966043
LY6D	1498	-1.03417	8.95393	0.000866953	0.00968726
ENSG00000284976	1868	-0.684043	4.44394	0.000867169	0.00968726
ARPP21	10156	-3.77823	-0.0811064	0.000870096	0.00971442
SULT1B1	7259	1.8596	4.5143	0.000873791	0.00975012
TLR2	5795	0.711779	4.5618	0.000875201	0.00976028
MMP9	2336	1.16046	4.46471	0.000876146	0.00976526
EXOC6B	10197	-0.585437	7.42344	0.00087727	0.00976935
CEMIP2	9254	0.7092	6.34823	0.00087751	0.00976935
KRTAP19-1	662	2.8344	-1.59571	0.000879631	0.0097824
TPTE2	3051	1.33676	-0.488275	0.000879682	0.0097824
HDGFL3	16110	0.630098	4.90642	0.000880751	0.00978874
TCN1	1500	-1.71153	6.00758	0.00088615	0.00984315
FAM181A	2119	1.98792	-2.69929	0.0008874	0.00985145
COL5A1	11160	0.714246	6.43196	0.000889186	0.00986568
LRRC7	30043	-1.50525	0.982735	0.000889961	0.00986869
ZBTB7B	4304	-0.696562	7.24688	0.000891293	0.00987786
E2F7	6291	0.780198	4.62561	0.000892793	0.00988889
USP19	5731	-0.389978	6.08201	0.000893696	0.00989128
ARPC4-TTLL3	2765	-0.313394	6.19882	0.000894018	0.00989128
MEP1B	2582	1.81958	-1.30025	0.000894792	0.00989425
SFR1	1806	0.518725	2.41457	0.000897095	0.00991411
NIPSNAP2	5651	0.352819	5.01825	0.000899595	0.00993614
KRT3	2319	-1.71212	1.31048	0.000903129	0.00996955
KLHL23	5513	0.743843	3.56798	0.000904697	0.00998123
GFER	2701	0.556176	3.01734	0.000905884	0.0099887
NDUFC2-KCTD14	826	0.448165	5.19524	0.000906417	0.00998895
KHDC1	3331	0.767251	0.962482	0.000908875	0.0100077
UBE2F	4238	-0.479351	5.1605	0.000909143	0.0100077
ATG9A	4724	-0.399497	5.93502	0.000910911	0.0100216
SERPINB3	1707	-1.13355	10.5075	0.000912883	0.0100376
GABRB2	17138	1.55906	0.254692	0.000914105	0.0100407
ZNF22	2103	0.577789	3.87809	0.000914257	0.0100407
DUSP7	5669	-0.751777	6.63598	0.000914701	0.0100407
CTR9	5998	-0.34734	6.22119	0.000916634	0.0100563
DICER1	22151	-0.330346	8.11274	0.000918237	0.0100682
RGPD3	7439	0.645538	0.700604	0.000918768	0.0100684
TMEM238L	1653	1.45269	2.67994	0.000920601	0.0100789
RANGAP1	6136	-0.549783	7.22166	0.000920759	0.0100789
PRR15	1956	1.73386	2.2438	0.000922122	0.0100882
MET	7224	0.716223	6.56438	0.000925199	0.0101162
ENSG00000249773	1732	0.46592	3.55671	0.000926848	0.0101286
NXF1	6194	-0.393838	6.40836	0.000928357	0.0101319
NFYA	6209	0.291849	5.55559	0.000928585	0.0101319
MACIR	3507	0.662104	3.51939	0.000928701	0.0101319
MSI1	3074	1.5067	-1.03173	0.000931312	0.0101547
OVCA2	1031	-0.484263	4.43464	0.000934866	0.0101878
WNT7A	4529	-1.27702	2.80303	0.000935579	0.0101899
ELAC2	7002	-0.327428	6.07847	0.000938337	0.0102143
GCM1	2780	1.85005	-2.70879	0.00094786	0.0103122
MT4	270	-2.95387	-1.01013	0.000948485	0.0103133
MGST3	8052	0.536436	5.58669	0.00095004	0.0103244
GLDC	8882	1.38048	2.42238	0.000954841	0.010367
ATG4D	2278	-0.544639	4.47551	0.000955016	0.010367
MAP3K15	5820	1.5732	-2.2208	0.000955955	0.010368
COL4A2	19737	0.776836	7.62027	0.000956168	0.010368
PTPN13	9496	-0.667556	8.68582	0.000961388	0.0104188
EVI2A	3086	0.934219	3.30269	0.000963055	0.0104242
BRD1	6216	-0.435417	6.19056	0.00096331	0.0104242
DNAJB11	9385	0.391548	6.12831	0.000963483	0.0104242
PCDH17	8392	0.826187	3.34123	0.000964067	0.0104248
LPCAT3	4693	0.335749	5.00619	0.00096649	0.0104452
SEPTIN3	7217	1.15874	2.26144	0.000969619	0.0104733
RNF5	1127	0.459325	4.06924	0.000974851	0.010524
IL1RAPL2	3262	-2.02824	0.589992	0.000976088	0.0105314
NDOR1	5188	-0.520025	5.13553	0.000976612	0.0105314
BMPR1B	6561	0.933328	2.64543	0.000978787	0.010549
SGTB	5727	0.573858	3.39735	0.000979697	0.010553
CD68	2163	0.612594	5.98547	0.000982578	0.0105782
TAS2R38	1143	1.95722	-2.73017	0.000983172	0.0105788
PTPRG	14625	0.482979	5.84456	0.000984563	0.010588
UNC45A	7498	-0.450159	6.3708	0.000988923	0.010629
SLC51A	5263	1.11789	0.547988	0.000991949	0.0106557
LST1	2281	0.808443	2.64168	0.000998712	0.0107225
PPEF1	4372	1.11275	-1.24905	0.00100152	0.0107428
SLC25A40	5084	0.420066	4.51318	0.00100241	0.0107428
HIP1R	7072	-0.666727	6.70417	0.00100255	0.0107428
ABRACL	1137	0.623278	4.24189	0.0010028	0.0107428
RHBG	3384	-1.61308	2.42174	0.00100516	0.0107622
SLC25A48	12510	-1.07234	3.08154	0.00100758	0.0107769
CSNK1A1	8505	-0.510448	9.4254	0.00100769	0.0107769
METTL5	2865	0.408661	4.24906	0.00100818	0.0107769
CNTN1	7649	-1.22812	6.08895	0.00101518	0.0108434
KIF23	6576	0.561954	5.23447	0.0010159	0.0108434
NDUFS6	887	0.502608	5.09124	0.00101606	0.0108434
IL1A	2017	1.60104	4.83457	0.00101795	0.0108573
RBSN	7925	-0.337409	5.82408	0.00101848	0.0108573
CCDC190	5861	2.34719	2.46096	0.00101982	0.0108612
OLIG1	2273	1.82334	-2.79841	0.00101995	0.0108612
GPR65	4511	0.926242	2.48721	0.00102055	0.0108616
ANKRD45	4125	1.44928	-1.92206	0.00102225	0.0108739
SPINK9	844	-2.02806	-0.812869	0.0010236	0.0108822
LYSMD4	5697	-0.557234	4.75103	0.00102705	0.010913
GRK2	6602	-0.40874	6.53773	0.00103156	0.0109551
MUC1	2401	1.34921	4.54993	0.00103336	0.0109682
MYO1H	4803	-1.34003	0.921784	0.00103674	0.0109981
STEEP1	2581	0.360279	4.2121	0.00103785	0.0110039
NUAK2	3391	-0.689882	5.5421	0.00103915	0.0110117
NRXN2	14002	0.834568	0.607409	0.00104325	0.0110453
MIPEP	3388	-0.526914	4.46668	0.00104432	0.0110453
SVIL	12536	-0.412984	8.12172	0.00104455	0.0110453
ENSG00000291313	641	-0.378289	4.93483	0.00104457	0.0110453
HYCC1	18606	-0.587975	6.70755	0.00104592	0.0110536
FNDC9	2243	1.85042	-2.93564	0.00104889	0.0110789
MTARC1	14186	0.846467	3.19911	0.00104989	0.0110835
ARL2BP	1994	-0.35327	5.27371	0.0010516	0.0110957
RPL13	7158	-0.501587	9.11113	0.00105338	0.0111084
TRIM59	7822	0.527082	4.45838	0.00105476	0.011117
KLK7	2448	-1.44866	8.12743	0.00105911	0.0111568
GPX3	3005	-1.20272	6.41878	0.00106056	0.0111661
NUDT16	7029	0.564461	4.56249	0.0010616	0.011171
JMY	9096	-0.62198	6.41333	0.00106596	0.0112109
LIN7A	6804	0.91089	1.27991	0.00106702	0.011216
DSG2	15150	1.09091	7.10719	0.00106853	0.0112259
PPP2R5B	3360	-0.506813	4.57173	0.00107052	0.0112408
ENSG00000287839	8924	0.696441	3.7553	0.0010729	0.0112597
GRIN3A	8189	1.34839	-1.2351	0.00108118	0.0113405
DTX1	4366	-1.65408	2.05158	0.00108351	0.0113589
CXXC5	3795	-0.497051	4.31984	0.00108776	0.0113956
MCUB	3555	-0.495878	4.64404	0.00108818	0.0113956
COMT	7376	-0.35505	5.98034	0.00109062	0.0114151
BRIP1	19639	0.677103	5.70168	0.0010939	0.01144
FUCA1	2043	0.924592	5.12517	0.00109451	0.01144
SHISAL2B	1314	2.1092	-2.95078	0.00109476	0.01144
SNTA1	2211	-0.611445	2.74625	0.00109753	0.0114516
MGAT2	2683	0.468243	4.90842	0.00109758	0.0114516
TNFAIP3	6443	0.739109	6.66684	0.00109761	0.0114516
ELOVL1	2506	-0.654242	7.06093	0.00110036	0.011474
STK11IP	5697	-0.412738	4.6541	0.00110161	0.011481
TAPBP	6648	0.443963	7.58789	0.00110232	0.0114823
SRI	4226	0.691941	5.48934	0.0011085	0.0115402
KCND2	6054	1.27327	-0.114188	0.00110909	0.0115402
HOMER2	14685	-0.803058	6.13904	0.00110965	0.0115402
TTC34	7780	0.7826	0.551485	0.00111075	0.0115456
COMMD7	2046	-0.471453	4.04773	0.00111341	0.0115662
DOCK5	15989	0.55355	6.66882	0.00111392	0.0115662
ANTXR2	10149	0.87127	5.3322	0.00111656	0.0115875
RNF130	12817	0.458814	4.79113	0.00111836	0.0115985
VPS35L	9767	-0.343726	5.79975	0.00111881	0.0115985
KRTAP19-5	485	3.43899	-2.51624	0.00112018	0.0116038
IFI16	5294	0.54885	7.81441	0.0011205	0.0116038
TERF2IP	4422	-0.293081	5.2622	0.00112528	0.0116471
RALGAPA1	14255	-0.329061	7.21281	0.0011275	0.011664
ZNF678	8915	0.485721	4.62077	0.00113	0.0116832
CALML5	874	-2.02782	8.89796	0.00113055	0.0116832
OR11H4	1657	2.15507	-3.06325	0.00113647	0.0117382
TH	3181	-1.62569	-0.949267	0.00114609	0.0118313
TRIM40	2481	2.36656	0.933803	0.00114726	0.0118371
SOCS3	2734	1.0369	5.59272	0.00114797	0.0118372
BASP1	2146	0.736236	3.90473	0.00114848	0.0118372
VPREB1	650	2.15404	-2.22396	0.00114928	0.0118392
KRTAP3-3	735	3.2059	-1.96896	0.00115218	0.0118628
RABEP2	4498	-0.518722	4.99953	0.00115503	0.0118805
SPMIP4	3842	0.637285	1.3349	0.0011553	0.0118805
ROBO1	11050	-0.582472	7.49645	0.00115618	0.0118805
DHCR7	6878	-0.745006	5.70395	0.00115632	0.0118805
SEC11C	4509	0.550241	4.96252	0.00115746	0.0118859
CEBPE	1764	1.86317	-1.82033	0.00116308	0.0119374
AP2A1	8714	-0.439971	6.07282	0.00116457	0.0119465
ELAVL2	5140	1.19294	2.79479	0.00116528	0.0119475
SP6	4045	-0.917528	4.21383	0.00116713	0.0119602
MICALL1	7015	-0.679461	7.23135	0.00116819	0.0119648
VASN	2816	-0.955499	4.08553	0.00116887	0.0119655
EPHX3	2050	-1.04104	5.64016	0.00117185	0.0119898
EXOSC7	4429	-0.385243	5.22306	0.00117378	0.0120012
LRRTM2	6097	1.18673	-1.10752	0.0011742	0.0120012
ZNF773	8141	-0.698774	2.84972	0.00117636	0.0120171
PDE3A	13308	1.16691	4.02532	0.00118013	0.0120493
SLC6A12	5317	0.967593	-0.441758	0.00118452	0.0120878
FHIP1A	11843	-0.64764	7.57687	0.00118541	0.0120906
SOX7	3215	-0.92534	5.54656	0.00119337	0.0121654
FCN1	7588	0.994722	2.51357	0.0011952	0.0121777
OTULINL	7040	0.788639	4.39385	0.0012078	0.0122997
ANKRD36	10670	0.541696	6.19608	0.00120975	0.0123131
CTSE	3562	2.37956	2.62615	0.00121051	0.0123145
NGEF	4647	-0.943331	4.41087	0.00121192	0.0123224
C1orf185	1114	2.29651	-2.92531	0.00121854	0.0123834
KRTAP11-1	937	3.2821	-0.759513	0.00121951	0.0123867
MPEG1	4418	0.784834	5.35004	0.00122203	0.0124059
TECR	5899	-0.535328	6.74801	0.00122325	0.0124119
MAST4	14654	-0.566937	8.15532	0.00122409	0.0124139
FOXL2NB	5123	1.32446	0.178976	0.0012275	0.0124421
GARIN4	2302	-2.67961	0.524748	0.00122957	0.0124566
SLC5A1	5081	-0.913334	6.09505	0.00123111	0.0124657
NEDD9	10359	0.866174	5.31065	0.00123249	0.0124734
SQLE	4305	-0.794693	7.46994	0.00123851	0.0125278
RANBP10	6341	-0.471571	5.69179	0.00123941	0.0125304
TRMT11	5722	0.412543	4.69012	0.00124106	0.0125406
S100A16	1701	-0.717649	8.54897	0.00124542	0.0125782
HSPBAP1	5445	0.490599	4.10538	0.00124921	0.01261
IQSEC3	7679	1.27751	-0.33736	0.0012507	0.0126184
CNMD	1636	2.70184	-1.40462	0.00125162	0.0126213
NID2	6217	0.758677	3.99307	0.00125357	0.0126316
INSYN1	7150	-1.23745	2.54491	0.00125477	0.0126316
CCDC170	5432	0.914734	1.07423	0.00125477	0.0126316
DSP	19837	-0.862567	12.9199	0.00125577	0.0126316
SCFD2	3167	-0.326414	4.77585	0.00125646	0.0126316
CD86	3437	0.879951	3.23956	0.00125651	0.0126316
BLMH	5119	-1.01902	6.34245	0.00125975	0.0126556
DEK	7249	0.503163	7.53066	0.00126019	0.0126556
KISS1R	1670	1.74456	-2.33042	0.00126508	0.0126907
FASTKD2	9759	-0.309519	5.80907	0.00126579	0.0126907
C11orf24	3403	0.502956	4.24939	0.00126623	0.0126907
PEAK3	2564	1.13851	-1.84083	0.00126628	0.0126907
AWAT2	2453	-4.03496	-0.358563	0.00127378	0.0127543
MYNN	5165	0.327951	5.12046	0.00127451	0.0127543
CBX3	4840	0.38999	6.56459	0.00127486	0.0127543
EPB41	19993	-0.311387	7.03675	0.00127523	0.0127543
GOLGA8H	5188	0.867824	-0.204508	0.00127734	0.0127689
ADGRV1	33822	1.23585	2.60995	0.00128593	0.0128476
CD82	4044	-0.509591	6.74671	0.00128653	0.0128476
LSM8	17309	0.351297	5.91014	0.00128776	0.0128532
PDE3B	11626	1.03542	4.28864	0.0012884	0.0128532
ADRA1B	3147	1.75562	-1.55973	0.00129238	0.0128823
HEPH	9888	1.55167	5.57283	0.00129264	0.0128823
MIER2	3810	-0.525917	4.10694	0.00129397	0.012889
GABRA1	8420	2.31318	-2.01011	0.00129674	0.0129101
TLE3	12617	-0.488676	6.78767	0.00129952	0.0129312
RHOC	4007	0.590516	6.39361	0.00130108	0.0129378
LSM5	4695	0.413477	4.55833	0.00130179	0.0129378
SNUPN	3516	0.381067	3.64776	0.00130243	0.0129378
TMPRSS3	4908	1.21413	0.661044	0.00130335	0.0129378
LYNX1	5022	-0.823209	4.14459	0.00130349	0.0129378
TMEM268	4792	0.489936	4.04611	0.00130559	0.0129521
PRDM10	6626	-0.31835	4.88393	0.00131016	0.0129908
TMEM92	3062	1.05774	0.967916	0.00131204	0.0130028
PROM2	6067	-0.65623	7.59856	0.00131279	0.0130038
ATP5MF	2130	0.525368	6.16969	0.00131474	0.013015
HYI	2754	0.553435	3.54977	0.00131526	0.013015
PAFAH1B1	14289	-0.345656	7.95056	0.00131617	0.0130175
THAP11	1876	-0.438382	4.29387	0.00131709	0.01302
BGN	2404	0.786827	4.74356	0.00131963	0.0130385
SPTLC2	12287	-0.402147	7.46697	0.00132129	0.0130483
CHMP1A	7228	-0.42593	6.16922	0.00132345	0.0130631
SPATS2	6841	0.339908	5.24719	0.00132567	0.0130784
ACADVL	4820	-0.417242	7.94602	0.00132659	0.0130809
CARD6	4275	-0.566402	5.11544	0.0013296	0.0131005
ATP6V1D	4247	-0.499041	6.28924	0.00132992	0.0131005
CTXND2	1229	2.11679	-3.10154	0.001331	0.0131031
TMPRSS13	5369	-1.13766	6.25091	0.00133152	0.0131031
CD200	7902	1.00752	3.07638	0.00133509	0.0131291
CT55	1728	2.17794	-3.02498	0.00133551	0.0131291
CD44	9992	-0.509721	10.0417	0.00133618	0.0131291
HCN4	6922	1.47045	-2.65262	0.00134092	0.0131655
DKK1	2221	-1.65315	3.27002	0.00134122	0.0131655
PRSS1	1872	-1.37875	-2.136	0.00134415	0.0131876
ENSG00000283149	501	0.439554	4.98238	0.00134876	0.0132262
NEMP2	6525	0.509371	3.82752	0.00134948	0.0132267
EDN2	1649	1.31997	2.32714	0.00135324	0.0132569
[truncated: 17,584 more rows]

## Sheet: HGSIL vs LGSIL
Gene	Length	logFC	logCPM	PValue	FDR
SLIT1	9142	3.34095	1.28439	3.44584e-12	6.74798e-08
ARPP21	10156	6.00272	-0.0805656	1.15925e-10	1.13508e-06
SMC1B	4253	4.26738	3.35827	5.7235e-10	3.73611e-06
STAG3	6142	3.5725	3.47846	2.58344e-09	1.26479e-05
DNTT	1959	7.50069	-0.139102	3.99417e-09	1.56436e-05
NLRP7	3939	4.32858	2.29663	7.862e-09	2.56603e-05
CDH4	7516	3.68171	-0.061496	9.82952e-09	2.74988e-05
TDRD12	7026	-4.52611	0.38884	5.35366e-08	0.000126718
ZNF541	4904	3.15496	1.92197	5.82374e-08	0.000126718
OXTR	4541	1.86832	1.03118	7.77906e-08	0.000152337
KRT72	2154	-3.91901	1.78575	8.58133e-08	0.000152771
KLHL35	5203	2.49854	1.407	4.06111e-07	0.00066274
AADACL3	4055	-9.20019	1.38266	4.81478e-07	0.000725292
NDST3	6854	3.18002	-0.285496	6.22569e-07	0.000848444
ERVH48-1	2774	3.99567	-1.21823	6.49883e-07	0.000848444
KRT2	2569	-5.74804	9.44611	7.41604e-07	0.000907677
RTP3	1578	5.53443	-1.38183	9.82614e-07	0.00113191
SYCP2	6465	2.03604	5.42608	1.05187e-06	0.00114437
PM20D1	2611	-5.0576	1.39682	1.15112e-06	0.00115207
GBX1	2193	5.20495	-0.306738	1.18568e-06	0.00115207
PHACTR1	24490	-1.27442	3.5346	1.23606e-06	0.00115207
HENMT1	2426	1.31631	3.14916	1.35435e-06	0.00115207
FTHL17	809	5.88419	-1.63547	1.39072e-06	0.00115207
IGFBPL1	3566	2.57392	0.485286	1.41193e-06	0.00115207
SOX11	9002	3.47436	-0.798751	1.79063e-06	0.00140263
CELSR3	13850	1.68001	4.09876	1.86359e-06	0.00140364
ZFR2	6088	3.44026	0.639421	2.28604e-06	0.00165806
TMSB15A	634	2.43856	-0.654469	2.62019e-06	0.00183254
SIX6	2592	6.84229	-1.32648	2.81549e-06	0.00190123
SERPINA9	2561	-3.76511	1.05754	2.98498e-06	0.0019485
GCK	6772	2.55138	-0.385279	3.09428e-06	0.00195469
NEFH	3795	2.91488	3.06236	3.40422e-06	0.00208328
TAF7L	2712	2.44729	0.737775	3.78592e-06	0.00223037
SOX30	3489	3.03291	-0.437248	3.87237e-06	0.00223037
ANKRD34B	3816	2.38331	0.800117	4.60099e-06	0.00255454
ONECUT2	16546	2.58361	1.4723	4.69609e-06	0.00255454
PRAME	3806	4.055	1.73012	5.19222e-06	0.00274809
IGF2BP1	9631	4.23248	2.34923	6.48406e-06	0.00334151
CCDC177	4182	2.71996	0.209679	8.44121e-06	0.00423857
RNF212	5005	1.6375	3.42927	9.86182e-06	0.0048281
PHF21B	6007	2.70755	-0.83843	1.09731e-05	0.00524114
TCP11	3069	2.36413	0.73843	1.13124e-05	0.00527456
RIBC2	1826	1.4629	2.60482	1.26587e-05	0.00576501
KCNS1	5649	2.18986	2.93207	1.33389e-05	0.00593671
PNPLA5	2540	-5.20548	-0.850848	1.42417e-05	0.00619769
RAG2	3502	4.84168	-2.45643	1.98449e-05	0.00831922
NT5DC4	4783	-3.72458	-0.249279	1.99665e-05	0.00831922
SNX22	5767	-2.28024	1.55236	2.11053e-05	0.008558
SYCE2	1475	1.77564	-0.54413	2.14136e-05	0.008558
KRT73	2652	-3.18776	2.9915	2.29794e-05	0.00899366
THRSP	1174	-7.32209	0.278682	2.37441e-05	0.00899366
RNF32	4371	1.40369	0.476487	2.38814e-05	0.00899366
ACTC1	3097	3.29291	0.767111	2.44555e-05	0.00903607
TPM2	3183	1.58635	5.56061	2.90763e-05	0.0105445
TLX2	2810	2.51642	-0.734091	3.26347e-05	0.0116197
CD70	1530	1.87212	0.696756	3.48404e-05	0.0120281
AWAT2	2453	-6.06533	-0.357179	3.50102e-05	0.0120281
SLITRK2	11884	-2.33212	0.673164	3.70163e-05	0.0124981
TSHR	9913	2.56005	0.606233	4.08443e-05	0.0135555
STMN1	6247	1.07135	6.61108	4.15325e-05	0.0135555
LTF	3989	2.78187	5.51575	4.38083e-05	0.0140639
HMX3	2847	2.87395	-2.11047	4.94546e-05	0.0156205
OR51A7	2192	3.28038	-2.80588	5.114e-05	0.0158092
OVCH2	2145	-3.35768	2.07108	5.16667e-05	0.0158092
SHCBP1L	2982	3.03452	-1.46329	5.4623e-05	0.0164567
MYO3A	8437	2.05031	3.03514	6.12145e-05	0.0181631
CD22	6165	-3.10649	4.03875	6.85626e-05	0.0200397
FCRLA	3275	-2.52274	2.09107	7.11402e-05	0.0204873
H3C11	502	0.898894	4.92842	7.51622e-05	0.0212029
PRDM7	4275	2.82095	-0.541475	7.57903e-05	0.0212029
HTR1B	2568	1.79714	-1.79607	7.70004e-05	0.021238
IRS4	16618	-2.82793	-1.31378	8.90991e-05	0.0242315
DGAT2L6	1712	-6.43716	-0.604879	9.03283e-05	0.0242315
OR3A2	3457	3.06514	-1.5962	9.30929e-05	0.0246357
ATP1A3	5983	1.97304	-0.0505699	9.61032e-05	0.0250932
SFTPC	3188	-3.42988	-2.15712	0.000100711	0.0254456
TYMS	2421	0.956373	4.97469	0.000102103	0.0254456
RPA2	1981	0.71558	5.27406	0.000102838	0.0254456
APOE	2154	-1.36308	4.90284	0.000103471	0.0254456
CA14	3296	-2.38504	0.0372329	0.00010395	0.0254456
POU4F1	4539	2.21692	0.0464986	0.00011352	0.0274451
SCN2A	24087	-2.40728	1.57242	0.000117715	0.0281124
GMPR	2225	-1.46321	1.59925	0.000122043	0.0285091
FABP3	1398	1.48735	0.432463	0.000122288	0.0285091
SOX5	11289	-1.43486	3.31279	0.000126063	0.0290433
FILIP1	8964	1.5088	2.28939	0.000131818	0.0300059
ACTA2	6399	1.63954	6.90084	0.000133305	0.0300059
SOX10	4826	-2.38766	1.46924	0.00013732	0.0303465
ASF1B	1958	0.986187	4.22138	0.000137918	0.0303465
ITGA2B	5695	1.49564	0.972043	0.000141245	0.0304955
TAL1	5705	1.4576	2.3171	0.000141709	0.0304955
TRIM49C	2163	-7.69891	-0.491438	0.000151484	0.0322447
H4C1	1199	0.918601	4.18426	0.00015407	0.0324426
CD79B	2125	-2.64644	2.91527	0.000165303	0.0341806
TCHH	6985	-3.65305	4.25228	0.000165815	0.0341806
TAS1R2	2520	-5.2258	-0.287072	0.000168362	0.0343442
ACCSL	1867	-2.97578	-1.84287	0.000175636	0.0354586
CDC25C	3329	0.963944	2.58897	0.000181271	0.0359946
TMEM97	2929	0.743434	3.98605	0.000181967	0.0359946
PCSK2	7029	-2.78085	2.0638	0.000186444	0.0365114
SCN4A	8243	-2.25246	-1.78967	0.000196142	0.0380302
MEGF11	9837	-1.92041	-0.798295	0.000201735	0.0387312
ALDH1A2	8127	1.72321	2.6612	0.000208285	0.0396005
FABP7	2487	-4.61484	0.294385	0.000219835	0.041074
IQCN	9144	-1.79262	3.74382	0.00022023	0.041074
H2BC11	4286	0.883253	6.03177	0.000226546	0.0414881
YBX2	4631	1.69827	2.09715	0.000229115	0.0414881
PRDM13	3232	2.54992	-2.19718	0.000230303	0.0414881
RAB9B	3772	1.64606	0.485135	0.000232882	0.0414881
LONRF1	5709	-0.816735	5.16174	0.000233043	0.0414881
MYL9	2808	1.55211	5.34262	0.000235485	0.0415451
PRIM1	3309	0.706398	4.27362	0.000239038	0.0417953
SERPINA5	3751	-2.57245	-0.241513	0.000242087	0.0418768
PLAC1	1904	1.96949	-0.938082	0.00024378	0.0418768
KY	9001	-2.46547	3.15483	0.000248925	0.042293
PNPLA7	9845	-1.47335	3.55178	0.000250523	0.042293
AKR1E2	2417	1.23871	2.96657	0.000257811	0.0431515
H2AZ2	7003	0.442719	6.89357	0.000270949	0.0446576
BEX1	795	3.20502	-0.816355	0.000271371	0.0446576
SLC22A31	2706	-2.2195	-1.73097	0.000282144	0.0460436
CYSLTR2	5372	-1.21244	2.10205	0.000289351	0.0468242
SCUBE3	7819	1.69991	0.635457	0.000291709	0.0468242
LMO3	10002	2.25748	1.15323	0.000301856	0.048059
RGS13	5928	-2.21263	1.75542	0.000316924	0.0500511
NES	5568	1.02047	5.14359	0.00032689	0.0504364
KCNS2	5417	2.03936	-1.04363	0.000334559	0.0504364
CDH2	8583	1.82327	0.544976	0.00033511	0.0504364
RAD54L	4078	0.907879	4.08547	0.000337679	0.0504364
CLEC3A	3002	-4.98344	-0.300093	0.00033964	0.0504364
NLRP4	3942	-3.90751	-1.20565	0.000343852	0.0504364
SLFN13	9329	1.07031	5.213	0.000343854	0.0504364
RFC5	3249	0.700674	4.75982	0.000344854	0.0504364
LAMB4	7021	-3.32877	4.43016	0.000346129	0.0504364
GZMM	945	-1.45883	-0.204665	0.000347417	0.0504364
GOLGA6B	5480	2.46465	-1.9038	0.000348925	0.0504364
GSTT2B	1108	-1.73165	1.31794	0.00035027	0.0504364
GARIN4	2302	-3.49678	0.525509	0.000363902	0.0519787
BLMH	5119	-1.29717	6.34245	0.00036629	0.0519787
EPHA5	9833	-2.08922	-0.631901	0.000372338	0.0524568
UBE2T	1930	0.900908	3.51691	0.000377549	0.0525359
E2F7	6291	0.948297	4.62562	0.000380369	0.0525359
DHFR	4411	0.668924	5.25018	0.000385592	0.0525359
ENSG00000285947	1038	-2.59039	1.89502	0.00038569	0.0525359
KIF1A	18058	-2.85268	1.45897	0.000386313	0.0525359
H2BC17	467	0.92453	5.25955	0.00039789	0.0537371
H4C2	1482	0.734647	6.17407	0.00040348	0.0541189
PPM1E	6560	1.93528	-0.8577	0.000408836	0.0544642
LAT2	4545	-1.0898	3.47615	0.000413919	0.0545558
POU3F2	4885	3.1658	-1.84405	0.000416447	0.0545558
TEX19	1935	2.60177	-2.52452	0.000417882	0.0545558
PMEL	3671	-2.2649	6.1232	0.000432437	0.0558473
TCL1A	2256	-4.32897	2.15393	0.000433935	0.0558473
CDCA8	2406	0.782995	4.12525	0.000439484	0.0558473
ACTA1	2381	2.01314	-1.18849	0.000441732	0.0558473
GRIN2C	8584	1.7983	0.175074	0.00044311	0.0558473
KRT71	2263	-2.83384	2.37303	0.000444885	0.0558473
ADGRB1	7356	-1.44226	1.24234	0.00045097	0.0562506
ACTG2	3811	2.5781	5.96348	0.000458516	0.0564862
FAM178B	3533	1.87127	0.157754	0.000458628	0.0564862
DCT	7540	-3.31492	5.64558	0.000464649	0.0567435
PLN	2989	2.20188	2.23274	0.000468659	0.0567435
DRAXIN	7365	1.42443	-0.483392	0.000469872	0.0567435
PRAMEF12	2889	-7.2986	-0.39662	0.000472307	0.0567435
MEI1	7038	1.83033	4.38424	0.000477171	0.0569783
DMC1	2944	0.909709	1.72131	0.000481158	0.0570228
RRM2	9153	0.81819	6.41629	0.000483368	0.0570228
SLC1A2	22800	-1.63658	2.06941	0.000493795	0.0579042
KLHL23	5513	0.885844	3.56797	0.000510026	0.0591711
UBE2C	1286	0.814724	4.28008	0.000512357	0.0591711
CD72	2925	-1.94264	2.11399	0.000513665	0.0591711
NUGGC	4024	-2.22112	2.92012	0.000524565	0.0599205
SLC30A10	9202	2.29032	1.50703	0.000526289	0.0599205
AICDA	3402	-4.32405	0.210723	0.000556115	0.0629503
FHL5	4125	1.58793	1.69375	0.000559902	0.0630147
TTYH2	5318	-1.05677	2.51754	0.00056713	0.063106
WDFY4	13681	-1.47381	5.39134	0.000567158	0.063106
STK32A	7916	-1.70644	1.59886	0.000572128	0.0632993
FOXM1	4919	0.73195	4.9391	0.00057969	0.0637757
ANGPT1	7128	1.17978	1.94398	0.000586564	0.0641714
KIF15	5281	0.724353	4.60118	0.000595575	0.0647952
TDRD1	8686	-3.43866	1.31099	0.00060687	0.0656593
NEXMIF	12338	1.97448	2.16248	0.000620394	0.0665118
STIL	7821	0.751543	5.35607	0.000623597	0.0665118
SERPINB10	2155	-1.84523	0.632845	0.000624939	0.0665118
HMX2	1614	2.00052	-1.89484	0.000632541	0.0669571
ITLN2	1646	2.46056	0.63259	0.000649235	0.0683547
H2AC11	2250	0.790625	6.42086	0.000662131	0.0693397
MCIDAS	2141	1.24183	-0.586882	0.000666956	0.0694734
CSRP1	10318	0.862525	6.98815	0.000678286	0.0700547
LBX1	1770	3.05112	-2.9573	0.000679691	0.0700547
DPPA4	4967	-3.06313	-2.53004	0.000685289	0.070201
OIP5	1201	0.859535	2.19214	0.00068828	0.070201
KHDC1L	953	-3.6082	-0.133564	0.000705907	0.0716258
CKS1B	2340	0.72785	4.50065	0.000715974	0.0720243
CNTD1	3347	1.94143	-0.844461	0.000718388	0.0720243
SYNM	7774	1.17656	5.6956	0.000723515	0.0720243
SLC8A2	5271	1.85434	0.682623	0.000724547	0.0720243
FEZF1	2942	2.84305	-1.58445	0.000728292	0.072031
MED12L	14345	1.22756	2.18697	0.000736496	0.0724764
CD37	4161	-1.74192	3.37983	0.000741115	0.0725662
GREB1	12432	-1.22766	2.57677	0.00074865	0.0729393
LSP1	6221	-0.930894	5.17442	0.000752423	0.0729441
ADA	12177	1.07829	4.32845	0.000758038	0.0731263
TAGLN	6550	1.49584	6.41151	0.000769722	0.0738896
HADH	12881	0.493854	5.65894	0.000794844	0.0755766
GINS2	3219	0.779343	4.0195	0.000795015	0.0755766
KASH5	5619	2.20253	-1.29651	0.000799314	0.0756182
MYLK	31537	1.33811	6.34028	0.000809191	0.0761846
EPHB1	5843	-1.36564	1.02762	0.000820011	0.0768338
CD83	6148	-1.06706	3.96125	0.000833413	0.0777178
PAX3	7942	-1.95929	1.94783	0.000841266	0.0780783
H1-2	1711	0.601472	7.84955	0.000850248	0.0785331
PROK1	1393	1.8928	-2.36832	0.0008594	0.0785331
SCN8A	19016	1.26164	3.19437	0.000861593	0.0785331
COL8A1	9408	1.41361	4.28745	0.000862208	0.0785331
CREB3L3	2648	3.32404	-1.44681	0.000876913	0.0795027
MCOLN3	6624	-1.35529	2.94213	0.000892035	0.080501
C14orf39	3431	2.03428	-2.05121	0.00091086	0.0816014
TROAP	3954	0.740701	4.12948	0.000912563	0.0816014
H2BC7	473	0.867825	5.72805	0.000931017	0.0828732
CR2	5030	-3.84856	4.23723	0.000965231	0.0855266
BRIP1	19639	0.783294	5.70169	0.000969561	0.0855266
PKMYT1	4974	0.890904	3.67113	0.000993252	0.0872236
CDT1	2760	0.852472	3.90489	0.000998585	0.0873004
CENPI	6981	0.774924	4.6079	0.00100428	0.0874082
LMNB1	3633	0.610911	5.84498	0.00100955	0.0874783
DOK3	5181	-0.865831	3.42886	0.001016	0.0876489
GAPDHS	1479	-2.19306	-0.898944	0.00103026	0.0884894
KLHL14	4951	-1.87197	0.0690912	0.00103932	0.0888775
ORC1	3121	0.812233	4.22214	0.00104708	0.0891521
STK10	8915	-0.541446	5.94342	0.00107253	0.0909237
FAXC	11682	1.08267	1.59538	0.00108596	0.0911917
SPANXN5	642	2.9507	-2.82498	0.00108922	0.0911917
RFTN1	4769	-1.00872	5.13079	0.00109714	0.0911917
SNTG1	10600	-2.34184	-1.93907	0.0010973	0.0911917
FMO2	6201	-2.03097	4.71872	0.00109942	0.0911917
IGLL1	898	2.45606	-1.3443	0.00110363	0.0911917
GXYLT2	3683	0.62425	3.57486	0.00112569	0.0925013
MYB	5495	1.32576	4.41064	0.00112893	0.0925013
L1CAM	7269	-1.54602	3.32899	0.00115941	0.0944887
FAAP24	2735	0.725833	1.75283	0.00116495	0.0944887
CASQ2	13272	1.12938	1.82012	0.00117099	0.0944887
PIMREG	2797	0.927565	2.29085	0.00117248	0.0944887
DUT	3674	0.450522	4.96539	0.00118242	0.0948989
TMEM47	4040	1.51959	3.88039	0.0011878	0.0949415
DISP3	6120	1.74027	-0.254918	0.00121409	0.0962097
GORAB	11246	0.63889	4.72272	0.00121679	0.0962097
GPR143	2369	-1.16608	2.13719	0.00122302	0.0962097
BCAN	4765	-2.69728	1.2627	0.00122904	0.0962097
PAX5	9570	-2.3615	3.20115	0.0012323	0.0962097
CDH12	5650	-3.053	-2.07595	0.00123716	0.0962097
GPR155	7769	-0.801726	4.5708	0.00123806	0.0962097
FBXL22	3614	1.10666	0.633085	0.00124693	0.0965163
PAFAH1B3	1419	0.775219	3.38619	0.00126172	0.0972764
CENPO	5518	0.555009	4.65329	0.00127497	0.0977781
PODXL2	2175	1.09354	3.38566	0.00127821	0.0977781
ZNF273	8661	-1.1877	5.46354	0.00129787	0.0987495
LEF1	5361	1.02341	3.80724	0.0013055	0.0987495
PCNA	1403	0.677916	6.50032	0.00130604	0.0987495
SEC14L6	3956	-2.75913	1.57331	0.00131821	0.0992863
MAST3	7249	-0.68774	4.41524	0.0013311	0.0998735
TDRD9	5486	2.22388	2.75924	0.00133958	0.0999194
SPC25	1829	0.727471	2.47639	0.0013488	0.0999194
TLCD3B	4932	1.56891	-1.24198	0.00135064	0.0999194
HSD17B6	2272	1.20975	1.42364	0.00135612	0.0999194
GREM1	14784	1.6069	6.52781	0.00136075	0.0999194
TRAF1	4476	-0.928628	4.58992	0.00136233	0.0999194
XCR1	5697	-1.19373	1.37979	0.00136895	0.10003
H1-5	797	0.757432	7.81537	0.00138377	0.100535
ACBD7	3546	1.21497	0.337078	0.00138727	0.100535
RGS5	6624	1.0931	6.28045	0.00139126	0.100535
TMEM106C	3475	0.633837	5.76367	0.00140774	0.101095
OR51G1	966	2.51667	-3.11855	0.00141508	0.101095
DSCC1	2487	0.695823	2.84246	0.00141751	0.101095
TSPAN32	3797	-1.25307	0.656173	0.00141966	0.101095
CRIP3	2482	-1.59916	-0.0627183	0.00142948	0.101426
GCSH	3640	0.574431	2.55079	0.00145721	0.10302
MOGAT1	1176	-3.35768	-1.86666	0.00146754	0.103377
ASTL	2752	-2.03434	0.845652	0.0014868	0.104358
VEPH1	6543	-1.6182	1.0992	0.00149655	0.104668
RANBP1	4620	0.490626	5.68806	0.00151415	0.105522
CHRNB4	4984	1.19171	0.291574	0.00152656	0.10601
H3Y1	982	-6.88032	-0.684034	0.00155729	0.107761
SERTM2	4775	2.18298	-1.44699	0.00158222	0.108742
SKA3	2998	0.70061	3.39866	0.00158257	0.108742
POC1A	2274	0.668187	3.15997	0.00158954	0.108839
CD19	2681	-2.90209	2.20511	0.00160583	0.109571
GCSAM	3750	-1.65946	2.08615	0.00163934	0.111469
GINS1	8017	0.684336	4.70701	0.00167571	0.112769
SYNGR3	3395	1.525	0.877994	0.00167988	0.112769
CCNA2	2748	0.63524	4.99242	0.00168035	0.112769
GPR18	2000	-1.90287	0.426592	0.00168149	0.112769
KIF2C	3646	0.825409	4.96717	0.00170743	0.114118
ENSG00000288716	84	-1.07095	0.568263	0.00175756	0.116226
ZNF695	3756	1.11625	1.91322	0.00175858	0.116226
TAF11L12	1720	-6.29154	-1.17616	0.00176162	0.116226
RMI2	3611	0.724737	3.44386	0.00176271	0.116226
HAO2	1877	-2.49952	-1.63119	0.00178033	0.116891
AQP9	3235	-1.59289	3.64269	0.00178492	0.116891
FRG2C	2080	2.67513	-1.82174	0.0017907	0.116891
PTTG1	1975	0.672284	5.13079	0.0018276	0.118903
PRPS2	2758	0.484213	5.4126	0.00185234	0.120114
SYNPO2	19530	1.60809	7.18409	0.00186787	0.120628
SUSD3	1258	-1.30733	1.2402	0.00187259	0.120628
ENSG00000284512	2892	0.610886	2.21746	0.00188706	0.121132
ALKAL1	1140	2.68109	-1.71844	0.00189279	0.121132
OR7C1	12208	-1.7264	0.159183	0.00190975	0.12182
JPH2	10658	1.35753	2.59464	0.00192536	0.122243
KRT27	1799	-3.67713	1.21683	0.00192888	0.122243
VPREB3	567	-3.11949	0.459092	0.00193782	0.122288
USP44	5372	1.57481	-0.128829	0.00194207	0.122288
H2AC13	495	0.755281	6.13935	0.00199153	0.125
ZNF648	3649	-1.75439	-0.979138	0.00201725	0.126128
KIT	11327	-0.909988	4.88113	0.0020226	0.126128
H2BC13	451	0.780708	5.19707	0.00202882	0.126128
OR3A1	1650	2.22931	-2.54924	0.00205722	0.126906
NIBAN3	6915	-2.27423	1.70594	0.00205992	0.126906
IL16	12481	-1.02887	5.2366	0.0020608	0.126906
GNAT1	3936	-2.00739	0.0279289	0.00206725	0.126906
DSN1	2739	0.520014	4.64887	0.0020837	0.127388
PLK4	4479	0.617345	4.49568	0.0020895	0.127388
TDRKH	5092	0.728145	3.12047	0.00209463	0.127388
SPNS3	2677	1.30228	0.179966	0.00213132	0.129219
SLC49A3	2474	-1.04177	2.64127	0.00213971	0.129327
MOV10L1	6826	1.40576	2.01796	0.00216209	0.130274
GINS4	5447	0.744109	3.8059	0.00216869	0.130274
PRAMEF2	1642	-5.77602	-1.86983	0.00219624	0.131202
SPMAP2L	1796	-1.73672	-1.48201	0.00219753	0.131202
HSD3B1	2443	-3.81039	-1.90517	0.00222948	0.132705
TRIM49	2163	-5.72759	-0.0245303	0.00226441	0.13434
TMEM213	4813	-4.62529	-1.43909	0.00227467	0.13434
UHRF1	5145	0.766465	5.27292	0.00227839	0.13434
C4orf17	3253	3.24069	-2.46039	0.00228439	0.13434
TYRP1	3736	-2.52603	6.63289	0.00229482	0.134549
KCNK12	14022	-1.7888	-0.970918	0.00231048	0.135063
MCM2	4902	0.801526	6.24167	0.00231774	0.135084
WNT9B	6909	-1.55353	0.684115	0.00233574	0.135623
H2BC3	943	0.906607	5.05189	0.0023475	0.135623
BARHL2	2044	3.28643	-2.66828	0.00234776	0.135623
FAM241B	1350	0.975156	0.738293	0.00237	0.136157
KHDRBS2	2912	-2.09798	-1.35121	0.00237091	0.136157
H1-1	756	1.05456	3.66353	0.00237905	0.136225
CCNB2	2753	0.686547	4.49651	0.00240721	0.137436
ZWINT	2377	0.691761	5.23093	0.00242798	0.138219
KRT25	1669	-4.69777	1.88322	0.00244181	0.138331
CNN1	2837	1.94081	4.81612	0.00244409	0.138331
TRPM1	7339	-2.54775	4.39657	0.00247466	0.139405
NETO2	7429	0.716539	4.94562	0.00248211	0.139405
NUSAP1	3608	0.719039	6.10492	0.00248442	0.139405
SYN3	10168	1.52131	-0.769451	0.00251358	0.140639
ZCWPW1	3318	0.873097	2.55217	0.00254384	0.141843
NEXN	4436	1.38467	2.57716	0.0025558	0.141843
WDR76	4054	0.704536	5.22053	0.00255684	0.141843
CENPS	1748	0.592887	2.85822	0.00257281	0.141966
CTXND1	6893	-2.08039	-0.0797527	0.00257795	0.141966
CORO2B	3975	-1.2156	0.395895	0.0025808	0.141966
WFDC1	8578	1.16036	2.0633	0.00258811	0.141969
CA3	2279	-1.27926	0.401877	0.00261807	0.14265
NGFR	4141	-1.09443	2.79923	0.00261988	0.14265
CACNB4	35957	-1.38824	4.66314	0.00262238	0.14265
HSPB7	3193	1.75724	1.06947	0.00264781	0.143635
TRIM49B	2162	-6.15064	-0.121322	0.00266355	0.143652
DTL	4923	0.828987	5.01964	0.0026668	0.143652
ADRA2B	3696	-2.34299	-0.0268752	0.00267062	0.143652
CENPS-CORT	2244	0.589961	2.78341	0.00267747	0.143652
ESD	3527	0.352573	5.60986	0.00269332	0.144107
LSM2	1059	0.542877	3.96032	0.0027148	0.144646
RNF212B	2179	1.71481	-2.54931	0.00271842	0.144646
COL24A1	9568	-0.969853	1.55709	0.00273045	0.144646
TNNC1	1141	-1.45547	-0.436283	0.00273324	0.144646
H2BC12	1879	0.582588	7.27655	0.00274033	0.144646
MAD2L1	5517	0.674393	4.15479	0.00276944	0.144931
SOX4	4869	0.734221	5.70329	0.00278835	0.144931
CORT	914	0.719099	-0.703628	0.0027894	0.144931
AWAT1	1466	-3.14034	-1.3403	0.00279674	0.144931
ALDH1A3	5836	1.29142	6.86709	0.00279859	0.144931
FFAR1	5597	-2.40408	-1.27039	0.0027998	0.144931
FCAMR	3541	-2.98661	1.35444	0.00280277	0.144931
DDX25	11036	1.57357	-0.984534	0.00280493	0.144931
FCRL3	6450	-2.20212	2.92026	0.00282686	0.14568
CENPK	4309	0.659248	4.39235	0.00285656	0.146824
MSRB3	7405	1.0549	4.26844	0.00287503	0.147255
SVEP1	14191	1.24178	4.91097	0.00288089	0.147255
PRKCA	11175	0.673134	5.33064	0.0028875	0.147255
YWHAH	2392	0.390315	6.17014	0.00290288	0.147655
NKX3-1	3278	1.10056	1.94235	0.00293602	0.14881
CAPN3	12774	-0.635874	5.76188	0.00294699	0.14881
PCLAF	3675	0.798599	4.43913	0.0029544	0.14881
TAF11L11	1734	-4.7318	-0.939354	0.00295599	0.14881
LRR1	2295	0.531599	3.87938	0.00302869	0.15182
CCL22	2917	-1.07887	3.08277	0.00303128	0.15182
H3C2	511	0.732222	6.75431	0.0030479	0.152263
OR7A5	2171	-2.03383	-1.15694	0.00305755	0.152356
MT1H	723	1.43486	-0.607574	0.00306884	0.152531
LMOD1	3927	1.49117	4.3009	0.00307948	0.152672
H3C8	496	0.763451	5.82888	0.00310498	0.153086
ITGB3BP	5863	0.539141	4.3498	0.00312725	0.153086
ZSCAN4	2246	-2.19151	-0.977664	0.00313198	0.153086
NEK2	3095	0.729632	3.64703	0.00313412	0.153086
CGA	1984	-3.03563	-2.68809	0.00313573	0.153086
H2AZ1	2270	0.562658	6.81808	0.00315136	0.153086
ENSG00000188897	12191	-0.888268	2.71995	0.00316251	0.153086
CLSPN	9591	0.730013	5.21114	0.00316835	0.153086
SFRP5	1883	-2.63697	-2.32881	0.0031796	0.153086
CDK1	3909	0.658959	5.53716	0.0031859	0.153086
L3MBTL4	7959	-0.648445	4.5474	0.00318948	0.153086
LACTB2	1932	0.556236	3.42637	0.00319723	0.153086
TPX2	3605	0.65999	5.91959	0.00321026	0.153086
CHRNA5	3623	0.714131	2.03288	0.00321523	0.153086
H2BC8	489	0.700462	6.24011	0.00321814	0.153086
EFNB3	3216	-1.23774	0.803633	0.0032238	0.153086
HJURP	3821	0.632976	4.16432	0.00322466	0.153086
DHRS2	7527	1.76093	1.40294	0.00323083	0.153086
PLXNC1	10033	-0.66328	5.45399	0.0032456	0.153086
RAD9B	4648	0.89204	1.30446	0.00325428	0.153086
FANCI	17853	0.609413	6.42153	0.003261	0.153086
ARC	2993	-1.81436	1.46966	0.00327064	0.153086
CHAF1B	5104	0.668885	3.95027	0.00327952	0.153086
GABRB3	13845	1.90069	1.45698	0.00328179	0.153086
RAB23	4919	0.605681	4.27965	0.00328327	0.153086
CLEC17A	3116	-2.39964	0.86364	0.00330921	0.153751
SLC16A8	2303	1.29851	-1.15006	0.00331324	0.153751
H2BC15	4265	0.61474	4.77712	0.00333021	0.154174
S1PR2	3643	-0.786908	3.06069	0.00334819	0.154415
H2BC14	468	0.797946	5.30251	0.00335119	0.154415
APOA1	1096	-1.52513	-2.16427	0.00336183	0.154445
HLTF	6024	0.656027	5.4905	0.00336762	0.154445
SYNC	3722	0.837235	2.7763	0.00339535	0.155353
BACH2	10868	-1.30569	3.84778	0.00342131	0.155958
SYT14	14480	-1.47485	-0.534148	0.0034245	0.155958
PDCD1	2191	-1.34742	1.29458	0.00344618	0.156581
STYXL2	4274	2.08812	-2.0931	0.00348526	0.15799
PPM1N	3220	-1.73204	2.55994	0.00350331	0.15816
TNFRSF13C	3923	-1.39358	2.5778	0.00350927	0.15816
PPP2R2B	13610	0.920645	2.15496	0.00351324	0.15816
H1-3	776	0.6132	6.72426	0.00352955	0.158279
RFC4	2997	0.642989	4.61411	0.00353204	0.158279
OR5P2	969	-2.39034	0.06409	0.0035571	0.159038
AURKB	2241	0.703402	4.03463	0.00356523	0.159038
PPP1R27	1449	-2.09286	-0.993214	0.00358301	0.159468
LGI3	4509	-1.49983	1.85463	0.00359292	0.159547
OCA2	3256	-1.45302	3.23441	0.00361873	0.160329
KCNMB1	6036	1.11065	1.69603	0.00363782	0.160812
MFAP3L	8741	-1.50484	4.56988	0.00365924	0.161226
ATAD2	7100	0.64745	6.64331	0.00366366	0.161226
ESCO2	7805	0.665934	4.04574	0.00368538	0.161302
PRAMEF9	2465	-4.22378	-2.62293	0.00368585	0.161302
SAP30	1309	0.561664	2.46076	0.0036901	0.161302
ZC3H12D	6686	-1.30486	3.17969	0.00370172	0.161449
NPHS1	6717	-2.63604	-0.826329	0.0037514	0.163253
HSD11B1	1512	-1.34277	0.856651	0.00376952	0.163677
RBL1	5956	0.529654	5.44863	0.00379077	0.164077
NUP62CL	1867	0.718891	2.8072	0.00379548	0.164077
CHEK1	5600	0.549222	4.64849	0.00384895	0.166005
GAL	1300	-3.42656	0.0518137	0.00385703	0.166005
CENPF	12471	0.678272	7.33891	0.0039039	0.167297
MYOM2	7056	-1.27436	1.52082	0.00390541	0.167297
TRIM63	2576	-1.70835	0.46209	0.00391268	0.167297
POU2F2	9072	-1.28816	3.33826	0.00393703	0.167541
ERFE	3584	1.23642	-0.90844	0.00394566	0.167541
BRCA2	14435	0.560232	5.66493	0.00394625	0.167541
BRSK2	6903	1.61983	-1.36575	0.0039526	0.167541
WDR72	8573	-3.0305	2.57476	0.00398616	0.168598
EME1	3294	0.738915	2.34091	0.00400028	0.168608
KRTAP12-2	739	-3.21739	-2.47469	0.00402155	0.168608
OR1N2	1103	1.59199	-2.42322	0.00402282	0.168608
SLC30A2	3483	-1.69157	-1.31687	0.00402888	0.168608
TRIM71	8704	1.66256	-1.67352	0.00402945	0.168608
ZIC2	3290	1.49974	1.01617	0.00406372	0.169457
TUBA1B	3574	0.514684	8.58641	0.00406849	0.169457
CABCOCO1	1821	1.48071	-1.6421	0.00408794	0.169457
DMBX1	5050	1.64229	-0.792098	0.0040894	0.169457
H4C14	1878	0.873373	0.463014	0.00409301	0.169457
ILDR2	13946	1.38817	0.630855	0.00410711	0.169682
SLC45A2	3223	-1.56168	0.192512	0.00414134	0.170513
HMGN2	4756	0.453463	6.85246	0.00415846	0.170513
ELOVL3	1400	-2.06338	0.865242	0.00415865	0.170513
CIT	28605	0.617184	6.01931	0.0041687	0.170513
MKX	4107	1.32992	0.0378717	0.00417271	0.170513
MCM6	4135	0.613524	6.24181	0.00417945	0.170513
IRF8	7847	-1.25405	4.72041	0.00418922	0.170556
RAD18	6984	0.397929	4.77312	0.00425362	0.172195
KIF4A	4573	0.660889	4.83981	0.00425442	0.172195
STC1	4134	1.29145	3.89493	0.0042699	0.172195
IL12RB2	7496	0.767539	4.11126	0.00427526	0.172195
IL34	2233	-1.00952	2.62031	0.0042863	0.172195
C4orf46	3630	0.540075	3.19119	0.00428738	0.172195
C10orf90	5659	-1.54793	0.0568453	0.00430153	0.172195
ENSG00000285920	3451	0.603901	6.41187	0.0043108	0.172195
DEF8	5793	-0.490434	5.36925	0.00431644	0.172195
SOX8	5536	-1.57793	0.0380535	0.00432167	0.172195
ASPM	11994	0.643942	6.82459	0.00432619	0.172195
TTC36	1009	-0.815316	-0.417553	0.00434387	0.172548
CIP2A	4579	0.600138	4.39837	0.00435612	0.172568
TIMELESS	5851	0.588394	5.74551	0.004362	0.172568
MATK	4138	-0.948193	0.806513	0.00442862	0.17485
STAC2	3430	-2.05043	0.319391	0.00452066	0.178125
LEUTX	901	-5.44663	-2.06773	0.00453115	0.17818
KNTC1	11325	0.527875	6.99402	0.00457824	0.17946
SPATA4	2437	2.01094	-2.8146	0.00458921	0.17946
SP140	5582	-1.37405	3.71172	0.00459119	0.17946
BMP8B	4826	0.777732	2.65021	0.00461665	0.180095
ENSG00000288634	159	-0.587732	2.43783	0.00464249	0.180405
AR	12818	-1.19983	5.09754	0.00464482	0.180405
RADX	4850	0.859138	2.32137	0.00465222	0.180405
CD180	5668	-1.71682	2.982	0.00469354	0.181647
ADIPOQ	4599	-4.488	1.58624	0.00474267	0.183187
CFL2	4942	0.830764	3.84611	0.00476937	0.183855
MYH11	17946	1.74446	7.90216	0.00478442	0.184073
TTC23L	5577	-1.11308	-0.53605	0.00480609	0.184544
ALDH1B1	3117	1.24457	3.8118	0.0048632	0.186183
H4C13	387	0.799443	5.36142	0.00486777	0.186183
OR5P3	1193	-2.23706	0.276608	0.0048971	0.186939
CDKN2A	3885	1.1931	4.23867	0.00492767	0.187659
TOGARAM2	10673	-0.944494	0.941408	0.00494435	0.187659
PLIN1	3795	-1.79415	1.09006	0.00494471	0.187659
ETV3L	2100	-1.70989	-2.21603	0.00497819	0.188232
PERM1	3561	-1.49701	-1.22149	0.00497903	0.188232
NEIL1	6939	-0.955638	3.87801	0.00501608	0.188911
RAD51C	16404	0.464063	4.12586	0.00501627	0.188911
GPN3	2593	0.460971	3.46627	0.00505795	0.189935
SPDYE5	3281	2.35976	-3.06776	0.0050639	0.189935
GLRB	3391	1.21292	-0.478472	0.00507595	0.189935
TTK	4579	0.634873	4.76793	0.00509808	0.189935
MDGA2	8404	-1.75405	-0.591247	0.00510062	0.189935
H2BC5	861	0.547485	6.70872	0.00510166	0.189935
CDCA5	3901	0.688806	4.00836	0.00513787	0.190505
TRIM43B	1650	-6.01091	-0.691277	0.00514277	0.190505
MND1	1511	0.73888	2.21359	0.00514616	0.190505
IL24	1979	2.22203	2.42321	0.0051829	0.191503
XKR9	3931	1.27384	1.91858	0.00519461	0.191575
ENSG00000260643	3177	0.482553	2.57444	0.00521336	0.191598
TMPO	8516	0.455665	7.32659	0.00521853	0.191598
C11orf21	4074	-1.11883	0.976255	0.0052246	0.191598
GLRA3	9526	-2.23941	-1.53624	0.00524939	0.192147
H2AC7	510	0.668226	5.6452	0.00526058	0.192198
TMEM270	974	-4.11283	-1.53058	0.00529111	0.192953
ZWILCH	4851	0.482581	4.95094	0.00531155	0.193339
CENPU	3483	0.589642	5.36238	0.00532227	0.193369
DYNC2I2	2672	0.665946	5.26188	0.00538635	0.19513
KCNH2	7419	1.63583	0.863056	0.00539739	0.19513
PRAMEF10	1525	-4.30485	-2.58083	0.00540061	0.19513
PXMP2	1421	0.564425	3.10047	0.00541616	0.195244
ABCC2	7837	-0.870324	2.30443	0.00542373	0.195244
BANK1	6144	-1.52198	3.34346	0.00547555	0.196748
SSU72L6	1348	-3.86871	-2.49744	0.00550827	0.197202
SCARB1	14887	-0.576237	4.72687	0.00552265	0.197202
SLC16A10	11237	-1.43649	5.25583	0.00552587	0.197202
HAMP	2862	-1.00806	-0.47242	0.00552847	0.197202
BCAS4	2084	-1.29704	1.5684	0.00554482	0.197385
MIS18A	1694	0.54564	3.38475	0.00555375	0.197385
MS4A1	4770	-2.43351	4.43216	0.00561014	0.199028
H2AC4	527	0.787761	4.36374	0.00567347	0.200911
STPG3	1611	-3.05294	-1.67484	0.005686	0.200991
TLX3	1534	2.42506	-2.18393	0.00570672	0.20136
APOB	14828	-1.96282	2.21884	0.00572835	0.201726
P2RX5	4031	-1.96093	3.05618	0.00574473	0.201726
BIRC7	1550	-1.59375	-1.74317	0.005748	0.201726
SLC36A3	4979	-2.51198	-2.87947	0.00576084	0.201815
RIPPLY3	2183	1.44775	-0.61006	0.00579815	0.201907
MMS22L	21793	0.491828	5.81414	0.00579925	0.201907
SMC2	6470	0.522271	6.19804	0.00581455	0.201907
ACAN	10914	1.23322	1.83942	0.00581563	0.201907
PNMA2	5564	1.26534	0.386816	0.00581761	0.201907
ORC6	4309	0.602031	3.60586	0.00582534	0.201907
NSD2	20352	0.40184	7.32129	0.00583783	0.201983
PCDHGA8	8657	-0.620202	4.79387	0.00584839	0.201991
FCRL1	6104	-2.35688	2.72473	0.00592865	0.203789
CKS2	616	0.650625	4.37633	0.0059341	0.203789
DCD	878	-7.05081	2.42749	0.00593644	0.203789
BRME1	3840	0.750945	3.52105	0.00594458	0.203789
YBX1	3395	0.399655	8.16359	0.00595248	0.203789
GPD1	3822	-1.68153	0.915113	0.00596452	0.203845
CEP164	12896	-0.373457	5.86057	0.0060175	0.204312
CDC45	2978	0.660117	4.13953	0.00601934	0.204312
KNSTRN	3696	0.489908	4.46413	0.00602151	0.204312
SLC24A5	4760	-2.06373	1.90992	0.00603187	0.204312
SPC24	2839	0.623259	3.59206	0.00603273	0.204312
ACAT2	2639	0.650759	6.12945	0.00604079	0.204312
QPCT	2676	-1.00132	3.84613	0.00607587	0.205144
KRTAP10-3	1006	-3.30513	-2.83923	0.00611298	0.206042
CDNF	1703	-0.804949	0.251211	0.00612483	0.206087
SGO1	3742	0.622767	3.38117	0.00613779	0.206169
TRIM48	1467	-5.84488	-1.1583	0.00622215	0.208645
CARMIL3	6657	-1.12066	3.47453	0.00625067	0.209003
CDKN2C	3018	0.674479	3.81814	0.00625418	0.209003
RAD51AP1	2557	0.633873	3.60306	0.00630067	0.21001
ZPBP2	2257	2.27666	-1.63162	0.00630576	0.21001
SLC46A2	2465	-1.76527	2.18914	0.00632177	0.210185
BAG2	6651	0.921226	3.12403	0.00633555	0.210286
VBP1	1948	0.40741	4.92069	0.00635394	0.21054
C18orf54	6175	0.539829	3.41702	0.00640178	0.211767
XRCC2	6448	0.602164	3.94286	0.00642277	0.212031
H2AC12	457	0.665742	5.75947	0.00643143	0.212031
KNL1	10250	0.577209	5.92841	0.00649298	0.213695
NEIL3	2914	0.643986	3.10252	0.00650784	0.213695
MCM8	7691	0.472199	5.53785	0.00651463	0.213695
FOSB	5553	-1.6333	6.25586	0.00655434	0.214638
DLGAP5	3597	0.596952	4.77949	0.00658682	0.215342
H2BC21	2224	0.530108	6.37611	0.00664087	0.216747
APLP1	3550	1.04804	1.0128	0.00665754	0.21693
ENSG00000282988	2110	0.640066	6.65627	0.00667359	0.217091
BEST1	8688	-0.817913	1.84102	0.00668478	0.217095
CD3G	3836	1.16001	2.63671	0.00670594	0.217421
H3C7	494	0.707673	6.09577	0.00672141	0.217488
KRTCAP2	3814	0.393961	5.12177	0.0067302	0.217488
TRIM51G	1510	-4.87612	-2.33147	0.0067472	0.217542
NFATC2	8286	-0.689546	4.9994	0.00675409	0.217542
TFAP2B	6155	-2.14562	1.40697	0.00686371	0.220579
TK1	1845	0.617967	4.95787	0.00688202	0.220579
C21orf58	5315	0.62518	3.93308	0.00688217	0.220579
NUP54	15569	0.301395	5.65965	0.00691473	0.22126
MELK	3087	0.618103	4.99477	0.00695692	0.222247
CCL27	973	-2.04426	1.95554	0.00697177	0.222358
CCNF	6309	0.612425	5.01568	0.00698755	0.2225
XYLB	6327	0.574317	3.60011	0.00700442	0.222675
CENPJ	5816	0.444736	4.95126	0.00703023	0.223133
MESP2	1809	1.20655	0.339505	0.00708254	0.224038
CA4	2418	2.08953	2.80828	0.00708651	0.224038
CACYBP	4611	0.401076	5.72968	0.00709306	0.224038
CDC25A	4145	0.649138	3.8398	0.00711122	0.224095
IL17RB	3044	1.10236	2.58294	0.0071251	0.224095
CYP24A1	3988	1.17383	4.49733	0.00712921	0.224095
FLNC	9652	1.21396	5.23712	0.00714114	0.224111
SKA2	3233	0.479807	5.11892	0.0071995	0.224424
ZNF367	3687	0.610943	4.08376	0.00720426	0.224424
TEX14	5325	-1.30628	-0.0800604	0.00720497	0.224424
NPPC	1075	-2.05599	-1.77981	0.00720539	0.224424
GABBR1	8454	-0.79241	5.72529	0.00721955	0.224424
H2AC14	476	0.68138	5.34265	0.00721988	0.224424
H3C1	508	0.721283	4.44947	0.00723385	0.224502
KLHL6	10543	-1.43538	4.66984	0.00724633	0.224533
ASIC1	5745	0.892921	1.11025	0.00729176	0.225344
EXO1	4137	0.681349	4.18609	0.00731839	0.225344
TRIM43	1699	-4.47636	-1.74453	0.0073358	0.225344
TPCN2	7253	-0.465754	4.64245	0.00733688	0.225344
ITGA1	18545	0.836804	5.96992	0.00734048	0.225344
ELL3	2500	-0.573268	4.23944	0.00734786	0.225344
SLC22A25	10252	1.44124	-0.420339	0.00735305	0.225344
TLR9	3352	-1.4146	0.235565	0.00739613	0.226042
E2F2	5462	0.689622	5.02245	0.00741939	0.226042
CEP55	3291	0.605363	4.83782	0.00742179	0.226042
GREP1	7927	1.606	0.276993	0.00743184	0.226042
CENPH	2218	0.602173	3.24191	0.00745409	0.226042
RHNO1	2644	0.394727	4.12423	0.00745604	0.226042
VRTN	3678	-2.11169	-2.41443	0.00749343	0.226042
KIF14	7294	0.63414	4.97447	0.0075041	0.226042
GALNTL6	9241	-1.60373	0.140292	0.0075225	0.226042
ERCC6L	4344	0.684682	3.23816	0.00754117	0.226042
UBE2S	2799	0.668572	4.0777	0.00754333	0.226042
C3orf70	7159	0.92814	3.25873	0.00755451	0.226042
TLR10	4218	-1.64019	2.50053	0.0075617	0.226042
TOP2A	6374	0.562004	7.38387	0.00757998	0.226042
RIMS2	15920	1.0444	4.74964	0.00758231	0.226042
RBBP4	9470	0.350412	7.33067	0.00759284	0.226042
OR7D2	3461	-2.32468	-2.1239	0.00760555	0.226042
DTYMK	2399	0.482608	4.39615	0.00761544	0.226042
GLS2	4141	0.855484	2.61525	0.00762417	0.226042
MCM7	4960	0.510118	7.05098	0.00762537	0.226042
LTB	1535	-1.49572	2.56146	0.00763468	0.226042
ACOT12	2453	1.78781	-2.21593	0.00765364	0.226042
BCL2L10	1319	0.953495	2.08857	0.00765397	0.226042
MYBL2	2776	0.724823	5.02094	0.00766478	0.226042
BUB1B	4463	0.570413	4.98993	0.00768734	0.226042
WBP1L	7833	-0.422942	6.19002	0.00769354	0.226042
H2BC9	462	0.597668	6.20868	0.00770148	0.226042
IL12RB1	4291	-1.08854	2.21712	0.00770312	0.226042
TRIP13	3319	0.694867	3.73062	0.00771055	0.226042
TAF9B	2735	0.478719	3.77388	0.00772778	0.226082
KIF18B	4717	0.616498	4.32326	0.00773502	0.226082
CCNA1	2251	-1.97546	-0.600213	0.00776031	0.226309
RORA	17023	-0.995039	8.25484	0.00776785	0.226309
KRTAP16-1	1610	-4.76234	-1.72784	0.00779226	0.226309
LIN28B	5943	2.57813	-1.30072	0.00779573	0.226309
AURKA	2928	0.620125	4.31229	0.00780634	0.226309
ENSG00000286235	5862	0.355313	5.56193	0.00781211	0.226309
H1-4	787	0.465779	7.80025	0.00783598	0.226665
GJA5	3288	0.969074	2.08368	0.00789007	0.227893
HMGB2	2401	0.598363	6.25431	0.0079304	0.228708
TSPEAR	4462	-1.82071	-0.650576	0.00797438	0.228708
PCDHGB4	6902	-0.615688	4.76041	0.00797519	0.228708
PLK1	4760	0.519677	4.18649	0.00798085	0.228708
SCCPDH	2141	0.686904	4.09228	0.00798683	0.228708
GAN	15774	-0.729449	7.90918	0.00799827	0.228708
KANK2	7635	0.589135	5.24473	0.00800005	0.228708
LSM4	2861	0.438397	5.32921	0.00802505	0.229088
FEN1	2198	0.549037	5.18618	0.00805367	0.229198
C9orf40	2351	0.500139	2.55098	0.00805685	0.229198
CCDC15	4823	0.60707	3.82665	0.00806693	0.229198
C3orf20	3452	-1.15871	-0.529475	0.00807569	0.229198
ORC3	4205	0.329316	4.85291	0.00811132	0.229555
CLDN10	3385	-2.5577	-0.593772	0.00811452	0.229555
CDKN3	1829	0.612036	3.11863	0.00812344	0.229555
TMEM202	1391	-4.13258	-1.92236	0.00819628	0.231279
TCL1B	1858	-3.1089	-2.66575	0.00823771	0.232026
FANCG	5553	0.516194	4.92488	0.00824645	0.232026
PRIM2	5652	0.445759	4.74453	0.00826929	0.232154
H3C10	1250	0.649781	6.13429	0.00828246	0.232154
PIWIL1	5280	1.7511	0.499104	0.00828655	0.232154
UQCRHL	2180	0.525889	3.67145	0.00833024	0.232879
CFAP144P1	1595	-2.19152	-2.63308	0.00833621	0.232879
PARPBP	4747	0.491311	3.87398	0.00842634	0.235061
PARP2	4062	0.402314	4.47495	0.00845785	0.235536
GSX1	1823	2.19028	-3.12361	0.00846743	0.235536
CLIC4	4467	0.527186	6.96508	0.00848139	0.23559
ITPKA	2093	1.33557	0.247219	0.00851057	0.236066
RPA3	3232	0.537139	3.93768	0.00853142	0.236309
CCNB1	2433	0.583142	5.66068	0.00862454	0.238551
KBTBD12	5818	1.9811	1.74963	0.00866409	0.239284
PCSK9	6105	0.853587	4.52511	0.00867548	0.239284
F5	9373	-1.38091	2.54431	0.00870778	0.239837
KRT28	1692	-2.58555	-0.69387	0.00876558	0.240885
H2AC16	482	0.686842	4.99144	0.00877043	0.240885
KRT35	1768	-2.39292	0.42062	0.00878853	0.241044
IQCA1L	2826	-2.19897	-2.56116	0.00882209	0.241542
DLG2	28206	-1.02984	3.63354	0.00883942	0.241542
CSF3	2220	1.84117	0.920861	0.00885233	0.241542
FMO1	3602	1.22926	2.2496	0.008856	0.241542
BLK	4984	-2.33425	2.3328	0.00888556	0.241686
GARIN1A	6920	-0.598199	2.77783	0.00888596	0.241686
C17orf58	2436	0.463693	2.13484	0.00891566	0.242157
ACVR2B	15705	0.48234	4.47473	0.00894857	0.242714
RNASEH2A	2056	0.6574	4.23955	0.00899265	0.243324
NFATC1	9068	-0.840389	3.60939	0.0089959	0.243324
TUBB	4071	0.459325	8.99057	0.00901289	0.243447
USP1	3869	0.405885	6.22851	0.00903404	0.243683
NEURL1	5229	1.37431	2.32044	0.00908306	0.244668
CGAS	4174	0.583838	4.30201	0.00915955	0.246126
CNTLN	11064	0.498938	4.52687	0.00916672	0.246126
SLC34A2	5045	-2.68037	1.18602	0.00917491	0.246126
EFCAB11	8302	0.433851	3.30763	0.009232	0.247319
THYN1	2119	0.389694	4.0082	0.00926447	0.247595
H3C12	858	0.670371	6.57404	0.00927315	0.247595
GPR12	5299	-3.04427	-1.80341	0.00928023	0.247595
HAND2	3601	2.0999	-2.02259	0.00932613	0.248481
FANCD2	11855	0.498644	5.48769	0.00936763	0.249157
FUT7	1662	-1.12051	0.21147	0.00937696	0.249157
IL21R	5457	-1.20233	3.32886	0.00942778	0.250168
DERA	2813	0.361934	5.22277	0.0094654	0.250573
BFSP2	2009	-1.94717	-1.74047	0.0094686	0.250573
BUB1	6304	0.551826	5.08549	0.00950216	0.250916
GMNN	2476	0.459273	4.52966	0.00951604	0.250916
PCDHGB6	6778	-0.611949	4.90786	0.00954824	0.250916
SLC2A4	3995	1.19199	0.901984	0.00955539	0.250916
AADAC	1632	-1.8962	2.14216	0.00955939	0.250916
RB1	6445	0.424826	6.51036	0.00958047	0.250916
FBXO5	3856	0.505879	3.92631	0.00960397	0.250916
FIRRM	5970	0.511745	4.48301	0.00962482	0.250916
MEIOC	8611	1.0758	-0.956557	0.0096258	0.250916
MMP17	4001	-1.1735	2.10942	0.00963977	0.250916
RFC2	2211	0.465607	4.93544	0.00965366	0.250916
ATP6V1G2	2165	-0.917791	-0.852836	0.00965663	0.250916
CPHXL	1359	-3.89407	-2.7195	0.00966616	0.250916
EDIL3	5825	0.925668	4.63246	0.00968921	0.250916
H4C9	1359	0.70801	4.69836	0.00969225	0.250916
NPY4R2	2033	1.80399	-0.994774	0.00969272	0.250916
THBS4	4605	1.39888	1.91057	0.00969939	0.250916
CDC20	2012	0.703677	5.08467	0.00976122	0.252182
HACD3	7094	0.344507	5.9814	0.00978129	0.252283
SSU72L5	1071	-3.51295	-2.81036	0.00979088	0.252283
RAB44	4259	-1.35513	1.40509	0.00985683	0.253648
ZGRF1	9103	0.449471	4.89053	0.0099215	0.254974
PNCK	5077	1.20663	0.68128	0.0099344	0.254974
FAM81B	2473	-2.87868	-2.65039	0.00997474	0.255675
MAP7D2	4366	1.09494	2.51825	0.0100315	0.256364
PGRMC1	1919	0.323013	5.93917	0.010032	0.256364
TMEM258	3082	0.470438	4.96451	0.0100409	0.256364
KRTAP12-1	588	-2.62625	-2.19578	0.0100574	0.25645
EML6	16317	-0.802715	4.91738	0.0100754	0.256576
CPSF4L	1528	-1.8617	-0.969163	0.0101164	0.257284
CNPY1	4060	1.77115	-2.26339	0.0101395	0.257512
CDON	19924	-0.87987	4.95937	0.0101516	0.257512
MCOLN2	3442	-0.947432	3.16303	0.0101796	0.257889
NYAP1	3589	-1.02887	-0.835477	0.01021	0.258323
PDZD11	5117	0.388452	4.53296	0.0102233	0.258327
FANCC	18465	0.426914	5.03491	0.0102377	0.258356
CDK6	12239	0.756265	7.35612	0.0102655	0.258532
POLD3	5501	0.378626	5.39196	0.010271	0.258532
NCAPG2	7105	0.510741	5.87131	0.0102934	0.258763
HSPA12A	21113	-0.499551	4.92917	0.01033	0.259349
FCRL2	5058	-2.21491	2.41798	0.0103824	0.259918
CHST12	16116	-0.668131	4.77325	0.0103905	0.259918
CENPN	5677	0.469491	4.54352	0.0104065	0.259918
KIF20A	3852	0.579553	4.98405	0.0104147	0.259918
FCHO1	7319	-0.993395	3.51559	0.0104274	0.259918
MCMDC2	6354	0.774057	0.813603	0.0104413	0.259918
SSU72L2	1066	-4.52246	-2.49126	0.0104456	0.259918
NR1D1	2630	-0.899795	4.24508	0.0104777	0.260277
NABP2	2201	0.397117	4.00881	0.0104866	0.260277
KIF4B	4387	0.697384	0.0318182	0.0105022	0.260334
CHRM2	8339	2.12774	0.132744	0.0105367	0.260859
AQP12A	1685	2.28509	-3.07462	0.0105799	0.261599
PPIH	5095	0.369818	4.85854	0.0106446	0.26194
EVC2	5501	-0.555492	3.91877	0.0106494	0.26194
NFIL3	2718	0.601681	4.58278	0.0106497	0.26194
ARHGAP11A	6406	0.481452	5.48344	0.010668	0.26194
THSD8	1769	0.647884	4.22468	0.0106695	0.26194
MLANA	2996	-2.11125	3.70114	0.010674	0.26194
MYBL1	7239	-0.892894	3.33581	0.0107175	0.262253
RFPL4B	1898	-3.14971	-2.37879	0.0107227	0.262253
HTR6	3800	-1.53997	-1.74259	0.0107269	0.262253
TNNI1	7488	-1.40911	-1.61925	0.0107528	0.262464
PPIL1	1589	0.403214	4.35325	0.0107623	0.262464
CYP11B2	2936	2.18148	-3.11018	0.0108106	0.263039
RIPOR2	9435	-1.11675	4.6216	0.0108183	0.263039
MCM10	5456	0.631115	4.27133	0.0108429	0.263039
CDCA2	3697	0.613755	4.5485	0.0108502	0.263039
RHBDL3	5746	1.04331	1.38627	0.0108531	0.263039
DNAJC9	3218	0.407119	5.66714	0.0108687	0.263091
PGLYRP2	3107	-1.57696	-0.0722538	0.0108974	0.263461
TAS2R60	957	-1.2313	-1.06572	0.0109156	0.263576
WNT3	5391	-1.38605	4.27049	0.0109462	0.263591
ENSG00000283599	1994	-1.48256	-2.50351	0.0109567	0.263591
C1QTNF3	4547	0.819568	3.2745	0.010967	0.263591
MRPL37	2549	0.390224	5.59275	0.0110041	0.263591
KIRREL2	3409	1.73721	-1.10311	0.011009	0.263591
KRTAP10-7	1578	-4.21142	-2.52479	0.0110101	0.263591
MATN4	2466	-1.91385	-0.843249	0.0110104	0.263591
H4C8	2163	0.585165	6.79922	0.0110394	0.263962
CEP78	14355	0.388217	5.45087	0.0110663	0.264282
HTR2C	4842	-3.68525	-1.61811	0.0111056	0.264616
KIF24	6479	0.56677	4.19697	0.0111073	0.264616
H3C4	2123	0.613878	5.70701	0.0111669	0.265712
CXCR5	4293	-2.35421	1.80301	0.0112246	0.266761
IQGAP3	6742	0.615139	5.90648	0.0112617	0.267101
AUNIP	2408	0.723589	2.63128	0.0112671	0.267101
AKAP17A	8140	1.23231	-2.1324	0.0112864	0.267101
PRR11	6743	0.571512	4.95903	0.0112993	0.267101
AQP7	5253	-1.33768	0.893175	0.0113071	0.267101
PLCG2	21851	-0.76344	5.8399	0.0113265	0.267238
SLC26A11	4912	-0.522821	3.2009	0.0113441	0.267261
ATAD5	7079	0.486144	5.10755	0.0113697	0.267261
ASGR2	2490	-1.03375	-0.23372	0.0113832	0.267261
DCLRE1B	4721	0.451767	3.8142	0.0113899	0.267261
CEP70	4409	0.505055	4.89908	0.0113957	0.267261
CHMP6	2118	-0.452881	3.70087	0.0114261	0.267484
PRDX4	1855	0.459482	5.05078	0.0114326	0.267484
FRRS1L	15513	1.6378	-0.649775	0.011521	0.268375
AARD	2404	1.53452	-1.67414	0.0115285	0.268375
CTAG2	993	-4.09053	-2.42944	0.0115327	0.268375
SSU72L3	1075	-4.16754	-2.62115	0.0115345	0.268375
ZYG11A	4694	0.913589	2.72219	0.011556	0.268375
AVPR1A	6222	0.919069	2.40922	0.0115561	0.268375
RILPL1	8671	-0.495346	3.63329	0.0115785	0.268375
FCRL4	3882	-2.22759	-0.229452	0.0116079	0.268375
POLE4	2000	0.416901	3.69052	0.011615	0.268375
CDX4	1642	-2.29457	-2.3065	0.0116198	0.268375
RAD51	3084	0.600349	3.36502	0.0116214	0.268375
FAM170B	1414	-2.29522	-2.92303	0.0116645	0.269053
SLC25A40	5084	0.374983	4.51318	0.0117402	0.270244
SCGB1D2	455	-4.04032	-1.93532	0.0117437	0.270244
EGR1	3137	-0.962345	5.92413	0.0118989	0.273493
NUDT1	2089	0.557976	3.69056	0.0119433	0.273911
PCDHGA6	7929	-0.561926	4.81579	0.0119534	0.273911
PRPH	2618	-1.92333	-1.37473	0.01197	0.273911
HOXB7	1520	0.953968	2.64869	0.011973	0.273911
UBE2U	1842	1.8201	-1.14686	0.0119981	0.274164
CHD5	10094	0.879817	-0.76741	0.0120312	0.274601
ADGRD2	5731	1.24413	1.03669	0.0120611	0.274786
BHMT	3487	1.58572	-1.43581	0.0120704	0.274786
CHST8	3054	-1.77356	-1.96047	0.0120814	0.274786
LGALS16	660	2.11177	-3.11726	0.0121239	0.275221
BMP10	6036	1.63058	-1.97435	0.0121309	0.275221
EBP	1768	0.545785	5.88049	0.0121427	0.275221
VGLL3	12740	0.861639	4.22659	0.0121676	0.275467
USP36	9269	-0.373953	5.71212	0.0122136	0.275724
HAUS1	2119	0.37974	3.84815	0.0122342	0.275724
E2F1	2690	0.670872	4.26283	0.0122459	0.275724
BRCC3	3166	0.352715	5.07539	0.0122555	0.275724
PSD3	15225	0.43444	6.61433	0.0122557	0.275724
PCDHGA5	5799	-0.576237	4.68581	0.0122635	0.275724
HROB	3005	0.639703	2.82181	0.0123045	0.276096
TEDC2	2848	0.698655	2.00969	0.0123082	0.276096
PBK	2148	0.58718	3.3523	0.0123263	0.276186
ELFN2	10845	-1.65508	-0.358716	0.0123801	0.276782
GTSE1	4113	0.612843	3.97807	0.0124145	0.276782
IFRD1	7902	-0.413318	5.98745	0.0124575	0.276782
DTX1	4366	-1.46945	2.05175	0.0124858	0.276782
F7	3799	-1.66022	-2.21718	0.0125049	0.276782
SLC25A4	4819	0.46071	3.75899	0.0125126	0.276782
ANLN	5997	0.583555	6.56568	0.0125237	0.276782
KLHL40	2499	1.65249	-2.62748	0.0125251	0.276782
CUBN	13264	-0.746031	2.65899	0.012532	0.276782
ZNF831	11992	-1.05089	3.3462	0.0125582	0.276782
PCDHGB2	4813	-0.569929	4.70946	0.0125718	0.276782
TMEM35A	2415	1.49186	-0.18661	0.0125908	0.276782
LDLRAP1	6758	0.376829	5.60171	0.0125955	0.276782
CRY2	6200	-0.498296	5.23801	0.0126125	0.276782
SNX21	4078	-0.758917	5.18597	0.0126135	0.276782
DNA2	4925	0.470455	4.4185	0.012616	0.276782
CDCA3	4879	0.557348	3.69517	0.012635	0.276782
KIFC1	3030	0.566463	5.0353	0.0126451	0.276782
SPSB4	3795	1.39894	-0.986839	0.0126462	0.276782
TYR	2593	-2.04452	3.50252	0.0126509	0.276782
CPNE7	3058	0.837115	2.33471	0.0126522	0.276782
COX20	4570	0.363057	4.56713	0.0126885	0.276782
CDK4	3094	0.398856	5.6692	0.0127083	0.276782
CYP4F8	7049	-1.60565	1.12341	0.0127113	0.276782
C1orf174	4883	0.288448	4.55403	0.0127252	0.276782
NUTF2	5003	0.354259	5.62026	0.0127352	0.276782
ZNF814	13421	-0.518049	4.57929	0.0127428	0.276782
UBE2A	5998	0.323368	5.67117	0.0127619	0.276782
VRK1	31679	0.371824	5.81115	0.0127628	0.276782
AQP8	1387	2.16516	0.992064	0.0128117	0.277476
KIF23	6576	0.498928	5.23447	0.01283	0.277476
DYNLRB2	1479	-1.00317	-1.37008	0.0128373	0.277476
RPL39L	1033	0.717451	2.70733	0.0128693	0.277558
GBGT1	4020	-0.741385	2.50211	0.0129268	0.277558
H2AC17	487	0.610286	5.87273	0.01293	0.277558
DUSP2	1932	-0.812065	2.91682	0.012934	0.277558
ADH5	4866	0.466513	6.3205	0.0129383	0.277558
GRIN1	11041	-1.10738	-0.973751	0.0129468	0.277558
LAGE3	967	0.627098	2.65162	0.0129602	0.277558
TRAIP	3261	0.544381	2.89873	0.0129662	0.277558
MTHFD1	17357	0.370316	6.59171	0.0130015	0.277558
DIAPH3	7383	0.509847	4.29725	0.0130176	0.277558
H2BC18	1798	0.607863	6.23359	0.0130185	0.277558
NUF2	3362	0.612483	3.84158	0.0130205	0.277558
OR14I1	4524	1.72494	-2.95732	0.0130254	0.277558
SCN3A	11566	1.23885	1.85124	0.0130484	0.277747
NPAS4	3393	1.61194	-2.19955	0.0130751	0.278013
LIG1	11348	0.45962	5.93375	0.0131062	0.278134
ZNF705A	3647	-1.42348	-1.49948	0.0131092	0.278134
FKBP1C	1559	0.549419	1.88518	0.0131378	0.278439
KIF18A	4517	0.514912	4.03899	0.0131639	0.278691
GTSF1	2524	-2.0587	0.584143	0.0132044	0.279246
TXK	6701	-0.669744	3.05125	0.0132394	0.279684
PLP1	6088	-1.44328	2.4221	0.0133489	0.281251
MYCBP	2773	0.371769	4.73668	0.0133727	0.281251
TRIM64B	1653	-3.78626	-2.4954	0.0133811	0.281251
MCM4	9852	0.49806	7.4818	0.0133961	0.281251
CCR7	5196	-1.27087	2.65857	0.0133981	0.281251
NR4A1	7295	-1.18741	4.59711	0.0133997	0.281251
ZBTB8A	7077	0.381083	3.85028	0.0134196	0.281365
FBXL18	9753	-0.79617	5.07462	0.0134522	0.281553
TAS2R41	924	-1.20559	-1.22205	0.0134573	0.281553
LCE3B	288	-3.29244	-2.08537	0.0134989	0.282123
MCM3	3645	0.479673	6.78641	0.0135488	0.282829
SLC24A4	14777	-0.76767	1.13676	0.0135616	0.282829
PSMD10	2390	0.349527	4.6806	0.0135802	0.282915
IFITM10	4792	-0.856717	2.95733	0.013595	0.282924
KDM4F	2637	-3.82427	-2.73163	0.0136628	0.283601
SGO2	6336	0.511022	4.18014	0.0136694	0.283601
CDCA7	4696	0.515048	5.31853	0.013671	0.283601
TMEM14A	988	0.56047	3.83746	0.0137606	0.285148
BOLL	3973	-3.67192	-1.68738	0.0137911	0.285148
PELI2	6240	0.689582	4.02521	0.0138009	0.285148
TSPAN33	3530	-0.707636	3.14608	0.0138038	0.285148
AMBRA1	7673	-0.272787	6.10474	0.0138599	0.28575
KSR2	18301	1.33393	1.59282	0.0138744	0.28575
LPP	26373	0.598069	8.65711	0.0138986	0.28575
PRAMEF4	1840	-4.32488	-2.33052	0.0139056	0.28575
TCF15	1006	1.51579	-1.6316	0.0139059	0.28575
ITIH3	5711	1.44128	-0.195671	0.0139731	0.286572
COL6A5	9581	-1.50601	1.77559	0.0139894	0.286572
PLD3	13563	-0.327526	6.16288	0.0140031	0.286572
MKI67	12845	0.50203	8.1327	0.0140045	0.286572
SIDT2	9058	-0.526149	5.39804	0.0140631	0.287471
MFSD4B	18075	-0.436052	6.44473	0.0140788	0.287492
PCDHGA7	5439	-0.567256	4.68192	0.014134	0.287903
HAVCR1	4856	1.45705	0.617207	0.0141423	0.287903
PCDHGB5	4887	-0.599357	4.80953	0.014143	0.287903
SORBS1	11052	0.831584	5.74819	0.014203	0.288761
CNBD1	2609	-3.2757	1.18276	0.0142441	0.288761
RMI1	3420	0.424678	4.10635	0.0142575	0.288761
GJC1	8716	0.674792	4.00905	0.0142689	0.288761
KIF11	5322	0.500258	5.90298	0.0142718	0.288761
KCNE1	7206	-0.748193	0.635813	0.0142736	0.288761
LMOD3	5083	1.46592	-2.17576	0.014313	0.289258
CDC7	3599	0.548945	4.59262	0.0143407	0.289519
EXOSC8	13092	0.291585	4.97294	0.0143565	0.28954
FGF6	1411	-2.32769	-3.06343	0.0143917	0.28979
PIGK	5514	0.311511	4.56972	0.0143985	0.28979
LRRC51	3541	0.427808	2.00103	0.0144386	0.290299
HMMR	3932	0.54158	4.24875	0.0144919	0.291071
MED30	1440	0.404584	2.90705	0.0145362	0.291663
BOLA3	3072	0.52639	2.98973	0.0146028	0.292303
PRAMEF20	1597	-4.8913	-2.09535	0.0146154	0.292303
LYPD6	4973	0.799992	1.91101	0.0146238	0.292303
FAM184A	7712	0.826162	2.44771	0.0146369	0.292303
CFAP20	2302	0.343336	4.20489	0.0146617	0.292303
CHTF18	5916	0.569758	4.08569	0.0146749	0.292303
PCDHGA12	4893	-0.590205	4.75321	0.0146856	0.292303
TPM1	14876	0.85582	7.15691	0.0146907	0.292303
PTPDC1	6369	0.387422	4.31066	0.0147025	0.292303
NCAPG	4847	0.523694	5.06483	0.0147603	0.293154
SORD	12428	-0.527707	5.51407	0.0148945	0.295521
PI15	7159	1.03607	3.58718	0.014978	0.296877
PSEN2	16397	-0.412517	4.36932	0.0150288	0.297169
NT5DC2	4799	0.474358	5.15628	0.0150322	0.297169
BHLHE23	1109	2.02883	-3.1358	0.0150383	0.297169
TEX30	2256	0.522086	3.07651	0.0150604	0.297306
PCDHGB3	4775	-0.571909	4.69305	0.0150829	0.29745
LIMD2	4751	-0.975705	3.79049	0.0151023	0.297533
TVP23A	5772	-0.99594	0.102763	0.0151408	0.297993
TAF4B	4886	-0.440219	4.17278	0.0151605	0.298081
MAJIN	2324	1.27263	0.164775	0.0151946	0.298431
ACSM6	2808	-2.99869	-2.31311	0.0152088	0.298431
SLC29A2	2720	0.722489	2.94764	0.0152845	0.299616
AIRE	4678	-1.23342	-1.45409	0.015351	0.300534
TAF11L13	597	-4.33634	-2.57492	0.015362	0.300534
H2BC4	2881	0.505282	7.05284	0.0154352	0.301373
TIPIN	2739	0.487091	3.35275	0.015443	0.301373
TONSL	7081	0.568611	4.31767	0.0154654	0.301373
PCDHGC4	4970	-0.604866	4.72728	0.0154665	0.301373
SPAG5	5218	0.439856	5.42185	0.0155206	0.30188
NCAPH	6545	0.499768	4.43817	0.0155233	0.30188
RMND1	10735	0.292371	4.18682	0.0155421	0.301946
GP1BA	2514	-1.60985	-1.67485	0.0155718	0.302222
PRTFDC1	2324	0.610647	2.18906	0.0156307	0.302939
ALKAL2	1986	1.12729	-1.07113	0.0156397	0.302939
COPRS	1379	0.363239	3.66505	0.0156836	0.303264
SLBP	1884	0.360861	5.44296	0.0156949	0.303264
WNK3	11484	0.860723	3.12626	0.0157029	0.303264
LYPD1	3979	1.05848	1.04727	0.0157513	0.303709
KDM4E	2339	-3.29283	-2.29653	0.0157695	0.303709
PDE7B	5941	0.750573	2.57482	0.0157724	0.303709
CLEC9A	2857	-1.03822	-1.0377	0.0157965	0.303874
RSKR	7561	-0.334283	4.71659	0.0158321	0.30412
ASTN1	9201	1.37406	-0.800305	0.0158443	0.30412
CAPZA3	1070	-1.75566	-2.04814	0.0158691	0.30412
FOLR3	1396	1.44071	-0.725224	0.0158714	0.30412
DNAH8	15348	-1.38295	0.76922	0.0159289	0.304923
LSM5	4695	0.364124	4.55832	0.0159685	0.304975
WDHD1	6386	0.509274	5.27721	0.0159709	0.304975
MEF2B	2087	-0.57274	3.00372	0.0159783	0.304975
KCNIP4	4127	1.60429	-1.42353	0.0160076	0.305236
CACNA1H	14162	0.965202	1.97943	0.0160426	0.305564
OR2B6	942	1.22966	-0.534508	0.0160587	0.305564
MAGED4B	4918	-1.97061	-2.41667	0.0160717	0.305564
SPI1	4020	-0.678067	3.18451	0.0160908	0.305631
ENSG00000249209	1078	0.384928	6.19369	0.0162106	0.307609
TMC6	12902	-0.549146	5.48768	0.0162674	0.308387
MYOCD	8875	1.61157	2.51087	0.0162962	0.308635
CD52	934	-1.05807	3.63325	0.0163367	0.309102
SNRPD2	1441	0.409523	6.17365	0.0164277	0.31031
SYT16	15237	1.38828	0.0471974	0.0164322	0.31031
DES	2489	2.07545	6.32073	0.0164578	0.310357
KRT36	1911	-1.77069	2.25761	0.0164917	0.310357
SVOPL	6312	1.2007	-1.09449	0.0165064	0.310357
PLRG1	5015	0.32937	5.80038	0.0165187	0.310357
H2AC20	494	0.48463	5.49395	0.0165271	0.310357
DONSON	3511	0.469648	4.51862	0.0165298	0.310357
PER1	9345	-0.794067	5.59411	0.0165593	0.310419
CDH6	12443	0.708285	2.42481	0.0165746	0.310419
KRT40	2266	-2.06197	-1.97942	0.0165839	0.310419
EPHA8	5434	-1.54555	-1.28745	0.0165965	0.310419
ARL6IP1	3618	0.344399	6.90245	0.0166243	0.310598
ENSG00000273088	753	0.40626	5.09183	0.0166459	0.310598
IGSF22	4834	-1.00029	-0.827784	0.0166745	0.310598
POLE2	2942	0.548609	3.94628	0.0166819	0.310598
MRPL57	2233	0.349292	4.45534	0.0166853	0.310598
LINC03040	5571	1.04166	3.04615	0.0167424	0.311256
H2BC10	482	0.575881	5.58724	0.0167603	0.311256
PDE1C	14131	1.07793	1.75327	0.0167824	0.311256
RABEP2	4498	-0.44703	4.99954	0.0167843	0.311256
ALX4	5727	-1.73219	-1.0574	0.0168358	0.311324
ENSG00000251357	788	0.647402	5.78432	0.0168456	0.311324
ZBTB16	16557	-1.28278	4.46445	0.0168545	0.311324
PKD1L2	18637	-1.45177	2.74406	0.016861	0.311324
TCF19	5628	0.615315	5.86537	0.0168716	0.311324
SLC5A5	3680	-1.78606	-0.24508	0.016899	0.311324
C8A	4674	-2.78196	-2.89264	0.0168992	0.311324
DAD1	761	0.371942	5.64832	0.0169792	0.31182
CPHXL2	1240	-3.43394	-2.6391	0.0169808	0.31182
LRCH1	8610	-0.357928	5.66043	0.0169892	0.31182
PIGZ	3198	0.849	2.63938	0.0169898	0.31182
PRUNE2	14683	1.24248	5.11151	0.0170448	0.312286
PPARGC1A	10870	1.21421	3.00699	0.0170584	0.312286
PCDHGA11	5810	-0.564735	4.8571	0.0170631	0.312286
LRRCC1	5001	0.447399	4.15935	0.0171251	0.313128
ECT2	5499	0.447856	6.15185	0.0171958	0.313841
CCDC197	2705	-1.75345	-2.77275	0.0171961	0.313841
GOLGA6L25	4286	1.71356	-2.94335	0.017325	0.315898
DEFB134	1117	-1.64671	-2.44972	0.0173463	0.315955
MNS1	2511	0.648977	1.61261	0.0173603	0.315955
SLC7A10	3111	-1.92457	-2.30929	0.0173876	0.316092
H3C3	486	0.635956	6.18009	0.0174306	0.316092
HELLS	14231	0.511609	7.01752	0.0174417	0.316092
CCDC154	2699	-0.875526	0.583484	0.0174463	0.316092
PPP1R12B	21118	0.561229	7.17268	0.0174486	0.316092
ZNF587B	6079	-0.301965	5.93247	0.0175106	0.31678
FGF1	4980	1.01868	1.9333	0.0175327	0.31678
INSIG1	3650	0.578922	5.49165	0.017548	0.31678
DHTKD1	5295	0.334808	5.76586	0.0175568	0.31678
MBD3L2	793	-3.93458	-2.71503	0.0175675	0.31678
ENSG00000256646	3915	0.347202	6.30257	0.0175884	0.316866
NUDT21	5930	0.312116	6.82467	0.0176445	0.317584
MIF	730	0.619899	6.03954	0.0176862	0.317889
BVES	5791	0.88333	1.6305	0.0176939	0.317889
HYLS1	2389	0.425948	2.74252	0.0177337	0.318073
SLC35F4	4272	1.20674	-1.66672	0.0177366	0.318073
LIN9	4442	0.488622	4.04517	0.0178437	0.319701
CEP152	8165	0.363976	4.9761	0.0179483	0.321282
MYO7B	8910	1.87282	4.92097	0.0180014	0.321835
SKA1	2900	0.566184	3.46945	0.0180121	0.321835
CHI3L2	3295	1.04795	3.73969	0.0180456	0.322106
TRIM67	9389	-1.7832	-2.27308	0.0180601	0.322106
EIF4EBP1	880	0.6187	4.6032	0.0181057	0.322521
XRCC3	7507	0.478557	4.40075	0.0181316	0.322521
CSNK2A2	10363	-0.602628	7.03273	0.0181329	0.322521
ATP5IF1	2225	0.366679	5.50564	0.0182074	0.323183
P2RX7	5546	-0.735114	4.2913	0.0182306	0.323183
APOO	2357	0.499433	2.93286	0.0182318	0.323183
PRLHR	5506	1.50838	-2.85852	0.0182361	0.323183
IQCC	2463	0.459523	2.4646	0.018304	0.324062
PTGIR	4296	-0.774693	0.82765	0.0183188	0.324062
PCDHGC5	5026	-0.586576	4.72026	0.0183876	0.324986
FRMD7	3642	1.76411	-2.70856	0.0184241	0.325338
H2AC21	497	0.565487	4.23885	0.0184702	0.325409
AVIL	5919	-0.457429	4.02726	0.0184706	0.325409
CENPM	2381	0.594939	3.30463	0.018478	0.325409
H4C3	405	0.579524	6.99492	0.0185901	0.327089
STAP1	1951	-1.69619	1.49874	0.018653	0.327901
PCDHGA4	4887	-0.577803	4.62117	0.0186793	0.328069
SCGB3A1	803	-3.80229	1.0391	0.0187232	0.328545
MCM5	7268	0.554147	6.82058	0.0189031	0.331405
VAMP7	5230	-1.31537	-1.19918	0.0189452	0.331679
KHDC1	3331	0.63573	0.962421	0.0189526	0.331679
KRTAP17-1	799	-3.30647	-2.28847	0.0189974	0.332166
SBK1	5243	0.963012	0.981819	0.0190365	0.332375
IDH2	2787	0.401421	7.18061	0.0190568	0.332375
JPT2	4768	0.338392	6.74527	0.0190602	0.332375
COL27A1	14011	-0.69333	6.32669	0.0191114	0.33297
CT83	517	-3.48	-2.78878	0.0191915	0.334069
GNRH2	823	-0.768399	-0.60946	0.0192197	0.334127
DACH2	7035	-1.46173	-1.96979	0.019229	0.334127
CETN2	1887	0.362834	4.47768	0.0192596	0.334363
IDI2	1356	-2.13494	-2.76723	0.0192793	0.334409
BRCA1	14160	0.458569	5.87324	0.0193622	0.335549
PVALB	1050	-2.53428	-2.88096	0.0194232	0.336292
OR5D14	945	1.88058	-3.15831	0.0194394	0.336292
ZBTB46	7086	-0.57019	2.62072	0.0194986	0.336576
ARHGAP20	7139	0.904601	2.18441	0.0195206	0.336576
OR51A2	942	2.40648	-2.63391	0.019529	0.336576
JAK3	8369	-0.892321	4.63979	0.0195459	0.336576
SMPDL3B	2663	0.983131	2.27098	0.0195651	0.336576
SAE1	3742	0.307578	6.21584	0.019567	0.336576
RBFOX3	10099	1.65138	-1.84849	0.0195762	0.336576
IL6R	6993	-0.437625	5.47442	0.0196159	0.336964
CASK	19788	0.314172	6.63809	0.0196834	0.337827
PRC1	5523	0.54232	6.268	0.0197018	0.337846
PRKAA2	9355	0.976055	3.46801	0.0197229	0.337912
ENSG00000286268	1426	0.495565	5.2091	0.019755	0.338167
USP29	3952	-2.61155	-3.01727	0.0198044	0.338495
OR1J2	942	1.27878	-1.9562	0.0198164	0.338495
ACP1	4160	0.282688	5.69223	0.019826	0.338495
PARK7	2397	0.307631	5.87546	0.0198441	0.338495
BPIFA3	2529	1.9048	-3.15717	0.0198651	0.338495
PDE3A	13308	0.994775	4.02531	0.0198779	0.338495
ERVMER34-1	4022	0.702743	2.15708	0.0199516	0.339455
H3C6	2679	0.826255	4.57383	0.0200959	0.341613
CDC6	5311	0.54682	5.03695	0.0201157	0.341647
FCRLB	2611	-0.823426	0.137403	0.0201328	0.341647
TTN	119074	-0.857703	6.39935	0.0202034	0.342548
SMOX	2946	-0.759279	4.45309	0.0202255	0.342626
ADCY2	17608	-1.16339	1.73144	0.0202552	0.34277
ATPAF1	5654	0.283389	4.88239	0.020269	0.34277
FDFT1	5080	0.451853	7.29092	0.0203138	0.342892
PAQR4	2942	0.562171	4.36541	0.0203183	0.342892
SSU72L1	1101	-3.79051	-2.7322	0.0203287	0.342892
YPEL1	4681	0.764427	2.07217	0.0203533	0.343011
MSANTD1	5989	-0.674334	0.891306	0.0203845	0.343136
PRAMEF1	2439	-3.96607	-2.25664	0.0203965	0.343136
CR1	12583	-1.5394	3.30693	0.0204214	0.343136
CHAF1A	4326	0.442324	5.34176	0.0204308	0.343136
SPATA32	1928	-1.03097	-0.659792	0.0204535	0.343223
CFAP61	7915	-1.0605	-0.958888	0.0204792	0.343267
ZNF439	5207	-0.663918	3.46039	0.0204912	0.343267
TIMD4	1516	-1.85952	-0.595376	0.0205167	0.3434
PSD	5979	-0.704294	0.693041	0.0205479	0.343629
CFAP97D1	3761	-1.58918	-2.51158	0.0206809	0.345386
POLE3	2607	0.348966	5.47066	0.0206914	0.345386
CFAP119	2592	0.518429	1.88355	0.0207096	0.345386
FANCB	13297	0.542775	4.13392	0.0207235	0.345386
PIGX	4427	0.418162	4.80864	0.0209071	0.347927
AURKC	1741	-0.697872	-0.169806	0.0209115	0.347927
CALD1	9786	0.537935	7.25015	0.0209542	0.348342
MPPED1	5821	-1.72653	-1.44485	0.0210048	0.348887
IRAG1	7700	0.775081	4.42667	0.0210565	0.349226
CXCL13	1435	-1.98677	4.25419	0.0210609	0.349226
ANKRD30BL	4947	-1.94081	-2.38586	0.0211299	0.349746
REM2	2240	-0.875971	-0.297914	0.0211361	0.349746
RDM1	1975	0.876626	-0.25188	0.0211459	0.349746
RAPGEF4	7125	-0.724968	4.56998	0.0211655	0.349775
POLA1	15547	0.424871	6.35532	0.0212387	0.350689
HLA-DQB1	4894	-0.765313	6.33677	0.0212627	0.350741
HSD17B14	1112	-0.711108	0.420216	0.0212954	0.350741
MRPL36	1395	0.455937	3.59309	0.0212955	0.350741
ATP8A2	24302	1.06624	0.422877	0.0213534	0.351398
CCDC169	8837	0.958657	-0.583104	0.021373	0.351425
USP50	3967	-0.662104	0.151438	0.0214073	0.351675
GPR137C	6505	0.690373	1.37835	0.0214241	0.351675
PKHD1	17443	-1.36941	0.516767	0.021471	0.35197
BIRC5	3815	0.493264	4.76069	0.0214802	0.35197
PDE8B	6102	-0.967533	2.40207	0.0215052	0.35197
S100A5	1024	-1.24545	-1.29479	0.021514	0.35197
PCDHGB1	4772	-0.573877	4.59674	0.0216125	0.353287
SULT1A1	1692	0.829718	2.47112	0.0217563	0.355342
MRPL11	2539	0.350677	4.33109	0.0218142	0.35599
RAD23A	2547	0.288078	5.73043	0.021836	0.356048
RGR	4942	-1.76208	-2.41831	0.0218827	0.356513
CD40	5619	-0.678345	4.25356	0.0219493	0.357071
PLBD2	5264	-0.464813	4.42096	0.0219599	0.357071
BANF1	1496	0.327396	4.37671	0.0219828	0.357071
EXTL1	4542	-1.29552	-1.15097	0.0219911	0.357071
RCOR2	3049	0.822749	-0.102163	0.0220222	0.357071
DEPDC1	5904	0.543008	4.54106	0.0220264	0.357071
FXYD7	1796	-1.35894	-2.06846	0.0221138	0.358131
TEC	4004	-0.461465	4.03103	0.0221283	0.358131
TNFRSF19	5113	-1.14855	5.50522	0.0221774	0.358629
YEATS4	1781	0.386696	3.57004	0.0222008	0.358712
DEPDC1B	3806	0.539709	3.48319	0.0222662	0.359235
PLEK	3205	-1.01102	5.26104	0.022276	0.359235
EFHC2	3329	-1.00573	1.63429	0.0222882	0.359235
PTPRCAP	907	-1.10157	2.96584	0.0223459	0.359869
VWA3A	5037	-1.1274	-0.18479	0.0224115	0.360628
E2F8	4134	0.523581	4.59381	0.0224508	0.360803
GPHA2	931	1.22399	-1.99603	0.0224607	0.360803
ENSG00000282804	654	-1.1333	0.153365	0.0224777	0.360803
SAPCD1	1699	0.50308	2.23529	0.0225094	0.36087
PRPS1	3390	0.364835	4.42145	0.0225187	0.36087
MSC	2046	-0.909526	1.59951	0.0225385	0.360893
PCDHGA2	6720	-0.573798	4.60008	0.0225709	0.360979
SCIMP	4249	-1.36637	1.62862	0.0226139	0.360979
PCDHGB7	4962	-0.540783	4.94695	0.0226155	0.360979
IFT25	3006	0.366944	4.37503	0.0226176	0.360979
NEB	33502	-1.20055	5.89511	0.0226567	0.361271
G0S2	876	-1.54238	3.45061	0.0226728	0.361271
SNCAIP	7266	-0.820931	3.40989	0.0227323	0.361924
SCGB2A2	1509	-4.02543	0.176143	0.0227986	0.362316
EYA1	9322	1.21095	-0.196315	0.02282	0.362316
RACGAP1	4487	0.439547	5.87568	0.0228243	0.362316
H2AC8	1595	0.564779	6.57836	0.0228375	0.362316
NFE2	2363	-1.19595	1.24194	0.0228494	0.362316
VAX1	5788	1.63933	-2.01504	0.0228716	0.362374
FCGR3B	2776	-1.13906	3.84819	0.0229868	0.363905
RPP25	2355	0.528011	3.54212	0.023028	0.364251
MT1B	393	-2.65389	-2.90686	0.0230459	0.364251
SGMS1	6423	-0.286087	6.00158	0.023067	0.364291
HAUS2	4305	0.324623	4.86523	0.0231143	0.364744
PCDHGA1	6303	-0.562536	4.55016	0.0232255	0.366165
SUSD2	5047	-0.803433	1.9343	0.0232581	0.366165
AMER2	10610	-1.65887	-1.20404	0.0232604	0.366165
OR13J1	939	1.8204	-3.16111	0.0233282	0.366592
REXO5	4111	0.513276	3.18403	0.0233465	0.366592
TBC1D8B	9515	0.493385	4.12414	0.0233528	0.366592
PEX2	4969	0.268098	5.06254	0.0233631	0.366592
VPS53	42876	-0.287454	7.04893	0.0233812	0.366592
FAM111B	3865	0.619914	5.59637	0.0234309	0.36662
CCDC150	9678	0.521094	3.47312	0.0234346	0.36662
NUP155	9176	0.336359	6.58304	0.0234391	0.36662
IL37	931	-1.6791	2.39009	0.0234774	0.366926
NUP210L	5884	-0.767674	0.0523899	0.0235316	0.36748
PSG5	4678	-1.90832	0.0275311	0.0235817	0.367539
ADI1	5350	0.270288	5.7982	0.0235844	0.367539
PLA2G2D	2681	-1.87455	1.71357	0.0235917	0.367539
TRIM51	1832	-3.53618	-2.59142	0.0236425	0.368037
TEX54	521	-1.69783	-2.28825	0.0236911	0.368416
GPR151	3047	1.80986	-3.13101	0.0237044	0.368416
PCDHGA3	4872	-0.570978	4.55914	0.0237863	0.369395
TBC1D16	11579	-0.500855	5.41959	0.0238293	0.36977
CYP26B1	4839	-0.859615	3.32409	0.0238624	0.36999
SYNE3	18219	-0.707385	5.56693	0.0239709	0.371378
SNRPE	2080	0.412067	4.78036	0.0240514	0.372083
GUCY1A1	10461	0.67612	5.03256	0.0240544	0.372083
CHRNB2	5882	-1.37575	-0.317034	0.0240952	0.37226
H2BC26	5002	0.650874	3.72025	0.02411	0.37226
ID3	1496	0.529213	5.31277	0.0241302	0.37226
AOC3	4524	1.05245	3.43929	0.0241419	0.37226
VSIG10L2	5148	-1.64751	2.23059	0.0242519	0.373663
KLRF2	731	1.44009	-2.59406	0.0243085	0.37424
MAPT	18400	-1.15903	2.36297	0.0243457	0.37436
PIK3AP1	5688	-0.977039	4.48051	0.0243545	0.37436
SYNRG	14243	-0.245456	6.62844	0.0244268	0.375177
CCL7	863	1.48293	-2.00251	0.0244526	0.375278
RNF17	5617	1.51569	-0.758327	0.0245084	0.37584
DNAJC8	2891	0.274172	5.74583	0.0245617	0.37584
GJE1	1288	2.17956	-3.09842	0.0245778	0.37584
P2RY11	2140	-0.46978	3.04006	0.0245858	0.37584
CKB	2383	0.815843	5.54951	0.0246104	0.37584
CST11	585	1.73984	-2.7718	0.0246106	0.37584
TRIR	1311	0.279246	5.49805	0.0246235	0.37584
GUSB	3893	0.309776	5.09067	0.024651	0.375965
PSRC1	2855	0.539612	2.78911	0.0247085	0.37655
ITGB7	4451	-0.509682	4.23079	0.0247344	0.376651
ALG10	4202	0.371112	3.68291	0.0247576	0.376712
ANKRD44	12826	-0.586406	5.56314	0.0248195	0.37736
FBLL1	1330	-1.57811	-1.83749	0.0248819	0.378016
ZNF467	2843	-0.664201	1.27902	0.0250487	0.380255
PPFIA2	8573	1.0127	1.5092	0.0250896	0.380581
ATP5MC2	3904	0.282499	6.34735	0.0251724	0.381475
CZIB	4504	0.252446	4.34505	0.0252107	0.381475
CETP	3391	-1.11649	-0.649439	0.0252197	0.381475
NUDC	2848	0.256288	5.62258	0.025248	0.381475
HMGB3	3914	0.456484	5.0772	0.0252497	0.381475
PSMA2	8378	0.316932	6.23957	0.0252655	0.381475
ENSG00000281613	1511	-2.45006	-2.62193	0.0253788	0.382891
NDC80	3554	0.554919	4.43326	0.025476	0.383857
GPAT2	5684	1.16639	1.56837	0.025482	0.383857
PM20D2	4703	0.319434	4.87276	0.0255361	0.384095
FUNDC2	10094	0.276004	4.80139	0.0255669	0.384095
PIGL	6162	-0.333461	4.34993	0.025634	0.384095
FUCA2	2822	0.394175	4.82149	0.0256441	0.384095
POLQ	9185	0.494036	5.62062	0.0257104	0.384095
GPR3	2137	1.00331	-1.45299	0.0257435	0.384095
SULT1E1	2084	-1.1177	2.8757	0.0257486	0.384095
COX5A	1326	0.334885	5.56276	0.0257508	0.384095
RENBP	2047	-0.64114	1.55867	0.0257574	0.384095
MUC3A	11396	1.63212	3.42512	0.0257642	0.384095
TPGS2	10569	0.308544	6.02693	0.0257904	0.384095
H3Y2	1110	-3.52214	-2.44187	0.0257912	0.384095
POP5	2177	0.307851	3.87932	0.0257986	0.384095
OR51E1	3612	0.882618	-0.215417	0.0258222	0.384095
HOXD11	2116	0.809631	3.37476	0.0258271	0.384095
CPE	3119	0.611221	4.69596	0.0258279	0.384095
PLPP4	3722	-1.13467	-0.335098	0.0258312	0.384095
C1QL1	1527	1.10029	-1.13871	0.025891	0.384692
PXYLP1	13343	0.508194	3.754	0.0259772	0.385367
FSD1	3113	0.963693	-0.777596	0.0260118	0.385367
CD1C	2442	-0.862991	1.96744	0.0260587	0.385367
ACTL6A	3668	0.327654	5.35779	0.0260853	0.385367
ENSG00000293253	627	1.90956	-3.15743	0.0260914	0.385367
PLEKHG2	9116	-0.77388	5.15299	0.0261111	0.385367
COL17A1	6989	-0.734111	9.61508	0.0261159	0.385367
NPVF	1190	1.93128	-3.1565	0.0261389	0.385367
REP15	1150	0.871601	2.32788	0.0261446	0.385367
EML5	11201	0.720975	3.64536	0.0261494	0.385367
SPP2	1265	1.73751	-3.1155	0.0261529	0.385367
WNT4	4650	-0.723446	4.55132	0.02618	0.385476
DOCK8	20056	-0.592849	6.3352	0.0262359	0.386008
GRID1	6232	-0.731769	0.219494	0.0262923	0.386288
RFC3	2858	0.425962	4.17583	0.0262943	0.386288
NONO	11222	0.276015	8.04288	0.0264147	0.387619
HVCN1	3646	-1.01524	2.34576	0.0264245	0.387619
LCTL	3644	-1.88395	-2.16554	0.0264737	0.38805
RTTN	19358	0.319987	5.86944	0.0265285	0.388562
BLM	7876	0.496595	4.1686	0.0265944	0.389058
DTNA	14445	0.94482	2.82367	0.0266021	0.389058
OR2T2	3530	-1.91034	-2.5685	0.02669	0.390053
KCTD8	2712	1.40949	-1.40993	0.0267395	0.390484
CAMK2N2	1452	0.962975	-1.1212	0.0268222	0.391228
COX7B	3025	0.436157	6.55561	0.0268476	0.391228
PTGER3	10287	-1.25252	4.78654	0.0268503	0.391228
PRCP	23408	-0.346902	6.20664	0.0269014	0.39168
NRM	2018	0.480689	3.21104	0.0269879	0.392519
HTRA4	2032	-0.869649	0.112841	0.0269991	0.392519
DEK	7249	0.408631	7.53066	0.0270688	0.392845
TRIM49D2	1651	-3.48743	-2.84081	0.0270964	0.392845
KRTAP1-3	991	-4.1685	-1.82963	0.027105	0.392845
HPD	2223	1.50699	-1.81512	0.0271074	0.392845
MAP3K8	3517	-0.373786	5.06808	0.0271218	0.392845
KCNIP3	7956	-0.694024	1.87249	0.0271464	0.392911
PTX4	1688	1.62913	-2.00335	0.0272035	0.393446
NSMCE1	3745	0.323907	4.22294	0.0272942	0.394303
MAB21L2	2543	1.8498	-1.36039	0.027303	0.394303
VN1R2	1460	-2.66399	-2.53776	0.027447	0.396024
CCNE2	4397	0.619087	4.84493	0.0274626	0.396024
STX16	5077	-0.257405	6.58187	0.0275333	0.396647
AFG2A	9313	0.269306	5.29644	0.0275575	0.396647
OR51D1	3623	-2.50455	-2.81691	0.0275666	0.396647
HAT1	6794	0.322266	5.48729	0.0276385	0.397128
KCNA4	4213	-1.61775	-2.51761	0.0276406	0.397128
SLC27A1	8204	-0.530947	3.25084	0.0276782	0.397377
CLEC4C	1566	-1.52406	-1.35583	0.0277142	0.397603
CCDC63	2184	-1.93981	-0.605342	0.0277824	0.398257
RHBDF2	7055	-0.399732	5.54144	0.0278014	0.398257
RAD1	5627	0.297253	4.64921	0.0278231	0.398257
ITGAD	4388	-1.32848	-0.472911	0.0278466	0.398257
ATP5PO	3170	0.345989	6.43877	0.0278615	0.398257
COL4A6	9282	-0.694083	4.20064	0.0279044	0.398352
ACSBG1	8148	-1.25079	3.64188	0.0279174	0.398352
LYPD6B	3539	-0.791137	4.04002	0.0279292	0.398352
STARD4	5684	0.496221	5.37155	0.0279828	0.398827
SLC6A4	6983	-1.28774	0.706943	0.0280442	0.399411
ZNF586	5480	-0.397204	5.44039	0.0280787	0.39945
RRP12	8530	-0.3625	5.40684	0.0280877	0.39945
TAF11L14	594	-3.86179	-2.35833	0.0281237	0.399671
CFAP107	4133	-2.00295	-2.6376	0.0281722	0.400069
HTR2A	5628	0.981797	0.0418497	0.0282873	0.401264
C2CD4C	3099	1.04449	0.115774	0.0283134	0.401264
KYAT3	2196	0.321173	4.99428	0.0283251	0.401264
PIWIL2	5737	1.09183	1.26017	0.0283382	0.401264
NUP210	13322	0.600259	6.58795	0.02838	0.40156
LSM3	3359	0.434308	5.13399	0.0284148	0.40156
UGT2B4	2489	1.62863	-3.06318	0.0284206	0.40156
NOTUM	2913	-1.00293	-1.03402	0.0285672	0.40321
TTLL3	10415	-0.382625	5.54116	0.0285787	0.40321
ST6GALNAC5	6059	1.31905	1.22923	0.0286173	0.403465
SHROOM1	4181	0.621001	2.96816	0.0286515	0.403656
PLOD2	14518	0.579656	5.82685	0.028701	0.403682
SLAMF6	2746	-1.02573	2.66379	0.0287087	0.403682
CKLF-CMTM1	1413	0.432846	3.78012	0.0287152	0.403682
PRAMEF14	2443	-3.38919	-2.25715	0.0287896	0.404235
FABP9	585	-3.70039	-0.746385	0.0287958	0.404235
CBX5	15038	0.364088	8.14294	0.0288562	0.404793
CPNE4	6433	-1.69245	-1.02006	0.0289262	0.405279
PTPRO	20254	0.920789	2.6142	0.0289357	0.405279
EDNRB	5608	-0.681863	4.12382	0.028953	0.405279
FAM163B	3000	1.69562	-2.20657	0.0289812	0.405386
RAVER2	6090	0.439764	4.88607	0.0290628	0.406235
BATF	928	-0.906379	1.65603	0.0291165	0.406697
ITGAX	7076	-0.740837	4.94356	0.0291532	0.406919
MFAP5	3889	1.28659	3.97728	0.0292231	0.407118
CPED1	7683	0.846874	3.77677	0.0292287	0.407118
SMPD2	2053	-0.480487	4.38763	0.0292298	0.407118
STK4	20763	-0.295601	6.99732	0.0293033	0.407687
OXCT2	1826	0.775035	-0.546466	0.0293431	0.407687
SNRPC	1241	0.325367	5.03938	0.0293457	0.407687
CDHR1	7729	-1.02833	7.14724	0.0293703	0.407687
CCDC138	5796	0.342572	3.84702	0.029405	0.407687
PRSS35	2444	1.16752	-1.60584	0.0294145	0.407687
DSTN	3639	0.360946	7.85646	0.0294164	0.407687
KCNK3	6191	1.30461	-0.969133	0.0294375	0.40769
C12orf42	4854	-1.30685	-0.558368	0.0294807	0.407801
CCT5	5638	0.318456	7.66262	0.0294986	0.407801
GFRA1	10655	-1.00984	3.97149	0.0295165	0.407801
HPRT1	1612	0.410385	3.97894	0.0295368	0.407801
OR51G2	3326	1.79316	-2.25076	0.029567	0.407801
ACOT7	3500	0.44807	4.97892	0.0295704	0.407801
ZNF232	3355	0.358452	3.22383	0.0296557	0.408461
SUMO3	2732	0.239098	5.47924	0.02966	0.408461
NFYB	4899	0.294737	4.72271	0.0297009	0.408737
PCDHGA9	4899	-0.52351	4.86205	0.0297287	0.408833
SRSF10	11860	0.279764	7.16163	0.0297504	0.408843
CYB561A3	10572	-0.363677	5.55308	0.0298074	0.409339
UNC5A	4317	-1.28298	-1.29959	0.0298435	0.409355
GREM2	4176	1.50349	2.537	0.0298503	0.409355
RUBCNL	15923	-1.1411	4.39954	0.0298719	0.409365
LAPTM4B	3197	0.40188	5.7787	0.0299322	0.409904
DDX11	8367	0.411505	5.5538	0.0301939	0.41296
PPP1R16B	6408	-0.814593	4.50173	0.0301988	0.41296
CCN6	1916	-1.70832	-0.775081	0.030235	0.41296
EVL	10482	-0.44397	5.98928	0.030246	0.41296
MARVELD3	6347	0.554452	3.69188	0.0302608	0.41296
ZNF678	8915	0.382062	4.62076	0.0304027	0.414607
PLXNA4	16364	0.987139	2.5625	0.0304696	0.414943
NSMF	4915	-0.477031	4.403	0.0304697	0.414943
SEMA4A	6771	-0.54239	6.0735	0.0304934	0.414977
RNF130	12817	0.360117	4.79113	0.0305698	0.415537
ADAMTS19	5392	1.54417	-0.776583	0.0305967	0.415537
SLC12A3	6180	-1.24984	-0.961033	0.0306125	0.415537
DNAJB7	2565	1.95117	-2.26939	0.0306194	0.415537
TAF5L	6464	0.292301	4.80172	0.0306466	0.415617
CASS4	5070	-0.778013	1.9636	0.0306839	0.415836
NLRP1	20157	-0.496417	6.79644	0.03075	0.4163
CAP2	3246	0.505511	2.97743	0.0307649	0.4163
PIP	578	-2.94058	-1.01613	0.030782	0.4163
ENSG00000236543	1833	-1.82254	-1.08543	0.0308222	0.416557
KCNJ1	4637	-1.0894	-1.51664	0.0308475	0.416611
GNG4	5194	0.848558	1.57405	0.0308938	0.416949
CES4A	5012	-0.828365	4.62102	0.0309466	0.417374
ONECUT1	6110	1.31342	-1.66751	0.0310035	0.417854
ANKRD33B	10043	-0.818196	4.40079	0.0310936	0.418576
DNAJB5	5891	0.521304	3.55829	0.0311546	0.418576
NANP	3803	0.359983	3.46395	0.0311547	0.418576
LYL1	3119	-0.890519	1.39599	0.0311624	0.418576
CCDC17	3323	-0.39854	2.85576	0.031164	0.418576
MADD	8425	-0.28133	6.27923	0.0312001	0.418774
BORCS8-MEF2B	1929	-0.472473	3.20307	0.0312841	0.419263
RAB3IL1	3191	-0.805347	1.4408	0.0312847	0.419263
TSPAN7	2938	0.840713	3.27111	0.0313008	0.419263
DACT3	5466	0.824516	0.293819	0.0313717	0.419926
RNASE8	634	1.53761	-0.718154	0.0314697	0.420401
DBF4	4595	0.34768	4.43716	0.0314714	0.420401
HYKK	5707	0.444504	2.23339	0.0314892	0.420401
DENND6A	5115	0.281824	5.69311	0.031493	0.420401
TEX38	1464	1.3221	-2.76919	0.0315701	0.421143
FAM200B	4766	0.317103	4.12954	0.031624	0.421476
HCLS1	5093	-0.721691	5.18548	0.0316392	0.421476
STAC	4237	1.07694	0.430607	0.0317059	0.421476
ARHGAP11A-SCG5	3763	0.397999	4.39697	0.0317106	0.421476
BORA	3189	0.342581	3.92004	0.0317181	0.421476
CA9	1598	1.22262	2.72259	0.0317242	0.421476
MEP1B	2582	1.3806	-1.30099	0.0318188	0.422446
CKLF	1161	0.40839	3.92996	0.0318528	0.422535
GPX1	1432	0.442021	5.97082	0.0318687	0.422535
PIK3CD	9567	-0.53758	4.74909	0.0319509	0.423338
EXO5	2574	0.381771	3.07395	0.0320753	0.424699
DHRSX	7256	-1.58126	-2.33608	0.0321712	0.425401
KRT83	1875	-2.82068	-0.785057	0.0321943	0.425401
RNF24	7644	-0.314278	4.87901	0.0322068	0.425401
FBXO4	3014	0.316423	3.10648	0.0322492	0.425401
TEF	4702	-0.599015	5.33413	0.0322516	0.425401
MPHOSPH9	10304	0.322603	5.43706	0.0322586	0.425401
ENSG00000284906	7965	0.39902	4.84181	0.0323728	0.42658
ANKRD30B	6785	1.71791	0.587608	0.0324022	0.42658
ASGR1	3748	-0.812995	-0.496552	0.0324209	0.42658
PAICS	7516	0.330087	6.52406	0.0324504	0.42658
ACD	3218	0.380806	3.19462	0.032465	0.42658
RXFP1	5684	1.08086	-0.397996	0.0324787	0.42658
EXOSC9	4710	0.308116	4.64664	0.0325057	0.426648
MMAB	6018	0.368585	4.71422	0.0325369	0.426755
ZFP1	3759	0.299525	3.53627	0.0325574	0.426755
CD207	1866	-1.06972	3.968	0.0326441	0.426912
CD99	9716	1.41773	2.11539	0.0326444	0.426912
CR1L	2768	-1.31298	-1.06134	0.0326725	0.426912
RAD21	14382	0.287629	7.54817	0.0326919	0.426912
GPR50	2020	2.03018	-1.91679	0.032745	0.426912
FABP1	2416	2.81896	6.20661	0.0327822	0.426912
MEX3A	6591	0.615716	1.61263	0.0328352	0.426912
SLC6A12	5317	-0.848948	-0.442074	0.0328377	0.426912
MCUB	3555	0.365732	4.64405	0.0328413	0.426912
TSNARE1	4339	-0.610061	3.90252	0.0328563	0.426912
OGN	4020	1.41223	2.70785	0.0328666	0.426912
BTBD19	5275	-0.660892	4.17495	0.0328849	0.426912
PDE1A	6632	0.875397	2.0561	0.0329096	0.426912
ENSG00000293575	81	-0.491229	1.10528	0.0329323	0.426912
GCNA	3595	-0.457209	2.35104	0.032961	0.426912
KIR3DL3	1824	1.59259	-2.87266	0.0329708	0.426912
SLC2A5	6632	-0.691538	2.66701	0.032978	0.426912
MNX1	4214	1.30357	0.435664	0.0329827	0.426912
KRTAP10-12	873	-2.47066	-2.9294	0.0329866	0.426912
GATA3	3396	-0.997715	4.25662	0.0330054	0.426912
ADORA2A	4190	-0.716981	2.16775	0.033049	0.427024
MTARC1	14186	0.653014	3.1991	0.0330739	0.427024
CALM2	7113	0.363633	8.21351	0.0330912	0.427024
INHBB	3206	-0.765202	1.01508	0.0331013	0.427024
PPP1R8	2815	0.244838	5.36463	0.0331638	0.427138
ERH	1113	0.333817	5.58462	0.0331862	0.427138
KHDRBS3	8770	0.594341	2.36878	0.0331928	0.427138
HLA-DQA1	6883	-0.766185	6.4343	0.0332115	0.427138
HASPIN	2797	0.551226	2.70127	0.0332192	0.427138
MRPL51	1388	0.362115	5.87285	0.0332879	0.427428
ITGA8	7320	0.876327	4.11002	0.033317	0.427428
TCF24	2590	1.56366	-1.52819	0.0333176	0.427428
ATP1B3	2617	0.369201	7.7398	0.033329	0.427428
CSRP2	5842	0.595109	5.72197	0.0333974	0.427761
HOXB3	7425	0.765637	3.73043	0.0334022	0.427761
KRTAP10-2	1149	-2.39375	-2.79504	0.0334205	0.427761
GAD1	8242	0.970071	1.07012	0.0334505	0.427807
MCAM	7422	0.60926	6.00002	0.0334678	0.427807
H2AC15	2868	0.521166	3.77247	0.0335297	0.428029
HOXB8	2404	1.15121	-1.01693	0.0335302	0.428029
HAP1	6223	-1.21968	2.90552	0.0335805	0.428029
SLC26A4	5607	-1.68332	2.88276	0.0335943	0.428029
RUNX3	4922	-0.611754	3.85203	0.0336139	0.428029
COL9A3	4841	-0.784182	1.52113	0.0336163	0.428029
SULT1A2	2216	1.00158	0.301729	0.0336572	0.428271
PALD1	12543	-0.547663	4.27453	0.0336867	0.428368
HSD17B7	4784	0.379709	4.16387	0.0337382	0.428577
ELMOD2	6617	0.298228	5.03656	0.0337469	0.428577
LDB3	10542	0.971168	1.61534	0.0338221	0.429069
HJV	2418	1.32587	-2.88248	0.0338295	0.429069
WFDC6	607	-1.87699	-2.87368	0.0339054	0.429496
KRT82	2644	-1.85752	-0.829255	0.0339238	0.429496
C19orf12	5327	-0.316447	3.87629	0.033929	0.429496
ROPN1	4518	-1.57193	-1.93697	0.0340551	0.430815
UBAP1L	8549	-0.391753	4.28273	0.0340959	0.431053
H3-3A	3826	0.323592	7.57559	0.0342039	0.432082
WASH6P	9236	-1.03253	-1.70639	0.0342214	0.432082
GOLGA6L6	4013	1.54477	-2.90527	0.0342527	0.432198
ECEL1	2978	-1.35561	-1.22691	0.0343128	0.432677
PRAMEF8	1611	-3.78906	-2.5519	0.0343753	0.433111
RGPD4	7212	-0.637151	0.145979	0.0343919	0.433111
PEX5L	10236	1.5072	-1.27316	0.0344333	0.433111
HMGXB3	6263	-0.279627	6.00709	0.0344356	0.433111
SGCZ	7345	-2.06728	-2.3025	0.0345055	0.433571
FN3KRP	2944	0.291992	4.78241	0.0345165	0.433571
PRAMEF27	1947	-3.75163	-2.54004	0.0345471	0.433677
MYH15	7957	-0.899516	0.157069	0.0346096	0.434183
H2AX	1592	0.468494	4.34171	0.0346407	0.434294
NAXE	10113	0.329397	5.2519	0.0347068	0.434845
TASOR	9853	0.236626	7.13887	0.0347744	0.435337
CCER1	3244	1.7952	-3.13164	0.0348124	0.435337
NELFE	2647	0.257406	5.4987	0.0348128	0.435337
PCDHGA10	6639	-0.485718	5.04669	0.034838	0.435362
SUMO1	2153	0.322147	5.93469	0.034874	0.435362
HDAC1	3987	0.358803	7.09257	0.0348931	0.435362
LFNG	3440	-0.620924	3.90451	0.0349036	0.435362
GAS2L3	7425	0.449218	3.87078	0.0349625	0.435818
TPP1	6502	-0.338593	5.77646	0.0350313	0.436399
CAPN11	3548	-0.799347	-0.626209	0.035061	0.436491
RTBDN	2678	1.34877	-2.50884	0.0352583	0.438353
OR5B21	1299	-1.26918	-2.04092	0.0352773	0.438353
MIA	1160	-1.06672	0.484015	0.0352917	0.438353
MPC2	2638	0.372675	5.18156	0.0353198	0.438353
OR8G5	1680	1.69995	-2.89312	0.0353225	0.438353
OPRK1	5670	-1.47592	-2.59339	0.035351	0.438429
INSYN1	7150	-0.93378	2.54491	0.0354412	0.439269
ABRA	2754	1.79991	-2.35159	0.0354808	0.439312
KLHL30	3780	0.727534	-0.158703	0.0354895	0.439312
LIN52	3790	0.332824	3.49594	0.0355953	0.440343
ZNF644	7604	0.261596	6.76681	0.0356992	0.441349
LZTFL1	9391	0.335533	4.02717	0.0357569	0.441587
BTLA	6509	-1.17287	1.70947	0.0357636	0.441587
PAX7	7555	2.00999	0.251873	0.0358495	0.442327
NUP43	4420	0.24835	5.55259	0.0358936	0.442327
SMC4	8164	0.4012	7.42898	0.0359092	0.442327
AGAP6	5738	-0.262929	4.37272	0.0359215	0.442327
LCN8	3055	-2.22929	-2.19725	0.0359364	0.442327
DAW1	2933	-1.59624	-2.07575	0.0359787	0.442384
COMMD3-BMI1	1904	0.232912	5.0794	0.0359929	0.442384
ATL3	7600	0.283389	7.58737	0.0360376	0.442384
HOXC4	2767	-0.856807	1.47698	0.0360645	0.442384
TRH	1592	-2.13275	-3.01875	0.0360732	0.442384
ENSG00000249773	1732	0.34845	3.55669	0.0361741	0.442384
GTF3A	2926	0.277923	5.35698	0.0361837	0.442384
TAC1	1712	-2.04269	-2.7648	0.0362489	0.442384
GPC5	3529	-1.25327	-1.97001	0.0362502	0.442384
CENPE	9928	0.450618	5.94922	0.0362636	0.442384
NIPSNAP1	2983	0.305953	4.96553	0.0362668	0.442384
IRF7	2612	-0.478407	4.59112	0.0362692	0.442384
PRAMEF7	1909	-3.22626	-2.89232	0.0362786	0.442384
MMP1	2738	1.31862	5.77311	0.0363261	0.442384
GGTLC2	1153	1.77014	-2.69371	0.0363278	0.442384
TMEM158	1822	0.862374	0.983152	0.0363305	0.442384
NDUFS4	1174	0.311468	4.81805	0.036334	0.442384
PCP4	985	1.81992	-0.414383	0.0363493	0.442384
NCR3	1233	-1.37532	-1.059	0.0363702	0.442384
SHISA8	1823	-1.5338	-2.02248	0.0364111	0.442606
SMIM45	1653	0.983996	-1.56211	0.0364432	0.442721
KLF2	2820	-0.661505	2.78575	0.036641	0.444849
ARHGAP31	9374	-0.480684	5.26737	0.0366667	0.444884
FGD2	10631	-0.526263	4.66578	0.0366959	0.444964
KRT3	2319	-1.24846	1.31069	0.036821	0.446041
AIPL1	3985	-1.68633	-2.33322	0.0368303	0.446041
UXT	1264	0.328713	4.73653	0.0368941	0.446366
SCML2	4327	0.607623	2.36748	0.0369166	0.446366
MFSD12	5290	-0.47349	5.29652	0.0369265	0.446366
FAM216A	2702	0.503742	1.49243	0.0369642	0.446366
ATG2B	14256	-0.323458	6.80668	0.0369711	0.446366
SRP9	2220	0.319577	6.80223	0.0370161	0.446452
SLC30A3	5766	1.11888	-1.61466	0.0370244	0.446452
KPNA2	7365	0.396548	6.73468	0.0370484	0.446452
TGFB1I1	5403	0.573513	2.88938	0.0370782	0.446452
DARS2	7353	0.343989	5.00372	0.0370976	0.446452
GPRIN2	9435	-0.74777	5.47841	0.0371261	0.446452
NDUFB6	1386	0.325273	4.1772	0.0371379	0.446452
ANKRD16	3060	-0.374333	2.90839	0.0371739	0.446611
CASP6	1943	0.411362	3.70609	0.037221	0.446885
GAD2	5890	1.448	-2.39206	0.0372424	0.446885
GSTM2	11904	-0.719038	3.54115	0.0372861	0.447136
S1PR4	1663	-0.765562	1.3028	0.0373698	0.447866
KRTAP10-5	1150	-2.54254	-2.84418	0.0374064	0.44803
HINT1	7118	0.298626	6.93413	0.0374437	0.448203
MDM1	6551	0.333321	4.09192	0.0374843	0.448318
FOXF2	2451	0.735613	1.69112	0.0375018	0.448318
PTGES3	3399	0.273899	7.295	0.037528	0.448318
BRINP2	4492	-1.59232	-2.56857	0.0375449	0.448318
HS6ST3	8536	1.31138	-1.45465	0.037578	0.44844
UVSSA	16920	-0.326793	6.04489	0.0376286	0.44877
PYCR1	2886	0.5967	3.93016	0.0377663	0.449168
ISG20	7184	-0.592201	4.88579	0.0377671	0.449168
C1QL4	2073	-1.55617	-2.42682	0.0378054	0.449168
FBXO44	3527	-0.387098	3.7223	0.0378237	0.449168
DCTPP1	1564	0.385738	3.96152	0.0378618	0.449168
SMS	2130	0.430057	5.34981	0.0378641	0.449168
FAM47E-STBD1	3242	0.668002	3.33806	0.037886	0.449168
NEK4	6393	0.237034	5.02704	0.0379105	0.449168
EHMT1	22188	-0.237944	6.82896	0.0379239	0.449168
P2RY4	2039	-1.01596	0.693364	0.0379311	0.449168
MINDY4	7336	0.353871	4.02796	0.0379327	0.449168
BICD1	12868	0.492948	4.15674	0.0379372	0.449168
SUFU	6880	-0.409794	4.74875	0.0379745	0.449215
KLF6	6139	-0.424755	7.68649	0.0379902	0.449215
DAO	3883	1.56821	-2.1418	0.03801	0.449215
SLC35D3	2343	1.07142	-2.4489	0.0380869	0.449502
CENPV	2850	1.03666	1.93666	0.038098	0.449502
GSTCD	6292	0.321248	4.5715	0.0381107	0.449502
KLHL13	6928	0.584265	2.91407	0.0381436	0.449502
GP6	2703	-0.902609	1.74475	0.038149	0.449502
PHF21A	25046	-0.268233	5.96502	0.038184	0.449644
PRKCB	11049	-0.798362	4.36342	0.0382091	0.449669
SAMD12	15382	0.601671	4.94564	0.0382821	0.450054
NQO1	2971	0.711986	4.96419	0.0383028	0.450054
PSMB2	4528	0.306964	6.42954	0.0383351	0.450054
MRPS24	2607	0.34947	4.4455	0.038345	0.450054
SNRNP40	3887	0.273498	5.5315	0.0383825	0.450054
SSU72L4	1102	-3.37957	-2.86439	0.0384015	0.450054
MBD3L2B	841	-3.37957	-2.86439	0.0384027	0.450054
LRRK1	17491	-0.343691	6.038	0.0384525	0.450368
CALU	6342	0.368982	6.90135	0.0385317	0.450679
CCHCR1	5193	0.423865	5.07508	0.0385451	0.450679
FCMR	3417	-1.08322	2.73391	0.0385813	0.450679
MAP4K1	3919	-0.900092	2.99185	0.0386051	0.450679
JPT1	3406	0.343915	6.7093	0.038625	0.450679
SKP2	17377	0.286598	5.94849	0.0386667	0.450679
ENSG00000286015	2544	1.89495	1.0784	0.0386859	0.450679
NPSR1	2695	1.7224	-2.10453	0.0387122	0.450679
TMEM126A	971	0.373827	3.19793	0.0387451	0.450679
ALYREF	1583	0.287147	5.32445	0.0387507	0.450679
BARD1	7572	0.375875	5.54933	0.0387549	0.450679
CPNE9	2313	-0.956644	-1.74088	0.0387552	0.450679
DCBLD2	11280	0.413645	5.29197	0.0387894	0.450716
PDE5A	9586	0.74323	4.88533	0.0388173	0.450716
FAM83D	2475	0.481042	5.38264	0.0388274	0.450716
SAMD1	2295	0.404477	4.60887	0.0389149	0.451464
RECQL4	4517	0.518463	3.88859	0.0389898	0.45196
HAX1	3428	0.27978	5.64615	0.0390089	0.45196
NEK7	5454	0.350038	6.2531	0.0390465	0.45196
CCDC77	3550	0.329158	3.67763	0.03905	0.45196
HAUS4	2539	0.270092	4.76988	0.0391194	0.452496
LRRC42	2411	0.33707	4.35071	0.0391805	0.452539
SEC14L4	2635	-1.56812	-1.0052	0.0391927	0.452539
NDC1	4720	0.344288	5.68492	0.0392082	0.452539
NIPSNAP3A	2588	0.306467	4.3638	0.0392343	0.452539
ACOT4	1465	0.679485	0.460664	0.0392387	0.452539
SORBS2	25610	1.035	5.1978	0.0392764	0.452706
ENSG00000284684	138	1.14607	-2.05355	0.0393053	0.452706
AMY1B	2035	-1.32729	-2.60298	0.0393226	0.452706
AMPD2	9301	-0.311389	4.85973	0.0393733	0.453024
HPF1	1422	0.335863	3.75777	0.0394254	0.453217
H4C4	403	0.477272	6.40241	0.0394363	0.453217
OLFM2	2463	-0.935147	3.7852	0.0395048	0.453738
FAM81A	5571	0.719544	1.6864	0.0395336	0.453802
ACTB	4405	0.36508	11.1486	0.0396307	0.45465
TMEM182	6084	0.458242	1.74094	0.0396914	0.45508
AGTPBP1	4939	0.270586	5.18011	0.0397309	0.455194
FERMT3	11636	-0.588571	4.20596	0.0397478	0.455194
FILIP1L	7233	0.681158	5.61058	0.0397739	0.455226
H4C5	412	0.457941	7.21513	0.0399211	0.456532
STAC3	2091	-0.425093	1.96556	0.0399346	0.456532
PYDC1	637	-1.87649	1.97234	0.0399691	0.456659
STAT6	7465	-0.258045	7.84549	0.0400048	0.456688
ABO	7353	1.07481	4.0376	0.0400182	0.456688
HLCS	10549	0.347268	4.7923	0.0400494	0.456778
SLC6A5	6920	-1.49878	-2.5311	0.040125	0.457374
PCDHGC3	5430	-0.526017	5.55745	0.0401658	0.45757
CFP	5617	-0.624606	1.85298	0.0402068	0.45757
RNF2	3935	0.307196	4.57183	0.0402329	0.45757
ENSG00000293564	78	-0.541154	0.463763	0.0402357	0.45757
ING2	2695	0.343297	3.31484	0.0402955	0.457816
GRIN2D	5511	0.888295	0.995383	0.0403041	0.457816
MIS12	3157	0.279453	4.64526	0.0403878	0.458501
POLA2	12006	0.371674	5.22246	0.0404296	0.45871
RAB33B	4714	0.270927	3.96578	0.0404996	0.459238
LAMB2	6865	-0.467785	6.95331	0.0405295	0.459311
NTNG1	10496	-1.19909	0.551212	0.0407657	0.461534
SNX29	11299	-0.346597	6.3577	0.0407728	0.461534
PCED1A	2320	0.343379	4.3044	0.0408941	0.462188
HSF2BP	1909	0.592599	-0.00825298	0.0409202	0.462188
TMEM171	1250	0.781003	2.15933	0.0409348	0.462188
NDUFA6	1344	0.329793	5.6475	0.0410444	0.462188
SNX20	5750	-0.717701	3.04137	0.0410494	0.462188
PRIMA1	3896	0.696658	1.96549	0.041069	0.462188
SORCS1	10133	-1.12617	1.15045	0.0410931	0.462188
SERHL2	2821	-0.788469	-0.621751	0.0410968	0.462188
LTA	1737	-1.17767	-0.602521	0.0411153	0.462188
ZP1	2456	-1.61768	-2.35023	0.0411816	0.462188
ZNF394	8611	-0.205522	5.1792	0.0411923	0.462188
GNAQ	6972	0.409933	6.22693	0.0412128	0.462188
CTDP1	6196	-0.33671	5.00387	0.0412352	0.462188
MAFF	5611	-0.507416	4.91562	0.04124	0.462188
RBMX	5882	0.231573	7.39283	0.0412696	0.462188
GDF6	3712	1.28844	-1.47536	0.0412754	0.462188
PXK	5355	-0.368287	4.60203	0.0413087	0.462188
UBL4A	2575	0.366159	5.1712	0.0413143	0.462188
MMP26	1738	1.77265	-2.95345	0.0413596	0.462188
OPLAH	4441	-0.571782	4.1212	0.0413703	0.462188
STBD1	2244	0.648033	3.31531	0.041385	0.462188
NASP	8304	0.353227	6.9933	0.0413876	0.462188
SIGMAR1	3123	0.322105	5.45112	0.0413922	0.462188
SLC16A4	3164	0.919235	1.70811	0.0413977	0.462188
SAPCD2	3814	0.621523	4.13521	0.0414383	0.462188
KRTAP10-9	1286	-3.08346	-2.93845	0.0414656	0.462188
TBC1D10C	5033	-0.881507	3.11893	0.0414678	0.462188
FKBP7	6710	0.515102	1.88026	0.0415119	0.462254
MYT1L	35249	1.32212	-1.83615	0.0415209	0.462254
SLC39A8	8482	0.660334	4.4931	0.041552	0.462336
ZFP36L1	6466	-0.403365	7.58259	0.04159	0.462497
TMEM209	4669	0.302739	4.77225	0.0416209	0.462578
HOXD10	2488	0.696181	4.55837	0.0417192	0.463407
VANGL1	9045	0.290488	6.18654	0.0417522	0.463442
ZC3H12C	9688	-0.373049	6.01055	0.0417697	0.463442
ZNF652	11813	-0.332378	6.30157	0.0418269	0.463553
MRPS17	2100	0.357738	3.65913	0.0418797	0.463553
XRCC1	2745	0.286252	4.66988	0.0418889	0.463553
MUSTN1	702	0.618511	1.63474	0.0419079	0.463553
FBXW7	11293	-0.36229	6.96724	0.0419133	0.463553
STXBP5L	11154	1.60699	0.306462	0.0419445	0.463553
OR9Q1	2488	-1.61065	-2.49707	0.0419554	0.463553
CPNE5	5772	-0.869655	3.16295	0.0419691	0.463553
KRTAP9-9	981	-3.19052	-1.8794	0.0420563	0.46408
CKAP2	4547	0.37978	5.78118	0.0420898	0.46408
PPIAL4A	760	-1.60549	-2.93573	0.0421095	0.46408
KMO	5946	-1.07089	1.32765	0.0421552	0.46408
NPAS1	2565	-0.89528	0.359379	0.0421586	0.46408
TECPR2	9402	-0.258458	5.11015	0.0421784	0.46408
METTL5	2865	0.300313	4.24904	0.0421906	0.46408
ADCYAP1R1	7008	-0.94277	0.665565	0.0422063	0.46408
FIGNL1	4956	0.398193	5.47626	0.0422401	0.464191
ASB5	4218	1.7077	-1.47852	0.0423181	0.464624
ASAP2	7257	0.383206	6.14347	0.042327	0.464624
UQCRH	1341	0.386349	6.7022	0.0423883	0.464984
TSPAN2	3413	0.84629	2.51433	0.0424073	0.464984
MSH5	6284	0.37464	4.60192	0.0425228	0.465989
TTI1	4472	0.250707	5.20133	0.0425482	0.466008
OPRL1	3640	-0.588593	-0.130704	0.0426366	0.466534
SUCNR1	4181	-0.709899	0.961091	0.042653	0.466534
BTG2	2757	-0.365334	6.71557	0.0426809	0.466534
CCL26	703	-1.11673	-0.837764	0.0426916	0.466534
FAM20A	6181	-0.537879	3.54371	0.0427289	0.466569
RGPD6	13500	-0.748013	-0.0161002	0.0427909	0.466569
FAF1	7549	0.281518	6.19142	0.0427916	0.466569
TCP11L2	7151	-0.430393	6.1665	0.042825	0.466569
PNMA8C	4240	1.42664	-2.87257	0.0428447	0.466569
DRP2	8192	0.654149	0.424712	0.042846	0.466569
C5orf63	4527	0.444856	3.2041	0.0428808	0.466569
TEX15	11869	1.17266	1.17535	0.0428853	0.466569
ITLN1	1492	2.65408	7.17909	0.0429969	0.467264
FCRL6	2677	-1.01472	-0.280053	0.043003	0.467264
SNRPB	5153	0.351572	6.70946	0.0430208	0.467264
NXF1	6194	-0.283947	6.40836	0.043056	0.467323
IKZF3	10132	-0.900152	5.50362	0.0430949	0.467323
KCNJ13	3636	-1.31309	-0.859708	0.0430979	0.467323
SHC3	9980	-0.748965	2.97436	0.0431263	0.467373
MYH7	6103	-1.52559	-2.48895	0.0432036	0.467764
SOX1	4558	1.40177	-1.91012	0.0432102	0.467764
GJC3	1119	-1.11409	-1.78602	0.0432498	0.467934
FLG	12793	-1.69986	12.9818	0.0433118	0.468264
ITGA10	6242	-0.437978	2.60037	0.0433282	0.468264
HPDL	1816	0.645263	1.35268	0.0433951	0.46873
HP1BP3	9815	0.270888	8.12577	0.0434692	0.468822
ZNF732	2346	1.02382	1.99471	0.0434702	0.468822
DBNDD2	2482	0.373326	5.00107	0.0434888	0.468822
SLC4A5	8027	-0.586808	2.25938	0.0435156	0.468822
HOXB4	2002	0.693839	1.93142	0.0435234	0.468822
RNASET2	19532	-0.423576	5.46784	0.0435622	0.468982
SHISAL2A	2684	-1.12728	0.41514	0.0436605	0.46971
PLSCR4	4231	0.491591	4.32181	0.0436902	0.46971
CBX3	4840	0.290008	6.56459	0.0437018	0.46971
FBH1	6676	-0.207574	6.5436	0.0438017	0.470256
LGR6	4685	-0.966987	1.7786	0.0438215	0.470256
SPCS1	5121	0.298121	5.16255	0.0438246	0.470256
MPL	3937	-1.07371	-0.694061	0.0439931	0.471806
OR5K2	951	1.58191	-3.16098	0.0440983	0.472675
ALPI	3351	2.17738	-0.245836	0.0441408	0.472715
C9	3567	0.808465	-1.13159	0.0441503	0.472715
FXYD3	3390	0.40664	7.6397	0.0441966	0.472951
FHL1	5862	0.966666	5.55614	0.0443526	0.474362
KCNH5	12313	-1.2786	-1.537	0.0444322	0.474954
GPC3	3281	0.844991	1.89808	0.0444952	0.475341
SGCB	4358	0.329546	4.45579	0.0445515	0.475341
DMRTA1	5586	0.992594	1.41014	0.0445668	0.475341
SIGLEC12	2342	1.12876	-0.0748216	0.0445765	0.475341
ZNF22	2103	0.415514	3.87809	0.0445898	0.475341
KIAA1143	5216	0.219064	5.12249	0.0447214	0.476317
CNIH2	2078	0.834353	0.661439	0.0447299	0.476317
TMIGD1	1228	2.1406	1.64039	0.0447776	0.476386
PRAMEF11	1845	-3.07666	-2.59472	0.0447851	0.476386
NOX4	6099	0.650973	1.60573	0.0448506	0.476823
CALM3	5235	0.268177	6.54391	0.0448787	0.476864
DIO2	7393	-0.943588	7.0063	0.0449333	0.477184
OR2A4	1758	1.32965	-2.77653	0.0450325	0.477979
APLN	3224	1.02109	1.67126	0.0450846	0.478273
PSIP1	6744	0.399673	5.49161	0.0451512	0.47872
CYTH3	5802	-0.381131	5.17757	0.0452056	0.478848
CALR3	1431	0.875619	-2.25003	0.0452121	0.478848
FAM72D	2423	0.566057	0.196467	0.0452385	0.478856
C1orf226	4313	0.522563	3.38284	0.0452618	0.478856
PRKG1	12931	0.687102	3.70672	0.0453066	0.479071
VKORC1	2190	0.344798	4.27859	0.045374	0.479524
ITGA7	9080	0.668053	3.45504	0.0453996	0.479536
TTLL8	2651	-1.68419	-2.79156	0.0454314	0.479582
SPIB	4282	-1.64325	3.50478	0.0454529	0.479582
MAP3K20	13804	0.412712	6.68738	0.045629	0.481181
LGSN	5829	-1.88557	-2.00299	0.0456713	0.481368
PSG7	4824	-2.04237	-0.758605	0.0456982	0.481392
TNFSF18	2744	-1.41264	0.654109	0.0458749	0.48259
ENSG00000285526	1781	0.420654	7.52066	0.0458835	0.48259
TRNAU1AP	4311	0.262396	4.72912	0.0458971	0.48259
ALX1	1332	-1.26688	-0.87318	0.0459105	0.48259
H2AB3	591	1.56931	-3.17226	0.045937	0.482609
CPVL	3336	-0.48203	4.2544	0.0460544	0.483183
LBR	5710	0.345063	6.27191	0.0460966	0.483183
CMTM7	3724	-0.720239	2.37496	0.0461106	0.483183
NR4A3	6314	-0.821734	2.76306	0.0461123	0.483183
ERN1	19153	-0.311039	6.0532	0.0461149	0.483183
DPYS	3813	0.927344	-2.10518	0.0461981	0.483795
PRSS41	1192	-1.33338	-2.77921	0.0462734	0.484325
PFN3	553	-1.36272	-2.91225	0.0463666	0.485041
FAM83F	16389	-0.397431	7.322	0.046469	0.485853
CA1	4068	2.41475	6.24058	0.0464963	0.485879
LRP4	8748	-0.585227	5.58252	0.046574	0.486205
HSPB9	549	-1.63555	-2.83958	0.0465772	0.486205
DKKL1	1325	1.10507	-2.21943	0.046621	0.486403
RHEB	3533	0.239365	4.97628	0.0467324	0.487306
DGKH	19742	0.276157	7.26903	0.0468288	0.487926
CLEC18C	4926	-1.18979	-2.13645	0.0468672	0.487926
ARHGEF39	6405	0.463529	3.01536	0.0468713	0.487926
KCNC2	6443	-2.06985	-1.72745	0.0469022	0.487926
AFF3	15701	-1.00641	3.43501	0.0469264	0.487926
ARMT1	2819	0.33113	4.42727	0.0469529	0.487926
CECR2	10667	0.896287	3.62226	0.0469673	0.487926
TRIQK	6721	0.424969	4.14079	0.0470328	0.487926
[truncated: 17,697 more rows]
