# Supplementary material for: Human Papillomavirus-Encoded microRNAs as Regulators of Human Gene Expression in Anal Squamous Cell Carcinoma: A Meta-Transcriptomics Study
Source: Noncoding RNA. 2025 Jun 9;11(3):43. doi: 10.3390/ncrna11030043 (PMC12196474; doi:10.3390/ncrna11030043)
Supplement: Supplementary file 1 [file ncrna-11-00043-s001.zip › Supplementary_files/Table S6 - De Novo miRNAs Target.xlsx]

## Sheet: HGSIL vs LGSIL
De Novo miRNA	Gene Symbol Target	Affinity Type
740-772---NC_075235.1	LCP2	6mer
740-772---NC_075235.1	DMRT3	6mer
740-772---NC_075235.1	OXCT1	6mer
740-772---NC_075235.1	ARHGEF10L	6mer
740-772---NC_075235.1	BLTP3A	7mer-m8
740-772---NC_075235.1	BLTP3A	7mer-m8
740-772---NC_075235.1	BLTP3A	7mer-1a
740-772---NC_075235.1	BLTP3A	7mer-1a
740-772---NC_075235.1	TRAM2	6mer
740-772---NC_075235.1	TRAM2	7mer-1a
740-772---NC_075235.1	FAM135A	6mer
740-772---NC_075235.1	FAM135A	6mer
740-772---NC_075235.1	ABCD1	6mer
740-772---NC_075235.1	TCN2	6mer
740-772---NC_075235.1	GNPNAT1	6mer
740-772---NC_075235.1	PCDH11X	7mer-1a
740-772---NC_075235.1	PXMP4	6mer
740-772---NC_075235.1	RAB3D	7mer-1a
740-772---NC_075235.1	KDELR3	7mer-1a
740-772---NC_075235.1	SIX4	7mer-m8
740-772---NC_075235.1	SIX4	6mer
740-772---NC_075235.1	SIX4	6mer
740-772---NC_075235.1	ASIC1	6mer
740-772---NC_075235.1	GCA	7mer-m8
740-772---NC_075235.1	LGALSL	6mer
740-772---NC_075235.1	MAGEA9	6mer
740-772---NC_075235.1	SOX4	6mer
740-772---NC_075235.1	SLC19A2	7mer-1a
740-772---NC_075235.1	PPM1H	6mer
740-772---NC_075235.1	PPM1H	6mer
740-772---NC_075235.1	PPM1H	6mer
740-772---NC_075235.1	EIF2AK2	8mer-1a
740-772---NC_075235.1	EIF2AK2	6mer
740-772---NC_075235.1	EIF2AK2	6mer
740-772---NC_075235.1	EIF2AK2	7mer-m8
740-772---NC_075235.1	EIF2AK2	8mer-1a
740-772---NC_075235.1	PPP1R3C	8mer-1a
740-772---NC_075235.1	PAIP2B	7mer-1a
740-772---NC_075235.1	CTCFL	6mer
740-772---NC_075235.1	ACVR1C	7mer-m8
740-772---NC_075235.1	ACVR1C	7mer-1a
740-772---NC_075235.1	ACVR1C	7mer-m8
740-772---NC_075235.1	ACVR1C	6mer
740-772---NC_075235.1	ENDOU	7mer-1a
740-772---NC_075235.1	WIPF3	7mer-1a
740-772---NC_075235.1	PRRX1	6mer
740-772---NC_075235.1	PLEKHA3	7mer-1a
740-772---NC_075235.1	PLEKHA3	6mer
740-772---NC_075235.1	ECT2	7mer-1a
740-772---NC_075235.1	ECT2	6mer
740-772---NC_075235.1	IBSP	8mer-1a
740-772---NC_075235.1	GNRHR	6mer
740-772---NC_075235.1	GNRHR	6mer
740-772---NC_075235.1	GNRHR	6mer
740-772---NC_075235.1	PIK3R2	6mer
740-772---NC_075235.1	RCBTB1	7mer-m8
740-772---NC_075235.1	IGF2BP3	8mer-1a
740-772---NC_075235.1	PXDN	6mer
740-772---NC_075235.1	CTDSPL2	6mer
740-772---NC_075235.1	SATB2	7mer-1a
740-772---NC_075235.1	FKBP11	6mer
740-772---NC_075235.1	NDUFB5	6mer
740-772---NC_075235.1	MICB	8mer-1a
740-772---NC_075235.1	ITPKA	6mer
740-772---NC_075235.1	TACC2	7mer-1a
740-772---NC_075235.1	THSD4	6mer
740-772---NC_075235.1	THSD4	7mer-1a
740-772---NC_075235.1	THSD4	7mer-m8
740-772---NC_075235.1	THSD4	7mer-1a
740-772---NC_075235.1	BCL2L10	7mer-1a
740-772---NC_075235.1	BCL2L10	7mer-1a
740-772---NC_075235.1	SLC41A2	6mer
740-772---NC_075235.1	EMILIN2	6mer
740-772---NC_075235.1	SLC16A7	7mer-1a
740-772---NC_075235.1	SLC16A7	6mer
740-772---NC_075235.1	SLC16A7	6mer
740-772---NC_075235.1	DRAM1	7mer-1a
740-772---NC_075235.1	FGFR3	6mer
740-772---NC_075235.1	FGFR3	8mer-1a
740-772---NC_075235.1	CEP135	7mer-m8
740-772---NC_075235.1	CEP135	7mer-1a
740-772---NC_075235.1	RHPN2	6mer
740-772---NC_075235.1	RHPN2	6mer
740-772---NC_075235.1	SLCO1B3	6mer
740-772---NC_075235.1	ZNF655	6mer
740-772---NC_075235.1	ZNF655	6mer
740-772---NC_075235.1	ZNF655	7mer-1a
740-772---NC_075235.1	NALF2	6mer
740-772---NC_075235.1	DTWD1	7mer-1a
740-772---NC_075235.1	DTWD1	8mer-1a
740-772---NC_075235.1	DTWD1	7mer-1a
740-772---NC_075235.1	DTWD1	6mer
740-772---NC_075235.1	HRH4	6mer
740-772---NC_075235.1	HRH4	6mer
740-772---NC_075235.1	ZKSCAN3	6mer
740-772---NC_075235.1	RBMS2	7mer-1a
740-772---NC_075235.1	LRRC9	7mer-1a
740-772---NC_075235.1	BAAT	7mer-1a
740-772---NC_075235.1	BAAT	8mer-1a
740-772---NC_075235.1	ANKRD13A	6mer
740-772---NC_075235.1	SIX3	7mer-1a
740-772---NC_075235.1	SIX3	6mer
740-772---NC_075235.1	STRIP2	7mer-1a
740-772---NC_075235.1	SORT1	6mer
740-772---NC_075235.1	PER2	7mer-1a
740-772---NC_075235.1	ADAMTS2	7mer-m8
740-772---NC_075235.1	ITPRIP	8mer-1a
740-772---NC_075235.1	ZNF618	6mer
740-772---NC_075235.1	ZNF618	6mer
740-772---NC_075235.1	ZNF618	6mer
740-772---NC_075235.1	PITPNM3	6mer
740-772---NC_075235.1	PITPNM3	6mer
740-772---NC_075235.1	CCDC88A	6mer
740-772---NC_075235.1	CCDC88A	6mer
740-772---NC_075235.1	KIF3C	6mer
740-772---NC_075235.1	KIF3C	7mer-1a
740-772---NC_075235.1	POU2F1	6mer
740-772---NC_075235.1	POU2F1	7mer-1a
740-772---NC_075235.1	POU2F1	6mer
740-772---NC_075235.1	SIRPB1	6mer
740-772---NC_075235.1	SETD7	7mer-m8
740-772---NC_075235.1	IDE	7mer-m8
740-772---NC_075235.1	IDE	7mer-1a
740-772---NC_075235.1	CXCL9	6mer
740-772---NC_075235.1	TET2	6mer
740-772---NC_075235.1	TET2	7mer-1a
740-772---NC_075235.1	SLC26A2	6mer
740-772---NC_075235.1	SLC26A2	7mer-m8
740-772---NC_075235.1	SLC26A2	6mer
740-772---NC_075235.1	SLC26A2	6mer
740-772---NC_075235.1	SLC26A2	8mer-1a
740-772---NC_075235.1	GID4	7mer-1a
740-772---NC_075235.1	GID4	7mer-m8
740-772---NC_075235.1	GID4	7mer-m8
740-772---NC_075235.1	GID4	6mer
740-772---NC_075235.1	GID4	6mer
740-772---NC_075235.1	SLC38A6	8mer-1a
740-772---NC_075235.1	HNRNPH3	8mer-1a
740-772---NC_075235.1	HNRNPH3	7mer-1a
740-772---NC_075235.1	ADD2	7mer-1a
740-772---NC_075235.1	KCNJ16	7mer-m8
740-772---NC_075235.1	TERF1	7mer-m8
740-772---NC_075235.1	TERF1	6mer
740-772---NC_075235.1	TYRO3	6mer
740-772---NC_075235.1	GLIPR1	6mer
740-772---NC_075235.1	GLIPR1	8mer-1a
740-772---NC_075235.1	GLIPR1	7mer-1a
740-772---NC_075235.1	KNG1	7mer-1a
740-772---NC_075235.1	SIRPB1	6mer
740-772---NC_075235.1	MPZL2	7mer-1a
740-772---NC_075235.1	MPZL2	7mer-1a
740-772---NC_075235.1	TRIM62	7mer-m8
740-772---NC_075235.1	TRIM62	6mer
740-772---NC_075235.1	TRIM62	6mer
740-772---NC_075235.1	SLC24A2	7mer-1a
740-772---NC_075235.1	SLC24A2	7mer-m8
740-772---NC_075235.1	SLC24A2	7mer-1a
740-772---NC_075235.1	SLC24A2	7mer-m8
740-772---NC_075235.1	SLC24A2	6mer
740-772---NC_075235.1	ST3GAL3	6mer
740-772---NC_075235.1	ST3GAL3	6mer
740-772---NC_075235.1	MPZL3	7mer-1a
740-772---NC_075235.1	GFOD2	6mer
740-772---NC_075235.1	DENND3	6mer
740-772---NC_075235.1	EPHA4	6mer
740-772---NC_075235.1	NEDD1	6mer
740-772---NC_075235.1	HMGCR	7mer-1a
740-772---NC_075235.1	CUL3	7mer-m8
740-772---NC_075235.1	CACNG8	7mer-1a
740-772---NC_075235.1	CACNG8	7mer-1a
740-772---NC_075235.1	CCDC6	7mer-1a
740-772---NC_075235.1	CCDC6	7mer-1a
740-772---NC_075235.1	ZDHHC5	6mer
740-772---NC_075235.1	MYZAP	7mer-1a
740-772---NC_075235.1	TERF1	7mer-m8
740-772---NC_075235.1	TERF1	6mer
740-772---NC_075235.1	CHRNA6	7mer-1a
740-772---NC_075235.1	MAP3K13	6mer
740-772---NC_075235.1	MAP3K13	6mer
740-772---NC_075235.1	MAP3K13	7mer-1a
740-772---NC_075235.1	ERG	6mer
740-772---NC_075235.1	ERG	6mer
740-772---NC_075235.1	MID2	6mer
740-772---NC_075235.1	MID2	6mer
740-772---NC_075235.1	SNX19	7mer-1a
740-772---NC_075235.1	SNX19	6mer
740-772---NC_075235.1	SNX19	7mer-1a
740-772---NC_075235.1	SNX19	6mer
740-772---NC_075235.1	SNX19	7mer-1a
740-772---NC_075235.1	PCDH10	7mer-m8
740-772---NC_075235.1	DOCK3	6mer
740-772---NC_075235.1	NXPE3	6mer
740-772---NC_075235.1	NXPE3	7mer-1a
740-772---NC_075235.1	VPS26B	6mer
740-772---NC_075235.1	IGF2BP1	6mer
740-772---NC_075235.1	IGF2BP1	7mer-1a
740-772---NC_075235.1	PRKAR2A	7mer-1a
740-772---NC_075235.1	PRKAR2A	7mer-1a
740-772---NC_075235.1	PLA2G4F	6mer
740-772---NC_075235.1	CHFR	7mer-1a
740-772---NC_075235.1	JPH3	7mer-1a
740-772---NC_075235.1	TAAR1	7mer-1a
740-772---NC_075235.1	TAAR1	6mer
740-772---NC_075235.1	WNT2	7mer-m8
740-772---NC_075235.1	WNT2	7mer-m8
740-772---NC_075235.1	BBOX1	6mer
740-772---NC_075235.1	PDE9A	6mer
740-772---NC_075235.1	VCAN	8mer-1a
740-772---NC_075235.1	GRIA1	7mer-1a
740-772---NC_075235.1	GRIA1	7mer-m8
740-772---NC_075235.1	TCF3	7mer-m8
740-772---NC_075235.1	SLC39A14	7mer-m8
740-772---NC_075235.1	TIAM1	7mer-1a
740-772---NC_075235.1	PRIM2	7mer-1a
740-772---NC_075235.1	PLOD2	6mer
740-772---NC_075235.1	GABARAPL1	6mer
740-772---NC_075235.1	GABARAPL1	6mer
740-772---NC_075235.1	STC2	6mer
740-772---NC_075235.1	SERPINB13	6mer
740-772---NC_075235.1	AMFR	6mer
740-772---NC_075235.1	DISP2	7mer-1a
740-772---NC_075235.1	DISP2	8mer-1a
740-772---NC_075235.1	DISP2	6mer
740-772---NC_075235.1	EXOC6B	7mer-1a
740-772---NC_075235.1	EXOC6B	7mer-1a
740-772---NC_075235.1	EPN3	7mer-1a
740-772---NC_075235.1	EPN3	7mer-1a
740-772---NC_075235.1	ARRDC3	8mer-1a
740-772---NC_075235.1	PGAP2	7mer-1a
740-772---NC_075235.1	MFSD6	7mer-m8
740-772---NC_075235.1	MFSD6	6mer
740-772---NC_075235.1	RASA2	7mer-m8
740-772---NC_075235.1	RASA2	8mer-1a
740-772---NC_075235.1	BIRC3	6mer
740-772---NC_075235.1	BIRC3	7mer-1a
740-772---NC_075235.1	ZFX	6mer
740-772---NC_075235.1	SRARP	6mer
740-772---NC_075235.1	NIPAL1	6mer
740-772---NC_075235.1	NIPAL1	6mer
740-772---NC_075235.1	NIPAL1	6mer
740-772---NC_075235.1	HIPK3	7mer-1a
740-772---NC_075235.1	TRAK1	6mer
740-772---NC_075235.1	TRAK1	6mer
740-772---NC_075235.1	MTCL1	6mer
740-772---NC_075235.1	CROT	7mer-m8
740-772---NC_075235.1	ANO10	7mer-1a
740-772---NC_075235.1	OLR1	7mer-m8
740-772---NC_075235.1	HMGCS1	7mer-m8
740-772---NC_075235.1	HMGCS1	6mer
740-772---NC_075235.1	SEC62	7mer-1a
740-772---NC_075235.1	SEC62	7mer-m8
740-772---NC_075235.1	C2orf88	6mer
740-772---NC_075235.1	C2orf88	8mer-1a
740-772---NC_075235.1	CD209	7mer-m8
740-772---NC_075235.1	E2F7	6mer
740-772---NC_075235.1	E2F7	7mer-m8
740-772---NC_075235.1	FAM83F	6mer
740-772---NC_075235.1	FAM83F	6mer
740-772---NC_075235.1	FAM83F	6mer
740-772---NC_075235.1	SIGLEC7	6mer
740-772---NC_075235.1	KCNV1	7mer-m8
740-772---NC_075235.1	TMEM184A	7mer-1a
740-772---NC_075235.1	EDARADD	6mer
740-772---NC_075235.1	HDGFL3	6mer
740-772---NC_075235.1	HDGFL3	7mer-1a
740-772---NC_075235.1	HDGFL3	7mer-1a
740-772---NC_075235.1	HDGFL3	7mer-1a
740-772---NC_075235.1	HDGFL3	6mer
740-772---NC_075235.1	ONECUT1	6mer
740-772---NC_075235.1	ONECUT1	6mer
740-772---NC_075235.1	DIP2B	7mer-1a
740-772---NC_075235.1	DIP2B	6mer
740-772---NC_075235.1	CALN1	6mer
740-772---NC_075235.1	CALN1	6mer
740-772---NC_075235.1	CALN1	6mer
740-772---NC_075235.1	CALN1	6mer
740-772---NC_075235.1	FGFR3	7mer-m8
740-772---NC_075235.1	RORA	7mer-m8
740-772---NC_075235.1	RORA	7mer-1a
740-772---NC_075235.1	CYB5A	6mer
740-772---NC_075235.1	ITPRIP	8mer-1a
740-772---NC_075235.1	DUSP13A	6mer
740-772---NC_075235.1	ADORA2B	7mer-1a
740-772---NC_075235.1	WDFY2	6mer
740-772---NC_075235.1	LEP	6mer
740-772---NC_075235.1	LEP	6mer
740-772---NC_075235.1	YOD1	7mer-m8
740-772---NC_075235.1	RASGRP1	6mer
740-772---NC_075235.1	PDP1	7mer-1a
740-772---NC_075235.1	CSMD1	8mer-1a
740-772---NC_075235.1	APOBEC3F	6mer
740-772---NC_075235.1	LYPD6	7mer-1a
740-772---NC_075235.1	LYPD6	7mer-1a
740-772---NC_075235.1	LYPD6	7mer-m8
740-772---NC_075235.1	CASP8	7mer-1a
740-772---NC_075235.1	CRIPTO	6mer
740-772---NC_075235.1	CRIPTO	7mer-1a
740-772---NC_075235.1	CMKLR1	6mer
740-772---NC_075235.1	CMKLR1	6mer
740-772---NC_075235.1	PGAP2	7mer-1a
740-772---NC_075235.1	SLCO4C1	6mer
740-772---NC_075235.1	SLCO4C1	7mer-1a
740-772---NC_075235.1	TMEM44	6mer
740-772---NC_075235.1	GRM5	6mer
740-772---NC_075235.1	SLC26A3	6mer
740-772---NC_075235.1	PPP2R1A	6mer
740-772---NC_075235.1	PPP2R1A	6mer
740-772---NC_075235.1	PPP2R1A	6mer
740-772---NC_075235.1	PPP2R1A	6mer
740-772---NC_075235.1	ANGPT2	6mer
740-772---NC_075235.1	GAS7	6mer
740-772---NC_075235.1	GAS7	6mer
740-772---NC_075235.1	GAS7	6mer
740-772---NC_075235.1	GAS7	7mer-1a
740-772---NC_075235.1	ZNF561	8mer-1a
740-772---NC_075235.1	KLRD1	6mer
740-772---NC_075235.1	KLRD1	7mer-1a
740-772---NC_075235.1	CXCL11	7mer-1a
740-772---NC_075235.1	FZD2	6mer
740-772---NC_075235.1	ZNF556	6mer
740-772---NC_075235.1	PINK1	6mer
740-772---NC_075235.1	ITM2C	6mer
740-772---NC_075235.1	CCDC14	8mer-1a
740-772---NC_075235.1	PLCB1	6mer
740-772---NC_075235.1	NIPSNAP2	7mer-1a
740-772---NC_075235.1	MBOAT2	7mer-1a
740-772---NC_075235.1	FOXN2	6mer
740-772---NC_075235.1	RAB24	6mer
740-772---NC_075235.1	SULT1B1	8mer-1a
740-772---NC_075235.1	SULT1A1	7mer-m8
740-772---NC_075235.1	TACC2	7mer-1a
740-772---NC_075235.1	FPR3	7mer-m8
740-772---NC_075235.1	CKAP2L	6mer
740-772---NC_075235.1	CKAP2L	7mer-1a
740-772---NC_075235.1	NDST3	7mer-1a
740-772---NC_075235.1	ST3GAL3	6mer
740-772---NC_075235.1	ST3GAL3	6mer
740-772---NC_075235.1	SLC37A2	7mer-1a
740-772---NC_075235.1	SLC37A2	6mer
740-772---NC_075235.1	PRICKLE2	6mer
740-772---NC_075235.1	PRICKLE2	6mer
740-772---NC_075235.1	PRICKLE2	6mer
740-772---NC_075235.1	GLTP	6mer
740-772---NC_075235.1	ARHGAP42	7mer-m8
740-772---NC_075235.1	KCND3	7mer-m8
740-772---NC_075235.1	EHD3	6mer
740-772---NC_075235.1	EHD3	7mer-1a
740-772---NC_075235.1	EHD3	6mer
740-772---NC_075235.1	PRTFDC1	6mer
740-772---NC_075235.1	NEMP1	7mer-m8
740-772---NC_075235.1	NEMP1	6mer
740-772---NC_075235.1	NEMP1	6mer
740-772---NC_075235.1	BCL2L11	6mer
740-772---NC_075235.1	FNDC3B	7mer-1a
740-772---NC_075235.1	FNDC3B	7mer-1a
740-772---NC_075235.1	FGF5	6mer
740-772---NC_075235.1	TMEM184A	7mer-1a
740-772---NC_075235.1	TMEM184A	6mer
740-772---NC_075235.1	GPR85	7mer-1a
740-772---NC_075235.1	GPR85	6mer
740-772---NC_075235.1	HLCS	6mer
740-772---NC_075235.1	MAGOHB	7mer-m8
740-772---NC_075235.1	SLCO1A2	6mer
740-772---NC_075235.1	SLCO1A2	6mer
740-772---NC_075235.1	SLCO1A2	6mer
740-772---NC_075235.1	OSBPL2	7mer-1a
740-772---NC_075235.1	ZNF281	6mer
740-772---NC_075235.1	CASP8	6mer
740-772---NC_075235.1	CSF2	6mer
740-772---NC_075235.1	PTCD1	6mer
740-772---NC_075235.1	EPB41L2	8mer-1a
740-772---NC_075235.1	ZNF114	8mer-1a
740-772---NC_075235.1	BTBD9	6mer
740-772---NC_075235.1	TNS3	7mer-1a
740-772---NC_075235.1	ZNF561	8mer-1a
740-772---NC_075235.1	MPHOSPH9	6mer
740-772---NC_075235.1	SNX10	7mer-m8
740-772---NC_075235.1	SNX10	6mer
740-772---NC_075235.1	PAK2	8mer-1a
740-772---NC_075235.1	CXCL8	7mer-m8
740-772---NC_075235.1	OSGIN2	6mer
740-772---NC_075235.1	KCNJ4	6mer
740-772---NC_075235.1	APOBEC3B	7mer-m8
740-772---NC_075235.1	EIF5A2	7mer-1a
740-772---NC_075235.1	EIF5A2	6mer
740-772---NC_075235.1	SPAG17	7mer-m8
740-772---NC_075235.1	DEPDC4	6mer
740-772---NC_075235.1	NOS1	7mer-1a
740-772---NC_075235.1	NOS1	6mer
740-772---NC_075235.1	NOS1	8mer-1a
740-772---NC_075235.1	NOS1	6mer
740-772---NC_075235.1	SCAP	6mer
740-772---NC_075235.1	MIOS	7mer-m8
740-772---NC_075235.1	MIOS	7mer-1a
740-772---NC_075235.1	MS4A4A	6mer
740-772---NC_075235.1	ENPP6	7mer-1a
740-772---NC_075235.1	ENPP6	6mer
740-772---NC_075235.1	ARHGEF37	6mer
740-772---NC_075235.1	ARHGEF37	6mer
740-772---NC_075235.1	ARHGEF37	6mer
740-772---NC_075235.1	HLTF	6mer
740-772---NC_075235.1	HLTF	8mer-1a
740-772---NC_075235.1	SEMA4D	6mer
740-772---NC_075235.1	SEMA4D	7mer-1a
740-772---NC_075235.1	CREG2	7mer-m8
740-772---NC_075235.1	CREG2	6mer
740-772---NC_075235.1	CREG2	7mer-m8
740-772---NC_075235.1	CREG2	6mer
740-772---NC_075235.1	CREG2	6mer
740-772---NC_075235.1	CREG2	6mer
740-772---NC_075235.1	CREG2	7mer-1a
740-772---NC_075235.1	CREG2	7mer-1a
740-772---NC_075235.1	SLC25A36	7mer-1a
740-772---NC_075235.1	WT1	7mer-m8
740-772---NC_075235.1	WT1	6mer
740-772---NC_075235.1	FGF19	8mer-1a
740-772---NC_075235.1	ZHX3	7mer-1a
740-772---NC_075235.1	JAKMIP3	7mer-m8
740-772---NC_075235.1	JAKMIP3	6mer
740-772---NC_075235.1	JAKMIP3	6mer
740-772---NC_075235.1	PSG2	7mer-1a
740-772---NC_075235.1	APOBEC3B	7mer-m8
740-772---NC_075235.1	MS4A7	8mer-1a
740-772---NC_075235.1	MSL2	7mer-m8
740-772---NC_075235.1	MSL2	6mer
740-772---NC_075235.1	CCDC127	6mer
740-772---NC_075235.1	C3AR1	7mer-1a
740-772---NC_075235.1	DCDC1	7mer-1a
740-772---NC_075235.1	SGPP2	6mer
740-772---NC_075235.1	CMBL	7mer-1a
740-772---NC_075235.1	MS4A14	6mer
740-772---NC_075235.1	MS4A14	7mer-m8
740-772---NC_075235.1	MS4A14	6mer
740-772---NC_075235.1	SENP2	7mer-1a
740-772---NC_075235.1	PARM1	6mer
740-772---NC_075235.1	PARM1	8mer-1a
740-772---NC_075235.1	ZFP28	7mer-1a
740-772---NC_075235.1	SLC5A10	6mer
740-772---NC_075235.1	SLC5A10	6mer
740-772---NC_075235.1	ST3GAL3	6mer
740-772---NC_075235.1	ST3GAL3	6mer
740-772---NC_075235.1	SLC16A6	6mer
740-772---NC_075235.1	SLC16A6	7mer-m8
740-772---NC_075235.1	BAIAP2	7mer-1a
740-772---NC_075235.1	ITM2C	6mer
740-772---NC_075235.1	MFSD11	6mer
740-772---NC_075235.1	ST3GAL3	6mer
740-772---NC_075235.1	IKBIP	6mer
740-772---NC_075235.1	PRELID2	6mer
740-772---NC_075235.1	RPS27L	7mer-1a
740-772---NC_075235.1	RPS27L	6mer
740-772---NC_075235.1	RPS27L	7mer-1a
740-772---NC_075235.1	FPR2	8mer-1a
740-772---NC_075235.1	ZNF639	6mer
740-772---NC_075235.1	ZKSCAN8	7mer-1a
740-772---NC_075235.1	RIPPLY3	6mer
740-772---NC_075235.1	LASP1	7mer-1a
740-772---NC_075235.1	FYCO1	7mer-1a
740-772---NC_075235.1	FYCO1	7mer-1a
740-772---NC_075235.1	ACSL4	7mer-1a
740-772---NC_075235.1	ACSL4	6mer
740-772---NC_075235.1	B4GALNT1	6mer
740-772---NC_075235.1	TET2	6mer
740-772---NC_075235.1	TET2	6mer
740-772---NC_075235.1	SYCP2L	7mer-1a
740-772---NC_075235.1	KCNA2	7mer-m8
740-772---NC_075235.1	KCNA2	7mer-m8
740-772---NC_075235.1	CLVS1	7mer-1a
740-772---NC_075235.1	BTBD9	6mer
740-772---NC_075235.1	RAB39A	7mer-1a
740-772---NC_075235.1	RAB39A	7mer-1a
740-772---NC_075235.1	TMEM154	7mer-1a
740-772---NC_075235.1	TMEM154	7mer-1a
740-772---NC_075235.1	TMEM154	7mer-1a
740-772---NC_075235.1	SEPTIN8	6mer
740-772---NC_075235.1	KIF1C	6mer
740-772---NC_075235.1	FBXL13	7mer-1a
740-772---NC_075235.1	AFAP1	7mer-1a
740-772---NC_075235.1	MS4A4A	6mer
740-772---NC_075235.1	DCDC2	6mer
740-772---NC_075235.1	DCDC2	6mer
740-772---NC_075235.1	ZNF275	7mer-1a
740-772---NC_075235.1	AFAP1	7mer-1a
740-772---NC_075235.1	BCO2	7mer-1a
740-772---NC_075235.1	BET1	8mer-1a
740-772---NC_075235.1	PAX6	7mer-1a
740-772---NC_075235.1	PIWIL2	7mer-1a
740-772---NC_075235.1	MAP2	8mer-1a
740-772---NC_075235.1	SLC24A2	7mer-1a
740-772---NC_075235.1	SLC24A2	7mer-m8
740-772---NC_075235.1	SLC24A2	7mer-1a
740-772---NC_075235.1	SLC24A2	7mer-m8
740-772---NC_075235.1	SLC24A2	6mer
740-772---NC_075235.1	MS4A7	8mer-1a
740-772---NC_075235.1	SNPH	7mer-1a
740-772---NC_075235.1	SH3GLB2	6mer
740-772---NC_075235.1	SH3GLB2	7mer-1a
740-772---NC_075235.1	TCF7L2	6mer
740-772---NC_075235.1	SYNJ2	7mer-1a
740-772---NC_075235.1	PRXL2A	6mer
740-772---NC_075235.1	SIK3	6mer
740-772---NC_075235.1	PLEKHG1	7mer-1a
740-772---NC_075235.1	FAM83G	7mer-1a
740-772---NC_075235.1	ASAH2B	7mer-1a
740-772---NC_075235.1	ZDHHC21	7mer-m8
740-772---NC_075235.1	SUPT3H	7mer-1a
740-772---NC_075235.1	PCGF3	6mer
740-772---NC_075235.1	PCGF3	6mer
740-772---NC_075235.1	KLRD1	6mer
740-772---NC_075235.1	KLRD1	7mer-1a
740-772---NC_075235.1	TACC2	7mer-1a
740-772---NC_075235.1	COL5A2	7mer-1a
740-772---NC_075235.1	ADARB2	6mer
740-772---NC_075235.1	ADARB2	7mer-m8
740-772---NC_075235.1	DUSP13A	6mer
740-772---NC_075235.1	OSBPL2	7mer-1a
740-772---NC_075235.1	SNPH	7mer-1a
740-772---NC_075235.1	TMEM236	7mer-m8
740-772---NC_075235.1	TMEM236	6mer
740-772---NC_075235.1	DOCK9	8mer-1a
740-772---NC_075235.1	DCDC1	7mer-1a
740-772---NC_075235.1	DCDC1	7mer-1a
740-772---NC_075235.1	MAGEB2	7mer-1a
740-772---NC_075235.1	ST3GAL3	6mer
740-772---NC_075235.1	ST3GAL3	6mer
740-772---NC_075235.1	IFIT1	6mer
740-772---NC_075235.1	CHST15	7mer-m8
740-772---NC_075235.1	ST8SIA6	7mer-1a
740-772---NC_075235.1	ST8SIA6	6mer
740-772---NC_075235.1	ST8SIA6	6mer
740-772---NC_075235.1	ST8SIA6	8mer-1a
740-772---NC_075235.1	ST8SIA6	7mer-1a
740-772---NC_075235.1	RAET1E	7mer-1a
740-772---NC_075235.1	RAET1E	7mer-m8
740-772---NC_075235.1	SNRPE	7mer-m8
740-772---NC_075235.1	ST6GAL2	6mer
740-772---NC_075235.1	ST6GAL2	8mer-1a
740-772---NC_075235.1	ST3GAL3	6mer
740-772---NC_075235.1	IFNAR2	8mer-1a
740-772---NC_075235.1	ZNF275	7mer-1a
740-772---NC_075235.1	DCDC2	6mer
740-772---NC_075235.1	DCDC2	6mer
740-772---NC_075235.1	TACC2	7mer-1a
740-772---NC_075235.1	CPEB2	8mer-1a
740-772---NC_075235.1	CACNA1B	6mer
740-772---NC_075235.1	CACNA1B	6mer
740-772---NC_075235.1	ST3GAL3	6mer
740-772---NC_075235.1	ST3GAL3	6mer
740-772---NC_075235.1	NEBL	6mer
740-772---NC_075235.1	NEBL	6mer
740-772---NC_075235.1	NEBL	6mer
740-772---NC_075235.1	PLSCR1	6mer
740-772---NC_075235.1	CACNA1B	6mer
740-772---NC_075235.1	CACNA1B	6mer
740-772---NC_075235.1	PBRM1	6mer
740-772---NC_075235.1	DEFB110	7mer-1a
740-772---NC_075235.1	RGL3	6mer
740-772---NC_075235.1	ST3GAL3	6mer
740-772---NC_075235.1	ST3GAL3	6mer
740-772---NC_075235.1	SIRPB2	6mer
740-772---NC_075235.1	EPB41L2	8mer-1a
740-772---NC_075235.1	SCML1	7mer-1a
740-772---NC_075235.1	PRXL2A	6mer
740-772---NC_075235.1	MAGEB6	6mer
740-772---NC_075235.1	SIRPB1	6mer
740-772---NC_075235.1	SIRPB1	7mer-1a
740-772---NC_075235.1	CDK18	6mer
740-772---NC_075235.1	IGSF1	6mer
740-772---NC_075235.1	SLC39A10	6mer
740-772---NC_075235.1	SIGLEC14	8mer-1a
740-772---NC_075235.1	ERO1B	7mer-m8
740-772---NC_075235.1	ERO1B	6mer
740-772---NC_075235.1	GID4	6mer
740-772---NC_075235.1	AKR1C1	7mer-1a
740-772---NC_075235.1	AKR1C1	8mer-1a
740-772---NC_075235.1	AKR1C1	6mer
740-772---NC_075235.1	WDR64	8mer-1a
740-772---NC_075235.1	WDR64	7mer-1a
740-772---NC_075235.1	PLOD2	6mer
740-772---NC_075235.1	THSD4	6mer
740-772---NC_075235.1	THSD4	7mer-1a
740-772---NC_075235.1	PTGS2	6mer
740-772---NC_075235.1	HMGCR	7mer-1a
740-772---NC_075235.1	CASZ1	7mer-1a
740-772---NC_075235.1	CASZ1	8mer-1a
740-772---NC_075235.1	TM2D1	7mer-1a
740-772---NC_075235.1	GRIK2	7mer-1a
740-772---NC_075235.1	SLC19A2	7mer-1a
740-772---NC_075235.1	ACTL8	6mer
740-772---NC_075235.1	PSIP1	6mer
740-772---NC_075235.1	VCAN	8mer-1a
740-772---NC_075235.1	CACNA1E	6mer
740-772---NC_075235.1	CACNA1E	7mer-1a
740-772---NC_075235.1	POU2F1	7mer-1a
740-772---NC_075235.1	POU2F1	6mer
740-772---NC_075235.1	POU2F1	6mer
740-772---NC_075235.1	GPR180	7mer-m8
740-772---NC_075235.1	LHX9	6mer
740-772---NC_075235.1	LHX9	7mer-m8
740-772---NC_075235.1	LHFPL5	6mer
740-772---NC_075235.1	PLCB1	6mer
740-772---NC_075235.1	PLCB1	6mer
740-772---NC_075235.1	RET	7mer-m8
740-772---NC_075235.1	RET	6mer
740-772---NC_075235.1	SOAT1	7mer-1a
740-772---NC_075235.1	KIF14	7mer-1a
740-772---NC_075235.1	ST3GAL3	6mer
740-772---NC_075235.1	ST3GAL3	6mer
740-772---NC_075235.1	BRDT	6mer
740-772---NC_075235.1	THRB	7mer-1a
740-772---NC_075235.1	THRB	7mer-1a
740-772---NC_075235.1	THRB	6mer
740-772---NC_075235.1	CNTLN	8mer-1a
740-772---NC_075235.1	PCYT1B	6mer
740-772---NC_075235.1	PCYT1B	7mer-1a
740-772---NC_075235.1	H2AC17	7mer-m8
740-772---NC_075235.1	UBD	6mer
740-772---NC_075235.1	PRIM2	7mer-1a
740-772---NC_075235.1	TRPM6	7mer-1a
740-772---NC_075235.1	SLC39A14	7mer-m8
740-772---NC_075235.1	CORO6	6mer
740-772---NC_075235.1	CACNA1E	6mer
740-772---NC_075235.1	CACNA1E	6mer
740-772---NC_075235.1	CACNA1E	6mer
740-772---NC_075235.1	CACNA1E	7mer-1a
740-772---NC_075235.1	CACNA1E	7mer-1a
740-772---NC_075235.1	CACNA1E	6mer
740-772---NC_075235.1	CACNA1E	6mer
740-772---NC_075235.1	FFAR4	7mer-1a
740-772---NC_075235.1	FFAR4	6mer
740-772---NC_075235.1	ARHGEF10L	6mer
740-772---NC_075235.1	ITPR2	6mer
740-772---NC_075235.1	ITPR2	7mer-1a
740-772---NC_075235.1	IFIT2	8mer-1a
740-772---NC_075235.1	BSPRY	6mer
740-772---NC_075235.1	EML6	6mer
740-772---NC_075235.1	WT1	7mer-m8
740-772---NC_075235.1	WT1	6mer
740-772---NC_075235.1	ESRRB	7mer-1a
740-772---NC_075235.1	KCTD14	6mer
740-772---NC_075235.1	KCTD14	7mer-m8
740-772---NC_075235.1	CLEC6A	6mer
740-772---NC_075235.1	ZBTB41	6mer
740-772---NC_075235.1	ZBTB41	8mer-1a
740-772---NC_075235.1	ZBTB41	8mer-1a
740-772---NC_075235.1	NEDD4L	7mer-1a
740-772---NC_075235.1	MAP2K4	7mer-m8
740-772---NC_075235.1	TSEN15	7mer-m8
740-772---NC_075235.1	TSEN15	7mer-m8
740-772---NC_075235.1	IGSF1	6mer
740-772---NC_075235.1	ITPRIP	8mer-1a
740-772---NC_075235.1	PXMP4	6mer
740-772---NC_075235.1	RBM5	7mer-1a
740-772---NC_075235.1	ACSL6	6mer
740-772---NC_075235.1	PAX6	7mer-1a
740-772---NC_075235.1	MFSD11	6mer
740-772---NC_075235.1	NSL1	7mer-1a
740-772---NC_075235.1	NSL1	6mer
740-772---NC_075235.1	NSL1	7mer-1a
740-772---NC_075235.1	NSL1	7mer-1a
740-772---NC_075235.1	HFE	7mer-1a
740-772---NC_075235.1	ST3GAL3	6mer
740-772---NC_075235.1	ST3GAL3	6mer
740-772---NC_075235.1	MAB21L3	7mer-1a
740-772---NC_075235.1	MAB21L3	6mer
740-772---NC_075235.1	MAB21L3	8mer-1a
740-772---NC_075235.1	FCGR3A	7mer-m8
740-772---NC_075235.1	PAX6	7mer-1a
740-772---NC_075235.1	BMP8B	7mer-m8
740-772---NC_075235.1	TACC2	7mer-1a
740-772---NC_075235.1	SLC30A10	7mer-m8
740-772---NC_075235.1	SERPINB13	6mer
740-772---NC_075235.1	TPRG1	8mer-1a
740-772---NC_075235.1	TPRG1	6mer
740-772---NC_075235.1	TPRG1	6mer
740-772---NC_075235.1	HTR1D	7mer-m8
740-772---NC_075235.1	SASH1	6mer
740-772---NC_075235.1	SASH1	6mer
740-772---NC_075235.1	SASH1	6mer
740-772---NC_075235.1	GRIK2	7mer-1a
740-772---NC_075235.1	ST3GAL3	6mer
740-772---NC_075235.1	SEM1	7mer-m8
740-772---NC_075235.1	SEM1	6mer
740-772---NC_075235.1	SIGLEC1	7mer-m8
740-772---NC_075235.1	SIGLEC1	6mer
740-772---NC_075235.1	PLXNA2	7mer-1a
740-772---NC_075235.1	PLXNA2	6mer
740-772---NC_075235.1	ACYP1	6mer
740-772---NC_075235.1	GSN	7mer-1a
740-772---NC_075235.1	GSN	6mer
740-772---NC_075235.1	CLN5	8mer-1a
740-772---NC_075235.1	CLN5	6mer
740-772---NC_075235.1	CLN5	7mer-m8
740-772---NC_075235.1	CASP8	6mer
740-772---NC_075235.1	GRIK2	7mer-1a
740-772---NC_075235.1	CCDC69	8mer-1a
740-772---NC_075235.1	MEGF9	7mer-1a
740-772---NC_075235.1	MEGF9	7mer-1a
740-772---NC_075235.1	MEGF9	6mer
740-772---NC_075235.1	MEGF9	7mer-m8
740-772---NC_075235.1	IL2RA	6mer
740-772---NC_075235.1	ST3GAL3	6mer
740-772---NC_075235.1	ST3GAL3	6mer
740-772---NC_075235.1	LIN28B	6mer
740-772---NC_075235.1	LIN28B	6mer
740-772---NC_075235.1	C9orf72	7mer-1a
740-772---NC_075235.1	C9orf72	6mer
740-772---NC_075235.1	MOG	6mer
740-772---NC_075235.1	DEPDC4	8mer-1a
740-772---NC_075235.1	EMP2	6mer
740-772---NC_075235.1	EMP2	7mer-1a
740-772---NC_075235.1	RAB3B	6mer
740-772---NC_075235.1	RAB3B	7mer-1a
740-772---NC_075235.1	RAB3B	6mer
740-772---NC_075235.1	RAB3B	7mer-1a
740-772---NC_075235.1	CTBS	7mer-1a
740-772---NC_075235.1	CTBS	8mer-1a
740-772---NC_075235.1	PARD6G	6mer
740-772---NC_075235.1	ENSG00000254706	6mer
740-772---NC_075235.1	AR	6mer
740-772---NC_075235.1	AR	6mer
740-772---NC_075235.1	ATP2B3	7mer-1a
740-772---NC_075235.1	FXR1	7mer-1a
740-772---NC_075235.1	ZKSCAN3	6mer
740-772---NC_075235.1	TET2	6mer
740-772---NC_075235.1	TET2	7mer-1a
740-772---NC_075235.1	ZNF618	6mer
740-772---NC_075235.1	ZNF618	6mer
740-772---NC_075235.1	ZNF618	6mer
740-772---NC_075235.1	EIF4EBP2	6mer
740-772---NC_075235.1	ABL2	7mer-m8
740-772---NC_075235.1	PIN4	7mer-1a
740-772---NC_075235.1	SEPTIN8	6mer
740-772---NC_075235.1	POU2F1	7mer-1a
740-772---NC_075235.1	POU2F1	6mer
740-772---NC_075235.1	POU2F1	6mer
740-772---NC_075235.1	E2F3	6mer
740-772---NC_075235.1	LAX1	7mer-1a
740-772---NC_075235.1	ZFX	6mer
740-772---NC_075235.1	GRM4	7mer-1a
740-772---NC_075235.1	MYZAP	7mer-1a
740-772---NC_075235.1	ARHGEF10L	6mer
740-772---NC_075235.1	GBP5	7mer-1a
740-772---NC_075235.1	GBP5	7mer-m8
740-772---NC_075235.1	GBP5	7mer-1a
740-772---NC_075235.1	B4GALT4	6mer
740-772---NC_075235.1	SUPT3H	7mer-1a
740-772---NC_075235.1	XPR1	6mer
740-772---NC_075235.1	XPR1	6mer
740-772---NC_075235.1	ATP2B3	7mer-1a
740-772---NC_075235.1	GRM4	7mer-1a
740-772---NC_075235.1	GRM4	6mer
740-772---NC_075235.1	SSTR2	6mer
740-772---NC_075235.1	SSTR2	6mer
740-772---NC_075235.1	SSTR2	6mer
740-772---NC_075235.1	SSTR2	6mer
740-772---NC_075235.1	SSTR2	7mer-1a
740-772---NC_075235.1	TRIM13	6mer
740-772---NC_075235.1	GPR157	6mer
740-772---NC_075235.1	GPR157	7mer-1a
740-772---NC_075235.1	SLC26A3	6mer
740-772---NC_075235.1	SIRPB1	6mer
740-772---NC_075235.1	CTCFL	6mer
740-772---NC_075235.1	BTRC	6mer
740-772---NC_075235.1	BTRC	7mer-1a
740-772---NC_075235.1	BTRC	7mer-1a
740-772---NC_075235.1	THEM4	6mer
740-772---NC_075235.1	THEM4	6mer
740-772---NC_075235.1	THEM4	7mer-1a
740-772---NC_075235.1	PSIP1	6mer
740-772---NC_075235.1	C9orf72	6mer
740-772---NC_075235.1	CDHR1	7mer-1a
740-772---NC_075235.1	AFAP1	7mer-1a
740-772---NC_075235.1	MLLT3	7mer-1a
740-772---NC_075235.1	MLLT3	7mer-1a
740-772---NC_075235.1	TACC2	7mer-1a
740-772---NC_075235.1	WT1	7mer-m8
740-772---NC_075235.1	WT1	6mer
740-772---NC_075235.1	CCDC85C	6mer
740-772---NC_075235.1	CCDC85C	7mer-1a
740-772---NC_075235.1	CCDC85C	6mer
740-772---NC_075235.1	CCDC85C	7mer-1a
740-772---NC_075235.1	CCDC85C	6mer
740-772---NC_075235.1	CCDC85C	6mer
740-772---NC_075235.1	CCDC85C	7mer-1a
740-772---NC_075235.1	LMNA	6mer
740-772---NC_075235.1	POTEE	6mer
740-772---NC_075235.1	DNM3	7mer-m8
740-772---NC_075235.1	DNM3	7mer-1a
740-772---NC_075235.1	BAIAP2	7mer-1a
740-772---NC_075235.1	POTEI	6mer
740-772---NC_075235.1	POTEI	6mer
740-772---NC_075235.1	SLC39A10	6mer
740-772---NC_075235.1	SNX10	6mer
740-772---NC_075235.1	TTC38	6mer
740-772---NC_075235.1	ZNF655	6mer
740-772---NC_075235.1	ZNF655	6mer
740-772---NC_075235.1	ZNF655	7mer-1a
740-772---NC_075235.1	THRB	7mer-1a
740-772---NC_075235.1	THRB	7mer-1a
740-772---NC_075235.1	THRB	6mer
740-772---NC_075235.1	MEIOC	6mer
740-772---NC_075235.1	CCDC14	6mer
740-772---NC_075235.1	CCDC14	8mer-1a
740-772---NC_075235.1	RGL3	6mer
740-772---NC_075235.1	TSEN15	7mer-m8
740-772---NC_075235.1	TSEN15	7mer-m8
740-772---NC_075235.1	FGFR3	7mer-m8
740-772---NC_075235.1	STEAP1	6mer
740-772---NC_075235.1	PIN4	6mer
740-772---NC_075235.1	PIN4	8mer-1a
740-772---NC_075235.1	PIN4	6mer
740-772---NC_075235.1	KRTCAP3	7mer-1a
740-772---NC_075235.1	CCDC14	6mer
740-772---NC_075235.1	CCDC14	6mer
740-772---NC_075235.1	CCDC14	7mer-1a
740-772---NC_075235.1	CCDC14	6mer
740-772---NC_075235.1	CCDC14	8mer-1a
740-772---NC_075235.1	FAP	7mer-m8
740-772---NC_075235.1	GCA	7mer-m8
740-772---NC_075235.1	TNS3	7mer-1a
740-772---NC_075235.1	PGGHG	6mer
740-772---NC_075235.1	RAD51B	6mer
740-772---NC_075235.1	PDCD1LG2	6mer
740-772---NC_075235.1	PDCD1LG2	7mer-1a
740-772---NC_075235.1	ERG	6mer
740-772---NC_075235.1	ERG	6mer
740-772---NC_075235.1	STEAP3	6mer
740-772---NC_075235.1	TNFAIP8	7mer-1a
740-772---NC_075235.1	HERC3	6mer
740-772---NC_075235.1	PITPNM3	6mer
740-772---NC_075235.1	PITPNM3	6mer
740-772---NC_075235.1	ZBTB41	8mer-1a
740-772---NC_075235.1	ZBTB41	8mer-1a
740-772---NC_075235.1	PDP1	7mer-1a
740-772---NC_075235.1	CBLB	6mer
740-772---NC_075235.1	ZNF561	6mer
740-772---NC_075235.1	FARP2	6mer
740-772---NC_075235.1	HMGCS1	6mer
740-772---NC_075235.1	CFAP44	7mer-m8
740-772---NC_075235.1	ZNF561	8mer-1a
740-772---NC_075235.1	PGAP2	7mer-1a
740-772---NC_075235.1	GRM5	6mer
740-772---NC_075235.1	TPRG1	8mer-1a
740-772---NC_075235.1	IL17RC	7mer-m8
740-772---NC_075235.1	SNRPE	7mer-m8
740-772---NC_075235.1	PAX6	6mer
740-772---NC_075235.1	PAX6	7mer-1a
740-772---NC_075235.1	BRDT	6mer
740-772---NC_075235.1	ST8SIA6	6mer
740-772---NC_075235.1	DHX30	7mer-m8
740-772---NC_075235.1	NTMT2	6mer
740-772---NC_075235.1	CEP19	7mer-1a
740-772---NC_075235.1	CEP19	6mer
740-772---NC_075235.1	CEP19	6mer
740-772---NC_075235.1	ALS2CL	6mer
740-772---NC_075235.1	WNT2	6mer
740-772---NC_075235.1	PGAP2	7mer-1a
740-772---NC_075235.1	TTC14	7mer-1a
740-772---NC_075235.1	TTC14	6mer
740-772---NC_075235.1	EXOC6B	6mer
740-772---NC_075235.1	TMEM182	6mer
740-772---NC_075235.1	CCDC88A	6mer
740-772---NC_075235.1	CCDC88A	6mer
740-772---NC_075235.1	CAGE1	6mer
740-772---NC_075235.1	C1orf226	7mer-m8
740-772---NC_075235.1	FRMD5	6mer
740-772---NC_075235.1	FBXL13	7mer-1a
740-772---NC_075235.1	FBXL13	7mer-1a
740-772---NC_075235.1	FBXL13	7mer-1a
740-772---NC_075235.1	FNDC3B	7mer-1a
740-772---NC_075235.1	FNDC3B	7mer-1a
740-772---NC_075235.1	CABYR	6mer
740-772---NC_075235.1	KIF3C	7mer-1a
740-772---NC_075235.1	KIF3C	7mer-m8
740-772---NC_075235.1	KIF3C	6mer
740-772---NC_075235.1	KIF3C	6mer
740-772---NC_075235.1	POR	7mer-1a
740-772---NC_075235.1	PGAP2	7mer-1a
740-772---NC_075235.1	PWWP4	6mer
740-772---NC_075235.1	PWWP4	6mer
740-772---NC_075235.1	GAREM2	7mer-1a
740-772---NC_075235.1	CTCFL	7mer-1a
740-772---NC_075235.1	NEDD1	6mer
740-772---NC_075235.1	TMEM182	6mer
740-772---NC_075235.1	PKIA	7mer-m8
740-772---NC_075235.1	KLHL23	7mer-1a
740-772---NC_075235.1	MYZAP	6mer
740-772---NC_075235.1	IL17RC	7mer-m8
740-772---NC_075235.1	EIF2AK2	8mer-1a
740-772---NC_075235.1	EIF2AK2	8mer-1a
740-772---NC_075235.1	EPHA6	7mer-m8
740-772---NC_075235.1	EPHA6	6mer
740-772---NC_075235.1	CSF2RB	6mer
740-772---NC_075235.1	MFSD6	6mer
740-772---NC_075235.1	PNMA6E	7mer-1a
740-772---NC_075235.1	MFSD6	7mer-m8
740-772---NC_075235.1	MFSD6	6mer
740-772---NC_075235.1	ZNF655	7mer-1a
740-772---NC_075235.1	ZNF655	7mer-1a
740-772---NC_075235.1	ZNF655	6mer
740-772---NC_075235.1	ZNF655	6mer
740-772---NC_075235.1	LASP1	7mer-1a
740-772---NC_075235.1	WIPF3	7mer-1a
740-772---NC_075235.1	MPRIP	6mer
740-772---NC_075235.1	MPRIP	6mer
740-772---NC_075235.1	EIF4A2	6mer
740-772---NC_075235.1	SLC39A10	6mer
740-772---NC_075235.1	SLC39A10	7mer-1a
740-772---NC_075235.1	SLC26A8	7mer-1a
740-772---NC_075235.1	SLC26A8	6mer
740-772---NC_075235.1	PLA2G4F	6mer
740-772---NC_075235.1	PLA2G4F	6mer
740-772---NC_075235.1	ARL5A	6mer
740-772---NC_075235.1	EAF1	6mer
740-772---NC_075235.1	EAF1	6mer
740-772---NC_075235.1	CRYBG3	7mer-1a
740-772---NC_075235.1	CRYBG3	6mer
740-772---NC_075235.1	SCAP	6mer
740-772---NC_075235.1	EHHADH	7mer-m8
740-772---NC_075235.1	FAM124B	6mer
740-772---NC_075235.1	CPEB2	8mer-1a
740-772---NC_075235.1	PGAP2	7mer-1a
740-772---NC_075235.1	TRAK1	6mer
740-772---NC_075235.1	TRAK1	6mer
740-772---NC_075235.1	SERPINB13	6mer
740-772---NC_075235.1	CALCR	6mer
740-772---NC_075235.1	FGF12	7mer-1a
740-772---NC_075235.1	FGF12	6mer
740-772---NC_075235.1	FGF12	6mer
740-772---NC_075235.1	U2SURP	7mer-1a
740-772---NC_075235.1	U2SURP	7mer-1a
740-772---NC_075235.1	MFSD6	7mer-m8
740-772---NC_075235.1	MFSD6	6mer
740-772---NC_075235.1	BCL2L11	6mer
740-772---NC_075235.1	BCL2L11	6mer
740-772---NC_075235.1	GLRA2	7mer-m8
740-772---NC_075235.1	GLRA2	7mer-1a
740-772---NC_075235.1	CEP170	7mer-1a
740-772---NC_075235.1	CEP170	6mer
740-772---NC_075235.1	CTCFL	7mer-1a
740-772---NC_075235.1	CTCFL	6mer
740-772---NC_075235.1	ADM2	6mer
740-772---NC_075235.1	ADM2	7mer-1a
740-772---NC_075235.1	PTX4	6mer
740-772---NC_075235.1	TSEN15	7mer-m8
740-772---NC_075235.1	TSEN15	7mer-m8
740-772---NC_075235.1	MAP3K13	6mer
740-772---NC_075235.1	FGF5	6mer
740-772---NC_075235.1	ERG	6mer
740-772---NC_075235.1	ERG	6mer
740-772---NC_075235.1	SEMA4D	6mer
740-772---NC_075235.1	SEMA4D	7mer-1a
740-772---NC_075235.1	MS4A14	6mer
740-772---NC_075235.1	MS4A14	7mer-m8
740-772---NC_075235.1	MS4A14	6mer
740-772---NC_075235.1	IFNAR2	8mer-1a
740-772---NC_075235.1	FRMD5	6mer
740-772---NC_075235.1	SCML1	7mer-1a
740-772---NC_075235.1	DHX30	7mer-m8
740-772---NC_075235.1	CCDC9B	7mer-1a
740-772---NC_075235.1	SEMA4D	6mer
740-772---NC_075235.1	SEMA4D	7mer-1a
740-772---NC_075235.1	SYNPO	6mer
740-772---NC_075235.1	TTC14	6mer
740-772---NC_075235.1	TTC14	7mer-1a
740-772---NC_075235.1	TTC14	6mer
740-772---NC_075235.1	ERICH2	6mer
740-772---NC_075235.1	QARS1	7mer-1a
740-772---NC_075235.1	QARS1	7mer-m8
740-772---NC_075235.1	TMEM150C	6mer
740-772---NC_075235.1	TMEM150C	6mer
740-772---NC_075235.1	PLOD2	6mer
740-772---NC_075235.1	PLEKHA3	7mer-1a
740-772---NC_075235.1	SEMA4D	6mer
740-772---NC_075235.1	SEMA4D	7mer-1a
740-772---NC_075235.1	B4GALT4	6mer
740-772---NC_075235.1	LSS	6mer
740-772---NC_075235.1	ECT2	7mer-1a
740-772---NC_075235.1	ECT2	6mer
740-772---NC_075235.1	HELB	8mer-1a
740-772---NC_075235.1	HELB	8mer-1a
740-772---NC_075235.1	PSIP1	6mer
740-772---NC_075235.1	MXD3	7mer-1a
740-772---NC_075235.1	CDK18	6mer
740-772---NC_075235.1	ZHX3	7mer-1a
740-772---NC_075235.1	ZBTB10	7mer-1a
740-772---NC_075235.1	ZBTB10	6mer
740-772---NC_075235.1	DSCAM	6mer
740-772---NC_075235.1	SNX10	6mer
740-772---NC_075235.1	CFAP44	7mer-m8
740-772---NC_075235.1	CFAP44	7mer-1a
740-772---NC_075235.1	CFAP44	7mer-m8
740-772---NC_075235.1	TBC1D15	7mer-1a
740-772---NC_075235.1	TBC1D15	7mer-1a
740-772---NC_075235.1	TBC1D15	6mer
740-772---NC_075235.1	STK3	7mer-m8
740-772---NC_075235.1	ATP6V1C1	6mer
740-772---NC_075235.1	ATP6V1C1	6mer
740-772---NC_075235.1	CROT	7mer-m8
740-772---NC_075235.1	WDR64	8mer-1a
740-772---NC_075235.1	WDR64	7mer-1a
740-772---NC_075235.1	CD300E	6mer
740-772---NC_075235.1	CD300E	6mer
740-772---NC_075235.1	DCDC1	7mer-1a
740-772---NC_075235.1	PIGX	6mer
740-772---NC_075235.1	PCDH11X	7mer-1a
740-772---NC_075235.1	PCDH11X	6mer
740-772---NC_075235.1	CKAP2L	7mer-m8
740-772---NC_075235.1	CKAP2L	7mer-1a
740-772---NC_075235.1	MAP2K4	7mer-m8
740-772---NC_075235.1	APOBEC3B	7mer-m8
740-772---NC_075235.1	XIRP1	6mer
740-772---NC_075235.1	ZBTB10	7mer-1a
740-772---NC_075235.1	ZBTB10	6mer
740-772---NC_075235.1	KLHDC7B	6mer
740-772---NC_075235.1	TMEM182	6mer
740-772---NC_075235.1	KIF3C	7mer-1a
740-772---NC_075235.1	KIF3C	7mer-m8
740-772---NC_075235.1	KIF3C	6mer
740-772---NC_075235.1	KIF3C	6mer
740-772---NC_075235.1	FCGR3A	7mer-m8
740-772---NC_075235.1	PCGF3	6mer
740-772---NC_075235.1	MAP3K13	7mer-1a
740-772---NC_075235.1	EPB41L2	8mer-1a
740-772---NC_075235.1	HOXD12	6mer
740-772---NC_075235.1	GAREM2	7mer-1a
740-772---NC_075235.1	PGAP2	7mer-1a
740-772---NC_075235.1	SIK3	6mer
740-772---NC_075235.1	ABLIM1	6mer
740-772---NC_075235.1	NEDD1	6mer
740-772---NC_075235.1	OSBPL2	7mer-1a
740-772---NC_075235.1	ACOXL	7mer-1a
740-772---NC_075235.1	PFDN4	6mer
740-772---NC_075235.1	BCL2L11	6mer
740-772---NC_075235.1	LRCH3	7mer-1a
740-772---NC_075235.1	FRMD4B	8mer-1a
740-772---NC_075235.1	LAX1	7mer-1a
740-772---NC_075235.1	EIF4A2	6mer
740-772---NC_075235.1	CASP8	6mer
740-772---NC_075235.1	SNX4	6mer
740-772---NC_075235.1	SEM1	6mer
740-772---NC_075235.1	THEM4	7mer-1a
740-772---NC_075235.1	BTRC	6mer
740-772---NC_075235.1	BTRC	7mer-1a
740-772---NC_075235.1	BTRC	7mer-1a
740-772---NC_075235.1	PLPP4	8mer-1a
740-772---NC_075235.1	SLC33A1	6mer
740-772---NC_075235.1	CTCFL	6mer
740-772---NC_075235.1	POU2F1	7mer-1a
740-772---NC_075235.1	POU2F1	6mer
740-772---NC_075235.1	POU2F1	6mer
740-772---NC_075235.1	CCDC57	6mer
740-772---NC_075235.1	CCDC57	6mer
740-772---NC_075235.1	CCDC57	6mer
740-772---NC_075235.1	ABCA13	6mer
740-772---NC_075235.1	ABCA13	6mer
740-772---NC_075235.1	PANX2	7mer-1a
740-772---NC_075235.1	SHOX2	6mer
740-772---NC_075235.1	SHOX2	8mer-1a
740-772---NC_075235.1	PGGHG	6mer
740-772---NC_075235.1	ABLIM1	6mer
740-772---NC_075235.1	WDR64	6mer
740-772---NC_075235.1	WDR64	7mer-m8
740-772---NC_075235.1	CCDC50	7mer-m8
740-772---NC_075235.1	CCDC50	7mer-m8
740-772---NC_075235.1	SATB2	7mer-1a
740-772---NC_075235.1	CTCFL	7mer-1a
740-772---NC_075235.1	SEPTIN8	6mer
740-772---NC_075235.1	TTC14	6mer
740-772---NC_075235.1	TTC14	7mer-1a
740-772---NC_075235.1	TTC14	6mer
740-772---NC_075235.1	WT1	6mer
740-772---NC_075235.1	SMC4	7mer-1a
740-772---NC_075235.1	SMC4	6mer
740-772---NC_075235.1	SMC4	7mer-1a
740-772---NC_075235.1	PGAP2	7mer-1a
740-772---NC_075235.1	SPTLC3	6mer
740-772---NC_075235.1	SLC17A3	8mer-1a
740-772---NC_075235.1	HLTF	6mer
740-772---NC_075235.1	LGALSL	6mer
740-772---NC_075235.1	FAM98B	6mer
740-772---NC_075235.1	RELCH	6mer
740-772---NC_075235.1	SLC5A10	6mer
740-772---NC_075235.1	SLC5A10	6mer
740-772---NC_075235.1	CCR8	6mer
740-772---NC_075235.1	CASP8	6mer
740-772---NC_075235.1	ADM2	6mer
740-772---NC_075235.1	ADM2	7mer-1a
740-772---NC_075235.1	PCGF3	6mer
740-772---NC_075235.1	ASB18	7mer-1a
740-772---NC_075235.1	ABCA13	7mer-1a
740-772---NC_075235.1	GRIK2	7mer-1a
740-772---NC_075235.1	E2F7	6mer
740-772---NC_075235.1	E2F7	7mer-m8
740-772---NC_075235.1	NDUFAF6	6mer
740-772---NC_075235.1	ALDH7A1	6mer
740-772---NC_075235.1	ESRP2	8mer-1a
740-772---NC_075235.1	NIPSNAP2	7mer-1a
740-772---NC_075235.1	MOV10L1	6mer
740-772---NC_075235.1	SPAG17	7mer-1a
740-772---NC_075235.1	STK3	6mer
740-772---NC_075235.1	PAX7	6mer
740-772---NC_075235.1	PAX7	6mer
740-772---NC_075235.1	SNX10	6mer
740-772---NC_075235.1	CNTNAP5	7mer-1a
740-772---NC_075235.1	DCDC1	7mer-1a
740-772---NC_075235.1	PGAP2	7mer-1a
740-772---NC_075235.1	SENP2	7mer-1a
740-772---NC_075235.1	SENP2	7mer-1a
740-772---NC_075235.1	LRCH3	7mer-1a
740-772---NC_075235.1	NT5DC3	6mer
740-772---NC_075235.1	NEDD4L	7mer-1a
740-772---NC_075235.1	SUMF1	6mer
740-772---NC_075235.1	SUMF1	6mer
740-772---NC_075235.1	TRAK1	6mer
740-772---NC_075235.1	RBM12B	7mer-m8
740-772---NC_075235.1	PPM1N	7mer-1a
740-772---NC_075235.1	PCGF3	6mer
740-772---NC_075235.1	FRMD5	6mer
740-772---NC_075235.1	FRMD5	6mer
740-772---NC_075235.1	FBXL13	7mer-1a
740-772---NC_075235.1	DOCK9	8mer-1a
740-772---NC_075235.1	MMS19	7mer-1a
740-772---NC_075235.1	FAM124B	6mer
740-772---NC_075235.1	CHFR	7mer-1a
740-772---NC_075235.1	CLEC4E	8mer-1a
740-772---NC_075235.1	ZNF814	6mer
740-772---NC_075235.1	ACSL4	7mer-1a
740-772---NC_075235.1	ACSL4	6mer
740-772---NC_075235.1	SLC25A36	7mer-1a
740-772---NC_075235.1	LRCH3	7mer-1a
740-772---NC_075235.1	DOCK9	8mer-1a
740-772---NC_075235.1	HIPK3	7mer-1a
740-772---NC_075235.1	PCYOX1	8mer-1a
740-772---NC_075235.1	POU2F1	7mer-1a
740-772---NC_075235.1	POU2F1	6mer
740-772---NC_075235.1	POU2F1	6mer
740-772---NC_075235.1	NIPSNAP2	7mer-1a
740-772---NC_075235.1	CFAP300	7mer-m8
740-772---NC_075235.1	IL17RC	7mer-m8
740-772---NC_075235.1	EPGN	6mer
740-772---NC_075235.1	MPZL3	7mer-1a
740-772---NC_075235.1	SNX10	6mer
740-772---NC_075235.1	SLC37A2	7mer-1a
740-772---NC_075235.1	SLC37A2	6mer
740-772---NC_075235.1	NT5DC3	6mer
740-772---NC_075235.1	NT5DC3	6mer
740-772---NC_075235.1	BCL2L11	6mer
740-772---NC_075235.1	KCNJ16	7mer-m8
740-772---NC_075235.1	OSGIN2	6mer
740-772---NC_075235.1	CD300E	6mer
740-772---NC_075235.1	CD300E	6mer
740-772---NC_075235.1	BTRC	6mer
740-772---NC_075235.1	BTRC	7mer-1a
740-772---NC_075235.1	BTRC	7mer-1a
740-772---NC_075235.1	BCL2L11	6mer
740-772---NC_075235.1	RBM5	6mer
740-772---NC_075235.1	SERPINB13	7mer-m8
740-772---NC_075235.1	FYCO1	7mer-1a
740-772---NC_075235.1	FYCO1	7mer-1a
740-772---NC_075235.1	LYPD6	7mer-1a
740-772---NC_075235.1	SIK3	7mer-m8
740-772---NC_075235.1	SIK3	7mer-1a
740-772---NC_075235.1	SIK3	7mer-1a
740-772---NC_075235.1	B4GALNT2	7mer-m8
740-772---NC_075235.1	SPTLC3	6mer
740-772---NC_075235.1	MAP3K13	7mer-1a
740-772---NC_075235.1	PIGX	6mer
740-772---NC_075235.1	SEMA4D	6mer
740-772---NC_075235.1	STRC	6mer
740-772---NC_075235.1	CCDC88A	7mer-m8
740-772---NC_075235.1	HIBADH	6mer
740-772---NC_075235.1	DOCK9	8mer-1a
740-772---NC_075235.1	DENND3	6mer
740-772---NC_075235.1	PGAP2	7mer-1a
740-772---NC_075235.1	GAS7	6mer
740-772---NC_075235.1	GAS7	6mer
740-772---NC_075235.1	GAS7	6mer
740-772---NC_075235.1	GAS7	7mer-1a
740-772---NC_075235.1	CTCFL	7mer-1a
740-772---NC_075235.1	SIGLEC1	6mer
740-772---NC_075235.1	SIGLEC1	7mer-m8
740-772---NC_075235.1	CCDC88A	6mer
740-772---NC_075235.1	FRMD5	6mer
740-772---NC_075235.1	MPHOSPH9	6mer
740-772---NC_075235.1	MPHOSPH9	6mer
740-772---NC_075235.1	CDK18	6mer
740-772---NC_075235.1	TLR1	6mer
740-772---NC_075235.1	TLR1	8mer-1a
740-772---NC_075235.1	TLR1	6mer
740-772---NC_075235.1	HK1	7mer-m8
740-772---NC_075235.1	HK1	6mer
740-772---NC_075235.1	HK1	6mer
740-772---NC_075235.1	HK1	7mer-1a
740-772---NC_075235.1	SORT1	6mer
740-772---NC_075235.1	RAD51B	7mer-1a
740-772---NC_075235.1	SYNPO	6mer
740-772---NC_075235.1	SNAP91	7mer-1a
740-772---NC_075235.1	AMFR	6mer
740-772---NC_075235.1	GRM4	7mer-1a
740-772---NC_075235.1	TET2	6mer
740-772---NC_075235.1	TET2	7mer-1a
740-772---NC_075235.1	MEX3A	7mer-1a
740-772---NC_075235.1	MEX3A	6mer
740-772---NC_075235.1	GJB7	6mer
740-772---NC_075235.1	EIF3F	7mer-1a
740-772---NC_075235.1	EIF3F	6mer
740-772---NC_075235.1	EIF3F	6mer
740-772---NC_075235.1	ATG16L2	7mer-1a
740-772---NC_075235.1	TM2D1	7mer-m8
740-772---NC_075235.1	RMND5B	6mer
740-772---NC_075235.1	PHC3	6mer
740-772---NC_075235.1	MS4A6A	7mer-1a
740-772---NC_075235.1	TBC1D31	6mer
740-772---NC_075235.1	TBC1D31	7mer-1a
740-772---NC_075235.1	MYO18A	6mer
740-772---NC_075235.1	B4GALT4	6mer
740-772---NC_075235.1	GABARAPL1	6mer
740-772---NC_075235.1	SDHA	6mer
740-772---NC_075235.1	CIBAR1	6mer
740-772---NC_075235.1	CLVS1	7mer-1a
740-772---NC_075235.1	SLC25A36	6mer
740-772---NC_075235.1	PLBD1	7mer-m8
740-772---NC_075235.1	TCF7L2	6mer
740-772---NC_075235.1	SLC35A5	6mer
740-772---NC_075235.1	FGFR3	7mer-m8
740-772---NC_075235.1	RNF182	6mer
740-772---NC_075235.1	WT1	7mer-m8
740-772---NC_075235.1	WT1	6mer
740-772---NC_075235.1	TGFBI	6mer
740-772---NC_075235.1	SERINC5	6mer
740-772---NC_075235.1	DUSP13A	6mer
740-772---NC_075235.1	SHOX2	6mer
740-772---NC_075235.1	SHOX2	8mer-1a
740-772---NC_075235.1	SPTBN2	7mer-m8
740-772---NC_075235.1	RAD51B	6mer
740-772---NC_075235.1	ARHGAP32	6mer
740-772---NC_075235.1	KLHL5	7mer-1a
740-772---NC_075235.1	KLHL5	7mer-1a
740-772---NC_075235.1	CEMIP2	7mer-1a
740-772---NC_075235.1	CEMIP2	6mer
740-772---NC_075235.1	ESRRB	7mer-1a
740-772---NC_075235.1	OXCT1	6mer
740-772---NC_075235.1	TSEN15	7mer-m8
740-772---NC_075235.1	TMEM150C	6mer
740-772---NC_075235.1	TMEM150C	6mer
740-772---NC_075235.1	PGAP2	7mer-1a
740-772---NC_075235.1	MAGOHB	7mer-m8
740-772---NC_075235.1	VPS13D	6mer
740-772---NC_075235.1	VPS13D	6mer
740-772---NC_075235.1	NTRK1	7mer-1a
740-772---NC_075235.1	CIP2A	7mer-m8
740-772---NC_075235.1	CIP2A	8mer-1a
740-772---NC_075235.1	CIP2A	7mer-1a
740-772---NC_075235.1	DENND3	6mer
740-772---NC_075235.1	DENND3	6mer
740-772---NC_075235.1	PPT1	8mer-1a
740-772---NC_075235.1	TGFBI	6mer
740-772---NC_075235.1	ADAMTS16	7mer-m8
740-772---NC_075235.1	ADAMTS16	7mer-m8
740-772---NC_075235.1	SLCO1A2	6mer
740-772---NC_075235.1	SLCO1A2	6mer
740-772---NC_075235.1	TRIML2	6mer
740-772---NC_075235.1	NDUFAF6	6mer
740-772---NC_075235.1	TACC2	7mer-1a
740-772---NC_075235.1	EPGN	7mer-1a
740-772---NC_075235.1	MAGOHB	7mer-m8
740-772---NC_075235.1	ABLIM1	6mer
740-772---NC_075235.1	SERINC5	6mer
740-772---NC_075235.1	PLSCR1	6mer
740-772---NC_075235.1	PGAP2	7mer-1a
740-772---NC_075235.1	PGAP2	7mer-1a
740-772---NC_075235.1	BCO2	6mer
740-772---NC_075235.1	BCO2	7mer-1a
740-772---NC_075235.1	TNFAIP8	6mer
740-772---NC_075235.1	TNFAIP8	7mer-1a
740-772---NC_075235.1	TNFAIP8	8mer-1a
740-772---NC_075235.1	TNFAIP8	6mer
740-772---NC_075235.1	TNFAIP8	6mer
740-772---NC_075235.1	PLD5	7mer-1a
740-772---NC_075235.1	CFAP44	7mer-m8
740-772---NC_075235.1	CFAP44	7mer-m8
740-772---NC_075235.1	PGAP2	7mer-1a
740-772---NC_075235.1	MAGOHB	7mer-m8
740-772---NC_075235.1	TIAM1	7mer-1a
740-772---NC_075235.1	NXPE3	6mer
740-772---NC_075235.1	SLC25A36	6mer
740-772---NC_075235.1	GRIA1	7mer-1a
740-772---NC_075235.1	TENM3	8mer-1a
740-772---NC_075235.1	TENM3	8mer-1a
740-772---NC_075235.1	NTRK1	6mer
740-772---NC_075235.1	PHC3	7mer-m8
740-772---NC_075235.1	PHC3	8mer-1a
740-772---NC_075235.1	GRIA1	7mer-1a
740-772---NC_075235.1	GRIA1	7mer-m8
740-772---NC_075235.1	MAGOHB	7mer-1a
740-772---NC_075235.1	MAGOHB	6mer
740-772---NC_075235.1	MAGOHB	7mer-m8
740-772---NC_075235.1	ADAMTS12	8mer-1a
740-772---NC_075235.1	ADAMTS12	7mer-m8
740-772---NC_075235.1	CCDC69	8mer-1a
740-772---NC_075235.1	BNIPL	6mer
740-772---NC_075235.1	CACNA1F	6mer
740-772---NC_075235.1	SIGLEC7	7mer-1a
740-772---NC_075235.1	PGAP2	7mer-1a
740-772---NC_075235.1	LRRCC1	7mer-1a
740-772---NC_075235.1	LRRCC1	8mer-1a
740-772---NC_075235.1	LRRCC1	8mer-1a
740-772---NC_075235.1	LRRCC1	8mer-1a
740-772---NC_075235.1	LRRCC1	6mer
740-772---NC_075235.1	CDH18	7mer-1a
740-772---NC_075235.1	PIN4	6mer
740-772---NC_075235.1	SIRPB2	7mer-1a
740-772---NC_075235.1	POTEE	6mer
740-772---NC_075235.1	FCHSD2	7mer-m8
740-772---NC_075235.1	GABARAPL1	6mer
740-772---NC_075235.1	GABARAPL1	6mer
740-772---NC_075235.1	GABARAPL1	6mer
740-772---NC_075235.1	GABARAPL1	6mer
740-772---NC_075235.1	SLC38A6	8mer-1a
740-772---NC_075235.1	ZKSCAN8	6mer
740-772---NC_075235.1	PFDN6	6mer
740-772---NC_075235.1	CORO6	6mer
740-772---NC_075235.1	ST3GAL3	6mer
740-772---NC_075235.1	CLTB	6mer
740-772---NC_075235.1	NDUFAF6	6mer
740-772---NC_075235.1	TSEN15	7mer-m8
740-772---NC_075235.1	TSEN15	7mer-m8
740-772---NC_075235.1	EI24	6mer
740-772---NC_075235.1	GCOM1	6mer
740-772---NC_075235.1	UNC13A	6mer
740-772---NC_075235.1	UNC13A	7mer-1a
740-772---NC_075235.1	DCUN1D1	7mer-1a
740-772---NC_075235.1	SLC38A6	8mer-1a
740-772---NC_075235.1	EPHA6	7mer-1a
740-772---NC_075235.1	EPHA6	8mer-1a
740-772---NC_075235.1	COX6C	7mer-m8
740-772---NC_075235.1	DUSP13A	6mer
740-772---NC_075235.1	SOAT1	7mer-1a
740-772---NC_075235.1	LRRCC1	8mer-1a
740-772---NC_075235.1	SEC62	7mer-m8
740-772---NC_075235.1	SMYD3	7mer-1a
740-772---NC_075235.1	MGAM	6mer
740-772---NC_075235.1	DDX60L	8mer-1a
740-772---NC_075235.1	DDX60L	6mer
740-772---NC_075235.1	MS4A14	6mer
740-772---NC_075235.1	MS4A14	7mer-m8
740-772---NC_075235.1	MS4A14	6mer
740-772---NC_075235.1	PGAP2	7mer-1a
740-772---NC_075235.1	LRRCC1	8mer-1a
740-772---NC_075235.1	LRRCC1	6mer
740-772---NC_075235.1	LRRCC1	7mer-1a
740-772---NC_075235.1	LRRCC1	8mer-1a
740-772---NC_075235.1	LRRCC1	8mer-1a
740-772---NC_075235.1	MAP2K4	6mer
740-772---NC_075235.1	ATG16L2	6mer
740-772---NC_075235.1	RNF182	6mer
740-772---NC_075235.1	B4GALT4	6mer
740-772---NC_075235.1	RSRC1	7mer-1a
740-772---NC_075235.1	LRRCC1	6mer
740-772---NC_075235.1	LRRCC1	7mer-1a
740-772---NC_075235.1	LRRCC1	8mer-1a
740-772---NC_075235.1	LRRCC1	8mer-1a
740-772---NC_075235.1	ODAM	6mer
740-772---NC_075235.1	ODAM	6mer
740-772---NC_075235.1	GABARAPL1	6mer
740-772---NC_075235.1	GABARAPL1	6mer
740-772---NC_075235.1	GABARAPL1	6mer
740-772---NC_075235.1	PGAP2	7mer-1a
740-772---NC_075235.1	GATD1	7mer-1a
740-772---NC_075235.1	GABARAPL1	6mer
740-772---NC_075235.1	GABARAPL1	6mer
740-772---NC_075235.1	AR	7mer-1a
740-772---NC_075235.1	AR	7mer-1a
740-772---NC_075235.1	KCNV1	6mer
740-772---NC_075235.1	KCNV1	8mer-1a
740-772---NC_075235.1	KCNV1	7mer-m8
740-772---NC_075235.1	TRIM29	7mer-1a
740-772---NC_075235.1	SEMA4D	6mer
740-772---NC_075235.1	SIRPB2	7mer-1a
740-772---NC_075235.1	PGAP2	7mer-1a
740-772---NC_075235.1	PGAP2	7mer-1a
740-772---NC_075235.1	PLOD2	6mer
740-772---NC_075235.1	PLOD2	6mer
740-772---NC_075235.1	FXR1	7mer-m8
740-772---NC_075235.1	PDIA5	7mer-1a
740-772---NC_075235.1	GPR156	7mer-m8
740-772---NC_075235.1	ST3GAL3	6mer
740-772---NC_075235.1	SYNPO	6mer
740-772---NC_075235.1	GRM4	7mer-1a
740-772---NC_075235.1	GRM4	6mer
740-772---NC_075235.1	NXPE3	6mer
740-772---NC_075235.1	NXPE3	7mer-1a
740-772---NC_075235.1	MPP7	7mer-1a
740-772---NC_075235.1	SNAP91	7mer-1a
740-772---NC_075235.1	PPP2CA	7mer-1a
740-772---NC_075235.1	PPP2CA	6mer
740-772---NC_075235.1	OXCT1	6mer
740-772---NC_075235.1	PLOD2	6mer
740-772---NC_075235.1	CXCL11	7mer-1a
740-772---NC_075235.1	DENND3	6mer
740-772---NC_075235.1	OXCT1	6mer
740-772---NC_075235.1	ANKUB1	7mer-1a
740-772---NC_075235.1	NCEH1	6mer
740-772---NC_075235.1	DENND4C	7mer-1a
740-772---NC_075235.1	ONECUT2	8mer-1a
740-772---NC_075235.1	ONECUT2	7mer-m8
740-772---NC_075235.1	ONECUT2	7mer-m8
740-772---NC_075235.1	ONECUT2	6mer
740-772---NC_075235.1	ONECUT2	6mer
740-772---NC_075235.1	SLCO1A2	6mer
740-772---NC_075235.1	SLCO1A2	6mer
740-772---NC_075235.1	EPB41L2	8mer-1a
740-772---NC_075235.1	MS4A4A	6mer
740-772---NC_075235.1	AR	7mer-1a
740-772---NC_075235.1	AR	7mer-1a
740-772---NC_075235.1	MLF1	7mer-1a
740-772---NC_075235.1	EPS8L2	6mer
740-772---NC_075235.1	CFAP44	7mer-1a
740-772---NC_075235.1	KLHL5	7mer-1a
740-772---NC_075235.1	FBXO43	6mer
740-772---NC_075235.1	TERF1	7mer-m8
740-772---NC_075235.1	ECT2	7mer-1a
740-772---NC_075235.1	ECT2	6mer
740-772---NC_075235.1	MAGOHB	7mer-1a
740-772---NC_075235.1	MAGOHB	6mer
740-772---NC_075235.1	PLCB1	6mer
740-772---NC_075235.1	PLCB1	7mer-1a
740-772---NC_075235.1	FKBP10	6mer
740-772---NC_075235.1	MTCL1	6mer
740-772---NC_075235.1	CLIP1	7mer-1a
740-772---NC_075235.1	PPM1L	6mer
740-772---NC_075235.1	CLIC5	7mer-1a
740-772---NC_075235.1	PGAP2	7mer-1a
740-772---NC_075235.1	MICB	8mer-1a
740-772---NC_075235.1	VCAN	8mer-1a
740-772---NC_075235.1	MPHOSPH9	6mer
740-772---NC_075235.1	POU6F2	6mer
740-772---NC_075235.1	POU6F2	7mer-1a
740-772---NC_075235.1	HMGCR	7mer-1a
740-772---NC_075235.1	QARS1	7mer-m8
740-772---NC_075235.1	RSRC1	7mer-1a
740-772---NC_075235.1	TBC1D31	6mer
740-772---NC_075235.1	TBC1D31	7mer-1a
740-772---NC_075235.1	TBC1D31	7mer-m8
740-772---NC_075235.1	TBC1D31	7mer-m8
740-772---NC_075235.1	TBC1D31	7mer-1a
740-772---NC_075235.1	TBC1D31	6mer
740-772---NC_075235.1	MS4A14	6mer
740-772---NC_075235.1	MS4A14	7mer-m8
740-772---NC_075235.1	MS4A14	6mer
740-772---NC_075235.1	EI24	6mer
740-772---NC_075235.1	SLC25A36	6mer
740-772---NC_075235.1	ACSL4	7mer-1a
740-772---NC_075235.1	RAI14	6mer
740-772---NC_075235.1	RAI14	6mer
740-772---NC_075235.1	PGAP2	7mer-1a
740-772---NC_075235.1	PGAP2	7mer-1a
740-772---NC_075235.1	PDCD10	6mer
740-772---NC_075235.1	IDE	7mer-1a
740-772---NC_075235.1	IDE	6mer
740-772---NC_075235.1	IDE	6mer
740-772---NC_075235.1	HLTF	6mer
740-772---NC_075235.1	FAM135A	7mer-1a
740-772---NC_075235.1	NCEH1	6mer
740-772---NC_075235.1	MS4A14	6mer
740-772---NC_075235.1	MS4A14	7mer-m8
740-772---NC_075235.1	MS4A14	6mer
740-772---NC_075235.1	BBOX1	6mer
740-772---NC_075235.1	RAI14	7mer-1a
740-772---NC_075235.1	NDUFAF6	6mer
740-772---NC_075235.1	SH3RF2	7mer-1a
740-772---NC_075235.1	SH3RF2	6mer
740-772---NC_075235.1	ST3GAL3	6mer
740-772---NC_075235.1	ST3GAL3	6mer
740-772---NC_075235.1	BBOX1	6mer
740-772---NC_075235.1	MPZL3	7mer-1a
740-772---NC_075235.1	U2SURP	7mer-1a
740-772---NC_075235.1	U2SURP	7mer-1a
740-772---NC_075235.1	STK3	6mer
740-772---NC_075235.1	CCDC14	8mer-1a
740-772---NC_075235.1	RABGEF1	7mer-1a
740-772---NC_075235.1	RABGEF1	6mer
740-772---NC_075235.1	CCDC14	6mer
740-772---NC_075235.1	CCDC14	8mer-1a
740-772---NC_075235.1	PGAP2	7mer-1a
740-772---NC_075235.1	CWC27	6mer
740-772---NC_075235.1	PARM1	6mer
740-772---NC_075235.1	PARM1	8mer-1a
740-772---NC_075235.1	ST3GAL3	6mer
740-772---NC_075235.1	ST3GAL3	6mer
740-772---NC_075235.1	CLVS1	7mer-1a
740-772---NC_075235.1	NUF2	7mer-1a
740-772---NC_075235.1	NUF2	7mer-m8
740-772---NC_075235.1	ITPR2	6mer
740-772---NC_075235.1	CFAP44	7mer-m8
740-772---NC_075235.1	CFAP44	7mer-1a
740-772---NC_075235.1	CFAP44	7mer-m8
740-772---NC_075235.1	FXR1	7mer-1a
740-772---NC_075235.1	NIPAL1	7mer-1a
740-772---NC_075235.1	CCDC14	8mer-1a
740-772---NC_075235.1	FBXW11	6mer
740-772---NC_075235.1	SLC38A6	8mer-1a
740-772---NC_075235.1	THRB	7mer-1a
740-772---NC_075235.1	THRB	7mer-1a
740-772---NC_075235.1	CLN8	6mer
740-772---NC_075235.1	ZHX3	7mer-1a
740-772---NC_075235.1	BCL2L10	7mer-1a
740-772---NC_075235.1	SLC44A2	6mer
740-772---NC_075235.1	SLC44A2	7mer-1a
740-772---NC_075235.1	MAGEA9	6mer
740-772---NC_075235.1	THRB	7mer-1a
740-772---NC_075235.1	THRB	7mer-1a
740-772---NC_075235.1	ZNF229	7mer-1a
740-772---NC_075235.1	POTEI	6mer
740-772---NC_075235.1	GRM4	7mer-1a
740-772---NC_075235.1	CCDC88A	6mer
740-772---NC_075235.1	FBXO39	7mer-m8
740-772---NC_075235.1	TBC1D15	6mer
740-772---NC_075235.1	TBC1D15	6mer
740-772---NC_075235.1	CCDC88A	6mer
740-772---NC_075235.1	CCDC88A	8mer-1a
740-772---NC_075235.1	CCDC88A	6mer
740-772---NC_075235.1	CCDC88A	6mer
740-772---NC_075235.1	BCL2L14	6mer
740-772---NC_075235.1	ST3GAL3	6mer
740-772---NC_075235.1	ST3GAL3	6mer
740-772---NC_075235.1	PHLDB3	6mer
740-772---NC_075235.1	BCL2L14	7mer-m8
740-772---NC_075235.1	FRMD5	6mer
740-772---NC_075235.1	ACSBG1	6mer
740-772---NC_075235.1	GRIN2B	6mer
740-772---NC_075235.1	GRIN2B	6mer
740-772---NC_075235.1	GRIN2B	7mer-1a
740-772---NC_075235.1	GRIN2B	6mer
740-772---NC_075235.1	GRIN2B	7mer-m8
740-772---NC_075235.1	GRIN2B	6mer
740-772---NC_075235.1	AR	6mer
740-772---NC_075235.1	AR	6mer
740-772---NC_075235.1	RUFY1	6mer
740-772---NC_075235.1	GAS7	6mer
740-772---NC_075235.1	PRXL2A	6mer
740-772---NC_075235.1	PRXL2A	6mer
740-772---NC_075235.1	TSEN15	7mer-m8
740-772---NC_075235.1	TSEN15	7mer-m8
740-772---NC_075235.1	ZNF654	7mer-1a
740-772---NC_075235.1	WDFY2	6mer
740-772---NC_075235.1	CLCN2	6mer
740-772---NC_075235.1	SLC16A7	7mer-1a
740-772---NC_075235.1	SLC16A7	6mer
740-772---NC_075235.1	SLC16A7	6mer
740-772---NC_075235.1	SLC44A2	6mer
740-772---NC_075235.1	SLC44A2	7mer-1a
740-772---NC_075235.1	COL11A1	6mer
740-772---NC_075235.1	CENPJ	7mer-1a
740-772---NC_075235.1	BCL2L14	6mer
740-772---NC_075235.1	ST3GAL3	6mer
740-772---NC_075235.1	ST3GAL3	6mer
740-772---NC_075235.1	HDGFL3	7mer-1a
740-772---NC_075235.1	HDGFL3	7mer-1a
740-772---NC_075235.1	GTF2I	8mer-1a
740-772---NC_075235.1	QARS1	7mer-1a
740-772---NC_075235.1	PRSS21	7mer-1a
740-772---NC_075235.1	MAP2K4	6mer
740-772---NC_075235.1	TSEN15	7mer-m8
740-772---NC_075235.1	FCAR	6mer
740-772---NC_075235.1	EPS15L1	6mer
740-772---NC_075235.1	EPS15L1	6mer
740-772---NC_075235.1	C9orf72	6mer
740-772---NC_075235.1	PAX6	7mer-1a
740-772---NC_075235.1	IFIT1	6mer
740-772---NC_075235.1	TCF3	7mer-m8
740-772---NC_075235.1	ZNF584	7mer-1a
740-772---NC_075235.1	PLD2	7mer-m8
740-772---NC_075235.1	LRRC9	7mer-1a
740-772---NC_075235.1	WT1	6mer
740-772---NC_075235.1	SIRPB1	6mer
740-772---NC_075235.1	CLN5	8mer-1a
740-772---NC_075235.1	CLN5	6mer
740-772---NC_075235.1	ST3GAL3	6mer
740-772---NC_075235.1	ST3GAL3	6mer
740-772---NC_075235.1	PPP4R4	6mer
740-772---NC_075235.1	OSCAR	7mer-m8
740-772---NC_075235.1	DNAH10	7mer-1a
740-772---NC_075235.1	GNPNAT1	6mer
740-772---NC_075235.1	CTCFL	7mer-1a
740-772---NC_075235.1	METRNL	7mer-1a
740-772---NC_075235.1	METRNL	7mer-1a
740-772---NC_075235.1	PLCB1	6mer
740-772---NC_075235.1	PLCB1	6mer
740-772---NC_075235.1	BAIAP2	7mer-m8
740-772---NC_075235.1	CCDC88A	7mer-1a
740-772---NC_075235.1	CCDC88A	6mer
740-772---NC_075235.1	CENPT	6mer
740-772---NC_075235.1	CLN5	7mer-m8
740-772---NC_075235.1	CTXND1	7mer-1a
740-772---NC_075235.1	CTXND1	6mer
740-772---NC_075235.1	CTXND1	7mer-1a
740-772---NC_075235.1	LILRB3	7mer-1a
740-772---NC_075235.1	SULT1A1	7mer-m8
740-772---NC_075235.1	GRIA3	6mer
740-772---NC_075235.1	SCNN1B	7mer-m8
740-772---NC_075235.1	CLCN2	6mer
740-772---NC_075235.1	PRICKLE2	6mer
740-772---NC_075235.1	PRICKLE2	6mer
740-772---NC_075235.1	PRICKLE2	6mer
740-772---NC_075235.1	SERPINA1	6mer
740-772---NC_075235.1	TCP11L2	6mer
740-772---NC_075235.1	PPT1	8mer-1a
740-772---NC_075235.1	CABYR	6mer
740-772---NC_075235.1	KCNJ10	6mer
740-772---NC_075235.1	KCNJ10	7mer-1a
740-772---NC_075235.1	KCNJ10	7mer-1a
740-772---NC_075235.1	TDO2	6mer
740-772---NC_075235.1	ALDH1L2	6mer
740-772---NC_075235.1	ALDH1L2	7mer-m8
740-772---NC_075235.1	ALDH1L2	6mer
740-772---NC_075235.1	TACC2	7mer-1a
740-772---NC_075235.1	ST3GAL3	6mer
740-772---NC_075235.1	SIRPB1	6mer
740-772---NC_075235.1	TXNDC12	6mer
740-772---NC_075235.1	GABARAPL1	6mer
740-772---NC_075235.1	GABARAPL1	6mer
740-772---NC_075235.1	SLC33A1	6mer
740-772---NC_075235.1	GAS2L3	8mer-1a
740-772---NC_075235.1	SLC44A2	6mer
740-772---NC_075235.1	SLC44A2	7mer-1a
740-772---NC_075235.1	ERBB2	7mer-1a
740-772---NC_075235.1	RUFY1	6mer
740-772---NC_075235.1	ASAP3	6mer
740-772---NC_075235.1	ASAP3	8mer-1a
740-772---NC_075235.1	SMYD3	7mer-1a
740-772---NC_075235.1	OSBPL2	7mer-1a
740-772---NC_075235.1	EPS15L1	6mer
740-772---NC_075235.1	FBXO39	7mer-m8
740-772---NC_075235.1	ST3GAL3	6mer
740-772---NC_075235.1	ST3GAL3	6mer
740-772---NC_075235.1	SLC16A7	7mer-1a
740-772---NC_075235.1	CCDC88A	6mer
740-772---NC_075235.1	CCDC88A	8mer-1a
740-772---NC_075235.1	CCDC88A	6mer
740-772---NC_075235.1	OSCAR	7mer-m8
740-772---NC_075235.1	LYZ	8mer-1a
740-772---NC_075235.1	PAX6	6mer
740-772---NC_075235.1	PAX6	7mer-1a
740-772---NC_075235.1	ZHX3	7mer-1a
740-772---NC_075235.1	OR6C4	8mer-1a
740-772---NC_075235.1	OR6C4	7mer-1a
740-772---NC_075235.1	OR6C4	7mer-1a
740-772---NC_075235.1	OR6C4	7mer-1a
740-772---NC_075235.1	OR6C4	8mer-1a
740-772---NC_075235.1	XKR7	7mer-1a
740-772---NC_075235.1	CLN5	8mer-1a
740-772---NC_075235.1	CLN5	6mer
740-772---NC_075235.1	RHPN2	7mer-1a
740-772---NC_075235.1	ENSG00000284906	7mer-1a
740-772---NC_075235.1	MAP2K4	6mer
740-772---NC_075235.1	ENSG00000283208	6mer
740-772---NC_075235.1	OR10D3	6mer
740-772---NC_075235.1	PIWIL1	6mer
740-772---NC_075235.1	CMKLR1	6mer
740-772---NC_075235.1	CMKLR1	6mer
740-772---NC_075235.1	DLG5	7mer-1a
740-772---NC_075235.1	DLG5	7mer-1a
740-772---NC_075235.1	DLG5	6mer
740-772---NC_075235.1	DLG5	6mer
740-772---NC_075235.1	ACSBG1	6mer
740-772---NC_075235.1	ABHD5	6mer
740-772---NC_075235.1	ABHD5	7mer-1a
740-772---NC_075235.1	SIRPB1	6mer
740-772---NC_075235.1	KCNA2	7mer-m8
740-772---NC_075235.1	KCNA2	7mer-m8
740-772---NC_075235.1	MGAM	6mer
740-772---NC_075235.1	CDHR1	7mer-1a
740-772---NC_075235.1	CDHR1	6mer
740-772---NC_075235.1	MPHOSPH9	6mer
740-772---NC_075235.1	PLCB1	6mer
740-772---NC_075235.1	CENPT	6mer
740-772---NC_075235.1	EPHB6	6mer
740-772---NC_075235.1	CCDC88A	6mer
740-772---NC_075235.1	THRB	7mer-1a
740-772---NC_075235.1	THRB	7mer-1a
740-772---NC_075235.1	GRM4	6mer
740-772---NC_075235.1	OSBPL2	7mer-1a
740-772---NC_075235.1	CMKLR2	6mer
740-772---NC_075235.1	SLC6A3	8mer-1a
740-772---NC_075235.1	EML1	7mer-1a
740-772---NC_075235.1	SNPH	7mer-1a
740-772---NC_075235.1	ANGPT2	6mer
740-772---NC_075235.1	ANGPT2	7mer-1a
740-772---NC_075235.1	ABHD5	6mer
740-772---NC_075235.1	OTUB2	7mer-m8
740-772---NC_075235.1	DNAH2	6mer
740-772---NC_075235.1	DNAH2	7mer-1a
740-772---NC_075235.1	DNAH2	7mer-m8
740-772---NC_075235.1	APLNR	6mer
740-772---NC_075235.1	HEXA	6mer
740-772---NC_075235.1	C3orf85	6mer
740-772---NC_075235.1	LILRA1	6mer
740-772---NC_075235.1	BAIAP2	7mer-m8
740-772---NC_075235.1	BAIAP2	6mer
740-772---NC_075235.1	QARS1	7mer-1a
740-772---NC_075235.1	QARS1	7mer-m8
740-772---NC_075235.1	CLN5	8mer-1a
740-772---NC_075235.1	CLN5	6mer
740-772---NC_075235.1	HEXA	7mer-1a
740-772---NC_075235.1	BTD	6mer
740-772---NC_075235.1	GAS2L3	8mer-1a
740-772---NC_075235.1	KCNJ10	7mer-1a
740-772---NC_075235.1	KCNJ10	6mer
740-772---NC_075235.1	KCNJ10	7mer-1a
740-772---NC_075235.1	PNMA6E	7mer-1a
740-772---NC_075235.1	TCF3	7mer-m8
740-772---NC_075235.1	LASP1	7mer-1a
740-772---NC_075235.1	PLCB1	6mer
740-772---NC_075235.1	DUOXA1	7mer-1a
740-772---NC_075235.1	CCDC88A	6mer
740-772---NC_075235.1	CCDC88A	6mer
740-772---NC_075235.1	EML1	7mer-m8
740-772---NC_075235.1	SMCHD1	7mer-m8
740-772---NC_075235.1	ASIC1	6mer
740-772---NC_075235.1	ASAP3	6mer
740-772---NC_075235.1	RASGRP1	6mer
740-772---NC_075235.1	CWC27	7mer-1a
740-772---NC_075235.1	ZNF814	8mer-1a
740-772---NC_075235.1	CSMD1	8mer-1a
740-772---NC_075235.1	SGMS1	7mer-m8
740-772---NC_075235.1	ST3GAL3	6mer
740-772---NC_075235.1	DTWD1	7mer-1a
740-772---NC_075235.1	DRAM1	7mer-m8
740-772---NC_075235.1	KIAA0513	6mer
740-772---NC_075235.1	UNC13D	6mer
740-772---NC_075235.1	ACTL8	6mer
740-772---NC_075235.1	POTEE	6mer
740-772---NC_075235.1	ZBTB8B	6mer
740-772---NC_075235.1	ZBTB8B	6mer
740-772---NC_075235.1	ZBTB8B	7mer-1a
740-772---NC_075235.1	OSBPL2	7mer-1a
740-772---NC_075235.1	DSCAM	6mer
740-772---NC_075235.1	KCNJ10	7mer-1a
740-772---NC_075235.1	KCNJ10	6mer
740-772---NC_075235.1	KCNJ10	7mer-1a
740-772---NC_075235.1	STK3	6mer
740-772---NC_075235.1	NOS1	7mer-1a
740-772---NC_075235.1	NOS1	6mer
740-772---NC_075235.1	NOS1	8mer-1a
740-772---NC_075235.1	NOS1	6mer
740-772---NC_075235.1	ADORA3	7mer-m8
740-772---NC_075235.1	NDC80	7mer-1a
740-772---NC_075235.1	ERVV-1	6mer
740-772---NC_075235.1	OSBPL2	7mer-1a
740-772---NC_075235.1	CERS2	7mer-1a
740-772---NC_075235.1	PAX6	7mer-1a
740-772---NC_075235.1	SLC16A7	7mer-1a
740-772---NC_075235.1	OSBPL2	7mer-1a
740-772---NC_075235.1	RABGEF1	7mer-1a
740-772---NC_075235.1	ACSBG1	6mer
740-772---NC_075235.1	ACSBG1	6mer
740-772---NC_075235.1	DHRS2	7mer-m8
740-772---NC_075235.1	SGSM2	6mer
740-772---NC_075235.1	TSEN15	7mer-m8
740-772---NC_075235.1	TSEN15	7mer-m8
740-772---NC_075235.1	ST3GAL3	6mer
740-772---NC_075235.1	ST3GAL3	6mer
740-772---NC_075235.1	KIF14	7mer-1a
740-772---NC_075235.1	EPHB6	6mer
740-772---NC_075235.1	TCF3	7mer-m8
740-772---NC_075235.1	ASAH2B	7mer-1a
740-772---NC_075235.1	DLG5	7mer-m8
740-772---NC_075235.1	ZNF814	6mer
740-772---NC_075235.1	IFIT2	8mer-1a
740-772---NC_075235.1	ATF5	7mer-1a
740-772---NC_075235.1	CLIC5	8mer-1a
740-772---NC_075235.1	MLLT3	7mer-1a
740-772---NC_075235.1	CBLB	6mer
740-772---NC_075235.1	MAGOHB	6mer
740-772---NC_075235.1	PLCB1	6mer
740-772---NC_075235.1	CCDC88A	6mer
740-772---NC_075235.1	LHX1	7mer-m8
740-772---NC_075235.1	LHX1	8mer-1a
740-772---NC_075235.1	CENPT	6mer
740-772---NC_075235.1	GFOD2	6mer
740-772---NC_075235.1	RBM15B	7mer-m8
740-772---NC_075235.1	CTDSPL2	6mer
740-772---NC_075235.1	SASH1	7mer-1a
740-772---NC_075235.1	FPR2	8mer-1a
740-772---NC_075235.1	ST3GAL3	6mer
740-772---NC_075235.1	ST3GAL3	6mer
740-772---NC_075235.1	PRICKLE2	6mer
740-772---NC_075235.1	PRICKLE2	6mer
740-772---NC_075235.1	PRICKLE2	6mer
740-772---NC_075235.1	PRICKLE2	6mer
740-772---NC_075235.1	ATP13A3	6mer
740-772---NC_075235.1	CENPT	6mer
740-772---NC_075235.1	CLCN2	6mer
740-772---NC_075235.1	COL11A1	7mer-1a
740-772---NC_075235.1	PTPRR	6mer
740-772---NC_075235.1	CLN5	6mer
740-772---NC_075235.1	SMCHD1	7mer-1a
740-772---NC_075235.1	SMCHD1	8mer-1a
740-772---NC_075235.1	SMCHD1	7mer-m8
740-772---NC_075235.1	MAP2K4	6mer
740-772---NC_075235.1	EPS15L1	6mer
740-772---NC_075235.1	RBMS2	6mer
740-772---NC_075235.1	IL4I1	7mer-1a
740-772---NC_075235.1	ITGB1	6mer
740-772---NC_075235.1	ITGB1	8mer-1a
740-772---NC_075235.1	PIK3R2	6mer
740-772---NC_075235.1	PIK3R2	6mer
740-772---NC_075235.1	PLCB1	6mer
740-772---NC_075235.1	MAP2K4	6mer
740-772---NC_075235.1	OR8D4	6mer
740-772---NC_075235.1	ST3GAL3	6mer
740-772---NC_075235.1	ST3GAL3	6mer
740-772---NC_075235.1	OSBPL2	7mer-1a
740-772---NC_075235.1	CRYBG1	6mer
740-772---NC_075235.1	DEPDC4	8mer-1a
740-772---NC_075235.1	LONRF1	7mer-m8
740-772---NC_075235.1	ZNF114	8mer-1a
740-772---NC_075235.1	CENPT	6mer
740-772---NC_075235.1	TBC1D24	6mer
740-772---NC_075235.1	PPT1	8mer-1a
740-772---NC_075235.1	FRRS1L	6mer
740-772---NC_075235.1	CLN5	8mer-1a
740-772---NC_075235.1	CLN5	6mer
740-772---NC_075235.1	CAMK1D	7mer-1a
740-772---NC_075235.1	CAMK1D	6mer
740-772---NC_075235.1	TSEN15	7mer-m8
740-772---NC_075235.1	TSEN15	7mer-m8
740-772---NC_075235.1	CNTD1	6mer
740-772---NC_075235.1	HP	6mer
740-772---NC_075235.1	HP	6mer
740-772---NC_075235.1	RET	6mer
740-772---NC_075235.1	RET	7mer-m8
740-772---NC_075235.1	KCNA2	7mer-m8
740-772---NC_075235.1	KCNA2	7mer-m8
740-772---NC_075235.1	COL5A2	7mer-1a
740-772---NC_075235.1	FPR2	8mer-1a
740-772---NC_075235.1	ZKSCAN8	6mer
740-772---NC_075235.1	ZKSCAN8	6mer
740-772---NC_075235.1	CORO6	6mer
740-772---NC_075235.1	OR2V2	6mer
740-772---NC_075235.1	ST3GAL3	6mer
740-772---NC_075235.1	ST3GAL3	6mer
740-772---NC_075235.1	PIK3R2	6mer
740-772---NC_075235.1	PIK3R2	6mer
740-772---NC_075235.1	ZNF814	6mer
740-772---NC_075235.1	ENSG00000265118	7mer-1a
740-772---NC_075235.1	CENPJ	7mer-1a
740-772---NC_075235.1	CBLB	6mer
740-772---NC_075235.1	EDARADD	6mer
740-772---NC_075235.1	CENPT	6mer
740-772---NC_075235.1	SIGLEC7	7mer-1a
740-772---NC_075235.1	CD276	7mer-1a
740-772---NC_075235.1	CEP170	7mer-1a
740-772---NC_075235.1	CEP170	6mer
740-772---NC_075235.1	FOXD1	7mer-1a
740-772---NC_075235.1	BCL2L14	6mer
740-772---NC_075235.1	SIRPB1	6mer
740-772---NC_075235.1	HP	6mer
740-772---NC_075235.1	DOCK9	7mer-m8
740-772---NC_075235.1	DOCK9	8mer-1a
740-772---NC_075235.1	LRRC7	6mer
740-772---NC_075235.1	LILRA2	7mer-m8
740-772---NC_075235.1	LIN28B	6mer
740-772---NC_075235.1	SETD7	6mer
740-772---NC_075235.1	PHLDB3	7mer-1a
740-772---NC_075235.1	TCF3	7mer-m8
740-772---NC_075235.1	OSBPL2	7mer-1a
740-772---NC_075235.1	B4GALNT1	6mer
740-772---NC_075235.1	OR9K2	7mer-1a
740-772---NC_075235.1	OR9K2	6mer
740-772---NC_075235.1	ZNF814	6mer
740-772---NC_075235.1	TCF3	7mer-m8
740-772---NC_075235.1	FRRS1L	7mer-1a
740-772---NC_075235.1	CLN5	7mer-m8
740-772---NC_075235.1	AR	7mer-1a
740-772---NC_075235.1	AR	7mer-1a
740-772---NC_075235.1	ST3GAL3	6mer
740-772---NC_075235.1	ST3GAL3	6mer
740-772---NC_075235.1	ASAH2B	7mer-1a
740-772---NC_075235.1	OR5H14	7mer-m8
740-772---NC_075235.1	OR5H14	6mer
740-772---NC_075235.1	OR5H14	6mer
740-772---NC_075235.1	OR5H14	7mer-1a
740-772---NC_075235.1	TIAM1	7mer-1a
740-772---NC_075235.1	PRSS21	7mer-1a
740-772---NC_075235.1	KCNJ10	7mer-1a
740-772---NC_075235.1	KCNJ10	6mer
740-772---NC_075235.1	MAP2K4	6mer
740-772---NC_075235.1	QARS1	7mer-m8
740-772---NC_075235.1	ESRP2	8mer-1a
740-772---NC_075235.1	MAP3K9	6mer
740-772---NC_075235.1	DTWD1	6mer
740-772---NC_075235.1	DTWD1	7mer-1a
740-772---NC_075235.1	FKBP11	6mer
740-772---NC_075235.1	ST3GAL3	6mer
740-772---NC_075235.1	ST3GAL3	6mer
740-772---NC_075235.1	CCDC85C	6mer
740-772---NC_075235.1	CCDC85C	7mer-1a
740-772---NC_075235.1	CCDC85C	6mer
740-772---NC_075235.1	HDGFL3	6mer
740-772---NC_075235.1	HDGFL3	7mer-m8
740-772---NC_075235.1	ASIC1	6mer
740-772---NC_075235.1	ST3GAL3	6mer
740-772---NC_075235.1	ST3GAL3	6mer
740-772---NC_075235.1	OSBPL2	7mer-1a
740-772---NC_075235.1	RAF1	7mer-m8
740-772---NC_075235.1	RAF1	6mer
740-772---NC_075235.1	CCDC88A	6mer
740-772---NC_075235.1	CCDC88A	6mer
740-772---NC_075235.1	ENSG00000289731	7mer-1a
740-772---NC_075235.1	ENSG00000289731	6mer
740-772---NC_075235.1	ENSG00000289731	6mer
740-772---NC_075235.1	ENSG00000289731	7mer-m8
740-772---NC_075235.1	ENSG00000289731	6mer
740-772---NC_075235.1	GATA4	6mer
740-772---NC_075235.1	OSBPL2	7mer-1a
740-772---NC_075235.1	ASPM	6mer
740-772---NC_075235.1	TSEN15	7mer-m8
740-772---NC_075235.1	TSEN15	7mer-m8
740-772---NC_075235.1	MS4A4A	6mer
740-772---NC_075235.1	IDE	7mer-m8
740-772---NC_075235.1	IDE	7mer-m8
740-772---NC_075235.1	TCN2	6mer
740-772---NC_075235.1	JAKMIP3	6mer
740-772---NC_075235.1	JAKMIP3	6mer
740-772---NC_075235.1	C1QB	7mer-1a
740-772---NC_075235.1	TIAM1	7mer-1a
740-772---NC_075235.1	MPRIP	6mer
740-772---NC_075235.1	MPRIP	6mer
740-772---NC_075235.1	WNT2	7mer-m8
740-772---NC_075235.1	WNT2	7mer-m8
740-772---NC_075235.1	WNT2	6mer
740-772---NC_075235.1	KLHDC7B	6mer
740-772---NC_075235.1	RELCH	6mer
740-772---NC_075235.1	RELCH	8mer-1a
740-772---NC_075235.1	MS4A4A	6mer
740-772---NC_075235.1	ST3GAL3	6mer
740-772---NC_075235.1	ST3GAL3	6mer
740-772---NC_075235.1	CBLB	6mer
740-772---NC_075235.1	CTSZ	7mer-1a
740-772---NC_075235.1	CTSZ	7mer-1a
740-772---NC_075235.1	CTSZ	6mer
740-772---NC_075235.1	USP13	6mer
740-772---NC_075235.1	XKR5	7mer-1a
740-772---NC_075235.1	PNKD	6mer
740-772---NC_075235.1	LOC122319696	7mer-m8
740-772---NC_075235.1	CEP290	7mer-1a
740-772---NC_075235.1	CEP290	6mer
740-772---NC_075235.1	CEP290	6mer
740-772---NC_075235.1	CEP290	8mer-1a
740-772---NC_075235.1	CEP290	6mer
740-772---NC_075235.1	PTGS2	6mer
740-772---NC_075235.1	MFSD11	6mer
740-772---NC_075235.1	MFSD11	6mer
740-772---NC_075235.1	SNPH	7mer-1a
740-772---NC_075235.1	TFRC	6mer
740-772---NC_075235.1	LRBA	7mer-1a
740-772---NC_075235.1	LRBA	7mer-m8
740-772---NC_075235.1	HEXA	6mer
740-772---NC_075235.1	HEXA	6mer
740-772---NC_075235.1	USP13	6mer
740-772---NC_075235.1	CBLB	6mer
740-772---NC_075235.1	CBLB	6mer
740-772---NC_075235.1	CBLB	7mer-m8
740-772---NC_075235.1	CBLB	6mer
740-772---NC_075235.1	NDUFAF6	6mer
740-772---NC_075235.1	POU6F2	6mer
740-772---NC_075235.1	POU6F2	7mer-1a
740-772---NC_075235.1	ENSG00000284906	6mer
740-772---NC_075235.1	ENSG00000284906	6mer
740-772---NC_075235.1	ENSG00000284906	7mer-1a
740-772---NC_075235.1	CORO6	6mer
740-772---NC_075235.1	COL4A1	8mer-1a
740-772---NC_075235.1	BMPER	6mer
740-772---NC_075235.1	ASAH2B	7mer-1a
740-772---NC_075235.1	IGSF1	6mer
740-772---NC_075235.1	KCNJ10	7mer-1a
740-772---NC_075235.1	KCNJ10	6mer
740-772---NC_075235.1	KCNJ10	7mer-1a
740-772---NC_075235.1	TERF1	7mer-1a
740-772---NC_075235.1	TERF1	6mer
740-772---NC_075235.1	TERF1	7mer-m8
740-772---NC_075235.1	TERF1	6mer
740-772---NC_075235.1	TERF1	7mer-1a
740-772---NC_075235.1	DOCK9	8mer-1a
740-772---NC_075235.1	LRRC9	7mer-1a
740-772---NC_075235.1	JAKMIP3	7mer-m8
740-772---NC_075235.1	JAKMIP3	6mer
740-772---NC_075235.1	JAKMIP3	6mer
740-772---NC_075235.1	CEP290	7mer-1a
740-772---NC_075235.1	CEP290	6mer
740-772---NC_075235.1	CEP290	6mer
740-772---NC_075235.1	CEP290	6mer
740-772---NC_075235.1	USP13	6mer
740-772---NC_075235.1	HEXA	6mer
740-772---NC_075235.1	ARHGAP11B	7mer-1a
[truncated: 93,036 more rows]

## Sheet: ASCC vs HGSIL
De Novo miRNA	Gene Symbol Target	Affinity Type
3416-3435-+-NC_075235.1	SLC24A2	6mer
3416-3435-+-NC_075235.1	UCHL1	7mer-m8
3416-3435-+-NC_075235.1	AZIN2	7mer-1a
3416-3435-+-NC_075235.1	STC2	7mer-1a
3416-3435-+-NC_075235.1	ZNF618	7mer-1a
3416-3435-+-NC_075235.1	ITGAX	6mer
3416-3435-+-NC_075235.1	LEP	7mer-1a
3416-3435-+-NC_075235.1	SLC24A2	6mer
3416-3435-+-NC_075235.1	SLCO4C1	7mer-1a
3416-3435-+-NC_075235.1	ZNF618	7mer-1a
3416-3435-+-NC_075235.1	SSTR2	6mer
3416-3435-+-NC_075235.1	MAB21L3	7mer-1a
3416-3435-+-NC_075235.1	PSG5	6mer
3416-3435-+-NC_075235.1	PANX2	7mer-m8
3416-3435-+-NC_075235.1	PANX2	6mer
3416-3435-+-NC_075235.1	GABBR1	6mer
3416-3435-+-NC_075235.1	GABBR1	6mer
3416-3435-+-NC_075235.1	CASTOR1	6mer
3416-3435-+-NC_075235.1	CASTOR1	6mer
3416-3435-+-NC_075235.1	GRIP2	6mer
3416-3435-+-NC_075235.1	CASTOR1	6mer
3416-3435-+-NC_075235.1	FCGR2A	6mer
3416-3435-+-NC_075235.1	CASTOR1	6mer
3416-3435-+-NC_075235.1	CASTOR1	6mer
3416-3435-+-NC_075235.1	CASTOR1	6mer
3416-3435-+-NC_075235.1	PRDM7	7mer-1a
3416-3435-+-NC_075235.1	BMPER	7mer-m8
3416-3435-+-NC_075235.1	BMPER	7mer-m8
3416-3435-+-NC_075235.1	UCHL1	7mer-m8
3416-3435-+-NC_075235.1	BMPER	7mer-m8
3416-3435-+-NC_075235.1	GRIP2	6mer
3416-3435-+-NC_075235.1	CNTN2	6mer
3416-3435-+-NC_075235.1	GRIP2	6mer
3416-3435-+-NC_075235.1	UCHL1	7mer-m8
3416-3435-+-NC_075235.1	DNAH2	7mer-1a
3416-3435-+-NC_075235.1	BMPER	7mer-m8
3416-3435-+-NC_075235.1	BMPER	7mer-m8
3416-3435-+-NC_075235.1	BMPER	7mer-m8
3416-3435-+-NC_075235.1	CNTN2	6mer
3416-3435-+-NC_075235.1	UCHL1	7mer-m8
3416-3435-+-NC_075235.1	BMPER	7mer-m8
3416-3435-+-NC_075235.1	BMPER	7mer-m8
3416-3435-+-NC_075235.1	BMPER	7mer-m8
3416-3435-+-NC_075235.1	BMPER	7mer-m8
3416-3435-+-NC_075235.1	PRRX1	6mer
3416-3435-+-NC_075235.1	TCF3	8mer-1a
3416-3435-+-NC_075235.1	TCF3	6mer
3416-3435-+-NC_075235.1	TCF3	6mer
3416-3435-+-NC_075235.1	CASQ2	7mer-1a
3416-3435-+-NC_075235.1	CASQ2	7mer-1a
3416-3435-+-NC_075235.1	CASQ2	7mer-1a
4207-4236-+-NC_075235.1	DMRT3	7mer-1a
4207-4236-+-NC_075235.1	LCP2	7mer-m8
4207-4236-+-NC_075235.1	SLC2A3	7mer-m8
4207-4236-+-NC_075235.1	SLC2A3	8mer-1a
4207-4236-+-NC_075235.1	SLC2A3	7mer-m8
4207-4236-+-NC_075235.1	ZFYVE21	8mer-1a
4207-4236-+-NC_075235.1	PROKR2	7mer-m8
4207-4236-+-NC_075235.1	PROKR2	8mer-1a
4207-4236-+-NC_075235.1	PROKR2	7mer-m8
4207-4236-+-NC_075235.1	PROKR2	6mer
4207-4236-+-NC_075235.1	AQP9	6mer
4207-4236-+-NC_075235.1	AQP9	6mer
4207-4236-+-NC_075235.1	MAGEA10	7mer-m8
4207-4236-+-NC_075235.1	PPP1R3C	7mer-1a
4207-4236-+-NC_075235.1	PPP1R3C	6mer
4207-4236-+-NC_075235.1	PLEK	6mer
4207-4236-+-NC_075235.1	COL10A1	8mer-1a
4207-4236-+-NC_075235.1	COL10A1	7mer-m8
4207-4236-+-NC_075235.1	BCL2L10	6mer
4207-4236-+-NC_075235.1	BCL2L10	7mer-1a
4207-4236-+-NC_075235.1	HRH4	7mer-1a
4207-4236-+-NC_075235.1	HRH4	6mer
4207-4236-+-NC_075235.1	HRH4	7mer-m8
4207-4236-+-NC_075235.1	KAT2B	7mer-m8
4207-4236-+-NC_075235.1	KAT2B	7mer-1a
4207-4236-+-NC_075235.1	CASQ2	7mer-m8
4207-4236-+-NC_075235.1	NDST3	7mer-m8
4207-4236-+-NC_075235.1	NDST3	7mer-m8
4207-4236-+-NC_075235.1	NDST3	7mer-m8
4207-4236-+-NC_075235.1	SLC24A2	6mer
4207-4236-+-NC_075235.1	SLC24A2	7mer-m8
4207-4236-+-NC_075235.1	PTH2R	8mer-1a
4207-4236-+-NC_075235.1	PTH2R	6mer
4207-4236-+-NC_075235.1	SLAMF8	8mer-1a
4207-4236-+-NC_075235.1	SLAMF8	7mer-m8
4207-4236-+-NC_075235.1	NPM2	7mer-1a
4207-4236-+-NC_075235.1	AZIN2	7mer-m8
4207-4236-+-NC_075235.1	AZIN2	7mer-1a
4207-4236-+-NC_075235.1	BMPER	6mer
4207-4236-+-NC_075235.1	SPATA18	6mer
4207-4236-+-NC_075235.1	SPATA18	6mer
4207-4236-+-NC_075235.1	STC2	6mer
4207-4236-+-NC_075235.1	CALCB	7mer-1a
4207-4236-+-NC_075235.1	CNTN2	6mer
4207-4236-+-NC_075235.1	CNTN2	8mer-1a
4207-4236-+-NC_075235.1	ZFYVE21	8mer-1a
4207-4236-+-NC_075235.1	SHISA2	6mer
4207-4236-+-NC_075235.1	SHISA2	6mer
4207-4236-+-NC_075235.1	PDE4B	7mer-m8
4207-4236-+-NC_075235.1	AKTIP	6mer
4207-4236-+-NC_075235.1	COL10A1	8mer-1a
4207-4236-+-NC_075235.1	COL10A1	7mer-m8
4207-4236-+-NC_075235.1	LEP	7mer-m8
4207-4236-+-NC_075235.1	FXR1	7mer-m8
4207-4236-+-NC_075235.1	SYNM	7mer-m8
4207-4236-+-NC_075235.1	MAGEA3	7mer-1a
4207-4236-+-NC_075235.1	SLCO1A2	6mer
4207-4236-+-NC_075235.1	SLCO1A2	6mer
4207-4236-+-NC_075235.1	NRCAM	6mer
4207-4236-+-NC_075235.1	NRCAM	7mer-1a
4207-4236-+-NC_075235.1	NRCAM	7mer-1a
4207-4236-+-NC_075235.1	SYNM	7mer-m8
4207-4236-+-NC_075235.1	MAGEA11	6mer
4207-4236-+-NC_075235.1	SIX6	8mer-1a
4207-4236-+-NC_075235.1	SIX6	7mer-m8
4207-4236-+-NC_075235.1	SLC24A2	6mer
4207-4236-+-NC_075235.1	SLC24A2	7mer-m8
4207-4236-+-NC_075235.1	CREG2	7mer-m8
4207-4236-+-NC_075235.1	CREG2	7mer-m8
4207-4236-+-NC_075235.1	CREG2	7mer-1a
4207-4236-+-NC_075235.1	CREG2	8mer-1a
4207-4236-+-NC_075235.1	CREG2	7mer-m8
4207-4236-+-NC_075235.1	CREG2	6mer
4207-4236-+-NC_075235.1	CREG2	6mer
4207-4236-+-NC_075235.1	PLIN1	7mer-m8
4207-4236-+-NC_075235.1	DEGS2	6mer
4207-4236-+-NC_075235.1	SYCP2L	8mer-1a
4207-4236-+-NC_075235.1	PDE4B	7mer-m8
4207-4236-+-NC_075235.1	WDR72	7mer-1a
4207-4236-+-NC_075235.1	NEBL	7mer-m8
4207-4236-+-NC_075235.1	NEBL	6mer
4207-4236-+-NC_075235.1	NEBL	7mer-m8
4207-4236-+-NC_075235.1	NEBL	7mer-m8
4207-4236-+-NC_075235.1	NEBL	6mer
4207-4236-+-NC_075235.1	NEBL	6mer
4207-4236-+-NC_075235.1	SASH1	8mer-1a
4207-4236-+-NC_075235.1	SASH1	6mer
4207-4236-+-NC_075235.1	SASH1	6mer
4207-4236-+-NC_075235.1	SASH1	7mer-m8
4207-4236-+-NC_075235.1	POTEE	7mer-1a
4207-4236-+-NC_075235.1	NRCAM	6mer
4207-4236-+-NC_075235.1	NRCAM	7mer-1a
4207-4236-+-NC_075235.1	NRCAM	7mer-1a
4207-4236-+-NC_075235.1	AZIN2	7mer-1a
4207-4236-+-NC_075235.1	ADAM12	6mer
4207-4236-+-NC_075235.1	MAGEA10	7mer-m8
4207-4236-+-NC_075235.1	ARPP21	7mer-m8
4207-4236-+-NC_075235.1	CD163	7mer-m8
4207-4236-+-NC_075235.1	MAGEA3	7mer-1a
4207-4236-+-NC_075235.1	POSTN	7mer-m8
4207-4236-+-NC_075235.1	POSTN	6mer
4207-4236-+-NC_075235.1	DNTT	7mer-m8
4207-4236-+-NC_075235.1	DNTT	6mer
4207-4236-+-NC_075235.1	CD300E	6mer
4207-4236-+-NC_075235.1	MAGEA11	6mer
4207-4236-+-NC_075235.1	SLIT1	6mer
4207-4236-+-NC_075235.1	NRCAM	6mer
4207-4236-+-NC_075235.1	NRCAM	7mer-1a
4207-4236-+-NC_075235.1	NRCAM	7mer-1a
4207-4236-+-NC_075235.1	FCGR3A	6mer
4207-4236-+-NC_075235.1	PLXNA2	6mer
4207-4236-+-NC_075235.1	PLXNA2	8mer-1a
4207-4236-+-NC_075235.1	SSTR2	6mer
4207-4236-+-NC_075235.1	SSTR2	7mer-m8
4207-4236-+-NC_075235.1	SSTR2	6mer
4207-4236-+-NC_075235.1	SSTR2	7mer-m8
4207-4236-+-NC_075235.1	PTGS2	6mer
4207-4236-+-NC_075235.1	POSTN	7mer-m8
4207-4236-+-NC_075235.1	POSTN	6mer
4207-4236-+-NC_075235.1	AKTIP	6mer
4207-4236-+-NC_075235.1	THRB	7mer-m8
4207-4236-+-NC_075235.1	THRB	6mer
4207-4236-+-NC_075235.1	THRB	7mer-m8
4207-4236-+-NC_075235.1	RET	7mer-m8
4207-4236-+-NC_075235.1	RET	7mer-m8
4207-4236-+-NC_075235.1	POSTN	7mer-m8
4207-4236-+-NC_075235.1	POSTN	6mer
4207-4236-+-NC_075235.1	NPM2	7mer-1a
4207-4236-+-NC_075235.1	FXR1	7mer-1a
4207-4236-+-NC_075235.1	FXR1	7mer-m8
4207-4236-+-NC_075235.1	MAB21L3	8mer-1a
4207-4236-+-NC_075235.1	MAB21L3	8mer-1a
4207-4236-+-NC_075235.1	COL24A1	7mer-m8
4207-4236-+-NC_075235.1	ARPP21	7mer-m8
4207-4236-+-NC_075235.1	ARPP21	7mer-m8
4207-4236-+-NC_075235.1	ARPP21	6mer
4207-4236-+-NC_075235.1	FGF12	7mer-1a
4207-4236-+-NC_075235.1	FGF12	7mer-1a
4207-4236-+-NC_075235.1	NEBL	7mer-m8
4207-4236-+-NC_075235.1	CD300E	6mer
4207-4236-+-NC_075235.1	FXR1	7mer-m8
4207-4236-+-NC_075235.1	FXR1	7mer-m8
4207-4236-+-NC_075235.1	FXR1	6mer
4207-4236-+-NC_075235.1	PCDH11X	7mer-m8
4207-4236-+-NC_075235.1	KCNMB3	6mer
4207-4236-+-NC_075235.1	NPM2	7mer-1a
4207-4236-+-NC_075235.1	KCNMB3	6mer
4207-4236-+-NC_075235.1	KCNMB3	7mer-m8
4207-4236-+-NC_075235.1	NEBL	7mer-m8
4207-4236-+-NC_075235.1	NEBL	7mer-m8
4207-4236-+-NC_075235.1	NEBL	6mer
4207-4236-+-NC_075235.1	ARPP21	7mer-m8
4207-4236-+-NC_075235.1	ADAM12	6mer
4207-4236-+-NC_075235.1	LRCH3	6mer
4207-4236-+-NC_075235.1	LRCH3	7mer-1a
4207-4236-+-NC_075235.1	FCGR3A	6mer
4207-4236-+-NC_075235.1	FXR1	7mer-m8
4207-4236-+-NC_075235.1	LRCH3	6mer
4207-4236-+-NC_075235.1	ARPP21	7mer-m8
4207-4236-+-NC_075235.1	PDE4B	7mer-m8
4207-4236-+-NC_075235.1	COL24A1	7mer-m8
4207-4236-+-NC_075235.1	DSCAM	7mer-m8
4207-4236-+-NC_075235.1	SPATA18	6mer
4207-4236-+-NC_075235.1	FST	8mer-1a
4207-4236-+-NC_075235.1	THRB	7mer-m8
4207-4236-+-NC_075235.1	THRB	6mer
4207-4236-+-NC_075235.1	THRB	7mer-m8
4207-4236-+-NC_075235.1	NBEAL2	6mer
4207-4236-+-NC_075235.1	LRCH3	6mer
4207-4236-+-NC_075235.1	LRCH3	7mer-1a
4207-4236-+-NC_075235.1	CASQ2	7mer-m8
4207-4236-+-NC_075235.1	NEBL	7mer-m8
4207-4236-+-NC_075235.1	CD163	7mer-m8
4207-4236-+-NC_075235.1	POTEF	7mer-1a
4207-4236-+-NC_075235.1	NRCAM	6mer
4207-4236-+-NC_075235.1	NRCAM	7mer-1a
4207-4236-+-NC_075235.1	NRCAM	7mer-1a
4207-4236-+-NC_075235.1	PLIN1	7mer-m8
4207-4236-+-NC_075235.1	COL10A1	8mer-1a
4207-4236-+-NC_075235.1	COL10A1	7mer-m8
4207-4236-+-NC_075235.1	THRB	7mer-m8
4207-4236-+-NC_075235.1	THRB	6mer
4207-4236-+-NC_075235.1	TREM1	7mer-m8
4207-4236-+-NC_075235.1	RET	7mer-m8
4207-4236-+-NC_075235.1	RET	7mer-m8
4207-4236-+-NC_075235.1	DNTT	7mer-m8
4207-4236-+-NC_075235.1	DNTT	6mer
4207-4236-+-NC_075235.1	CNTN2	8mer-1a
4207-4236-+-NC_075235.1	CNTN2	6mer
4207-4236-+-NC_075235.1	CNTN2	6mer
4207-4236-+-NC_075235.1	POSTN	7mer-m8
4207-4236-+-NC_075235.1	POSTN	6mer
4207-4236-+-NC_075235.1	ADGRE2	6mer
4207-4236-+-NC_075235.1	PPP4R4	8mer-1a
4207-4236-+-NC_075235.1	CNTN2	6mer
4207-4236-+-NC_075235.1	BMPER	6mer
4207-4236-+-NC_075235.1	NPM2	7mer-1a
4207-4236-+-NC_075235.1	SYT8	6mer
4207-4236-+-NC_075235.1	DNAH2	7mer-m8
4207-4236-+-NC_075235.1	CNTN2	6mer
4207-4236-+-NC_075235.1	BMPER	6mer
4207-4236-+-NC_075235.1	PTGS2	7mer-1a
4207-4236-+-NC_075235.1	SYNM	7mer-m8
4207-4236-+-NC_075235.1	PLIN1	7mer-m8
4207-4236-+-NC_075235.1	KCNMB3	6mer
4207-4236-+-NC_075235.1	HP	7mer-1a
4207-4236-+-NC_075235.1	TREM1	8mer-1a
4207-4236-+-NC_075235.1	WDR72	7mer-1a
4207-4236-+-NC_075235.1	RASAL1	7mer-m8
4207-4236-+-NC_075235.1	CNTN2	6mer
4207-4236-+-NC_075235.1	CNTN2	6mer
4207-4236-+-NC_075235.1	THRB	7mer-m8
4207-4236-+-NC_075235.1	THRB	6mer
4207-4236-+-NC_075235.1	THRB	6mer
4207-4236-+-NC_075235.1	WDR72	7mer-1a
4207-4236-+-NC_075235.1	THRB	7mer-m8
4207-4236-+-NC_075235.1	THRB	6mer
4207-4236-+-NC_075235.1	WDR72	7mer-1a
4207-4236-+-NC_075235.1	THRB	7mer-m8
4207-4236-+-NC_075235.1	THRB	6mer
4207-4236-+-NC_075235.1	CNTN2	6mer
4207-4236-+-NC_075235.1	FST	8mer-1a
4207-4236-+-NC_075235.1	BMPER	6mer
4207-4236-+-NC_075235.1	BMPER	6mer
4207-4236-+-NC_075235.1	BMPER	6mer
4207-4236-+-NC_075235.1	MAGEA3	7mer-1a
4207-4236-+-NC_075235.1	PROKR2	7mer-m8
4207-4236-+-NC_075235.1	PROKR2	8mer-1a
4207-4236-+-NC_075235.1	PROKR2	7mer-m8
4207-4236-+-NC_075235.1	PROKR2	6mer
4207-4236-+-NC_075235.1	PPP4R4	6mer
4207-4236-+-NC_075235.1	PPP4R4	8mer-1a
4207-4236-+-NC_075235.1	CNTN2	6mer
4207-4236-+-NC_075235.1	THRB	7mer-m8
4207-4236-+-NC_075235.1	THRB	6mer
4207-4236-+-NC_075235.1	SLCO1A2	6mer
4207-4236-+-NC_075235.1	SLCO1A2	6mer
4207-4236-+-NC_075235.1	LILRB4	7mer-m8
4207-4236-+-NC_075235.1	CALCB	7mer-1a
4207-4236-+-NC_075235.1	ERVV-1	7mer-m8
4207-4236-+-NC_075235.1	BMPER	6mer
4207-4236-+-NC_075235.1	NEBL	7mer-m8
4207-4236-+-NC_075235.1	NEBL	7mer-m8
4207-4236-+-NC_075235.1	NEBL	7mer-m8
4207-4236-+-NC_075235.1	NEBL	6mer
4207-4236-+-NC_075235.1	NEBL	6mer
4207-4236-+-NC_075235.1	NEBL	6mer
4207-4236-+-NC_075235.1	PTH2R	8mer-1a
4207-4236-+-NC_075235.1	PTGS2	7mer-1a
4207-4236-+-NC_075235.1	PTGS2	6mer
4207-4236-+-NC_075235.1	PROKR2	7mer-m8
4207-4236-+-NC_075235.1	PROKR2	8mer-1a
4207-4236-+-NC_075235.1	PROKR2	7mer-m8
4207-4236-+-NC_075235.1	PROKR2	6mer
4207-4236-+-NC_075235.1	POSTN	7mer-m8
4207-4236-+-NC_075235.1	POSTN	6mer
4207-4236-+-NC_075235.1	CNTN2	6mer
4207-4236-+-NC_075235.1	PRRX1	8mer-1a
4207-4236-+-NC_075235.1	PRRX1	7mer-m8
4207-4236-+-NC_075235.1	THRB	7mer-m8
4207-4236-+-NC_075235.1	THRB	6mer
4207-4236-+-NC_075235.1	CTXND1	6mer
4207-4236-+-NC_075235.1	CTXND1	7mer-1a
4207-4236-+-NC_075235.1	CTXND1	7mer-m8
4207-4236-+-NC_075235.1	CTXND1	8mer-1a
4207-4236-+-NC_075235.1	CTXND1	6mer
4207-4236-+-NC_075235.1	CTXND1	7mer-m8
4207-4236-+-NC_075235.1	MAGEA3	7mer-1a
4207-4236-+-NC_075235.1	CACNA1B	6mer
4207-4236-+-NC_075235.1	CACNA1B	6mer
4207-4236-+-NC_075235.1	CACNA1B	6mer
4207-4236-+-NC_075235.1	CACNA1B	6mer
4207-4236-+-NC_075235.1	RNASE10	7mer-m8
4207-4236-+-NC_075235.1	CACNA1B	6mer
4207-4236-+-NC_075235.1	CASQ2	7mer-m8
4207-4236-+-NC_075235.1	ENSG00000289731	6mer
4207-4236-+-NC_075235.1	CASQ2	7mer-m8
4207-4236-+-NC_075235.1	FCGR3A	6mer
4207-4236-+-NC_075235.1	RPSA	7mer-m8
4207-4236-+-NC_075235.1	RPSA	6mer
4207-4236-+-NC_075235.1	CASQ2	7mer-m8
4207-4236-+-NC_075235.1	CASQ2	6mer
4207-4236-+-NC_075235.1	KLHL33	6mer
4207-4236-+-NC_075235.1	KLHL33	6mer
4207-4236-+-NC_075235.1	FCGR3A	6mer
4207-4236-+-NC_075235.1	TREM1	8mer-1a
4207-4236-+-NC_075235.1	FXR1	7mer-m8
4207-4236-+-NC_075235.1	CASQ2	7mer-m8
4207-4236-+-NC_075235.1	FCGR3A	6mer
4207-4236-+-NC_075235.1	FCGR3A	8mer-1a
4207-4236-+-NC_075235.1	FXR1	7mer-m8
4207-4236-+-NC_075235.1	CASQ2	7mer-m8
4148-4168-+-NC_075235.1	LCP2	7mer-1a
4148-4168-+-NC_075235.1	PROKR2	6mer
4148-4168-+-NC_075235.1	PROKR2	6mer
4148-4168-+-NC_075235.1	PCDH11X	8mer-1a
4148-4168-+-NC_075235.1	AQP9	7mer-m8
4148-4168-+-NC_075235.1	INHBA	6mer
4148-4168-+-NC_075235.1	INHBA	7mer-1a
4148-4168-+-NC_075235.1	LTF	6mer
4148-4168-+-NC_075235.1	FCER1G	7mer-1a
4148-4168-+-NC_075235.1	NDST3	6mer
4148-4168-+-NC_075235.1	NDST3	8mer-1a
4148-4168-+-NC_075235.1	NDST3	7mer-1a
4148-4168-+-NC_075235.1	SLC24A2	6mer
4148-4168-+-NC_075235.1	SLC24A2	7mer-1a
4148-4168-+-NC_075235.1	SLIT1	7mer-1a
4148-4168-+-NC_075235.1	SLAMF8	7mer-m8
4148-4168-+-NC_075235.1	SLAMF8	7mer-1a
4148-4168-+-NC_075235.1	AZIN2	6mer
4148-4168-+-NC_075235.1	AZIN2	6mer
4148-4168-+-NC_075235.1	AZIN2	6mer
4148-4168-+-NC_075235.1	BMPER	8mer-1a
4148-4168-+-NC_075235.1	SPATA18	6mer
4148-4168-+-NC_075235.1	STC2	7mer-m8
4148-4168-+-NC_075235.1	STC2	7mer-m8
4148-4168-+-NC_075235.1	STC2	7mer-1a
4148-4168-+-NC_075235.1	ZNF618	7mer-1a
4148-4168-+-NC_075235.1	ZNF618	6mer
4148-4168-+-NC_075235.1	ZNF618	6mer
4148-4168-+-NC_075235.1	ZNF618	7mer-1a
4148-4168-+-NC_075235.1	ZNF618	6mer
4148-4168-+-NC_075235.1	ZNF618	6mer
4148-4168-+-NC_075235.1	ZNF618	6mer
4148-4168-+-NC_075235.1	ITGAX	6mer
4148-4168-+-NC_075235.1	NLRP3	7mer-1a
4148-4168-+-NC_075235.1	CORO6	6mer
4148-4168-+-NC_075235.1	CORO6	7mer-1a
4148-4168-+-NC_075235.1	LEP	8mer-1a
4148-4168-+-NC_075235.1	ADGRE2	7mer-1a
4148-4168-+-NC_075235.1	SLCO1A2	6mer
4148-4168-+-NC_075235.1	NRCAM	7mer-m8
4148-4168-+-NC_075235.1	SLC24A2	6mer
4148-4168-+-NC_075235.1	SLC24A2	7mer-1a
4148-4168-+-NC_075235.1	CREG2	7mer-m8
4148-4168-+-NC_075235.1	CREG2	6mer
4148-4168-+-NC_075235.1	PSG2	7mer-1a
4148-4168-+-NC_075235.1	LOXL2	7mer-1a
4148-4168-+-NC_075235.1	SLAMF8	7mer-1a
4148-4168-+-NC_075235.1	TCERG1L	6mer
4148-4168-+-NC_075235.1	TCERG1L	6mer
4148-4168-+-NC_075235.1	NEBL	7mer-1a
4148-4168-+-NC_075235.1	NEBL	7mer-1a
4148-4168-+-NC_075235.1	NRCAM	7mer-m8
4148-4168-+-NC_075235.1	ADAM12	7mer-1a
4148-4168-+-NC_075235.1	ADAM12	6mer
4148-4168-+-NC_075235.1	ADAM12	6mer
4148-4168-+-NC_075235.1	ADAM12	8mer-1a
4148-4168-+-NC_075235.1	CACNA1B	6mer
4148-4168-+-NC_075235.1	CACNA1B	6mer
4148-4168-+-NC_075235.1	IFIT2	7mer-1a
4148-4168-+-NC_075235.1	NLRP3	7mer-1a
4148-4168-+-NC_075235.1	ZNF618	7mer-1a
4148-4168-+-NC_075235.1	ZNF618	6mer
4148-4168-+-NC_075235.1	ZNF618	6mer
4148-4168-+-NC_075235.1	ZNF618	7mer-1a
4148-4168-+-NC_075235.1	ZNF618	6mer
4148-4168-+-NC_075235.1	ZNF618	6mer
4148-4168-+-NC_075235.1	ZNF618	6mer
4148-4168-+-NC_075235.1	CACNA1B	6mer
4148-4168-+-NC_075235.1	CACNA1B	6mer
4148-4168-+-NC_075235.1	CD300E	6mer
4148-4168-+-NC_075235.1	SLC11A1	6mer
4148-4168-+-NC_075235.1	NRCAM	7mer-m8
4148-4168-+-NC_075235.1	SSTR2	6mer
4148-4168-+-NC_075235.1	SSTR2	6mer
4148-4168-+-NC_075235.1	PTGS2	6mer
4148-4168-+-NC_075235.1	THRB	6mer
4148-4168-+-NC_075235.1	NLRP3	7mer-1a
4148-4168-+-NC_075235.1	FXR1	6mer
4148-4168-+-NC_075235.1	MAB21L3	8mer-1a
4148-4168-+-NC_075235.1	MAB21L3	7mer-1a
4148-4168-+-NC_075235.1	MAB21L3	6mer
4148-4168-+-NC_075235.1	MAB21L3	8mer-1a
4148-4168-+-NC_075235.1	ARPP21	6mer
4148-4168-+-NC_075235.1	LAMC2	7mer-m8
4148-4168-+-NC_075235.1	CASTOR1	6mer
4148-4168-+-NC_075235.1	CD300E	6mer
4148-4168-+-NC_075235.1	PANX2	6mer
4148-4168-+-NC_075235.1	PANX2	6mer
4148-4168-+-NC_075235.1	FXR1	7mer-1a
4148-4168-+-NC_075235.1	CORO6	6mer
4148-4168-+-NC_075235.1	CORO6	7mer-1a
4148-4168-+-NC_075235.1	CORO6	6mer
4148-4168-+-NC_075235.1	PCDH11X	7mer-m8
4148-4168-+-NC_075235.1	PCDH11X	7mer-1a
4148-4168-+-NC_075235.1	THRB	6mer
4148-4168-+-NC_075235.1	PGGHG	6mer
4148-4168-+-NC_075235.1	KCNMB3	6mer
4148-4168-+-NC_075235.1	PLPP4	8mer-1a
4148-4168-+-NC_075235.1	PGGHG	6mer
4148-4168-+-NC_075235.1	SLC11A1	6mer
4148-4168-+-NC_075235.1	ADAM12	7mer-1a
4148-4168-+-NC_075235.1	ADAM12	6mer
4148-4168-+-NC_075235.1	ADAM12	6mer
4148-4168-+-NC_075235.1	ADAM12	8mer-1a
4148-4168-+-NC_075235.1	CASTOR1	6mer
4148-4168-+-NC_075235.1	LRCH3	6mer
4148-4168-+-NC_075235.1	LRCH3	6mer
4148-4168-+-NC_075235.1	LRCH3	6mer
4148-4168-+-NC_075235.1	LRCH3	6mer
4148-4168-+-NC_075235.1	LRCH3	6mer
4148-4168-+-NC_075235.1	LRCH3	6mer
4148-4168-+-NC_075235.1	LRCH3	6mer
4148-4168-+-NC_075235.1	LRCH3	6mer
4148-4168-+-NC_075235.1	LRCH3	6mer
4148-4168-+-NC_075235.1	LRCH3	6mer
4148-4168-+-NC_075235.1	LRCH3	6mer
4148-4168-+-NC_075235.1	CASTOR1	6mer
4148-4168-+-NC_075235.1	FCGR2A	6mer
4148-4168-+-NC_075235.1	COL24A1	6mer
4148-4168-+-NC_075235.1	CTCFL	6mer
4148-4168-+-NC_075235.1	CTCFL	6mer
4148-4168-+-NC_075235.1	CTCFL	8mer-1a
4148-4168-+-NC_075235.1	CTCFL	7mer-1a
4148-4168-+-NC_075235.1	PSG5	7mer-1a
4148-4168-+-NC_075235.1	PGGHG	6mer
4148-4168-+-NC_075235.1	MVK	7mer-1a
4148-4168-+-NC_075235.1	THRB	6mer
4148-4168-+-NC_075235.1	LRCH3	6mer
4148-4168-+-NC_075235.1	LRCH3	6mer
4148-4168-+-NC_075235.1	LRCH3	6mer
4148-4168-+-NC_075235.1	LRCH3	6mer
4148-4168-+-NC_075235.1	LRCH3	6mer
4148-4168-+-NC_075235.1	LRCH3	6mer
4148-4168-+-NC_075235.1	LRCH3	6mer
4148-4168-+-NC_075235.1	LRCH3	6mer
4148-4168-+-NC_075235.1	LRCH3	6mer
4148-4168-+-NC_075235.1	LRCH3	6mer
4148-4168-+-NC_075235.1	LRCH3	6mer
4148-4168-+-NC_075235.1	CLEC12A	7mer-1a
4148-4168-+-NC_075235.1	CTCFL	6mer
4148-4168-+-NC_075235.1	CTCFL	6mer
4148-4168-+-NC_075235.1	CTCFL	6mer
4148-4168-+-NC_075235.1	CTCFL	6mer
4148-4168-+-NC_075235.1	NRCAM	7mer-m8
4148-4168-+-NC_075235.1	COL24A1	6mer
4148-4168-+-NC_075235.1	IFIT2	7mer-1a
4148-4168-+-NC_075235.1	THRB	6mer
4148-4168-+-NC_075235.1	BMPER	8mer-1a
4148-4168-+-NC_075235.1	BMPER	8mer-1a
4148-4168-+-NC_075235.1	BMPER	8mer-1a
4148-4168-+-NC_075235.1	TREM1	7mer-m8
4148-4168-+-NC_075235.1	BMPER	8mer-1a
4148-4168-+-NC_075235.1	IFIT2	7mer-1a
4148-4168-+-NC_075235.1	GRIP2	6mer
4148-4168-+-NC_075235.1	CNTN2	6mer
4148-4168-+-NC_075235.1	GRIP2	6mer
4148-4168-+-NC_075235.1	LILRB4	7mer-m8
4148-4168-+-NC_075235.1	BMPER	8mer-1a
4148-4168-+-NC_075235.1	SLC11A1	7mer-1a
4148-4168-+-NC_075235.1	SLC11A1	6mer
4148-4168-+-NC_075235.1	DNAH2	6mer
4148-4168-+-NC_075235.1	DNAH2	6mer
4148-4168-+-NC_075235.1	DNAH2	6mer
4148-4168-+-NC_075235.1	MVK	7mer-1a
4148-4168-+-NC_075235.1	BMPER	8mer-1a
4148-4168-+-NC_075235.1	BMPER	8mer-1a
4148-4168-+-NC_075235.1	AZIN2	7mer-m8
4148-4168-+-NC_075235.1	RASAL1	6mer
4148-4168-+-NC_075235.1	ITGAX	6mer
4148-4168-+-NC_075235.1	CNTN2	6mer
4148-4168-+-NC_075235.1	BMPER	8mer-1a
4148-4168-+-NC_075235.1	THRB	7mer-1a
4148-4168-+-NC_075235.1	THRB	6mer
4148-4168-+-NC_075235.1	BMPER	8mer-1a
4148-4168-+-NC_075235.1	THRB	6mer
4148-4168-+-NC_075235.1	THRB	6mer
4148-4168-+-NC_075235.1	BMPER	8mer-1a
4148-4168-+-NC_075235.1	BMPER	8mer-1a
4148-4168-+-NC_075235.1	BMPER	8mer-1a
4148-4168-+-NC_075235.1	PROKR2	6mer
4148-4168-+-NC_075235.1	PROKR2	6mer
4148-4168-+-NC_075235.1	BMPER	8mer-1a
4148-4168-+-NC_075235.1	BMPER	8mer-1a
4148-4168-+-NC_075235.1	BMPER	8mer-1a
4148-4168-+-NC_075235.1	IFIT2	7mer-1a
4148-4168-+-NC_075235.1	THRB	6mer
4148-4168-+-NC_075235.1	BMPER	8mer-1a
4148-4168-+-NC_075235.1	LILRB4	7mer-m8
4148-4168-+-NC_075235.1	CORO6	6mer
4148-4168-+-NC_075235.1	CORO6	7mer-1a
4148-4168-+-NC_075235.1	KCNH3	7mer-m8
4148-4168-+-NC_075235.1	NLRP3	7mer-1a
4148-4168-+-NC_075235.1	BMPER	8mer-1a
4148-4168-+-NC_075235.1	NEBL	7mer-1a
4148-4168-+-NC_075235.1	NEBL	7mer-1a
4148-4168-+-NC_075235.1	GARIN5B	6mer
4148-4168-+-NC_075235.1	BMPER	8mer-1a
4148-4168-+-NC_075235.1	PTGS2	6mer
4148-4168-+-NC_075235.1	PROKR2	6mer
4148-4168-+-NC_075235.1	PROKR2	6mer
4148-4168-+-NC_075235.1	THRB	6mer
4148-4168-+-NC_075235.1	CTXND1	6mer
4148-4168-+-NC_075235.1	CTXND1	8mer-1a
4148-4168-+-NC_075235.1	CTXND1	7mer-1a
4148-4168-+-NC_075235.1	CACNA1B	6mer
4148-4168-+-NC_075235.1	CACNA1B	6mer
4148-4168-+-NC_075235.1	CACNA1B	6mer
4148-4168-+-NC_075235.1	CACNA1B	6mer
4148-4168-+-NC_075235.1	CACNA1B	6mer
4148-4168-+-NC_075235.1	CACNA1B	6mer
4148-4168-+-NC_075235.1	CACNA1B	6mer
4148-4168-+-NC_075235.1	CACNA1B	6mer
4148-4168-+-NC_075235.1	CACNA1B	6mer
4148-4168-+-NC_075235.1	CACNA1B	6mer
4148-4168-+-NC_075235.1	CACNA1B	6mer
4148-4168-+-NC_075235.1	CACNA1B	6mer
4148-4168-+-NC_075235.1	ENSG00000289731	6mer
4148-4168-+-NC_075235.1	CASQ2	7mer-1a
4148-4168-+-NC_075235.1	CASQ2	7mer-1a
4148-4168-+-NC_075235.1	CASQ2	8mer-1a
4148-4168-+-NC_075235.1	ENSG00000289731	6mer
4148-4168-+-NC_075235.1	NLRP3	7mer-1a
4148-4168-+-NC_075235.1	SLC11A1	6mer
4148-4168-+-NC_075235.1	MVK	7mer-1a
4148-4168-+-NC_075235.1	MVK	7mer-1a
4148-4168-+-NC_075235.1	FXR1	6mer
3071-3094-+-NC_075235.1	LCP2	6mer
3071-3094-+-NC_075235.1	OSM	6mer
3071-3094-+-NC_075235.1	PROKR2	6mer
3071-3094-+-NC_075235.1	LBP	6mer
3071-3094-+-NC_075235.1	LBP	6mer
3071-3094-+-NC_075235.1	MVK	6mer
3071-3094-+-NC_075235.1	MVK	6mer
3071-3094-+-NC_075235.1	SLC11A1	6mer
3071-3094-+-NC_075235.1	SLC11A1	7mer-m8
3071-3094-+-NC_075235.1	SNAP25	7mer-1a
3071-3094-+-NC_075235.1	HRH4	6mer
3071-3094-+-NC_075235.1	LAMC2	7mer-m8
3071-3094-+-NC_075235.1	LAMC2	6mer
3071-3094-+-NC_075235.1	LAMC2	6mer
3071-3094-+-NC_075235.1	CASQ2	6mer
3071-3094-+-NC_075235.1	CASQ2	6mer
3071-3094-+-NC_075235.1	CHRNA6	6mer
3071-3094-+-NC_075235.1	CHRNA6	7mer-m8
3071-3094-+-NC_075235.1	SLC24A2	6mer
3071-3094-+-NC_075235.1	SLC24A2	7mer-1a
3071-3094-+-NC_075235.1	SLC24A2	7mer-m8
3071-3094-+-NC_075235.1	SYCP2L	7mer-1a
3071-3094-+-NC_075235.1	SLIT1	6mer
3071-3094-+-NC_075235.1	SLIT1	6mer
3071-3094-+-NC_075235.1	SLAMF8	6mer
3071-3094-+-NC_075235.1	SLAMF8	6mer
3071-3094-+-NC_075235.1	SLAMF8	6mer
3071-3094-+-NC_075235.1	SLAMF8	6mer
3071-3094-+-NC_075235.1	NPM2	6mer
3071-3094-+-NC_075235.1	AZIN2	7mer-1a
3071-3094-+-NC_075235.1	AZIN2	6mer
3071-3094-+-NC_075235.1	AZIN2	6mer
3071-3094-+-NC_075235.1	AZIN2	6mer
3071-3094-+-NC_075235.1	IL11	7mer-m8
3071-3094-+-NC_075235.1	IL11	7mer-m8
3071-3094-+-NC_075235.1	STC2	7mer-m8
3071-3094-+-NC_075235.1	STC2	6mer
3071-3094-+-NC_075235.1	ZNF618	7mer-m8
3071-3094-+-NC_075235.1	ZNF618	6mer
3071-3094-+-NC_075235.1	ZNF618	7mer-m8
3071-3094-+-NC_075235.1	NLRP3	6mer
3071-3094-+-NC_075235.1	CNTN2	7mer-1a
3071-3094-+-NC_075235.1	CNTN2	7mer-1a
3071-3094-+-NC_075235.1	CNTN2	6mer
3071-3094-+-NC_075235.1	MVD	6mer
3071-3094-+-NC_075235.1	PDE4B	7mer-1a
3071-3094-+-NC_075235.1	PDE4B	7mer-m8
3071-3094-+-NC_075235.1	PDE4B	7mer-1a
3071-3094-+-NC_075235.1	PDE4B	7mer-m8
3071-3094-+-NC_075235.1	RET	6mer
3071-3094-+-NC_075235.1	ADGRE2	6mer
3071-3094-+-NC_075235.1	ADGRE2	6mer
3071-3094-+-NC_075235.1	ADGRE2	6mer
3071-3094-+-NC_075235.1	ADGRE2	7mer-m8
3071-3094-+-NC_075235.1	ADGRE2	7mer-1a
3071-3094-+-NC_075235.1	FXR1	6mer
3071-3094-+-NC_075235.1	SYNM	6mer
3071-3094-+-NC_075235.1	SLCO1A2	6mer
3071-3094-+-NC_075235.1	NRCAM	8mer-1a
3071-3094-+-NC_075235.1	FFAR3	7mer-m8
3071-3094-+-NC_075235.1	SYNM	6mer
3071-3094-+-NC_075235.1	SIX6	7mer-1a
3071-3094-+-NC_075235.1	SLC24A2	6mer
3071-3094-+-NC_075235.1	SLC24A2	7mer-1a
3071-3094-+-NC_075235.1	SLC24A2	7mer-m8
3071-3094-+-NC_075235.1	DEGS2	6mer
3071-3094-+-NC_075235.1	SYCP2L	7mer-1a
3071-3094-+-NC_075235.1	LOXL2	6mer
3071-3094-+-NC_075235.1	LOXL2	6mer
3071-3094-+-NC_075235.1	SLAMF8	6mer
3071-3094-+-NC_075235.1	PDE4B	7mer-1a
3071-3094-+-NC_075235.1	PDE4B	7mer-m8
3071-3094-+-NC_075235.1	NEBL	7mer-m8
3071-3094-+-NC_075235.1	SASH1	6mer
3071-3094-+-NC_075235.1	SASH1	6mer
3071-3094-+-NC_075235.1	POTEE	7mer-1a
3071-3094-+-NC_075235.1	NRCAM	8mer-1a
3071-3094-+-NC_075235.1	POTEE	7mer-1a
3071-3094-+-NC_075235.1	ADAM12	7mer-1a
3071-3094-+-NC_075235.1	ADAM12	6mer
3071-3094-+-NC_075235.1	ADAM12	7mer-1a
3071-3094-+-NC_075235.1	AKR1B10	7mer-m8
3071-3094-+-NC_075235.1	IFIT2	6mer
3071-3094-+-NC_075235.1	NLRP3	6mer
3071-3094-+-NC_075235.1	ZNF618	7mer-m8
3071-3094-+-NC_075235.1	ZNF618	6mer
3071-3094-+-NC_075235.1	ZNF618	7mer-m8
3071-3094-+-NC_075235.1	ADAM12	6mer
3071-3094-+-NC_075235.1	SLC11A1	6mer
3071-3094-+-NC_075235.1	NRCAM	8mer-1a
3071-3094-+-NC_075235.1	PLXNA2	6mer
3071-3094-+-NC_075235.1	PLXNA2	7mer-1a
3071-3094-+-NC_075235.1	PLXNA2	8mer-1a
3071-3094-+-NC_075235.1	PLXNA2	6mer
3071-3094-+-NC_075235.1	PLXNA2	6mer
3071-3094-+-NC_075235.1	PLXNA2	6mer
3071-3094-+-NC_075235.1	SSTR2	7mer-m8
3071-3094-+-NC_075235.1	THRB	6mer
3071-3094-+-NC_075235.1	THRB	7mer-1a
3071-3094-+-NC_075235.1	THRB	7mer-m8
3071-3094-+-NC_075235.1	RET	6mer
3071-3094-+-NC_075235.1	RET	6mer
3071-3094-+-NC_075235.1	NLRP3	6mer
3071-3094-+-NC_075235.1	HES5	6mer
3071-3094-+-NC_075235.1	NPM2	6mer
3071-3094-+-NC_075235.1	FXR1	6mer
3071-3094-+-NC_075235.1	MAB21L3	6mer
3071-3094-+-NC_075235.1	MVK	6mer
3071-3094-+-NC_075235.1	CASTOR1	7mer-1a
3071-3094-+-NC_075235.1	FGF12	6mer
3071-3094-+-NC_075235.1	PANX2	6mer
3071-3094-+-NC_075235.1	FXR1	6mer
3071-3094-+-NC_075235.1	FXR1	6mer
3071-3094-+-NC_075235.1	GABBR1	6mer
3071-3094-+-NC_075235.1	THRB	7mer-m8
3071-3094-+-NC_075235.1	NPM2	6mer
3071-3094-+-NC_075235.1	FCGR2A	6mer
3071-3094-+-NC_075235.1	ARPP21	6mer
3071-3094-+-NC_075235.1	ARPP21	6mer
3071-3094-+-NC_075235.1	KCNMB3	6mer
3071-3094-+-NC_075235.1	ADAM12	7mer-1a
3071-3094-+-NC_075235.1	ADAM12	6mer
3071-3094-+-NC_075235.1	ADAM12	7mer-1a
3071-3094-+-NC_075235.1	GRIP2	6mer
3071-3094-+-NC_075235.1	GRIP2	7mer-m8
3071-3094-+-NC_075235.1	GRIP2	6mer
3071-3094-+-NC_075235.1	GRIP2	6mer
3071-3094-+-NC_075235.1	CASTOR1	7mer-1a
3071-3094-+-NC_075235.1	SHOX2	7mer-1a
3071-3094-+-NC_075235.1	FXR1	6mer
3071-3094-+-NC_075235.1	FXR1	6mer
3071-3094-+-NC_075235.1	ABCB6	6mer
3071-3094-+-NC_075235.1	PDE4B	7mer-1a
3071-3094-+-NC_075235.1	PDE4B	7mer-m8
3071-3094-+-NC_075235.1	FXR1	6mer
3071-3094-+-NC_075235.1	IL17RC	6mer
3071-3094-+-NC_075235.1	COL24A1	6mer
3071-3094-+-NC_075235.1	COL24A1	7mer-m8
3071-3094-+-NC_075235.1	IL17RC	6mer
3071-3094-+-NC_075235.1	CTCFL	8mer-1a
3071-3094-+-NC_075235.1	DSCAM	6mer
3071-3094-+-NC_075235.1	GABBR1	6mer
3071-3094-+-NC_075235.1	CTCFL	6mer
3071-3094-+-NC_075235.1	IL17RC	6mer
3071-3094-+-NC_075235.1	MVK	6mer
3071-3094-+-NC_075235.1	ABCB6	6mer
3071-3094-+-NC_075235.1	CASTOR1	6mer
3071-3094-+-NC_075235.1	CTCFL	6mer
3071-3094-+-NC_075235.1	SHOX2	7mer-1a
3071-3094-+-NC_075235.1	THRB	6mer
3071-3094-+-NC_075235.1	THRB	7mer-1a
3071-3094-+-NC_075235.1	THRB	7mer-m8
3071-3094-+-NC_075235.1	THRB	7mer-1a
3071-3094-+-NC_075235.1	CTCFL	6mer
3071-3094-+-NC_075235.1	CASQ2	6mer
3071-3094-+-NC_075235.1	CASQ2	6mer
3071-3094-+-NC_075235.1	PRDM7	7mer-1a
3071-3094-+-NC_075235.1	PRDM7	6mer
3071-3094-+-NC_075235.1	CTCFL	6mer
3071-3094-+-NC_075235.1	POTEF	7mer-1a
3071-3094-+-NC_075235.1	CTCFL	6mer
3071-3094-+-NC_075235.1	NRCAM	8mer-1a
3071-3094-+-NC_075235.1	IFIT2	6mer
3071-3094-+-NC_075235.1	THRB	6mer
3071-3094-+-NC_075235.1	THRB	7mer-1a
3071-3094-+-NC_075235.1	THRB	7mer-m8
3071-3094-+-NC_075235.1	MVD	6mer
3071-3094-+-NC_075235.1	TREM1	7mer-m8
3071-3094-+-NC_075235.1	APOC1	6mer
3071-3094-+-NC_075235.1	RET	6mer
3071-3094-+-NC_075235.1	RET	6mer
3071-3094-+-NC_075235.1	RET	6mer
3071-3094-+-NC_075235.1	IFIT2	6mer
3071-3094-+-NC_075235.1	CNTN2	7mer-1a
3071-3094-+-NC_075235.1	CNTN2	7mer-1a
3071-3094-+-NC_075235.1	CNTN2	6mer
3071-3094-+-NC_075235.1	GRIP2	7mer-m8
3071-3094-+-NC_075235.1	GRIP2	6mer
3071-3094-+-NC_075235.1	GRIP2	6mer
3071-3094-+-NC_075235.1	GRIP2	8mer-1a
3071-3094-+-NC_075235.1	GRIP2	6mer
3071-3094-+-NC_075235.1	GRIP2	6mer
3071-3094-+-NC_075235.1	CNTN2	7mer-1a
3071-3094-+-NC_075235.1	CNTN2	6mer
3071-3094-+-NC_075235.1	CNTN2	6mer
3071-3094-+-NC_075235.1	CNTN2	6mer
3071-3094-+-NC_075235.1	CNTN2	6mer
3071-3094-+-NC_075235.1	CNTN2	7mer-1a
3071-3094-+-NC_075235.1	CNTN2	7mer-1a
3071-3094-+-NC_075235.1	CNTN2	6mer
3071-3094-+-NC_075235.1	NLRP3	6mer
3071-3094-+-NC_075235.1	GRIP2	7mer-m8
3071-3094-+-NC_075235.1	GRIP2	6mer
3071-3094-+-NC_075235.1	GRIP2	6mer
3071-3094-+-NC_075235.1	GRIP2	8mer-1a
3071-3094-+-NC_075235.1	GRIP2	6mer
3071-3094-+-NC_075235.1	GRIP2	6mer
3071-3094-+-NC_075235.1	LILRB4	6mer
3071-3094-+-NC_075235.1	SLC11A1	6mer
3071-3094-+-NC_075235.1	SLC11A1	7mer-m8
3071-3094-+-NC_075235.1	NPM2	6mer
3071-3094-+-NC_075235.1	POTEE	7mer-1a
3071-3094-+-NC_075235.1	DNAH2	6mer
3071-3094-+-NC_075235.1	CNTN2	7mer-1a
3071-3094-+-NC_075235.1	CNTN2	6mer
3071-3094-+-NC_075235.1	CDC20B	7mer-m8
3071-3094-+-NC_075235.1	APOC1	6mer
3071-3094-+-NC_075235.1	CTCFL	6mer
3071-3094-+-NC_075235.1	APOC1	6mer
3071-3094-+-NC_075235.1	MVK	6mer
3071-3094-+-NC_075235.1	NPBWR1	6mer
3071-3094-+-NC_075235.1	SYNM	6mer
3071-3094-+-NC_075235.1	POTEE	7mer-1a
3071-3094-+-NC_075235.1	SASH1	6mer
3071-3094-+-NC_075235.1	LPL	7mer-1a
3071-3094-+-NC_075235.1	AZIN2	8mer-1a
3071-3094-+-NC_075235.1	RASAL1	6mer
3071-3094-+-NC_075235.1	CNTN2	7mer-1a
3071-3094-+-NC_075235.1	CNTN2	6mer
3071-3094-+-NC_075235.1	CNTN2	6mer
3071-3094-+-NC_075235.1	MVK	6mer
3071-3094-+-NC_075235.1	RET	6mer
3071-3094-+-NC_075235.1	CNTN2	6mer
3071-3094-+-NC_075235.1	CNTN2	7mer-1a
3071-3094-+-NC_075235.1	IFIT2	6mer
3071-3094-+-NC_075235.1	CNTN2	7mer-1a
3071-3094-+-NC_075235.1	CNTN2	6mer
3071-3094-+-NC_075235.1	THRB	7mer-m8
3071-3094-+-NC_075235.1	THRB	6mer
3071-3094-+-NC_075235.1	THRB	7mer-1a
3071-3094-+-NC_075235.1	LPL	7mer-1a
3071-3094-+-NC_075235.1	APOC1	6mer
3071-3094-+-NC_075235.1	THRB	6mer
3071-3094-+-NC_075235.1	THRB	7mer-1a
3071-3094-+-NC_075235.1	THRB	7mer-m8
3071-3094-+-NC_075235.1	THRB	6mer
3071-3094-+-NC_075235.1	THRB	7mer-1a
3071-3094-+-NC_075235.1	THRB	7mer-m8
3071-3094-+-NC_075235.1	CNTN2	7mer-1a
3071-3094-+-NC_075235.1	CNTN2	6mer
3071-3094-+-NC_075235.1	CCL3L3	6mer
3071-3094-+-NC_075235.1	CCL3L3	7mer-m8
3071-3094-+-NC_075235.1	MVK	6mer
3071-3094-+-NC_075235.1	APOC1	6mer
3071-3094-+-NC_075235.1	MVD	6mer
3071-3094-+-NC_075235.1	PROKR2	6mer
3071-3094-+-NC_075235.1	CNBD1	6mer
3071-3094-+-NC_075235.1	CNTN2	7mer-1a
3071-3094-+-NC_075235.1	CNTN2	6mer
3071-3094-+-NC_075235.1	SNAP25	6mer
3071-3094-+-NC_075235.1	SNAP25	7mer-1a
3071-3094-+-NC_075235.1	THRB	6mer
3071-3094-+-NC_075235.1	THRB	7mer-1a
3071-3094-+-NC_075235.1	THRB	7mer-m8
3071-3094-+-NC_075235.1	SLCO1A2	8mer-1a
3071-3094-+-NC_075235.1	SLCO1A2	8mer-1a
3071-3094-+-NC_075235.1	CHRNA6	6mer
3071-3094-+-NC_075235.1	LILRB4	7mer-m8
3071-3094-+-NC_075235.1	LILRB4	6mer
3071-3094-+-NC_075235.1	KCNH3	6mer
3071-3094-+-NC_075235.1	KCNH3	7mer-m8
3071-3094-+-NC_075235.1	KCNH3	6mer
3071-3094-+-NC_075235.1	ADGRE2	6mer
3071-3094-+-NC_075235.1	NLRP3	6mer
3071-3094-+-NC_075235.1	NLRP3	7mer-m8
3071-3094-+-NC_075235.1	NEBL	7mer-m8
3071-3094-+-NC_075235.1	IFIT2	6mer
3071-3094-+-NC_075235.1	GARIN5B	6mer
3071-3094-+-NC_075235.1	PROKR2	6mer
3071-3094-+-NC_075235.1	CNTN2	7mer-1a
3071-3094-+-NC_075235.1	CNTN2	6mer
3071-3094-+-NC_075235.1	PRRX1	6mer
3071-3094-+-NC_075235.1	THRB	6mer
3071-3094-+-NC_075235.1	THRB	7mer-1a
3071-3094-+-NC_075235.1	THRB	7mer-m8
3071-3094-+-NC_075235.1	APOC1	6mer
3071-3094-+-NC_075235.1	CTXND1	6mer
3071-3094-+-NC_075235.1	CTXND1	7mer-1a
3071-3094-+-NC_075235.1	CTXND1	6mer
3071-3094-+-NC_075235.1	CTXND1	7mer-1a
3071-3094-+-NC_075235.1	CTXND1	7mer-1a
3071-3094-+-NC_075235.1	CTXND1	7mer-1a
3071-3094-+-NC_075235.1	IFIT2	6mer
3071-3094-+-NC_075235.1	ID3	7mer-m8
3071-3094-+-NC_075235.1	OR3A2	7mer-1a
3071-3094-+-NC_075235.1	APOC1	6mer
3071-3094-+-NC_075235.1	CACNA1B	6mer
3071-3094-+-NC_075235.1	CACNA1B	6mer
3071-3094-+-NC_075235.1	IL17RC	6mer
3071-3094-+-NC_075235.1	CACNA1B	6mer
3071-3094-+-NC_075235.1	CACNA1B	6mer
3071-3094-+-NC_075235.1	RPSA	6mer
3071-3094-+-NC_075235.1	CACNA1B	6mer
3071-3094-+-NC_075235.1	CACNA1B	6mer
3071-3094-+-NC_075235.1	IL17RC	6mer
3071-3094-+-NC_075235.1	CASQ2	6mer
3071-3094-+-NC_075235.1	CASQ2	6mer
3071-3094-+-NC_075235.1	ENSG00000289731	7mer-m8
3071-3094-+-NC_075235.1	CASQ2	8mer-1a
3071-3094-+-NC_075235.1	CASQ2	6mer
3071-3094-+-NC_075235.1	CASQ2	6mer
3071-3094-+-NC_075235.1	CASQ2	6mer
3071-3094-+-NC_075235.1	ENSG00000289731	6mer
3071-3094-+-NC_075235.1	ENSG00000289731	6mer
3071-3094-+-NC_075235.1	RPSA	6mer
3071-3094-+-NC_075235.1	ENSG00000289731	7mer-m8
3071-3094-+-NC_075235.1	CASQ2	6mer
3071-3094-+-NC_075235.1	CASQ2	6mer
3071-3094-+-NC_075235.1	CASQ2	6mer
3071-3094-+-NC_075235.1	NLRP3	6mer
3071-3094-+-NC_075235.1	MELTF	7mer-1a
3071-3094-+-NC_075235.1	FXR1	6mer
3071-3094-+-NC_075235.1	NLRP3	6mer
3071-3094-+-NC_075235.1	IL17RC	6mer
3071-3094-+-NC_075235.1	CASQ2	6mer
3071-3094-+-NC_075235.1	CASQ2	6mer
3071-3094-+-NC_075235.1	ENSG00000289731	7mer-m8
3071-3094-+-NC_075235.1	FCGR3A	6mer
3071-3094-+-NC_075235.1	SLC11A1	6mer
3071-3094-+-NC_075235.1	IL17RC	6mer
3071-3094-+-NC_075235.1	MVK	6mer
3071-3094-+-NC_075235.1	MVK	6mer
3071-3094-+-NC_075235.1	FXR1	6mer
3071-3094-+-NC_075235.1	CASQ2	6mer
3071-3094-+-NC_075235.1	CASQ2	6mer
731-750-+-NC_075235.1	PROKR2	7mer-m8
731-750-+-NC_075235.1	PROKR2	7mer-m8
731-750-+-NC_075235.1	INHBA	7mer-1a
731-750-+-NC_075235.1	INHBA	7mer-1a
731-750-+-NC_075235.1	MT2A	8mer-1a
731-750-+-NC_075235.1	CTCFL	6mer
731-750-+-NC_075235.1	BCL2L10	7mer-m8
731-750-+-NC_075235.1	RASAL1	6mer
731-750-+-NC_075235.1	TCF3	6mer
731-750-+-NC_075235.1	HRH4	6mer
731-750-+-NC_075235.1	KAT2B	7mer-1a
731-750-+-NC_075235.1	CASQ2	6mer
731-750-+-NC_075235.1	CHRNA6	6mer
731-750-+-NC_075235.1	SLC24A2	7mer-m8
731-750-+-NC_075235.1	SLC24A2	7mer-m8
731-750-+-NC_075235.1	SLC24A2	6mer
731-750-+-NC_075235.1	SLIT1	6mer
731-750-+-NC_075235.1	SLIT1	6mer
731-750-+-NC_075235.1	SLAMF8	7mer-m8
731-750-+-NC_075235.1	SLAMF8	6mer
731-750-+-NC_075235.1	IL11	7mer-m8
731-750-+-NC_075235.1	MELTF	6mer
731-750-+-NC_075235.1	SPATA18	8mer-1a
731-750-+-NC_075235.1	ZNF618	7mer-m8
731-750-+-NC_075235.1	ZNF618	6mer
731-750-+-NC_075235.1	CNTN2	7mer-1a
731-750-+-NC_075235.1	PRR18	6mer
731-750-+-NC_075235.1	ADGRE2	6mer
731-750-+-NC_075235.1	SLCO1A2	6mer
731-750-+-NC_075235.1	NRCAM	7mer-m8
731-750-+-NC_075235.1	SLC24A2	7mer-m8
731-750-+-NC_075235.1	SLC24A2	7mer-m8
731-750-+-NC_075235.1	SLC24A2	6mer
731-750-+-NC_075235.1	SLCO4C1	7mer-m8
731-750-+-NC_075235.1	SLCO4C1	6mer
731-750-+-NC_075235.1	PSG2	6mer
731-750-+-NC_075235.1	MMP1	8mer-1a
731-750-+-NC_075235.1	DEGS2	7mer-1a
731-750-+-NC_075235.1	CTCFL	6mer
731-750-+-NC_075235.1	WDR72	8mer-1a
731-750-+-NC_075235.1	NEBL	7mer-m8
731-750-+-NC_075235.1	SASH1	6mer
731-750-+-NC_075235.1	SASH1	7mer-1a
731-750-+-NC_075235.1	SASH1	7mer-m8
731-750-+-NC_075235.1	NRCAM	7mer-m8
731-750-+-NC_075235.1	ADAM12	7mer-1a
731-750-+-NC_075235.1	ADAM12	7mer-1a
731-750-+-NC_075235.1	ADAM12	6mer
731-750-+-NC_075235.1	ZNF618	7mer-m8
731-750-+-NC_075235.1	ZNF618	6mer
731-750-+-NC_075235.1	CD300E	6mer
731-750-+-NC_075235.1	CD300E	6mer
731-750-+-NC_075235.1	SLC11A1	6mer
731-750-+-NC_075235.1	G0S2	6mer
731-750-+-NC_075235.1	NRCAM	7mer-m8
731-750-+-NC_075235.1	FCGR3A	6mer
731-750-+-NC_075235.1	PLXNA2	7mer-m8
731-750-+-NC_075235.1	PLXNA2	6mer
731-750-+-NC_075235.1	SSTR2	6mer
731-750-+-NC_075235.1	SSTR2	6mer
731-750-+-NC_075235.1	SSTR2	6mer
731-750-+-NC_075235.1	PTGS2	7mer-1a
731-750-+-NC_075235.1	PTGS2	6mer
731-750-+-NC_075235.1	FXR1	7mer-m8
731-750-+-NC_075235.1	FXR1	7mer-1a
731-750-+-NC_075235.1	FXR1	7mer-1a
731-750-+-NC_075235.1	MAB21L3	6mer
731-750-+-NC_075235.1	FGF12	8mer-1a
731-750-+-NC_075235.1	CD300E	6mer
731-750-+-NC_075235.1	CD300E	6mer
731-750-+-NC_075235.1	PCDH11X	6mer
731-750-+-NC_075235.1	KCNMB3	7mer-1a
731-750-+-NC_075235.1	KCNMB3	6mer
731-750-+-NC_075235.1	KCNMB3	7mer-1a
731-750-+-NC_075235.1	KCNMB3	7mer-m8
731-750-+-NC_075235.1	C4orf51	6mer
731-750-+-NC_075235.1	ADAM12	7mer-1a
731-750-+-NC_075235.1	ADAM12	7mer-1a
731-750-+-NC_075235.1	ADAM12	6mer
731-750-+-NC_075235.1	GRIP2	8mer-1a
731-750-+-NC_075235.1	LRCH3	6mer
731-750-+-NC_075235.1	FCGR2A	6mer
731-750-+-NC_075235.1	FCGR3A	6mer
731-750-+-NC_075235.1	IL17RC	7mer-m8
731-750-+-NC_075235.1	IL17RC	7mer-m8
731-750-+-NC_075235.1	DSCAM	6mer
731-750-+-NC_075235.1	CTCFL	7mer-1a
731-750-+-NC_075235.1	CTCFL	8mer-1a
731-750-+-NC_075235.1	IL17RC	7mer-m8
731-750-+-NC_075235.1	CTCFL	6mer
731-750-+-NC_075235.1	THRB	7mer-1a
731-750-+-NC_075235.1	LRCH3	6mer
731-750-+-NC_075235.1	CLEC12A	7mer-1a
731-750-+-NC_075235.1	CTCFL	7mer-1a
731-750-+-NC_075235.1	CASQ2	6mer
731-750-+-NC_075235.1	LRCH3	6mer
731-750-+-NC_075235.1	PRDM7	6mer
731-750-+-NC_075235.1	TCF3	6mer
731-750-+-NC_075235.1	NRCAM	7mer-m8
731-750-+-NC_075235.1	MVD	6mer
731-750-+-NC_075235.1	FGF12	8mer-1a
731-750-+-NC_075235.1	MT2A	8mer-1a
731-750-+-NC_075235.1	RET	6mer
731-750-+-NC_075235.1	RET	6mer
731-750-+-NC_075235.1	CNTN2	7mer-1a
731-750-+-NC_075235.1	IL17RC	7mer-m8
731-750-+-NC_075235.1	GRIP2	8mer-1a
731-750-+-NC_075235.1	CDC20B	6mer
731-750-+-NC_075235.1	GRIP2	8mer-1a
731-750-+-NC_075235.1	LILRB4	6mer
731-750-+-NC_075235.1	OR3A2	7mer-1a
731-750-+-NC_075235.1	OR3A2	6mer
731-750-+-NC_075235.1	SLC11A1	6mer
731-750-+-NC_075235.1	CTCFL	7mer-1a
731-750-+-NC_075235.1	PTGS2	6mer
731-750-+-NC_075235.1	TCF3	6mer
731-750-+-NC_075235.1	FGF12	8mer-1a
731-750-+-NC_075235.1	WDR72	8mer-1a
731-750-+-NC_075235.1	RASAL1	6mer
731-750-+-NC_075235.1	CSAG3	6mer
731-750-+-NC_075235.1	OR3A2	7mer-1a
731-750-+-NC_075235.1	OR3A2	6mer
731-750-+-NC_075235.1	RET	6mer
731-750-+-NC_075235.1	RET	6mer
731-750-+-NC_075235.1	PROKR2	7mer-m8
731-750-+-NC_075235.1	PROKR2	7mer-m8
731-750-+-NC_075235.1	TCF3	6mer
731-750-+-NC_075235.1	TCF3	6mer
731-750-+-NC_075235.1	TCF3	6mer
731-750-+-NC_075235.1	PPP4R4	8mer-1a
731-750-+-NC_075235.1	CNTN2	6mer
731-750-+-NC_075235.1	CTCFL	6mer
731-750-+-NC_075235.1	SNAP25	8mer-1a
731-750-+-NC_075235.1	TCF3	6mer
731-750-+-NC_075235.1	TCF3	6mer
731-750-+-NC_075235.1	TCF3	6mer
731-750-+-NC_075235.1	SLCO1A2	7mer-m8
731-750-+-NC_075235.1	ODAM	7mer-m8
731-750-+-NC_075235.1	SLCO1A2	7mer-m8
731-750-+-NC_075235.1	CHRNA6	6mer
731-750-+-NC_075235.1	CALCB	7mer-1a
731-750-+-NC_075235.1	CALCB	8mer-1a
731-750-+-NC_075235.1	LILRB4	6mer
731-750-+-NC_075235.1	LILRB4	6mer
731-750-+-NC_075235.1	LILRB4	7mer-1a
731-750-+-NC_075235.1	NEBL	7mer-m8
731-750-+-NC_075235.1	MVD	6mer
731-750-+-NC_075235.1	PTGS2	7mer-1a
731-750-+-NC_075235.1	PTGS2	6mer
731-750-+-NC_075235.1	PTGS2	6mer
731-750-+-NC_075235.1	PROKR2	7mer-m8
731-750-+-NC_075235.1	PROKR2	7mer-m8
731-750-+-NC_075235.1	CTXND1	6mer
731-750-+-NC_075235.1	CTXND1	6mer
731-750-+-NC_075235.1	CTXND1	7mer-1a
731-750-+-NC_075235.1	OR3A2	7mer-1a
731-750-+-NC_075235.1	OR3A2	6mer
731-750-+-NC_075235.1	CACNA1B	6mer
731-750-+-NC_075235.1	CACNA1B	6mer
731-750-+-NC_075235.1	IL17RC	7mer-m8
731-750-+-NC_075235.1	CACNA1B	6mer
731-750-+-NC_075235.1	CACNA1B	6mer
731-750-+-NC_075235.1	CACNA1B	6mer
731-750-+-NC_075235.1	IL17RC	7mer-m8
731-750-+-NC_075235.1	CASQ2	6mer
731-750-+-NC_075235.1	ENSG00000289731	7mer-1a
731-750-+-NC_075235.1	CASQ2	6mer
731-750-+-NC_075235.1	FCGR3A	6mer
731-750-+-NC_075235.1	TCF3	6mer
731-750-+-NC_075235.1	RPSA	7mer-1a
731-750-+-NC_075235.1	CASQ2	6mer
731-750-+-NC_075235.1	CASQ2	7mer-1a
731-750-+-NC_075235.1	KLHL33	6mer
731-750-+-NC_075235.1	KLHL33	7mer-m8
731-750-+-NC_075235.1	KLHL33	7mer-m8
731-750-+-NC_075235.1	KLHL33	6mer
731-750-+-NC_075235.1	IL17RC	7mer-m8
731-750-+-NC_075235.1	KLHL33	6mer
731-750-+-NC_075235.1	KLHL33	7mer-m8
731-750-+-NC_075235.1	KLHL33	6mer
731-750-+-NC_075235.1	KLHL33	7mer-m8
731-750-+-NC_075235.1	FCGR3A	6mer
731-750-+-NC_075235.1	FXR1	7mer-m8
731-750-+-NC_075235.1	IL17RC	7mer-m8
731-750-+-NC_075235.1	CASQ2	6mer
731-750-+-NC_075235.1	CASQ2	6mer
731-750-+-NC_075235.1	ENSG00000289731	7mer-1a
731-750-+-NC_075235.1	FCGR3A	6mer
731-750-+-NC_075235.1	FCGR3A	8mer-1a
731-750-+-NC_075235.1	IL17RC	7mer-m8
731-750-+-NC_075235.1	SLC11A1	6mer
731-750-+-NC_075235.1	IL17RC	7mer-m8
731-750-+-NC_075235.1	FXR1	7mer-m8
731-750-+-NC_075235.1	FXR1	7mer-1a
731-750-+-NC_075235.1	CASQ2	6mer
740-759---NC_075235.1	PCDH11X	6mer
740-759---NC_075235.1	AQP9	7mer-1a
740-759---NC_075235.1	AQP9	6mer
740-759---NC_075235.1	INHBA	7mer-m8
740-759---NC_075235.1	MAGEA10	7mer-1a
740-759---NC_075235.1	COL10A1	7mer-1a
740-759---NC_075235.1	PRRX1	6mer
740-759---NC_075235.1	SNAP25	6mer
740-759---NC_075235.1	HRH4	6mer
740-759---NC_075235.1	CASQ2	6mer
740-759---NC_075235.1	NDST3	6mer
740-759---NC_075235.1	NDST3	6mer
740-759---NC_075235.1	NDST3	7mer-1a
740-759---NC_075235.1	CHRNA6	7mer-1a
740-759---NC_075235.1	SLC24A2	6mer
740-759---NC_075235.1	SLC24A2	6mer
740-759---NC_075235.1	SYCP2L	6mer
740-759---NC_075235.1	SLIT1	7mer-1a
740-759---NC_075235.1	SLIT1	6mer
740-759---NC_075235.1	SLAMF8	6mer
740-759---NC_075235.1	AZIN2	8mer-1a
740-759---NC_075235.1	BMPER	7mer-1a
740-759---NC_075235.1	BMPER	6mer
740-759---NC_075235.1	STC2	6mer
740-759---NC_075235.1	STC2	7mer-m8
740-759---NC_075235.1	FCGR2A	8mer-1a
740-759---NC_075235.1	ZNF618	6mer
740-759---NC_075235.1	ZNF618	6mer
740-759---NC_075235.1	CNTN2	7mer-1a
740-759---NC_075235.1	CNTN2	6mer
740-759---NC_075235.1	RPSA	6mer
740-759---NC_075235.1	COL10A1	7mer-1a
740-759---NC_075235.1	LEP	6mer
740-759---NC_075235.1	CLEC12A	7mer-1a
740-759---NC_075235.1	SYNM	7mer-m8
740-759---NC_075235.1	SLCO1A2	8mer-1a
740-759---NC_075235.1	SLCO1A2	6mer
740-759---NC_075235.1	NRCAM	6mer
740-759---NC_075235.1	NRCAM	6mer
740-759---NC_075235.1	SYNM	7mer-m8
740-759---NC_075235.1	SLC24A2	6mer
740-759---NC_075235.1	SLC24A2	6mer
740-759---NC_075235.1	SLCO4C1	7mer-1a
740-759---NC_075235.1	SLCO4C1	6mer
740-759---NC_075235.1	CREG2	6mer
740-759---NC_075235.1	SYCP2L	6mer
740-759---NC_075235.1	NEBL	7mer-1a
740-759---NC_075235.1	NRCAM	6mer
740-759---NC_075235.1	NRCAM	6mer
740-759---NC_075235.1	POTEE	7mer-m8
740-759---NC_075235.1	POTEE	6mer
740-759---NC_075235.1	ADAM12	6mer
740-759---NC_075235.1	ADAM12	7mer-m8
740-759---NC_075235.1	ADAM12	7mer-1a
740-759---NC_075235.1	ADAM12	6mer
740-759---NC_075235.1	MAGEA10	7mer-1a
740-759---NC_075235.1	ARPP21	6mer
740-759---NC_075235.1	IFIT2	8mer-1a
740-759---NC_075235.1	POSTN	6mer
740-759---NC_075235.1	ZNF618	6mer
740-759---NC_075235.1	ZNF618	6mer
740-759---NC_075235.1	SLC11A1	7mer-m8
740-759---NC_075235.1	NRCAM	6mer
740-759---NC_075235.1	NRCAM	6mer
740-759---NC_075235.1	SSTR2	6mer
740-759---NC_075235.1	POSTN	6mer
740-759---NC_075235.1	MCUB	7mer-1a
740-759---NC_075235.1	THRB	6mer
740-759---NC_075235.1	RET	6mer
740-759---NC_075235.1	POSTN	6mer
740-759---NC_075235.1	FXR1	7mer-1a
740-759---NC_075235.1	FXR1	6mer
740-759---NC_075235.1	MAB21L3	7mer-1a
740-759---NC_075235.1	MAB21L3	6mer
740-759---NC_075235.1	MAB21L3	7mer-1a
740-759---NC_075235.1	MAB21L3	6mer
740-759---NC_075235.1	COL24A1	7mer-1a
740-759---NC_075235.1	ARPP21	6mer
740-759---NC_075235.1	RPSA	6mer
740-759---NC_075235.1	ARPP21	6mer
740-759---NC_075235.1	LAMC2	6mer
740-759---NC_075235.1	PANX2	7mer-1a
740-759---NC_075235.1	PANX2	8mer-1a
740-759---NC_075235.1	PANX2	7mer-1a
740-759---NC_075235.1	FXR1	7mer-m8
740-759---NC_075235.1	PCDH11X	7mer-1a
740-759---NC_075235.1	PCDH11X	6mer
740-759---NC_075235.1	PCDH11X	6mer
740-759---NC_075235.1	NLRP3	6mer
740-759---NC_075235.1	KCNMB3	8mer-1a
740-759---NC_075235.1	KCNMB3	6mer
740-759---NC_075235.1	PLPP4	6mer
740-759---NC_075235.1	PLPP4	7mer-m8
740-759---NC_075235.1	NEBL	6mer
740-759---NC_075235.1	IGFL1	7mer-1a
740-759---NC_075235.1	ADAM12	6mer
740-759---NC_075235.1	ADAM12	7mer-m8
740-759---NC_075235.1	ADAM12	7mer-1a
740-759---NC_075235.1	ADAM12	6mer
740-759---NC_075235.1	CASTOR1	6mer
740-759---NC_075235.1	ABCB6	7mer-m8
740-759---NC_075235.1	ARPP21	6mer
740-759---NC_075235.1	CTCFL	6mer
740-759---NC_075235.1	RPSA	6mer
740-759---NC_075235.1	ABCB6	7mer-m8
740-759---NC_075235.1	CASTOR1	6mer
740-759---NC_075235.1	THRB	6mer
740-759---NC_075235.1	THRB	6mer
740-759---NC_075235.1	CASQ2	6mer
740-759---NC_075235.1	NRCAM	6mer
740-759---NC_075235.1	NRCAM	6mer
740-759---NC_075235.1	COL10A1	7mer-1a
740-759---NC_075235.1	THRB	6mer
740-759---NC_075235.1	BMPER	6mer
740-759---NC_075235.1	BMPER	8mer-1a
740-759---NC_075235.1	BMPER	6mer
740-759---NC_075235.1	BMPER	6mer
740-759---NC_075235.1	BMPER	7mer-1a
740-759---NC_075235.1	TREM1	6mer
740-759---NC_075235.1	RET	7mer-m8
740-759---NC_075235.1	RET	8mer-1a
740-759---NC_075235.1	RET	6mer
740-759---NC_075235.1	RET	7mer-1a
740-759---NC_075235.1	RET	6mer
740-759---NC_075235.1	BMPER	6mer
740-759---NC_075235.1	BMPER	7mer-1a
740-759---NC_075235.1	IFIT2	8mer-1a
740-759---NC_075235.1	CNTN2	7mer-1a
740-759---NC_075235.1	CNTN2	6mer
740-759---NC_075235.1	CNTN2	6mer
740-759---NC_075235.1	CNTN2	8mer-1a
740-759---NC_075235.1	POSTN	6mer
740-759---NC_075235.1	LILRB4	7mer-1a
740-759---NC_075235.1	LILRB4	7mer-m8
740-759---NC_075235.1	BMPER	7mer-1a
740-759---NC_075235.1	BMPER	6mer
740-759---NC_075235.1	RET	6mer
740-759---NC_075235.1	SLC11A1	7mer-m8
740-759---NC_075235.1	POTEE	7mer-m8
740-759---NC_075235.1	POTEE	6mer
740-759---NC_075235.1	DNAH2	7mer-1a
740-759---NC_075235.1	BMPER	6mer
740-759---NC_075235.1	BMPER	8mer-1a
740-759---NC_075235.1	BMPER	7mer-1a
740-759---NC_075235.1	BMPER	6mer
740-759---NC_075235.1	BMPER	8mer-1a
740-759---NC_075235.1	GJB7	6mer
740-759---NC_075235.1	NPBWR1	6mer
740-759---NC_075235.1	SYNM	7mer-m8
740-759---NC_075235.1	POTEE	7mer-m8
740-759---NC_075235.1	POTEE	6mer
740-759---NC_075235.1	TCF3	8mer-1a
740-759---NC_075235.1	LPL	6mer
740-759---NC_075235.1	AZIN2	6mer
740-759---NC_075235.1	RET	7mer-m8
740-759---NC_075235.1	RET	8mer-1a
740-759---NC_075235.1	BMPER	7mer-1a
740-759---NC_075235.1	BMPER	6mer
740-759---NC_075235.1	IFIT2	8mer-1a
740-759---NC_075235.1	THRB	6mer
740-759---NC_075235.1	LPL	6mer
740-759---NC_075235.1	BMPER	6mer
740-759---NC_075235.1	BMPER	7mer-1a
740-759---NC_075235.1	THRB	6mer
740-759---NC_075235.1	THRB	6mer
740-759---NC_075235.1	BMPER	7mer-1a
740-759---NC_075235.1	BMPER	6mer
740-759---NC_075235.1	BMPER	7mer-1a
740-759---NC_075235.1	BMPER	6mer
740-759---NC_075235.1	BMPER	6mer
740-759---NC_075235.1	BMPER	8mer-1a
740-759---NC_075235.1	BMPER	7mer-1a
740-759---NC_075235.1	BMPER	6mer
740-759---NC_075235.1	BMPER	7mer-1a
740-759---NC_075235.1	BMPER	7mer-1a
740-759---NC_075235.1	BMPER	6mer
740-759---NC_075235.1	BMPER	6mer
740-759---NC_075235.1	BMPER	7mer-1a
740-759---NC_075235.1	BMPER	8mer-1a
740-759---NC_075235.1	RET	6mer
740-759---NC_075235.1	PPP4R4	6mer
740-759---NC_075235.1	SNAP25	6mer
740-759---NC_075235.1	TCF3	8mer-1a
740-759---NC_075235.1	THRB	6mer
740-759---NC_075235.1	SLCO1A2	6mer
740-759---NC_075235.1	SLCO1A2	7mer-m8
740-759---NC_075235.1	BMPER	6mer
740-759---NC_075235.1	SLCO1A2	6mer
740-759---NC_075235.1	SLCO1A2	8mer-1a
740-759---NC_075235.1	SLCO1A2	7mer-m8
740-759---NC_075235.1	LILRB4	7mer-1a
740-759---NC_075235.1	LILRB4	7mer-m8
740-759---NC_075235.1	TCF3	8mer-1a
740-759---NC_075235.1	KCNH3	6mer
740-759---NC_075235.1	NLRP3	6mer
740-759---NC_075235.1	NLRP3	6mer
740-759---NC_075235.1	BMPER	6mer
740-759---NC_075235.1	BMPER	8mer-1a
740-759---NC_075235.1	BMPER	7mer-1a
740-759---NC_075235.1	NEBL	7mer-1a
740-759---NC_075235.1	IFIT2	8mer-1a
740-759---NC_075235.1	BMPER	7mer-1a
740-759---NC_075235.1	BMPER	6mer
740-759---NC_075235.1	POSTN	6mer
740-759---NC_075235.1	THRB	6mer
740-759---NC_075235.1	CTXND1	6mer
740-759---NC_075235.1	CTXND1	7mer-1a
740-759---NC_075235.1	IFIT2	8mer-1a
740-759---NC_075235.1	OR3A2	6mer
740-759---NC_075235.1	CACNA1B	8mer-1a
740-759---NC_075235.1	CACNA1B	8mer-1a
740-759---NC_075235.1	RPSA	6mer
740-759---NC_075235.1	CACNA1B	8mer-1a
740-759---NC_075235.1	CASQ2	7mer-1a
740-759---NC_075235.1	CASQ2	6mer
740-759---NC_075235.1	CASQ2	7mer-1a
740-759---NC_075235.1	ENSG00000289731	7mer-m8
740-759---NC_075235.1	CASQ2	7mer-1a
740-759---NC_075235.1	CASQ2	7mer-m8
740-759---NC_075235.1	CASQ2	6mer
740-759---NC_075235.1	TCF3	8mer-1a
740-759---NC_075235.1	CASQ2	6mer
740-759---NC_075235.1	RPSA	6mer
740-759---NC_075235.1	FCGR2A	8mer-1a
740-759---NC_075235.1	CASQ2	6mer
740-759---NC_075235.1	ENSG00000289731	7mer-m8
740-759---NC_075235.1	FCGR3A	7mer-1a
740-759---NC_075235.1	FCGR2A	8mer-1a
740-759---NC_075235.1	SLC11A1	7mer-m8
740-759---NC_075235.1	FXR1	7mer-1a
740-759---NC_075235.1	CASQ2	6mer
2827-2859---NC_075235.1	ARPP21	7mer-1a
2827-2859---NC_075235.1	DMRT3	6mer
2827-2859---NC_075235.1	PROKR2	6mer
2827-2859---NC_075235.1	PCDH11X	7mer-m8
2827-2859---NC_075235.1	AQP9	7mer-1a
2827-2859---NC_075235.1	AQP9	7mer-1a
2827-2859---NC_075235.1	MAGEA10	6mer
2827-2859---NC_075235.1	PPP1R3C	7mer-m8
2827-2859---NC_075235.1	TREM1	6mer
2827-2859---NC_075235.1	PRRX1	6mer
2827-2859---NC_075235.1	PRRX1	8mer-1a
2827-2859---NC_075235.1	SNAP25	6mer
2827-2859---NC_075235.1	BCL2L10	7mer-1a
2827-2859---NC_075235.1	FST	7mer-1a
2827-2859---NC_075235.1	KAT2B	6mer
2827-2859---NC_075235.1	KAT2B	7mer-1a
2827-2859---NC_075235.1	KAT2B	7mer-m8
2827-2859---NC_075235.1	NDST3	7mer-1a
2827-2859---NC_075235.1	SLC24A2	7mer-1a
2827-2859---NC_075235.1	SLC24A2	6mer
2827-2859---NC_075235.1	SLC24A2	6mer
2827-2859---NC_075235.1	SLC24A2	7mer-1a
2827-2859---NC_075235.1	SLC24A2	6mer
2827-2859---NC_075235.1	SLC24A2	6mer
2827-2859---NC_075235.1	SLC24A2	6mer
2827-2859---NC_075235.1	SLC24A2	8mer-1a
2827-2859---NC_075235.1	SLC24A2	7mer-m8
2827-2859---NC_075235.1	SLC24A2	7mer-1a
2827-2859---NC_075235.1	SLAMF8	7mer-1a
2827-2859---NC_075235.1	SLAMF8	6mer
2827-2859---NC_075235.1	SLAMF8	7mer-m8
2827-2859---NC_075235.1	AZIN2	7mer-m8
2827-2859---NC_075235.1	AZIN2	6mer
2827-2859---NC_075235.1	IL11	6mer
2827-2859---NC_075235.1	BMPER	8mer-1a
2827-2859---NC_075235.1	SPATA18	7mer-m8
2827-2859---NC_075235.1	SPATA18	6mer
2827-2859---NC_075235.1	STC2	7mer-m8
2827-2859---NC_075235.1	STC2	6mer
2827-2859---NC_075235.1	FCGR2A	7mer-1a
2827-2859---NC_075235.1	ZNF618	6mer
2827-2859---NC_075235.1	ZNF618	6mer
2827-2859---NC_075235.1	ZNF618	8mer-1a
2827-2859---NC_075235.1	SHISA2	7mer-1a
2827-2859---NC_075235.1	SHISA2	6mer
2827-2859---NC_075235.1	AKTIP	6mer
2827-2859---NC_075235.1	ADGRE2	7mer-1a
2827-2859---NC_075235.1	ADGRE2	7mer-1a
2827-2859---NC_075235.1	SLCO1A2	7mer-1a
2827-2859---NC_075235.1	NRCAM	8mer-1a
2827-2859---NC_075235.1	SLC24A2	7mer-1a
2827-2859---NC_075235.1	SLC24A2	6mer
2827-2859---NC_075235.1	SLC24A2	6mer
2827-2859---NC_075235.1	SLC24A2	7mer-1a
2827-2859---NC_075235.1	SLC24A2	6mer
2827-2859---NC_075235.1	SLC24A2	6mer
2827-2859---NC_075235.1	SLC24A2	6mer
2827-2859---NC_075235.1	SLC24A2	8mer-1a
2827-2859---NC_075235.1	SLC24A2	7mer-m8
2827-2859---NC_075235.1	SLC24A2	7mer-1a
2827-2859---NC_075235.1	SLCO4C1	6mer
2827-2859---NC_075235.1	CREG2	7mer-1a
2827-2859---NC_075235.1	CREG2	7mer-1a
2827-2859---NC_075235.1	PSG2	7mer-1a
2827-2859---NC_075235.1	PSG5	7mer-1a
2827-2859---NC_075235.1	SYCP2L	7mer-1a
2827-2859---NC_075235.1	SYCP2L	7mer-1a
2827-2859---NC_075235.1	WDR72	6mer
2827-2859---NC_075235.1	WDR72	6mer
2827-2859---NC_075235.1	NEBL	6mer
2827-2859---NC_075235.1	NEBL	6mer
2827-2859---NC_075235.1	SASH1	6mer
2827-2859---NC_075235.1	SASH1	6mer
2827-2859---NC_075235.1	SASH1	8mer-1a
2827-2859---NC_075235.1	POTEE	7mer-1a
2827-2859---NC_075235.1	POTEE	7mer-m8
2827-2859---NC_075235.1	ADAM12	7mer-1a
2827-2859---NC_075235.1	ADAM12	7mer-m8
2827-2859---NC_075235.1	ADAM12	7mer-m8
2827-2859---NC_075235.1	ADAM12	6mer
2827-2859---NC_075235.1	MAGEA10	6mer
2827-2859---NC_075235.1	POSTN	8mer-1a
2827-2859---NC_075235.1	ZNF618	6mer
2827-2859---NC_075235.1	ZNF618	6mer
2827-2859---NC_075235.1	ZNF618	8mer-1a
2827-2859---NC_075235.1	CD300E	6mer
2827-2859---NC_075235.1	NRCAM	8mer-1a
2827-2859---NC_075235.1	PLXNA2	7mer-1a
2827-2859---NC_075235.1	PLXNA2	7mer-1a
2827-2859---NC_075235.1	PLXNA2	6mer
2827-2859---NC_075235.1	SSTR2	6mer
2827-2859---NC_075235.1	SSTR2	7mer-1a
2827-2859---NC_075235.1	SSTR2	7mer-1a
2827-2859---NC_075235.1	SSTR2	6mer
2827-2859---NC_075235.1	PTGS2	8mer-1a
2827-2859---NC_075235.1	PTGS2	7mer-1a
2827-2859---NC_075235.1	POSTN	8mer-1a
2827-2859---NC_075235.1	AKTIP	6mer
2827-2859---NC_075235.1	THRB	6mer
2827-2859---NC_075235.1	THRB	6mer
2827-2859---NC_075235.1	POSTN	8mer-1a
2827-2859---NC_075235.1	FXR1	6mer
2827-2859---NC_075235.1	FXR1	6mer
2827-2859---NC_075235.1	FXR1	6mer
2827-2859---NC_075235.1	MAB21L3	6mer
2827-2859---NC_075235.1	MAB21L3	6mer
2827-2859---NC_075235.1	MAB21L3	7mer-m8
2827-2859---NC_075235.1	PRRX1	6mer
2827-2859---NC_075235.1	FGF12	6mer
2827-2859---NC_075235.1	FGF12	7mer-m8
2827-2859---NC_075235.1	FGF12	8mer-1a
2827-2859---NC_075235.1	FGF12	7mer-m8
2827-2859---NC_075235.1	NEBL	6mer
2827-2859---NC_075235.1	CD300E	6mer
2827-2859---NC_075235.1	FXR1	7mer-1a
2827-2859---NC_075235.1	PSG2	7mer-1a
2827-2859---NC_075235.1	PCDH11X	7mer-1a
2827-2859---NC_075235.1	THRB	6mer
2827-2859---NC_075235.1	FCGR2A	7mer-m8
2827-2859---NC_075235.1	SYCP2L	7mer-1a
2827-2859---NC_075235.1	LRCH3	6mer
2827-2859---NC_075235.1	ARPP21	7mer-1a
2827-2859---NC_075235.1	KCNMB3	6mer
2827-2859---NC_075235.1	KCNMB3	7mer-1a
2827-2859---NC_075235.1	NEBL	6mer
2827-2859---NC_075235.1	PSG5	7mer-1a
2827-2859---NC_075235.1	NEBL	6mer
2827-2859---NC_075235.1	ARPP21	7mer-1a
2827-2859---NC_075235.1	ARPP21	7mer-1a
2827-2859---NC_075235.1	ADAM12	7mer-1a
2827-2859---NC_075235.1	ADAM12	7mer-m8
2827-2859---NC_075235.1	ADAM12	7mer-m8
2827-2859---NC_075235.1	ADAM12	6mer
2827-2859---NC_075235.1	LRCH3	6mer
2827-2859---NC_075235.1	SHOX2	6mer
2827-2859---NC_075235.1	SHOX2	7mer-m8
2827-2859---NC_075235.1	LRCH3	6mer
2827-2859---NC_075235.1	LRCH3	7mer-1a
2827-2859---NC_075235.1	COL24A1	6mer
2827-2859---NC_075235.1	COL24A1	7mer-1a
2827-2859---NC_075235.1	PTH2R	7mer-m8
2827-2859---NC_075235.1	DSCAM	8mer-1a
2827-2859---NC_075235.1	GABBR1	7mer-1a
2827-2859---NC_075235.1	CTCFL	7mer-m8
2827-2859---NC_075235.1	CTCFL	7mer-m8
2827-2859---NC_075235.1	LRCH3	6mer
2827-2859---NC_075235.1	SPATA18	6mer
2827-2859---NC_075235.1	FST	7mer-1a
2827-2859---NC_075235.1	SHOX2	6mer
2827-2859---NC_075235.1	SHOX2	7mer-m8
2827-2859---NC_075235.1	THRB	6mer
2827-2859---NC_075235.1	THRB	8mer-1a
2827-2859---NC_075235.1	THRB	6mer
2827-2859---NC_075235.1	LRCH3	6mer
2827-2859---NC_075235.1	LRCH3	6mer
2827-2859---NC_075235.1	CLEC12A	6mer
2827-2859---NC_075235.1	CTCFL	7mer-m8
2827-2859---NC_075235.1	NEBL	6mer
2827-2859---NC_075235.1	CD163	8mer-1a
2827-2859---NC_075235.1	NRCAM	8mer-1a
2827-2859---NC_075235.1	THRB	6mer
2827-2859---NC_075235.1	THRB	6mer
2827-2859---NC_075235.1	FGF12	6mer
2827-2859---NC_075235.1	FGF12	8mer-1a
2827-2859---NC_075235.1	FGF12	7mer-m8
2827-2859---NC_075235.1	TREM1	6mer
2827-2859---NC_075235.1	GRIP2	7mer-1a
2827-2859---NC_075235.1	TDO2	6mer
2827-2859---NC_075235.1	CNTN2	7mer-1a
2827-2859---NC_075235.1	CNTN2	7mer-1a
2827-2859---NC_075235.1	POSTN	8mer-1a
2827-2859---NC_075235.1	AQP9	7mer-1a
2827-2859---NC_075235.1	CDC20B	6mer
2827-2859---NC_075235.1	ADGRE2	6mer
2827-2859---NC_075235.1	ADGRE2	7mer-m8
2827-2859---NC_075235.1	GRIP2	7mer-1a
2827-2859---NC_075235.1	OR3A2	6mer
2827-2859---NC_075235.1	OR3A2	7mer-1a
2827-2859---NC_075235.1	OR3A2	7mer-1a
2827-2859---NC_075235.1	POTEE	7mer-1a
2827-2859---NC_075235.1	POTEE	7mer-m8
2827-2859---NC_075235.1	GJB7	7mer-1a
2827-2859---NC_075235.1	GJB7	6mer
2827-2859---NC_075235.1	NPBWR1	6mer
2827-2859---NC_075235.1	NPBWR1	7mer-1a
2827-2859---NC_075235.1	POTEE	7mer-1a
2827-2859---NC_075235.1	POTEE	7mer-m8
2827-2859---NC_075235.1	TCF3	6mer
2827-2859---NC_075235.1	ARPP21	7mer-1a
2827-2859---NC_075235.1	FGF12	6mer
2827-2859---NC_075235.1	FGF12	8mer-1a
2827-2859---NC_075235.1	FGF12	7mer-m8
2827-2859---NC_075235.1	LPL	7mer-1a
2827-2859---NC_075235.1	LPL	6mer
2827-2859---NC_075235.1	TREM1	7mer-m8
2827-2859---NC_075235.1	WDR72	6mer
2827-2859---NC_075235.1	WDR72	6mer
2827-2859---NC_075235.1	CNTN2	7mer-1a
2827-2859---NC_075235.1	OR3A2	6mer
2827-2859---NC_075235.1	OR3A2	7mer-1a
2827-2859---NC_075235.1	OR3A2	7mer-1a
2827-2859---NC_075235.1	THRB	6mer
2827-2859---NC_075235.1	THRB	6mer
2827-2859---NC_075235.1	LPL	7mer-1a
2827-2859---NC_075235.1	LPL	6mer
2827-2859---NC_075235.1	THRB	6mer
2827-2859---NC_075235.1	THRB	6mer
2827-2859---NC_075235.1	WDR72	6mer
2827-2859---NC_075235.1	THRB	6mer
2827-2859---NC_075235.1	THRB	6mer
2827-2859---NC_075235.1	BMPER	8mer-1a
2827-2859---NC_075235.1	BMPER	8mer-1a
2827-2859---NC_075235.1	BMPER	8mer-1a
2827-2859---NC_075235.1	PROKR2	6mer
2827-2859---NC_075235.1	ADAMTS20	7mer-m8
2827-2859---NC_075235.1	TCF3	6mer
2827-2859---NC_075235.1	PPP4R4	6mer
2827-2859---NC_075235.1	PPP4R4	8mer-1a
2827-2859---NC_075235.1	CTCFL	7mer-m8
2827-2859---NC_075235.1	SNAP25	6mer
2827-2859---NC_075235.1	TCF3	6mer
2827-2859---NC_075235.1	THRB	6mer
2827-2859---NC_075235.1	THRB	6mer
2827-2859---NC_075235.1	SLCO1A2	6mer
2827-2859---NC_075235.1	SLCO1A2	6mer
2827-2859---NC_075235.1	PRDM7	7mer-1a
2827-2859---NC_075235.1	SLCO1A2	6mer
2827-2859---NC_075235.1	SLCO1A2	6mer
2827-2859---NC_075235.1	CALCB	7mer-m8
2827-2859---NC_075235.1	LILRB4	6mer
2827-2859---NC_075235.1	LILRB4	7mer-m8
2827-2859---NC_075235.1	KCNH3	6mer
2827-2859---NC_075235.1	ITGAX	6mer
2827-2859---NC_075235.1	NEBL	6mer
2827-2859---NC_075235.1	NEBL	6mer
2827-2859---NC_075235.1	PTGS2	7mer-1a
2827-2859---NC_075235.1	PTGS2	8mer-1a
2827-2859---NC_075235.1	PROKR2	6mer
2827-2859---NC_075235.1	POSTN	8mer-1a
2827-2859---NC_075235.1	CNTN2	7mer-1a
2827-2859---NC_075235.1	THRB	6mer
2827-2859---NC_075235.1	THRB	6mer
2827-2859---NC_075235.1	CTXND1	6mer
2827-2859---NC_075235.1	CTXND1	8mer-1a
2827-2859---NC_075235.1	CTXND1	7mer-1a
2827-2859---NC_075235.1	OR3A2	6mer
2827-2859---NC_075235.1	OR3A2	7mer-1a
2827-2859---NC_075235.1	OR3A2	7mer-1a
2827-2859---NC_075235.1	CACNA1B	6mer
2827-2859---NC_075235.1	CACNA1B	6mer
2827-2859---NC_075235.1	CACNA1B	6mer
2827-2859---NC_075235.1	CASQ2	6mer
2827-2859---NC_075235.1	ENSG00000289731	7mer-1a
2827-2859---NC_075235.1	CASQ2	7mer-m8
2827-2859---NC_075235.1	CASQ2	7mer-m8
2827-2859---NC_075235.1	RPSA	7mer-1a
2827-2859---NC_075235.1	KLHL33	6mer
2827-2859---NC_075235.1	KLHL33	6mer
2827-2859---NC_075235.1	FCGR2A	7mer-1a
2827-2859---NC_075235.1	TREM1	7mer-m8
2827-2859---NC_075235.1	ENSG00000289731	7mer-1a
2827-2859---NC_075235.1	FCGR2A	7mer-1a
6638-6662-+-NC_075235.1	PANX2	6mer
6638-6662-+-NC_075235.1	DMRT3	6mer
6638-6662-+-NC_075235.1	LCP2	7mer-m8
6638-6662-+-NC_075235.1	ZFYVE21	6mer
6638-6662-+-NC_075235.1	PROKR2	6mer
6638-6662-+-NC_075235.1	INHBA	7mer-1a
6638-6662-+-NC_075235.1	INHBA	6mer
6638-6662-+-NC_075235.1	INHBA	7mer-1a
6638-6662-+-NC_075235.1	SLC11A1	6mer
6638-6662-+-NC_075235.1	PLEK	6mer
6638-6662-+-NC_075235.1	FST	6mer
6638-6662-+-NC_075235.1	FST	6mer
6638-6662-+-NC_075235.1	SLC24A2	6mer
6638-6662-+-NC_075235.1	SLC24A2	7mer-1a
6638-6662-+-NC_075235.1	SLIT1	7mer-m8
6638-6662-+-NC_075235.1	PTH2R	6mer
6638-6662-+-NC_075235.1	UCHL1	6mer
6638-6662-+-NC_075235.1	AZIN2	7mer-m8
6638-6662-+-NC_075235.1	IL11	6mer
6638-6662-+-NC_075235.1	IL11	6mer
6638-6662-+-NC_075235.1	BMPER	7mer-1a
6638-6662-+-NC_075235.1	BMPER	6mer
6638-6662-+-NC_075235.1	SPATA18	6mer
6638-6662-+-NC_075235.1	SPATA18	6mer
6638-6662-+-NC_075235.1	ZNF618	6mer
6638-6662-+-NC_075235.1	CNTN2	7mer-1a
6638-6662-+-NC_075235.1	ZFYVE21	6mer
6638-6662-+-NC_075235.1	SHISA2	8mer-1a
6638-6662-+-NC_075235.1	PDE4B	6mer
6638-6662-+-NC_075235.1	PDE4B	6mer
6638-6662-+-NC_075235.1	PRR18	6mer
6638-6662-+-NC_075235.1	PDE4B	6mer
6638-6662-+-NC_075235.1	PDE4B	6mer
6638-6662-+-NC_075235.1	ADGRE2	7mer-1a
6638-6662-+-NC_075235.1	SLCO1A2	7mer-1a
6638-6662-+-NC_075235.1	NRCAM	6mer
6638-6662-+-NC_075235.1	NRCAM	7mer-m8
6638-6662-+-NC_075235.1	NRCAM	6mer
6638-6662-+-NC_075235.1	NRCAM	6mer
6638-6662-+-NC_075235.1	PCDH11X	8mer-1a
6638-6662-+-NC_075235.1	MAGEA11	6mer
6638-6662-+-NC_075235.1	SLC24A2	6mer
6638-6662-+-NC_075235.1	SLC24A2	7mer-1a
6638-6662-+-NC_075235.1	CREG2	8mer-1a
6638-6662-+-NC_075235.1	CREG2	7mer-1a
6638-6662-+-NC_075235.1	PLIN1	6mer
6638-6662-+-NC_075235.1	PLIN1	6mer
6638-6662-+-NC_075235.1	PDE4B	6mer
6638-6662-+-NC_075235.1	PDE4B	6mer
6638-6662-+-NC_075235.1	WDR72	6mer
6638-6662-+-NC_075235.1	WDR72	7mer-1a
6638-6662-+-NC_075235.1	WDR72	7mer-1a
6638-6662-+-NC_075235.1	WDR72	7mer-1a
6638-6662-+-NC_075235.1	SASH1	6mer
6638-6662-+-NC_075235.1	SASH1	6mer
6638-6662-+-NC_075235.1	CD163	8mer-1a
6638-6662-+-NC_075235.1	POTEE	7mer-m8
6638-6662-+-NC_075235.1	NRCAM	6mer
6638-6662-+-NC_075235.1	NRCAM	6mer
6638-6662-+-NC_075235.1	NRCAM	6mer
6638-6662-+-NC_075235.1	ARPP21	6mer
6638-6662-+-NC_075235.1	ARPP21	6mer
6638-6662-+-NC_075235.1	CACNA1B	6mer
6638-6662-+-NC_075235.1	CD163	8mer-1a
6638-6662-+-NC_075235.1	ZNF618	6mer
6638-6662-+-NC_075235.1	CACNA1B	6mer
6638-6662-+-NC_075235.1	MAGEA11	6mer
6638-6662-+-NC_075235.1	NRCAM	6mer
6638-6662-+-NC_075235.1	NRCAM	7mer-m8
6638-6662-+-NC_075235.1	NRCAM	6mer
6638-6662-+-NC_075235.1	NRCAM	6mer
6638-6662-+-NC_075235.1	SSTR2	6mer
6638-6662-+-NC_075235.1	PTGS2	6mer
6638-6662-+-NC_075235.1	PTGS2	6mer
6638-6662-+-NC_075235.1	MCUB	7mer-1a
6638-6662-+-NC_075235.1	PCDH11X	8mer-1a
6638-6662-+-NC_075235.1	THRB	6mer
6638-6662-+-NC_075235.1	THRB	6mer
6638-6662-+-NC_075235.1	RET	7mer-m8
6638-6662-+-NC_075235.1	PANX2	6mer
6638-6662-+-NC_075235.1	FXR1	6mer
6638-6662-+-NC_075235.1	COL24A1	6mer
6638-6662-+-NC_075235.1	COL24A1	6mer
6638-6662-+-NC_075235.1	COL24A1	7mer-1a
6638-6662-+-NC_075235.1	MAGEA1	7mer-1a
6638-6662-+-NC_075235.1	ARPP21	6mer
6638-6662-+-NC_075235.1	ARPP21	6mer
6638-6662-+-NC_075235.1	LAMC2	8mer-1a
6638-6662-+-NC_075235.1	FGF12	7mer-1a
6638-6662-+-NC_075235.1	PCDH11X	6mer
6638-6662-+-NC_075235.1	PCDH11X	6mer
6638-6662-+-NC_075235.1	PCDH11X	6mer
6638-6662-+-NC_075235.1	PCDH11X	7mer-1a
6638-6662-+-NC_075235.1	SYCP2L	7mer-m8
6638-6662-+-NC_075235.1	SYCP2L	6mer
6638-6662-+-NC_075235.1	PLPP4	6mer
6638-6662-+-NC_075235.1	SHOX2	7mer-m8
6638-6662-+-NC_075235.1	SHOX2	6mer
6638-6662-+-NC_075235.1	PDE4B	6mer
6638-6662-+-NC_075235.1	PDE4B	6mer
6638-6662-+-NC_075235.1	SPATA18	6mer
6638-6662-+-NC_075235.1	FST	6mer
6638-6662-+-NC_075235.1	FST	6mer
6638-6662-+-NC_075235.1	SHOX2	7mer-m8
6638-6662-+-NC_075235.1	SHOX2	6mer
6638-6662-+-NC_075235.1	THRB	6mer
6638-6662-+-NC_075235.1	THRB	6mer
6638-6662-+-NC_075235.1	CLEC12A	7mer-1a
6638-6662-+-NC_075235.1	PRDM7	7mer-1a
6638-6662-+-NC_075235.1	PRDM7	7mer-m8
6638-6662-+-NC_075235.1	CD163	8mer-1a
6638-6662-+-NC_075235.1	POTEF	7mer-m8
6638-6662-+-NC_075235.1	NRCAM	6mer
6638-6662-+-NC_075235.1	NRCAM	7mer-m8
6638-6662-+-NC_075235.1	NRCAM	6mer
6638-6662-+-NC_075235.1	NRCAM	6mer
6638-6662-+-NC_075235.1	PLIN1	6mer
6638-6662-+-NC_075235.1	PLIN1	6mer
6638-6662-+-NC_075235.1	ABCB6	7mer-m8
6638-6662-+-NC_075235.1	THRB	6mer
6638-6662-+-NC_075235.1	THRB	6mer
6638-6662-+-NC_075235.1	BMPER	7mer-1a
6638-6662-+-NC_075235.1	BMPER	6mer
6638-6662-+-NC_075235.1	BMPER	7mer-1a
6638-6662-+-NC_075235.1	BMPER	6mer
6638-6662-+-NC_075235.1	BMPER	7mer-1a
6638-6662-+-NC_075235.1	BMPER	6mer
6638-6662-+-NC_075235.1	UCHL1	6mer
6638-6662-+-NC_075235.1	RET	7mer-1a
6638-6662-+-NC_075235.1	RET	7mer-m8
6638-6662-+-NC_075235.1	BMPER	7mer-1a
6638-6662-+-NC_075235.1	BMPER	6mer
6638-6662-+-NC_075235.1	CD163	8mer-1a
6638-6662-+-NC_075235.1	CNTN2	7mer-1a
6638-6662-+-NC_075235.1	BMPER	7mer-1a
6638-6662-+-NC_075235.1	BMPER	6mer
6638-6662-+-NC_075235.1	BMPER	7mer-1a
6638-6662-+-NC_075235.1	BMPER	6mer
6638-6662-+-NC_075235.1	CDC20B	7mer-1a
6638-6662-+-NC_075235.1	BMPER	7mer-1a
6638-6662-+-NC_075235.1	BMPER	7mer-1a
6638-6662-+-NC_075235.1	NPBWR1	6mer
6638-6662-+-NC_075235.1	NPBWR1	7mer-1a
6638-6662-+-NC_075235.1	PLIN1	6mer
6638-6662-+-NC_075235.1	PLIN1	6mer
6638-6662-+-NC_075235.1	HP	6mer
6638-6662-+-NC_075235.1	AZIN2	6mer
6638-6662-+-NC_075235.1	TREM1	6mer
6638-6662-+-NC_075235.1	WDR72	6mer
6638-6662-+-NC_075235.1	WDR72	7mer-1a
6638-6662-+-NC_075235.1	WDR72	7mer-1a
6638-6662-+-NC_075235.1	WDR72	7mer-1a
6638-6662-+-NC_075235.1	BMPER	7mer-1a
6638-6662-+-NC_075235.1	BMPER	6mer
6638-6662-+-NC_075235.1	THRB	6mer
6638-6662-+-NC_075235.1	THRB	6mer
6638-6662-+-NC_075235.1	BMPER	6mer
6638-6662-+-NC_075235.1	BMPER	7mer-1a
6638-6662-+-NC_075235.1	THRB	6mer
6638-6662-+-NC_075235.1	WDR72	6mer
6638-6662-+-NC_075235.1	THRB	6mer
6638-6662-+-NC_075235.1	CCL3L3	6mer
6638-6662-+-NC_075235.1	BMPER	7mer-1a
6638-6662-+-NC_075235.1	BMPER	6mer
6638-6662-+-NC_075235.1	BMPER	7mer-1a
6638-6662-+-NC_075235.1	BMPER	6mer
6638-6662-+-NC_075235.1	BMPER	7mer-1a
6638-6662-+-NC_075235.1	BMPER	6mer
6638-6662-+-NC_075235.1	BMPER	7mer-1a
6638-6662-+-NC_075235.1	BMPER	6mer
6638-6662-+-NC_075235.1	BMPER	7mer-1a
6638-6662-+-NC_075235.1	BMPER	6mer
6638-6662-+-NC_075235.1	STC2	6mer
6638-6662-+-NC_075235.1	BMPER	7mer-1a
6638-6662-+-NC_075235.1	BMPER	6mer
6638-6662-+-NC_075235.1	THRB	6mer
6638-6662-+-NC_075235.1	SLCO1A2	7mer-m8
6638-6662-+-NC_075235.1	BMPER	6mer
6638-6662-+-NC_075235.1	BMPER	7mer-1a
6638-6662-+-NC_075235.1	PCDH11X	8mer-1a
6638-6662-+-NC_075235.1	SLCO1A2	7mer-m8
6638-6662-+-NC_075235.1	CALCB	6mer
6638-6662-+-NC_075235.1	LILRB4	7mer-1a
6638-6662-+-NC_075235.1	ITGAX	7mer-1a
6638-6662-+-NC_075235.1	ITGAX	7mer-1a
6638-6662-+-NC_075235.1	BMPER	7mer-1a
6638-6662-+-NC_075235.1	BMPER	6mer
6638-6662-+-NC_075235.1	PTH2R	6mer
6638-6662-+-NC_075235.1	BMPER	7mer-1a
6638-6662-+-NC_075235.1	BMPER	6mer
6638-6662-+-NC_075235.1	CD163	8mer-1a
6638-6662-+-NC_075235.1	PTGS2	6mer
6638-6662-+-NC_075235.1	PTGS2	6mer
6638-6662-+-NC_075235.1	PROKR2	6mer
6638-6662-+-NC_075235.1	PRRX1	7mer-1a
6638-6662-+-NC_075235.1	PRRX1	6mer
6638-6662-+-NC_075235.1	THRB	6mer
6638-6662-+-NC_075235.1	THRB	6mer
6638-6662-+-NC_075235.1	CACNA1B	6mer
6638-6662-+-NC_075235.1	CACNA1B	6mer
6638-6662-+-NC_075235.1	RNASE10	6mer
6638-6662-+-NC_075235.1	CACNA1B	6mer
6638-6662-+-NC_075235.1	CASQ2	6mer
6638-6662-+-NC_075235.1	ENSG00000289731	6mer
6638-6662-+-NC_075235.1	ENSG00000289731	6mer
6638-6662-+-NC_075235.1	ENSG00000289731	6mer
6638-6662-+-NC_075235.1	CASQ2	6mer
6638-6662-+-NC_075235.1	CASQ2	7mer-1a
6638-6662-+-NC_075235.1	CASQ2	6mer
6638-6662-+-NC_075235.1	KLHL33	7mer-m8
6638-6662-+-NC_075235.1	KLHL33	6mer
6638-6662-+-NC_075235.1	KLHL33	8mer-1a
6638-6662-+-NC_075235.1	KLHL33	7mer-m8
6638-6662-+-NC_075235.1	KLHL33	6mer
6638-6662-+-NC_075235.1	KLHL33	8mer-1a
6638-6662-+-NC_075235.1	KLHL33	6mer
6638-6662-+-NC_075235.1	TREM1	6mer
6638-6662-+-NC_075235.1	ENSG00000289731	6mer
6638-6662-+-NC_075235.1	ENSG00000289731	6mer
7192-7217---NC_075235.1	SLC11A1	6mer
7192-7217---NC_075235.1	TREM1	6mer
7192-7217---NC_075235.1	AZIN2	8mer-1a
7192-7217---NC_075235.1	MELTF	7mer-m8
7192-7217---NC_075235.1	ZNF618	6mer
7192-7217---NC_075235.1	TREM1	6mer
7192-7217---NC_075235.1	PRR18	7mer-1a
7192-7217---NC_075235.1	SLCO4C1	6mer
7192-7217---NC_075235.1	CREG2	7mer-1a
7192-7217---NC_075235.1	ZNF618	6mer
7192-7217---NC_075235.1	FCGR3A	7mer-1a
7192-7217---NC_075235.1	FCGR3A	8mer-1a
7192-7217---NC_075235.1	SSTR2	6mer
7192-7217---NC_075235.1	HES5	6mer
7192-7217---NC_075235.1	PRRX1	6mer
7192-7217---NC_075235.1	PANX2	6mer
7192-7217---NC_075235.1	CORO6	7mer-1a
7192-7217---NC_075235.1	LRCH3	6mer
7192-7217---NC_075235.1	LRCH3	6mer
7192-7217---NC_075235.1	FCGR3A	7mer-1a
7192-7217---NC_075235.1	FCGR3A	8mer-1a
7192-7217---NC_075235.1	IL17RC	6mer
7192-7217---NC_075235.1	IL17RC	6mer
7192-7217---NC_075235.1	IL17RC	6mer
7192-7217---NC_075235.1	LRCH3	6mer
7192-7217---NC_075235.1	LRCH3	6mer
7192-7217---NC_075235.1	IL17RC	6mer
7192-7217---NC_075235.1	GRIP2	6mer
7192-7217---NC_075235.1	GRIP2	6mer
7192-7217---NC_075235.1	SYT8	6mer
7192-7217---NC_075235.1	DNAH2	6mer
7192-7217---NC_075235.1	NPBWR1	6mer
7192-7217---NC_075235.1	TCF3	8mer-1a
7192-7217---NC_075235.1	AZIN2	6mer
7192-7217---NC_075235.1	TCF3	8mer-1a
7192-7217---NC_075235.1	TCF3	8mer-1a
7192-7217---NC_075235.1	MVD	6mer
7192-7217---NC_075235.1	GARIN5B	6mer
7192-7217---NC_075235.1	GARIN5B	6mer
7192-7217---NC_075235.1	GARIN5B	7mer-1a
7192-7217---NC_075235.1	CACNA1B	6mer
7192-7217---NC_075235.1	CACNA1B	6mer
7192-7217---NC_075235.1	IL17RC	6mer
7192-7217---NC_075235.1	CACNA1B	6mer
7192-7217---NC_075235.1	CACNA1B	6mer
7192-7217---NC_075235.1	CACNA1B	6mer
7192-7217---NC_075235.1	CACNA1B	6mer
7192-7217---NC_075235.1	IL17RC	6mer
7192-7217---NC_075235.1	FCGR3A	7mer-1a
7192-7217---NC_075235.1	FCGR3A	8mer-1a
7192-7217---NC_075235.1	IL17RC	6mer
7192-7217---NC_075235.1	FCGR3A	7mer-1a
7192-7217---NC_075235.1	FCGR3A	8mer-1a
7192-7217---NC_075235.1	TREM1	6mer
7192-7217---NC_075235.1	IL17RC	6mer
7192-7217---NC_075235.1	FCGR3A	8mer-1a
7192-7217---NC_075235.1	FCGR3A	7mer-1a
7192-7217---NC_075235.1	IL17RC	6mer
7192-7217---NC_075235.1	IL17RC	6mer
4346-4369-+-NC_075235.1	LCP2	7mer-1a
4346-4369-+-NC_075235.1	PROKR2	7mer-1a
4346-4369-+-NC_075235.1	INHBA	6mer
4346-4369-+-NC_075235.1	SLC11A1	6mer
4346-4369-+-NC_075235.1	SLC11A1	6mer
4346-4369-+-NC_075235.1	TREM1	7mer-m8
4346-4369-+-NC_075235.1	TREM1	7mer-1a
4346-4369-+-NC_075235.1	PRRX1	7mer-m8
4346-4369-+-NC_075235.1	IL1B	6mer
4346-4369-+-NC_075235.1	DPEP1	6mer
4346-4369-+-NC_075235.1	LAMC2	7mer-m8
4346-4369-+-NC_075235.1	NDST3	7mer-1a
4346-4369-+-NC_075235.1	NDST3	7mer-1a
4346-4369-+-NC_075235.1	SLC24A2	7mer-1a
4346-4369-+-NC_075235.1	SLC24A2	7mer-1a
4346-4369-+-NC_075235.1	SLAMF8	6mer
4346-4369-+-NC_075235.1	SLAMF8	7mer-m8
4346-4369-+-NC_075235.1	SLAMF8	7mer-1a
4346-4369-+-NC_075235.1	SLAMF8	7mer-1a
4346-4369-+-NC_075235.1	AZIN2	7mer-1a
4346-4369-+-NC_075235.1	IL11	6mer
4346-4369-+-NC_075235.1	SPATA18	6mer
4346-4369-+-NC_075235.1	STC2	7mer-1a
4346-4369-+-NC_075235.1	CDC20B	6mer
4346-4369-+-NC_075235.1	ZNF618	7mer-1a
4346-4369-+-NC_075235.1	ZNF618	7mer-1a
4346-4369-+-NC_075235.1	ZNF618	6mer
4346-4369-+-NC_075235.1	ZNF618	6mer
4346-4369-+-NC_075235.1	ZNF618	6mer
4346-4369-+-NC_075235.1	NLRP3	6mer
4346-4369-+-NC_075235.1	CNTN2	6mer
4346-4369-+-NC_075235.1	SHISA2	6mer
4346-4369-+-NC_075235.1	SHISA2	6mer
4346-4369-+-NC_075235.1	LEP	6mer
4346-4369-+-NC_075235.1	LEP	7mer-1a
4346-4369-+-NC_075235.1	LEP	7mer-1a
4346-4369-+-NC_075235.1	PRR18	6mer
4346-4369-+-NC_075235.1	ADGRE2	7mer-m8
4346-4369-+-NC_075235.1	ADGRE2	7mer-1a
4346-4369-+-NC_075235.1	SYNM	7mer-m8
4346-4369-+-NC_075235.1	SLCO1A2	7mer-1a
4346-4369-+-NC_075235.1	SLCO1A2	6mer
4346-4369-+-NC_075235.1	SYNM	7mer-m8
4346-4369-+-NC_075235.1	PCDH11X	7mer-1a
4346-4369-+-NC_075235.1	PCDH11X	7mer-1a
4346-4369-+-NC_075235.1	SIX6	7mer-m8
4346-4369-+-NC_075235.1	SLC24A2	7mer-1a
4346-4369-+-NC_075235.1	SLC24A2	7mer-1a
4346-4369-+-NC_075235.1	CREG2	7mer-1a
4346-4369-+-NC_075235.1	CREG2	7mer-1a
4346-4369-+-NC_075235.1	SYCP2L	7mer-m8
4346-4369-+-NC_075235.1	SYCP2L	7mer-1a
4346-4369-+-NC_075235.1	ADAMTS20	6mer
4346-4369-+-NC_075235.1	SLAMF8	6mer
4346-4369-+-NC_075235.1	CDC20B	6mer
4346-4369-+-NC_075235.1	NEBL	7mer-1a
4346-4369-+-NC_075235.1	NEBL	6mer
4346-4369-+-NC_075235.1	SASH1	7mer-1a
4346-4369-+-NC_075235.1	ADAM12	7mer-1a
4346-4369-+-NC_075235.1	DPEP1	6mer
4346-4369-+-NC_075235.1	NLRP3	6mer
4346-4369-+-NC_075235.1	ZNF618	7mer-1a
4346-4369-+-NC_075235.1	ZNF618	7mer-1a
4346-4369-+-NC_075235.1	ZNF618	6mer
4346-4369-+-NC_075235.1	ZNF618	6mer
4346-4369-+-NC_075235.1	ZNF618	6mer
4346-4369-+-NC_075235.1	CD300E	7mer-1a
4346-4369-+-NC_075235.1	ADAM12	7mer-1a
4346-4369-+-NC_075235.1	FCGR3A	7mer-1a
4346-4369-+-NC_075235.1	PLXNA2	6mer
4346-4369-+-NC_075235.1	PLXNA2	8mer-1a
4346-4369-+-NC_075235.1	SSTR2	6mer
4346-4369-+-NC_075235.1	THRB	6mer
4346-4369-+-NC_075235.1	NLRP3	6mer
4346-4369-+-NC_075235.1	MAB21L3	7mer-m8
4346-4369-+-NC_075235.1	CD300E	7mer-1a
4346-4369-+-NC_075235.1	PANX2	6mer
4346-4369-+-NC_075235.1	PCDH11X	6mer
4346-4369-+-NC_075235.1	GABBR1	7mer-1a
4346-4369-+-NC_075235.1	GABBR1	6mer
4346-4369-+-NC_075235.1	GABBR1	8mer-1a
4346-4369-+-NC_075235.1	FCGR2A	6mer
4346-4369-+-NC_075235.1	PGGHG	7mer-1a
4346-4369-+-NC_075235.1	ARPP21	6mer
4346-4369-+-NC_075235.1	PGGHG	6mer
4346-4369-+-NC_075235.1	PGGHG	7mer-1a
4346-4369-+-NC_075235.1	NEBL	6mer
4346-4369-+-NC_075235.1	ADAM12	7mer-1a
4346-4369-+-NC_075235.1	SHOX2	6mer
4346-4369-+-NC_075235.1	CASTOR1	7mer-1a
4346-4369-+-NC_075235.1	FCGR3A	7mer-1a
4346-4369-+-NC_075235.1	PTH2R	7mer-1a
4346-4369-+-NC_075235.1	DSCAM	7mer-1a
4346-4369-+-NC_075235.1	DSCAM	6mer
4346-4369-+-NC_075235.1	DSCAM	8mer-1a
4346-4369-+-NC_075235.1	SPATA18	6mer
4346-4369-+-NC_075235.1	PGGHG	7mer-1a
4346-4369-+-NC_075235.1	DPEP1	6mer
4346-4369-+-NC_075235.1	MVK	6mer
4346-4369-+-NC_075235.1	SHOX2	6mer
4346-4369-+-NC_075235.1	THRB	7mer-1a
4346-4369-+-NC_075235.1	THRB	6mer
4346-4369-+-NC_075235.1	IL11	6mer
4346-4369-+-NC_075235.1	THRB	6mer
4346-4369-+-NC_075235.1	RET	6mer
4346-4369-+-NC_075235.1	CNTN2	6mer
4346-4369-+-NC_075235.1	GRIP2	6mer
4346-4369-+-NC_075235.1	CNTN2	6mer
4346-4369-+-NC_075235.1	CNTN2	6mer
4346-4369-+-NC_075235.1	GRIP2	6mer
4346-4369-+-NC_075235.1	OR3A2	6mer
4346-4369-+-NC_075235.1	SLC11A1	6mer
4346-4369-+-NC_075235.1	MVK	6mer
4346-4369-+-NC_075235.1	GJB7	6mer
4346-4369-+-NC_075235.1	NPBWR1	6mer
4346-4369-+-NC_075235.1	SYNM	7mer-m8
4346-4369-+-NC_075235.1	LPL	7mer-m8
4346-4369-+-NC_075235.1	LPL	6mer
4346-4369-+-NC_075235.1	CNTN2	6mer
4346-4369-+-NC_075235.1	OR3A2	6mer
4346-4369-+-NC_075235.1	RET	6mer
4346-4369-+-NC_075235.1	THRB	6mer
4346-4369-+-NC_075235.1	LPL	6mer
4346-4369-+-NC_075235.1	THRB	6mer
4346-4369-+-NC_075235.1	THRB	6mer
4346-4369-+-NC_075235.1	PROKR2	7mer-1a
4346-4369-+-NC_075235.1	THRB	6mer
4346-4369-+-NC_075235.1	SLCO1A2	6mer
4346-4369-+-NC_075235.1	PCDH11X	7mer-1a
4346-4369-+-NC_075235.1	PCDH11X	7mer-1a
4346-4369-+-NC_075235.1	SLCO1A2	6mer
4346-4369-+-NC_075235.1	ERVV-1	6mer
4346-4369-+-NC_075235.1	NLRP3	6mer
4346-4369-+-NC_075235.1	NLRP3	6mer
4346-4369-+-NC_075235.1	NEBL	7mer-1a
4346-4369-+-NC_075235.1	NEBL	6mer
4346-4369-+-NC_075235.1	GARIN5B	7mer-m8
4346-4369-+-NC_075235.1	PROKR2	7mer-1a
4346-4369-+-NC_075235.1	CNTN2	6mer
[truncated: 4,407 more rows]

## Sheet: ASCC vs LGSIL
De Novo miRNA	Gene Symbol Target	Affinity Type
740-772---NC_075235.1	HIVEP2	6mer
740-772---NC_075235.1	LCP2	6mer
740-772---NC_075235.1	OXCT1	6mer
740-772---NC_075235.1	DMRT3	6mer
740-772---NC_075235.1	ARHGEF10L	6mer
740-772---NC_075235.1	BLTP3A	7mer-m8
740-772---NC_075235.1	BLTP3A	7mer-m8
740-772---NC_075235.1	BLTP3A	7mer-1a
740-772---NC_075235.1	BLTP3A	7mer-1a
740-772---NC_075235.1	TRAM2	6mer
740-772---NC_075235.1	TRAM2	7mer-1a
740-772---NC_075235.1	FAM135A	6mer
740-772---NC_075235.1	FAM135A	6mer
740-772---NC_075235.1	KDELR3	7mer-1a
740-772---NC_075235.1	PXMP4	6mer
740-772---NC_075235.1	GNPNAT1	6mer
740-772---NC_075235.1	PCDH11X	7mer-1a
740-772---NC_075235.1	DMC1	6mer
740-772---NC_075235.1	ABCD1	6mer
740-772---NC_075235.1	SIX4	7mer-m8
740-772---NC_075235.1	SIX4	6mer
740-772---NC_075235.1	SIX4	6mer
740-772---NC_075235.1	LGALSL	6mer
740-772---NC_075235.1	WIPF3	7mer-1a
740-772---NC_075235.1	PLEKHA3	7mer-1a
740-772---NC_075235.1	PLEKHA3	6mer
740-772---NC_075235.1	ASIC1	6mer
740-772---NC_075235.1	ACVR1C	7mer-m8
740-772---NC_075235.1	ACVR1C	7mer-1a
740-772---NC_075235.1	ACVR1C	7mer-m8
740-772---NC_075235.1	ACVR1C	6mer
740-772---NC_075235.1	IBSP	8mer-1a
740-772---NC_075235.1	PRLHR	7mer-1a
740-772---NC_075235.1	PRLHR	6mer
740-772---NC_075235.1	ENDOU	7mer-1a
740-772---NC_075235.1	SERPINB10	6mer
740-772---NC_075235.1	PFN2	7mer-1a
740-772---NC_075235.1	PFN2	6mer
740-772---NC_075235.1	PPM1H	6mer
740-772---NC_075235.1	PPM1H	6mer
740-772---NC_075235.1	PPM1H	6mer
740-772---NC_075235.1	LSM5	7mer-1a
740-772---NC_075235.1	PRRX1	6mer
740-772---NC_075235.1	PIK3R2	6mer
740-772---NC_075235.1	RUFY3	7mer-1a
740-772---NC_075235.1	GCA	7mer-m8
740-772---NC_075235.1	EIF2AK2	8mer-1a
740-772---NC_075235.1	EIF2AK2	6mer
740-772---NC_075235.1	EIF2AK2	6mer
740-772---NC_075235.1	EIF2AK2	7mer-m8
740-772---NC_075235.1	EIF2AK2	8mer-1a
740-772---NC_075235.1	ELAVL2	6mer
740-772---NC_075235.1	DAO	7mer-1a
740-772---NC_075235.1	ECT2	7mer-1a
740-772---NC_075235.1	ECT2	6mer
740-772---NC_075235.1	RAB3D	7mer-1a
740-772---NC_075235.1	SLC19A2	7mer-1a
740-772---NC_075235.1	GNRHR	6mer
740-772---NC_075235.1	GNRHR	6mer
740-772---NC_075235.1	GNRHR	6mer
740-772---NC_075235.1	PXDN	6mer
740-772---NC_075235.1	DTWD1	7mer-1a
740-772---NC_075235.1	DTWD1	8mer-1a
740-772---NC_075235.1	DTWD1	7mer-1a
740-772---NC_075235.1	DTWD1	6mer
740-772---NC_075235.1	VPS35L	7mer-1a
740-772---NC_075235.1	ANKRD13A	6mer
740-772---NC_075235.1	HRH4	6mer
740-772---NC_075235.1	HRH4	6mer
740-772---NC_075235.1	RCBTB1	7mer-m8
740-772---NC_075235.1	SATB2	7mer-1a
740-772---NC_075235.1	MNAT1	6mer
740-772---NC_075235.1	SORT1	6mer
740-772---NC_075235.1	ZNF655	6mer
740-772---NC_075235.1	ZNF655	6mer
740-772---NC_075235.1	ZNF655	7mer-1a
740-772---NC_075235.1	BACH2	6mer
740-772---NC_075235.1	MICB	8mer-1a
740-772---NC_075235.1	BRIP1	6mer
740-772---NC_075235.1	SLC41A2	6mer
740-772---NC_075235.1	NALF2	6mer
740-772---NC_075235.1	GDF11	6mer
740-772---NC_075235.1	GDF11	6mer
740-772---NC_075235.1	GDF11	6mer
740-772---NC_075235.1	GDF11	6mer
740-772---NC_075235.1	GDF11	7mer-m8
740-772---NC_075235.1	GDF11	7mer-1a
740-772---NC_075235.1	GDF11	7mer-1a
740-772---NC_075235.1	SOX4	6mer
740-772---NC_075235.1	CD70	6mer
740-772---NC_075235.1	CTCFL	6mer
740-772---NC_075235.1	TNFRSF19	7mer-1a
740-772---NC_075235.1	TNFRSF19	6mer
740-772---NC_075235.1	TNFRSF19	7mer-1a
740-772---NC_075235.1	TNFRSF19	7mer-m8
740-772---NC_075235.1	EMILIN2	6mer
740-772---NC_075235.1	FGFR3	6mer
740-772---NC_075235.1	FGFR3	8mer-1a
740-772---NC_075235.1	USP6	6mer
740-772---NC_075235.1	USP6	6mer
740-772---NC_075235.1	ADCY7	7mer-m8
740-772---NC_075235.1	STRIP2	7mer-1a
740-772---NC_075235.1	BAAT	7mer-1a
740-772---NC_075235.1	BAAT	8mer-1a
740-772---NC_075235.1	DSG2	6mer
740-772---NC_075235.1	NUSAP1	7mer-1a
740-772---NC_075235.1	CTDSPL2	6mer
740-772---NC_075235.1	ITPKA	6mer
740-772---NC_075235.1	NDUFB5	6mer
740-772---NC_075235.1	SLCO1B3	6mer
740-772---NC_075235.1	SLC16A7	7mer-1a
740-772---NC_075235.1	SLC16A7	6mer
740-772---NC_075235.1	SLC16A7	6mer
740-772---NC_075235.1	TACC2	7mer-1a
740-772---NC_075235.1	LRRC9	7mer-1a
740-772---NC_075235.1	TOPBP1	6mer
740-772---NC_075235.1	TOPBP1	6mer
740-772---NC_075235.1	ADAMTS2	7mer-m8
740-772---NC_075235.1	SULF1	6mer
740-772---NC_075235.1	PER2	7mer-1a
740-772---NC_075235.1	FKBP11	6mer
740-772---NC_075235.1	CEP135	7mer-m8
740-772---NC_075235.1	CEP135	7mer-1a
740-772---NC_075235.1	IGF2BP3	8mer-1a
740-772---NC_075235.1	PAIP2B	7mer-1a
740-772---NC_075235.1	CCDC88A	6mer
740-772---NC_075235.1	CCDC88A	6mer
740-772---NC_075235.1	MPZL3	7mer-1a
740-772---NC_075235.1	AGPS	7mer-1a
740-772---NC_075235.1	CUL3	7mer-m8
740-772---NC_075235.1	WNT2	7mer-m8
740-772---NC_075235.1	WNT2	7mer-m8
740-772---NC_075235.1	TYRO3	6mer
740-772---NC_075235.1	SRI	8mer-1a
740-772---NC_075235.1	GID4	7mer-1a
740-772---NC_075235.1	GID4	7mer-m8
740-772---NC_075235.1	GID4	7mer-m8
740-772---NC_075235.1	GID4	6mer
740-772---NC_075235.1	GID4	6mer
740-772---NC_075235.1	EPN3	7mer-1a
740-772---NC_075235.1	EPN3	7mer-1a
740-772---NC_075235.1	EPHA4	6mer
740-772---NC_075235.1	TMPO	7mer-1a
740-772---NC_075235.1	PCDH10	7mer-m8
740-772---NC_075235.1	SLC38A6	8mer-1a
740-772---NC_075235.1	CSNK2A2	7mer-1a
740-772---NC_075235.1	GLIPR1	6mer
740-772---NC_075235.1	GLIPR1	8mer-1a
740-772---NC_075235.1	GLIPR1	7mer-1a
740-772---NC_075235.1	DOCK3	6mer
740-772---NC_075235.1	GFOD2	6mer
740-772---NC_075235.1	TERF1	7mer-m8
740-772---NC_075235.1	TERF1	6mer
740-772---NC_075235.1	TAAR1	7mer-1a
740-772---NC_075235.1	TAAR1	6mer
740-772---NC_075235.1	CHRNA6	7mer-1a
740-772---NC_075235.1	CCDC6	7mer-1a
740-772---NC_075235.1	CCDC6	7mer-1a
740-772---NC_075235.1	EXOC6B	7mer-1a
740-772---NC_075235.1	EXOC6B	7mer-1a
740-772---NC_075235.1	ST3GAL3	6mer
740-772---NC_075235.1	ST3GAL3	6mer
740-772---NC_075235.1	ATP8A2	7mer-1a
740-772---NC_075235.1	ATP8A2	6mer
740-772---NC_075235.1	MFSD6	7mer-m8
740-772---NC_075235.1	MFSD6	6mer
740-772---NC_075235.1	GLCE	7mer-1a
740-772---NC_075235.1	BBOX1	6mer
740-772---NC_075235.1	JPH3	7mer-1a
740-772---NC_075235.1	RHBDL3	6mer
740-772---NC_075235.1	GABARAPL1	6mer
740-772---NC_075235.1	GABARAPL1	6mer
740-772---NC_075235.1	DISP2	7mer-1a
740-772---NC_075235.1	DISP2	8mer-1a
740-772---NC_075235.1	DISP2	6mer
740-772---NC_075235.1	CIT	8mer-1a
740-772---NC_075235.1	LYSET	6mer
740-772---NC_075235.1	PLOD2	6mer
740-772---NC_075235.1	CACNG8	7mer-1a
740-772---NC_075235.1	CACNG8	7mer-1a
740-772---NC_075235.1	PITPNM3	6mer
740-772---NC_075235.1	PITPNM3	6mer
740-772---NC_075235.1	KCNJ16	7mer-m8
740-772---NC_075235.1	WNT7A	7mer-m8
740-772---NC_075235.1	TCF3	7mer-m8
740-772---NC_075235.1	KIF3C	6mer
740-772---NC_075235.1	KIF3C	7mer-1a
740-772---NC_075235.1	SNX19	7mer-1a
740-772---NC_075235.1	SNX19	6mer
740-772---NC_075235.1	SNX19	7mer-1a
740-772---NC_075235.1	SNX19	6mer
740-772---NC_075235.1	SNX19	7mer-1a
740-772---NC_075235.1	NEDD1	6mer
740-772---NC_075235.1	CHFR	7mer-1a
740-772---NC_075235.1	PGAP2	7mer-1a
740-772---NC_075235.1	POU2F1	6mer
740-772---NC_075235.1	POU2F1	7mer-1a
740-772---NC_075235.1	POU2F1	6mer
740-772---NC_075235.1	PNLDC1	7mer-1a
740-772---NC_075235.1	CD44	6mer
740-772---NC_075235.1	TEF	6mer
740-772---NC_075235.1	MYZAP	7mer-1a
740-772---NC_075235.1	MID2	6mer
740-772---NC_075235.1	MID2	6mer
740-772---NC_075235.1	VPS26B	6mer
740-772---NC_075235.1	ITPRIP	8mer-1a
740-772---NC_075235.1	MAP3K13	6mer
740-772---NC_075235.1	MAP3K13	6mer
740-772---NC_075235.1	MAP3K13	7mer-1a
740-772---NC_075235.1	THSD4	6mer
740-772---NC_075235.1	THSD4	7mer-1a
740-772---NC_075235.1	THSD4	7mer-m8
740-772---NC_075235.1	THSD4	7mer-1a
740-772---NC_075235.1	STC2	6mer
740-772---NC_075235.1	RBMS2	7mer-1a
740-772---NC_075235.1	VCAN	8mer-1a
740-772---NC_075235.1	PRIM2	7mer-1a
740-772---NC_075235.1	IDE	7mer-m8
740-772---NC_075235.1	IDE	7mer-1a
740-772---NC_075235.1	NXPE3	6mer
740-772---NC_075235.1	NXPE3	7mer-1a
740-772---NC_075235.1	TERF1	7mer-m8
740-772---NC_075235.1	TERF1	6mer
740-772---NC_075235.1	HDGFL3	6mer
740-772---NC_075235.1	HDGFL3	7mer-1a
740-772---NC_075235.1	HDGFL3	7mer-1a
740-772---NC_075235.1	HDGFL3	7mer-1a
740-772---NC_075235.1	HDGFL3	6mer
740-772---NC_075235.1	SENP2	7mer-1a
740-772---NC_075235.1	ZSCAN30	6mer
740-772---NC_075235.1	ZNF639	6mer
740-772---NC_075235.1	ITM2C	6mer
740-772---NC_075235.1	ENPP6	7mer-1a
740-772---NC_075235.1	ENPP6	6mer
740-772---NC_075235.1	TRIM72	6mer
740-772---NC_075235.1	TRIM72	6mer
740-772---NC_075235.1	ANGPT2	6mer
740-772---NC_075235.1	DBX2	7mer-1a
740-772---NC_075235.1	PRICKLE2	6mer
740-772---NC_075235.1	PRICKLE2	6mer
740-772---NC_075235.1	PRICKLE2	6mer
740-772---NC_075235.1	AHNAK2	7mer-m8
740-772---NC_075235.1	AHNAK2	6mer
740-772---NC_075235.1	CROT	7mer-m8
740-772---NC_075235.1	CXCL11	7mer-1a
740-772---NC_075235.1	BTBD9	6mer
740-772---NC_075235.1	SLC25A36	7mer-1a
740-772---NC_075235.1	RANBP10	7mer-1a
740-772---NC_075235.1	E2F7	6mer
740-772---NC_075235.1	E2F7	7mer-m8
740-772---NC_075235.1	PAK2	8mer-1a
740-772---NC_075235.1	NEMP1	7mer-m8
740-772---NC_075235.1	NEMP1	6mer
740-772---NC_075235.1	NEMP1	6mer
740-772---NC_075235.1	ONECUT1	6mer
740-772---NC_075235.1	ONECUT1	6mer
740-772---NC_075235.1	TACC2	7mer-1a
740-772---NC_075235.1	TLE3	6mer
740-772---NC_075235.1	SLC24A2	7mer-1a
740-772---NC_075235.1	SLC24A2	7mer-m8
740-772---NC_075235.1	SLC24A2	7mer-1a
740-772---NC_075235.1	SLC24A2	7mer-m8
740-772---NC_075235.1	SLC24A2	6mer
740-772---NC_075235.1	LYPD6	7mer-1a
740-772---NC_075235.1	LYPD6	7mer-1a
740-772---NC_075235.1	LYPD6	7mer-m8
740-772---NC_075235.1	PDP1	7mer-1a
740-772---NC_075235.1	SLC37A2	7mer-1a
740-772---NC_075235.1	SLC37A2	6mer
740-772---NC_075235.1	NOS1	7mer-1a
740-772---NC_075235.1	NOS1	6mer
740-772---NC_075235.1	NOS1	8mer-1a
740-772---NC_075235.1	NOS1	6mer
740-772---NC_075235.1	ZNF561	8mer-1a
740-772---NC_075235.1	PTCD1	6mer
740-772---NC_075235.1	TRIM62	7mer-m8
740-772---NC_075235.1	TRIM62	6mer
740-772---NC_075235.1	TRIM62	6mer
740-772---NC_075235.1	PDE9A	6mer
740-772---NC_075235.1	WDFY2	6mer
740-772---NC_075235.1	ST3GAL3	6mer
740-772---NC_075235.1	ST3GAL3	6mer
740-772---NC_075235.1	SIGLEC7	6mer
740-772---NC_075235.1	CREG2	7mer-m8
740-772---NC_075235.1	CREG2	6mer
740-772---NC_075235.1	CREG2	7mer-m8
740-772---NC_075235.1	CREG2	6mer
740-772---NC_075235.1	CREG2	6mer
740-772---NC_075235.1	CREG2	6mer
740-772---NC_075235.1	CREG2	7mer-1a
740-772---NC_075235.1	CREG2	7mer-1a
740-772---NC_075235.1	ZFP28	7mer-1a
740-772---NC_075235.1	PGAP2	7mer-1a
740-772---NC_075235.1	AURKA	7mer-1a
740-772---NC_075235.1	BTBD9	6mer
740-772---NC_075235.1	PPP2R1A	6mer
740-772---NC_075235.1	PPP2R1A	6mer
740-772---NC_075235.1	PPP2R1A	6mer
740-772---NC_075235.1	PPP2R1A	6mer
740-772---NC_075235.1	C3AR1	7mer-1a
740-772---NC_075235.1	TRAK1	6mer
740-772---NC_075235.1	TRAK1	6mer
740-772---NC_075235.1	MACIR	7mer-1a
740-772---NC_075235.1	MACIR	6mer
740-772---NC_075235.1	ZKSCAN8	7mer-1a
740-772---NC_075235.1	CSF2	6mer
740-772---NC_075235.1	SRARP	6mer
740-772---NC_075235.1	RPS27L	7mer-1a
740-772---NC_075235.1	RPS27L	6mer
740-772---NC_075235.1	RPS27L	7mer-1a
740-772---NC_075235.1	GRM5	6mer
740-772---NC_075235.1	ITM2C	6mer
740-772---NC_075235.1	CKAP2L	6mer
740-772---NC_075235.1	CKAP2L	7mer-1a
740-772---NC_075235.1	ERG	6mer
740-772---NC_075235.1	ERG	6mer
740-772---NC_075235.1	ZNF114	8mer-1a
740-772---NC_075235.1	MBOAT2	7mer-1a
740-772---NC_075235.1	GRIA1	7mer-1a
740-772---NC_075235.1	GRIA1	7mer-m8
740-772---NC_075235.1	ZNF556	6mer
740-772---NC_075235.1	RTN4RL1	7mer-1a
740-772---NC_075235.1	LIN9	6mer
740-772---NC_075235.1	BAIAP2	7mer-1a
740-772---NC_075235.1	CCDC14	8mer-1a
740-772---NC_075235.1	SCAP	6mer
740-772---NC_075235.1	TIAM1	7mer-1a
740-772---NC_075235.1	ESCO2	6mer
740-772---NC_075235.1	IGF2BP1	6mer
740-772---NC_075235.1	IGF2BP1	7mer-1a
740-772---NC_075235.1	MS4A14	6mer
740-772---NC_075235.1	MS4A14	7mer-m8
740-772---NC_075235.1	MS4A14	6mer
740-772---NC_075235.1	SCGB3A1	6mer
740-772---NC_075235.1	ZFX	6mer
740-772---NC_075235.1	ZDHHC5	6mer
740-772---NC_075235.1	APOBEC3B	7mer-m8
740-772---NC_075235.1	SLC39A14	7mer-m8
740-772---NC_075235.1	EHD3	6mer
740-772---NC_075235.1	EHD3	7mer-1a
740-772---NC_075235.1	EHD3	6mer
740-772---NC_075235.1	TMEM44	6mer
740-772---NC_075235.1	SLC16A6	6mer
740-772---NC_075235.1	SLC16A6	7mer-m8
740-772---NC_075235.1	MARVELD3	6mer
740-772---NC_075235.1	MARVELD3	7mer-1a
740-772---NC_075235.1	PRELID2	6mer
740-772---NC_075235.1	CD209	7mer-m8
740-772---NC_075235.1	NIPAL1	6mer
740-772---NC_075235.1	NIPAL1	6mer
740-772---NC_075235.1	NIPAL1	6mer
740-772---NC_075235.1	GAS7	6mer
740-772---NC_075235.1	GAS7	6mer
740-772---NC_075235.1	GAS7	6mer
740-772---NC_075235.1	GAS7	7mer-1a
740-772---NC_075235.1	SLC26A2	6mer
740-772---NC_075235.1	SLC26A2	7mer-m8
740-772---NC_075235.1	SLC26A2	6mer
740-772---NC_075235.1	SLC26A2	6mer
740-772---NC_075235.1	SLC26A2	8mer-1a
740-772---NC_075235.1	PARM1	6mer
740-772---NC_075235.1	PARM1	8mer-1a
740-772---NC_075235.1	RIPPLY3	6mer
740-772---NC_075235.1	ST3GAL3	6mer
740-772---NC_075235.1	ZNF250	6mer
740-772---NC_075235.1	OSGIN2	6mer
740-772---NC_075235.1	MAGOHB	7mer-m8
740-772---NC_075235.1	SERPINA9	7mer-1a
740-772---NC_075235.1	SKA2	6mer
740-772---NC_075235.1	ARHGEF37	6mer
740-772---NC_075235.1	ARHGEF37	6mer
740-772---NC_075235.1	ARHGEF37	6mer
740-772---NC_075235.1	SULT1B1	8mer-1a
740-772---NC_075235.1	RAB24	6mer
740-772---NC_075235.1	FYCO1	7mer-1a
740-772---NC_075235.1	FYCO1	7mer-1a
740-772---NC_075235.1	SGPP2	6mer
740-772---NC_075235.1	KCNV1	7mer-m8
740-772---NC_075235.1	KCNA2	7mer-m8
740-772---NC_075235.1	KCNA2	7mer-m8
740-772---NC_075235.1	FNDC9	6mer
740-772---NC_075235.1	ZNF22	6mer
740-772---NC_075235.1	HIPK3	7mer-1a
740-772---NC_075235.1	IKBIP	6mer
740-772---NC_075235.1	ZNF281	6mer
740-772---NC_075235.1	ZNF618	6mer
740-772---NC_075235.1	ZNF618	6mer
740-772---NC_075235.1	ZNF618	6mer
740-772---NC_075235.1	KLK7	6mer
740-772---NC_075235.1	TLX3	7mer-1a
740-772---NC_075235.1	CMKLR1	6mer
740-772---NC_075235.1	CMKLR1	6mer
740-772---NC_075235.1	MPHOSPH9	6mer
740-772---NC_075235.1	KCND3	7mer-m8
740-772---NC_075235.1	C14orf39	7mer-1a
740-772---NC_075235.1	WT1	7mer-m8
740-772---NC_075235.1	WT1	6mer
740-772---NC_075235.1	OSBPL2	7mer-1a
740-772---NC_075235.1	ACADVL	7mer-1a
740-772---NC_075235.1	CALN1	6mer
740-772---NC_075235.1	CALN1	6mer
740-772---NC_075235.1	CALN1	6mer
740-772---NC_075235.1	CALN1	6mer
740-772---NC_075235.1	ZNF561	8mer-1a
740-772---NC_075235.1	GLTP	6mer
740-772---NC_075235.1	NIPSNAP2	7mer-1a
740-772---NC_075235.1	DIP2B	7mer-1a
740-772---NC_075235.1	DIP2B	6mer
740-772---NC_075235.1	PRTFDC1	6mer
740-772---NC_075235.1	AMFR	6mer
740-772---NC_075235.1	TAF7L	7mer-1a
740-772---NC_075235.1	TAF7L	6mer
740-772---NC_075235.1	ZHX3	7mer-1a
740-772---NC_075235.1	SLCO4C1	6mer
740-772---NC_075235.1	SLCO4C1	7mer-1a
740-772---NC_075235.1	KCNS1	6mer
740-772---NC_075235.1	KCNS1	6mer
740-772---NC_075235.1	PSG2	7mer-1a
740-772---NC_075235.1	C11orf87	7mer-m8
740-772---NC_075235.1	C11orf87	8mer-1a
740-772---NC_075235.1	KCND2	6mer
740-772---NC_075235.1	KCND2	8mer-1a
740-772---NC_075235.1	PXYLP1	7mer-m8
740-772---NC_075235.1	CRIPTO	6mer
740-772---NC_075235.1	CRIPTO	7mer-1a
740-772---NC_075235.1	FAM83F	6mer
740-772---NC_075235.1	FAM83F	6mer
740-772---NC_075235.1	FAM83F	6mer
740-772---NC_075235.1	HLTF	6mer
740-772---NC_075235.1	HLTF	8mer-1a
740-772---NC_075235.1	MTCL1	6mer
740-772---NC_075235.1	MSL2	7mer-m8
740-772---NC_075235.1	MSL2	6mer
740-772---NC_075235.1	CLVS1	7mer-1a
740-772---NC_075235.1	CMBL	7mer-1a
740-772---NC_075235.1	CEP152	8mer-1a
740-772---NC_075235.1	TMEM154	7mer-1a
740-772---NC_075235.1	TMEM154	7mer-1a
740-772---NC_075235.1	TMEM154	7mer-1a
740-772---NC_075235.1	FZD2	6mer
740-772---NC_075235.1	LEP	6mer
740-772---NC_075235.1	LEP	6mer
740-772---NC_075235.1	RIC3	6mer
740-772---NC_075235.1	SULT1A1	7mer-m8
740-772---NC_075235.1	DUSP13A	6mer
740-772---NC_075235.1	KNTC1	7mer-1a
740-772---NC_075235.1	BCL2L11	6mer
740-772---NC_075235.1	OLR1	7mer-m8
740-772---NC_075235.1	EIF5A2	7mer-1a
740-772---NC_075235.1	EIF5A2	6mer
740-772---NC_075235.1	TMEM184A	7mer-1a
740-772---NC_075235.1	GSTT2B	6mer
740-772---NC_075235.1	YOD1	7mer-m8
740-772---NC_075235.1	KIF1C	6mer
740-772---NC_075235.1	LASP1	7mer-1a
740-772---NC_075235.1	SLCO1A2	6mer
740-772---NC_075235.1	SLCO1A2	6mer
740-772---NC_075235.1	SLCO1A2	6mer
740-772---NC_075235.1	TMEM184A	7mer-1a
740-772---NC_075235.1	TMEM184A	6mer
740-772---NC_075235.1	PINK1	6mer
740-772---NC_075235.1	TEX19	6mer
740-772---NC_075235.1	SLC5A10	6mer
740-772---NC_075235.1	SLC5A10	6mer
740-772---NC_075235.1	HMGCR	7mer-1a
740-772---NC_075235.1	FGF5	6mer
740-772---NC_075235.1	DEPDC4	6mer
740-772---NC_075235.1	PLA2G4F	6mer
740-772---NC_075235.1	SEPTIN8	6mer
740-772---NC_075235.1	YBX1	7mer-1a
740-772---NC_075235.1	SEM1	7mer-m8
740-772---NC_075235.1	SEM1	6mer
740-772---NC_075235.1	CDK18	6mer
740-772---NC_075235.1	PCDH17	7mer-1a
740-772---NC_075235.1	LHX9	6mer
740-772---NC_075235.1	LHX9	7mer-m8
740-772---NC_075235.1	LHFPL5	6mer
740-772---NC_075235.1	ST6GAL2	6mer
740-772---NC_075235.1	ST6GAL2	8mer-1a
740-772---NC_075235.1	MOG	6mer
740-772---NC_075235.1	CACNA1B	6mer
740-772---NC_075235.1	CACNA1B	6mer
740-772---NC_075235.1	ZNF678	6mer
740-772---NC_075235.1	ZNF678	8mer-1a
740-772---NC_075235.1	SLC39A10	6mer
740-772---NC_075235.1	ALKAL2	6mer
740-772---NC_075235.1	GID4	6mer
740-772---NC_075235.1	PRXL2A	6mer
740-772---NC_075235.1	SEC62	7mer-1a
740-772---NC_075235.1	SEC62	7mer-m8
740-772---NC_075235.1	SLC16A10	7mer-1a
740-772---NC_075235.1	SLC16A10	7mer-m8
740-772---NC_075235.1	SLC16A10	6mer
740-772---NC_075235.1	SLC16A10	7mer-1a
740-772---NC_075235.1	MEGF9	7mer-1a
740-772---NC_075235.1	MEGF9	7mer-1a
740-772---NC_075235.1	MEGF9	6mer
740-772---NC_075235.1	MEGF9	7mer-m8
740-772---NC_075235.1	MAP2K3	6mer
740-772---NC_075235.1	MKI67	7mer-m8
740-772---NC_075235.1	ZYG11A	7mer-m8
740-772---NC_075235.1	PLCB1	6mer
740-772---NC_075235.1	PBRM1	6mer
740-772---NC_075235.1	ANKRD34B	6mer
740-772---NC_075235.1	CEP57L1	8mer-1a
740-772---NC_075235.1	FFAR4	7mer-1a
740-772---NC_075235.1	FFAR4	6mer
740-772---NC_075235.1	THRB	7mer-1a
740-772---NC_075235.1	THRB	7mer-1a
740-772---NC_075235.1	THRB	6mer
740-772---NC_075235.1	NSL1	7mer-1a
740-772---NC_075235.1	NSL1	6mer
740-772---NC_075235.1	NSL1	7mer-1a
740-772---NC_075235.1	NSL1	7mer-1a
740-772---NC_075235.1	ITPRIP	8mer-1a
740-772---NC_075235.1	PIGK	7mer-1a
740-772---NC_075235.1	PIGK	7mer-1a
740-772---NC_075235.1	PIGK	6mer
740-772---NC_075235.1	MFSD11	6mer
740-772---NC_075235.1	KIF14	7mer-1a
740-772---NC_075235.1	PRXL2A	6mer
740-772---NC_075235.1	PARD6G	6mer
740-772---NC_075235.1	BET1	8mer-1a
740-772---NC_075235.1	TSEN15	7mer-m8
740-772---NC_075235.1	TSEN15	7mer-m8
740-772---NC_075235.1	TRIM4	6mer
740-772---NC_075235.1	KLC1	6mer
740-772---NC_075235.1	KLC1	6mer
740-772---NC_075235.1	TPRG1	8mer-1a
740-772---NC_075235.1	TPRG1	6mer
740-772---NC_075235.1	TPRG1	6mer
740-772---NC_075235.1	ZBTB41	6mer
740-772---NC_075235.1	ZBTB41	8mer-1a
740-772---NC_075235.1	ZBTB41	8mer-1a
740-772---NC_075235.1	DTL	6mer
740-772---NC_075235.1	DTL	7mer-m8
740-772---NC_075235.1	MAP2K4	7mer-m8
740-772---NC_075235.1	ST3GAL3	6mer
740-772---NC_075235.1	ST3GAL3	6mer
740-772---NC_075235.1	HLCS	6mer
740-772---NC_075235.1	GPR157	6mer
740-772---NC_075235.1	GPR157	7mer-1a
740-772---NC_075235.1	E2F3	6mer
740-772---NC_075235.1	TACC2	7mer-1a
740-772---NC_075235.1	ATP2B3	7mer-1a
740-772---NC_075235.1	ST3GAL3	6mer
740-772---NC_075235.1	EML6	6mer
740-772---NC_075235.1	CLIC4	6mer
740-772---NC_075235.1	CLIC4	8mer-1a
740-772---NC_075235.1	ASAH2B	7mer-1a
740-772---NC_075235.1	ZNF275	7mer-1a
740-772---NC_075235.1	MTARC1	6mer
740-772---NC_075235.1	SERPINA9	7mer-1a
740-772---NC_075235.1	ZNF275	7mer-1a
740-772---NC_075235.1	NEBL	6mer
740-772---NC_075235.1	NEBL	6mer
740-772---NC_075235.1	NEBL	6mer
740-772---NC_075235.1	POTEE	6mer
740-772---NC_075235.1	RIC3	6mer
740-772---NC_075235.1	WDR64	8mer-1a
740-772---NC_075235.1	WDR64	7mer-1a
740-772---NC_075235.1	TACC2	7mer-1a
740-772---NC_075235.1	IFIT2	8mer-1a
740-772---NC_075235.1	GRIK2	7mer-1a
740-772---NC_075235.1	HTR1D	7mer-m8
740-772---NC_075235.1	GORAB	6mer
740-772---NC_075235.1	PLOD2	6mer
740-772---NC_075235.1	ATG2B	6mer
740-772---NC_075235.1	FXR1	7mer-1a
740-772---NC_075235.1	ST3GAL3	6mer
740-772---NC_075235.1	ST3GAL3	6mer
740-772---NC_075235.1	SUPT3H	7mer-1a
740-772---NC_075235.1	RBM5	7mer-1a
740-772---NC_075235.1	MAP3K21	6mer
740-772---NC_075235.1	ST3GAL3	6mer
740-772---NC_075235.1	ST3GAL3	6mer
740-772---NC_075235.1	FNDC3B	7mer-1a
740-772---NC_075235.1	FNDC3B	7mer-1a
740-772---NC_075235.1	LMNA	6mer
740-772---NC_075235.1	RAET1E	7mer-1a
740-772---NC_075235.1	RAET1E	7mer-m8
740-772---NC_075235.1	DCDC2	6mer
740-772---NC_075235.1	DCDC2	6mer
740-772---NC_075235.1	MFAP3L	7mer-1a
740-772---NC_075235.1	TRPM6	7mer-1a
740-772---NC_075235.1	ACTL8	6mer
740-772---NC_075235.1	TRIM13	6mer
740-772---NC_075235.1	DEPDC4	8mer-1a
740-772---NC_075235.1	MIOS	7mer-m8
740-772---NC_075235.1	MIOS	7mer-1a
740-772---NC_075235.1	PTGS2	6mer
740-772---NC_075235.1	BCL11B	7mer-1a
740-772---NC_075235.1	BCL11B	7mer-1a
740-772---NC_075235.1	BCL11B	7mer-1a
740-772---NC_075235.1	BCL11B	7mer-m8
740-772---NC_075235.1	PIN4	7mer-1a
740-772---NC_075235.1	COL5A2	7mer-1a
740-772---NC_075235.1	PIGK	6mer
740-772---NC_075235.1	TM2D1	7mer-1a
740-772---NC_075235.1	VCAN	8mer-1a
740-772---NC_075235.1	IGSF1	6mer
740-772---NC_075235.1	ZBTB16	6mer
740-772---NC_075235.1	ZBTB16	7mer-1a
740-772---NC_075235.1	XRCC2	6mer
740-772---NC_075235.1	XRCC2	6mer
740-772---NC_075235.1	XRCC2	6mer
740-772---NC_075235.1	ITGA10	7mer-1a
740-772---NC_075235.1	ITGA10	6mer
740-772---NC_075235.1	ITGA10	7mer-1a
740-772---NC_075235.1	EPB41L2	8mer-1a
740-772---NC_075235.1	SIK3	6mer
740-772---NC_075235.1	NFATC2	7mer-m8
740-772---NC_075235.1	NFATC2	6mer
740-772---NC_075235.1	B4GALNT1	6mer
740-772---NC_075235.1	ARHGEF10L	6mer
740-772---NC_075235.1	DOCK9	8mer-1a
740-772---NC_075235.1	MFSD11	6mer
740-772---NC_075235.1	CCDC69	8mer-1a
740-772---NC_075235.1	HMGCR	7mer-1a
740-772---NC_075235.1	KNL1	7mer-1a
740-772---NC_075235.1	GRM4	7mer-1a
740-772---NC_075235.1	MAP2	8mer-1a
740-772---NC_075235.1	ITPRIP	8mer-1a
740-772---NC_075235.1	CASZ1	7mer-1a
740-772---NC_075235.1	CASZ1	8mer-1a
740-772---NC_075235.1	FCGR3A	7mer-m8
740-772---NC_075235.1	TACC2	7mer-1a
740-772---NC_075235.1	ERO1B	7mer-m8
740-772---NC_075235.1	ERO1B	6mer
740-772---NC_075235.1	IGSF1	6mer
740-772---NC_075235.1	PLXDC2	6mer
740-772---NC_075235.1	PLXDC2	7mer-m8
740-772---NC_075235.1	PLXDC2	6mer
740-772---NC_075235.1	PLXDC2	7mer-1a
740-772---NC_075235.1	PLXDC2	6mer
740-772---NC_075235.1	PLXDC2	7mer-m8
740-772---NC_075235.1	ACSL4	7mer-1a
740-772---NC_075235.1	ACSL4	6mer
740-772---NC_075235.1	SSTR2	6mer
740-772---NC_075235.1	SSTR2	6mer
740-772---NC_075235.1	SSTR2	6mer
740-772---NC_075235.1	SSTR2	6mer
740-772---NC_075235.1	SSTR2	7mer-1a
740-772---NC_075235.1	TACC2	7mer-1a
740-772---NC_075235.1	CTCFL	6mer
740-772---NC_075235.1	KCTD14	6mer
740-772---NC_075235.1	KCTD14	7mer-m8
740-772---NC_075235.1	NEIL1	7mer-1a
740-772---NC_075235.1	LIN28B	6mer
740-772---NC_075235.1	LIN28B	6mer
740-772---NC_075235.1	SUPT3H	7mer-1a
740-772---NC_075235.1	ATP2B3	7mer-1a
740-772---NC_075235.1	ABL2	7mer-m8
740-772---NC_075235.1	TMEM236	7mer-m8
740-772---NC_075235.1	TMEM236	6mer
740-772---NC_075235.1	BTRC	6mer
740-772---NC_075235.1	BTRC	7mer-1a
740-772---NC_075235.1	BTRC	7mer-1a
740-772---NC_075235.1	TRIM4	6mer
740-772---NC_075235.1	DUSP13A	6mer
740-772---NC_075235.1	ST3GAL3	6mer
740-772---NC_075235.1	GRIK2	7mer-1a
740-772---NC_075235.1	SMPDL3B	6mer
740-772---NC_075235.1	ACYP1	6mer
740-772---NC_075235.1	SLC31A1	6mer
740-772---NC_075235.1	SLC31A1	6mer
740-772---NC_075235.1	PIWIL2	7mer-1a
740-772---NC_075235.1	TAF7L	7mer-1a
740-772---NC_075235.1	TAF7L	6mer
740-772---NC_075235.1	FPR3	7mer-m8
740-772---NC_075235.1	ST3GAL3	6mer
740-772---NC_075235.1	ST3GAL3	6mer
740-772---NC_075235.1	SH3GLB2	6mer
740-772---NC_075235.1	SH3GLB2	7mer-1a
740-772---NC_075235.1	SLC25A40	6mer
740-772---NC_075235.1	SLC25A40	7mer-m8
740-772---NC_075235.1	SLC25A40	7mer-1a
740-772---NC_075235.1	EMP2	6mer
740-772---NC_075235.1	EMP2	7mer-1a
740-772---NC_075235.1	CACYBP	7mer-1a
740-772---NC_075235.1	CACYBP	7mer-1a
740-772---NC_075235.1	CACYBP	7mer-1a
740-772---NC_075235.1	SLC30A10	7mer-m8
740-772---NC_075235.1	MAP3K21	6mer
740-772---NC_075235.1	SEMA4D	6mer
740-772---NC_075235.1	SEMA4D	7mer-1a
740-772---NC_075235.1	MAP2K3	6mer
740-772---NC_075235.1	GRIK2	7mer-1a
740-772---NC_075235.1	POU2F1	7mer-1a
740-772---NC_075235.1	POU2F1	6mer
740-772---NC_075235.1	POU2F1	6mer
740-772---NC_075235.1	SYCP2L	7mer-1a
740-772---NC_075235.1	POU4F1	7mer-m8
740-772---NC_075235.1	POU4F1	6mer
740-772---NC_075235.1	PLAGL1	6mer
740-772---NC_075235.1	PLAGL1	7mer-1a
740-772---NC_075235.1	SIGLEC1	7mer-m8
740-772---NC_075235.1	SIGLEC1	6mer
740-772---NC_075235.1	BCO2	7mer-1a
740-772---NC_075235.1	GSN	7mer-1a
740-772---NC_075235.1	GSN	6mer
740-772---NC_075235.1	PLXNA2	7mer-1a
740-772---NC_075235.1	PLXNA2	6mer
740-772---NC_075235.1	BSPRY	6mer
740-772---NC_075235.1	C2orf88	6mer
740-772---NC_075235.1	C2orf88	8mer-1a
740-772---NC_075235.1	PLAGL1	6mer
740-772---NC_075235.1	PLAGL1	7mer-1a
740-772---NC_075235.1	AFAP1	7mer-1a
740-772---NC_075235.1	XPR1	6mer
740-772---NC_075235.1	XPR1	6mer
740-772---NC_075235.1	AR	6mer
740-772---NC_075235.1	AR	6mer
740-772---NC_075235.1	AFAP1	7mer-1a
740-772---NC_075235.1	DYNC1H1	7mer-1a
740-772---NC_075235.1	CHST15	7mer-m8
740-772---NC_075235.1	CCDC190	6mer
740-772---NC_075235.1	CCDC190	7mer-1a
740-772---NC_075235.1	THSD4	6mer
740-772---NC_075235.1	THSD4	7mer-1a
740-772---NC_075235.1	DCDC2	6mer
740-772---NC_075235.1	DCDC2	6mer
740-772---NC_075235.1	TCF7L2	6mer
740-772---NC_075235.1	EPB41	6mer
740-772---NC_075235.1	EPB41	7mer-1a
740-772---NC_075235.1	HIVEP2	6mer
740-772---NC_075235.1	SPINK9	6mer
740-772---NC_075235.1	B4GALT4	6mer
740-772---NC_075235.1	FGFR3	7mer-m8
740-772---NC_075235.1	ENSG00000254706	6mer
740-772---NC_075235.1	CORO6	6mer
740-772---NC_075235.1	LRRC66	7mer-m8
740-772---NC_075235.1	LRRC66	6mer
740-772---NC_075235.1	OARD1	6mer
740-772---NC_075235.1	OSBPL2	7mer-1a
740-772---NC_075235.1	RAB3B	6mer
740-772---NC_075235.1	RAB3B	7mer-1a
740-772---NC_075235.1	RAB3B	6mer
740-772---NC_075235.1	RAB3B	7mer-1a
740-772---NC_075235.1	PRIM2	7mer-1a
740-772---NC_075235.1	ACVR2B	6mer
740-772---NC_075235.1	APOBEC3B	7mer-m8
740-772---NC_075235.1	H2AC17	7mer-m8
740-772---NC_075235.1	DNM3	7mer-m8
740-772---NC_075235.1	DNM3	7mer-1a
740-772---NC_075235.1	FOXN2	6mer
740-772---NC_075235.1	WBP1L	6mer
740-772---NC_075235.1	WBP1L	7mer-1a
740-772---NC_075235.1	SLC39A14	7mer-m8
740-772---NC_075235.1	MYO3A	7mer-1a
740-772---NC_075235.1	RORA	7mer-m8
740-772---NC_075235.1	RORA	7mer-1a
740-772---NC_075235.1	PDE3A	6mer
740-772---NC_075235.1	PDE3A	7mer-1a
740-772---NC_075235.1	PDE3A	6mer
740-772---NC_075235.1	PLXDC2	6mer
740-772---NC_075235.1	PLXDC2	7mer-m8
740-772---NC_075235.1	PLXDC2	6mer
740-772---NC_075235.1	ST3GAL3	6mer
740-772---NC_075235.1	ST3GAL3	6mer
740-772---NC_075235.1	ZNF618	6mer
740-772---NC_075235.1	ZNF618	6mer
740-772---NC_075235.1	ZNF618	6mer
740-772---NC_075235.1	SNRPE	7mer-m8
740-772---NC_075235.1	ST3GAL3	6mer
740-772---NC_075235.1	ST3GAL3	6mer
740-772---NC_075235.1	HFE	7mer-1a
740-772---NC_075235.1	ST3GAL3	6mer
740-772---NC_075235.1	ST3GAL3	6mer
740-772---NC_075235.1	EPB41L2	8mer-1a
740-772---NC_075235.1	PXMP4	6mer
740-772---NC_075235.1	PLEKHG1	7mer-1a
740-772---NC_075235.1	RADX	7mer-m8
740-772---NC_075235.1	SPAG17	7mer-m8
740-772---NC_075235.1	PLAGL1	6mer
740-772---NC_075235.1	PLAGL1	7mer-1a
740-772---NC_075235.1	ARHGEF10L	6mer
740-772---NC_075235.1	CDHR1	7mer-1a
740-772---NC_075235.1	BMP8B	7mer-m8
740-772---NC_075235.1	SNX10	7mer-m8
740-772---NC_075235.1	SNX10	6mer
740-772---NC_075235.1	SOAT1	7mer-1a
740-772---NC_075235.1	EPB41	6mer
740-772---NC_075235.1	EPB41	7mer-1a
740-772---NC_075235.1	GRM4	7mer-1a
740-772---NC_075235.1	GRM4	6mer
740-772---NC_075235.1	SASH1	6mer
740-772---NC_075235.1	SASH1	6mer
740-772---NC_075235.1	SASH1	6mer
740-772---NC_075235.1	PCGF3	6mer
740-772---NC_075235.1	PCGF3	6mer
740-772---NC_075235.1	SLC24A2	7mer-1a
740-772---NC_075235.1	SLC24A2	7mer-m8
740-772---NC_075235.1	SLC24A2	7mer-1a
740-772---NC_075235.1	SLC24A2	7mer-m8
740-772---NC_075235.1	SLC24A2	6mer
740-772---NC_075235.1	ACSL6	6mer
740-772---NC_075235.1	ZNF774	7mer-m8
740-772---NC_075235.1	RIC3	6mer
740-772---NC_075235.1	RADX	7mer-m8
740-772---NC_075235.1	POU2F1	7mer-1a
740-772---NC_075235.1	POU2F1	6mer
740-772---NC_075235.1	POU2F1	6mer
740-772---NC_075235.1	CACNA1B	6mer
740-772---NC_075235.1	CACNA1B	6mer
740-772---NC_075235.1	SLC19A2	7mer-1a
740-772---NC_075235.1	GPR180	7mer-m8
740-772---NC_075235.1	SNPH	7mer-1a
740-772---NC_075235.1	POU2F1	7mer-1a
740-772---NC_075235.1	POU2F1	6mer
740-772---NC_075235.1	POU2F1	6mer
740-772---NC_075235.1	CDK18	6mer
740-772---NC_075235.1	CROT	7mer-m8
740-772---NC_075235.1	ERICH2	6mer
740-772---NC_075235.1	LYSET	6mer
740-772---NC_075235.1	AKR1C1	7mer-1a
740-772---NC_075235.1	AKR1C1	8mer-1a
740-772---NC_075235.1	AKR1C1	6mer
740-772---NC_075235.1	SLC25A48	6mer
740-772---NC_075235.1	SLC25A48	6mer
740-772---NC_075235.1	FGF5	6mer
740-772---NC_075235.1	NEDD4L	7mer-1a
740-772---NC_075235.1	RGL3	6mer
740-772---NC_075235.1	NEDD4L	7mer-1a
740-772---NC_075235.1	SLC5A10	6mer
740-772---NC_075235.1	SLC5A10	6mer
740-772---NC_075235.1	SLC25A36	7mer-1a
740-772---NC_075235.1	RBM12B	7mer-m8
740-772---NC_075235.1	ERG	6mer
740-772---NC_075235.1	ERG	6mer
740-772---NC_075235.1	MAP3K13	6mer
740-772---NC_075235.1	ZNF655	7mer-1a
740-772---NC_075235.1	ZNF655	7mer-1a
740-772---NC_075235.1	ZNF655	6mer
740-772---NC_075235.1	ZNF655	6mer
740-772---NC_075235.1	CCDC88A	7mer-m8
740-772---NC_075235.1	TRAK1	6mer
740-772---NC_075235.1	SEMA4D	6mer
740-772---NC_075235.1	SEMA4D	7mer-1a
740-772---NC_075235.1	BAIAP2	7mer-1a
740-772---NC_075235.1	EHHADH	7mer-m8
740-772---NC_075235.1	CALCR	6mer
740-772---NC_075235.1	ACOXL	7mer-1a
740-772---NC_075235.1	ZNF678	6mer
740-772---NC_075235.1	ZNF678	8mer-1a
740-772---NC_075235.1	LSM5	7mer-1a
740-772---NC_075235.1	KLK7	6mer
740-772---NC_075235.1	CHFR	7mer-1a
740-772---NC_075235.1	GRM5	6mer
740-772---NC_075235.1	SEC14L3	6mer
740-772---NC_075235.1	MCMDC2	6mer
740-772---NC_075235.1	PLPP5	6mer
740-772---NC_075235.1	PLPP5	7mer-1a
740-772---NC_075235.1	SEMA4D	6mer
740-772---NC_075235.1	SEMA4D	7mer-1a
740-772---NC_075235.1	AFAP1	7mer-1a
740-772---NC_075235.1	PFDN4	6mer
740-772---NC_075235.1	MS4A14	6mer
740-772---NC_075235.1	MS4A14	7mer-m8
740-772---NC_075235.1	MS4A14	6mer
740-772---NC_075235.1	MFAP3L	7mer-1a
740-772---NC_075235.1	CFAP44	7mer-m8
740-772---NC_075235.1	IL17RC	7mer-m8
740-772---NC_075235.1	FGFR3	7mer-m8
740-772---NC_075235.1	MAP2K4	7mer-m8
740-772---NC_075235.1	BCL2L11	6mer
740-772---NC_075235.1	BCL2L11	6mer
740-772---NC_075235.1	TNFRSF19	7mer-1a
740-772---NC_075235.1	TNFRSF19	6mer
740-772---NC_075235.1	TNFRSF19	7mer-1a
740-772---NC_075235.1	TNFRSF19	7mer-m8
740-772---NC_075235.1	SEPTIN8	6mer
740-772---NC_075235.1	C9orf72	6mer
740-772---NC_075235.1	PSIP1	6mer
740-772---NC_075235.1	CCDC85C	6mer
740-772---NC_075235.1	CCDC85C	7mer-1a
740-772---NC_075235.1	CCDC85C	6mer
740-772---NC_075235.1	CCDC85C	7mer-1a
740-772---NC_075235.1	CCDC85C	6mer
740-772---NC_075235.1	CCDC85C	6mer
740-772---NC_075235.1	CCDC85C	7mer-1a
740-772---NC_075235.1	SNPH	7mer-1a
740-772---NC_075235.1	LIN9	6mer
740-772---NC_075235.1	FAXC	6mer
740-772---NC_075235.1	FAXC	7mer-m8
740-772---NC_075235.1	FAXC	7mer-m8
740-772---NC_075235.1	FAXC	7mer-1a
740-772---NC_075235.1	FAXC	6mer
740-772---NC_075235.1	MCMDC2	6mer
740-772---NC_075235.1	MCMDC2	6mer
740-772---NC_075235.1	MCMDC2	8mer-1a
740-772---NC_075235.1	COX20	6mer
740-772---NC_075235.1	PGAP2	7mer-1a
740-772---NC_075235.1	MOV10L1	6mer
740-772---NC_075235.1	TSEN15	7mer-m8
740-772---NC_075235.1	TSEN15	7mer-m8
740-772---NC_075235.1	POU2F1	7mer-1a
740-772---NC_075235.1	POU2F1	6mer
740-772---NC_075235.1	POU2F1	6mer
740-772---NC_075235.1	OSGIN2	6mer
740-772---NC_075235.1	ALKAL2	6mer
740-772---NC_075235.1	MTARC1	6mer
740-772---NC_075235.1	MAGEB2	7mer-1a
740-772---NC_075235.1	PFN2	6mer
740-772---NC_075235.1	PXYLP1	7mer-m8
740-772---NC_075235.1	FNDC3B	7mer-1a
740-772---NC_075235.1	FNDC3B	7mer-1a
740-772---NC_075235.1	TSEN15	7mer-m8
740-772---NC_075235.1	TSEN15	7mer-m8
740-772---NC_075235.1	CALML4	7mer-m8
740-772---NC_075235.1	CALML4	6mer
740-772---NC_075235.1	GAREM2	7mer-1a
740-772---NC_075235.1	FRMD5	6mer
740-772---NC_075235.1	FAM83G	7mer-1a
740-772---NC_075235.1	PAX7	6mer
740-772---NC_075235.1	PAX7	6mer
740-772---NC_075235.1	MLLT3	7mer-1a
740-772---NC_075235.1	MLLT3	7mer-1a
740-772---NC_075235.1	BCL2L11	6mer
740-772---NC_075235.1	SCAP	6mer
740-772---NC_075235.1	ELAVL2	6mer
740-772---NC_075235.1	ESRRB	7mer-1a
740-772---NC_075235.1	ZNF561	8mer-1a
740-772---NC_075235.1	AURKA	7mer-1a
740-772---NC_075235.1	FANCB	7mer-1a
740-772---NC_075235.1	FANCB	7mer-m8
740-772---NC_075235.1	PGAP2	7mer-1a
740-772---NC_075235.1	PAX6	6mer
740-772---NC_075235.1	PAX6	7mer-1a
740-772---NC_075235.1	SLC39A10	6mer
740-772---NC_075235.1	SLC39A10	7mer-1a
740-772---NC_075235.1	ITPR2	6mer
740-772---NC_075235.1	ITPR2	7mer-1a
740-772---NC_075235.1	SEM1	6mer
740-772---NC_075235.1	PCYT1B	6mer
740-772---NC_075235.1	PCYT1B	7mer-1a
740-772---NC_075235.1	OSBPL2	7mer-1a
740-772---NC_075235.1	EIF4A2	6mer
740-772---NC_075235.1	FAP	7mer-m8
740-772---NC_075235.1	CTCFL	7mer-1a
740-772---NC_075235.1	PDP1	7mer-1a
740-772---NC_075235.1	MMS19	7mer-1a
740-772---NC_075235.1	ABLIM1	6mer
740-772---NC_075235.1	CTCFL	7mer-1a
740-772---NC_075235.1	FHIP1A	6mer
740-772---NC_075235.1	SGO1	6mer
740-772---NC_075235.1	LSM5	7mer-1a
740-772---NC_075235.1	ABLIM1	6mer
740-772---NC_075235.1	PGGHG	6mer
740-772---NC_075235.1	GTF2A2	7mer-m8
740-772---NC_075235.1	CPEB2	8mer-1a
740-772---NC_075235.1	ECT2	7mer-1a
740-772---NC_075235.1	ECT2	6mer
740-772---NC_075235.1	LSM5	7mer-1a
740-772---NC_075235.1	GCK	7mer-1a
740-772---NC_075235.1	FRMD5	6mer
740-772---NC_075235.1	FRMD5	6mer
740-772---NC_075235.1	SIK3	6mer
740-772---NC_075235.1	EPB41L2	8mer-1a
740-772---NC_075235.1	FYCO1	7mer-1a
740-772---NC_075235.1	FYCO1	7mer-1a
740-772---NC_075235.1	TMEM182	6mer
740-772---NC_075235.1	FRMD5	6mer
740-772---NC_075235.1	SHOX2	6mer
740-772---NC_075235.1	SHOX2	8mer-1a
740-772---NC_075235.1	BTRC	6mer
740-772---NC_075235.1	BTRC	7mer-1a
740-772---NC_075235.1	BTRC	7mer-1a
740-772---NC_075235.1	SEMA4D	6mer
740-772---NC_075235.1	SLC37A2	7mer-1a
740-772---NC_075235.1	SLC37A2	6mer
740-772---NC_075235.1	STEAP3	6mer
740-772---NC_075235.1	WDR64	6mer
740-772---NC_075235.1	WDR64	7mer-m8
740-772---NC_075235.1	TRAK1	6mer
740-772---NC_075235.1	TRAK1	6mer
740-772---NC_075235.1	CNTLN	8mer-1a
740-772---NC_075235.1	KLHDC7B	6mer
740-772---NC_075235.1	KRTCAP3	7mer-1a
740-772---NC_075235.1	LYPD6	7mer-1a
740-772---NC_075235.1	PCDHGB7	6mer
740-772---NC_075235.1	ERG	6mer
740-772---NC_075235.1	ERG	6mer
740-772---NC_075235.1	NTMT2	6mer
740-772---NC_075235.1	SUFU	8mer-1a
740-772---NC_075235.1	DOCK9	8mer-1a
740-772---NC_075235.1	DMC1	6mer
740-772---NC_075235.1	PIGX	6mer
740-772---NC_075235.1	APLN	6mer
740-772---NC_075235.1	APLN	7mer-1a
740-772---NC_075235.1	PLA2G4F	6mer
740-772---NC_075235.1	PLA2G4F	6mer
740-772---NC_075235.1	NT5DC3	6mer
740-772---NC_075235.1	CCDC88A	6mer
740-772---NC_075235.1	CCDC88A	6mer
740-772---NC_075235.1	HIPK3	7mer-1a
740-772---NC_075235.1	SEMA4D	6mer
740-772---NC_075235.1	SEMA4D	7mer-1a
740-772---NC_075235.1	CLEC4E	8mer-1a
740-772---NC_075235.1	SNX10	6mer
740-772---NC_075235.1	SIGLEC1	6mer
740-772---NC_075235.1	SIGLEC1	7mer-m8
740-772---NC_075235.1	CCDC88A	6mer
740-772---NC_075235.1	PCDHGA10	6mer
740-772---NC_075235.1	SULF1	6mer
740-772---NC_075235.1	OARD1	6mer
740-772---NC_075235.1	PGAP2	7mer-1a
740-772---NC_075235.1	MAP3K13	7mer-1a
740-772---NC_075235.1	CD300E	6mer
740-772---NC_075235.1	CD300E	6mer
740-772---NC_075235.1	TMEM182	6mer
740-772---NC_075235.1	SIK3	7mer-m8
740-772---NC_075235.1	SIK3	7mer-1a
740-772---NC_075235.1	SIK3	7mer-1a
740-772---NC_075235.1	FGF12	7mer-1a
740-772---NC_075235.1	FGF12	6mer
740-772---NC_075235.1	FGF12	6mer
740-772---NC_075235.1	CFAP300	7mer-m8
740-772---NC_075235.1	PIGK	7mer-1a
740-772---NC_075235.1	PIGK	7mer-1a
740-772---NC_075235.1	PIGK	6mer
740-772---NC_075235.1	PDCD1LG2	6mer
740-772---NC_075235.1	PDCD1LG2	7mer-1a
740-772---NC_075235.1	GAREM2	7mer-1a
740-772---NC_075235.1	PPM1N	7mer-1a
740-772---NC_075235.1	HERC3	6mer
740-772---NC_075235.1	GRIK2	7mer-1a
740-772---NC_075235.1	NDUFAF6	6mer
740-772---NC_075235.1	POTEI	6mer
740-772---NC_075235.1	POTEI	6mer
740-772---NC_075235.1	PLCB1	6mer
740-772---NC_075235.1	PLCB1	6mer
740-772---NC_075235.1	ADCY7	7mer-m8
740-772---NC_075235.1	PWWP4	6mer
740-772---NC_075235.1	PWWP4	6mer
740-772---NC_075235.1	MFSD6	6mer
740-772---NC_075235.1	CTCFL	7mer-1a
740-772---NC_075235.1	POR	7mer-1a
740-772---NC_075235.1	ALS2CL	6mer
740-772---NC_075235.1	ZHX3	7mer-1a
740-772---NC_075235.1	SLC39A10	6mer
740-772---NC_075235.1	PFN2	7mer-1a
740-772---NC_075235.1	THRB	7mer-1a
740-772---NC_075235.1	THRB	7mer-1a
740-772---NC_075235.1	THRB	6mer
740-772---NC_075235.1	FRMD5	6mer
740-772---NC_075235.1	CPEB2	8mer-1a
740-772---NC_075235.1	GTPBP8	7mer-1a
740-772---NC_075235.1	GTPBP8	6mer
740-772---NC_075235.1	GTPBP8	8mer-1a
740-772---NC_075235.1	C9orf72	7mer-1a
740-772---NC_075235.1	C9orf72	6mer
740-772---NC_075235.1	WT1	7mer-m8
740-772---NC_075235.1	WT1	6mer
740-772---NC_075235.1	MYZAP	7mer-1a
740-772---NC_075235.1	E2F7	6mer
740-772---NC_075235.1	E2F7	7mer-m8
740-772---NC_075235.1	KNTC1	7mer-1a
740-772---NC_075235.1	METTL5	8mer-1a
740-772---NC_075235.1	SCML1	7mer-1a
740-772---NC_075235.1	ZNF655	6mer
740-772---NC_075235.1	ZNF655	6mer
740-772---NC_075235.1	ZNF655	7mer-1a
740-772---NC_075235.1	CCDC9B	7mer-1a
740-772---NC_075235.1	TEF	6mer
740-772---NC_075235.1	WT1	7mer-m8
740-772---NC_075235.1	WT1	6mer
740-772---NC_075235.1	C1orf226	7mer-m8
740-772---NC_075235.1	ALKAL2	6mer
740-772---NC_075235.1	PLEKHA3	7mer-1a
740-772---NC_075235.1	NFATC2	7mer-m8
740-772---NC_075235.1	NFATC2	6mer
740-772---NC_075235.1	WBP1L	6mer
740-772---NC_075235.1	WBP1L	7mer-1a
740-772---NC_075235.1	KIF3C	7mer-1a
740-772---NC_075235.1	KIF3C	7mer-m8
740-772---NC_075235.1	KIF3C	6mer
740-772---NC_075235.1	KIF3C	6mer
740-772---NC_075235.1	HIBADH	6mer
740-772---NC_075235.1	FARP2	6mer
740-772---NC_075235.1	KLHL23	7mer-1a
740-772---NC_075235.1	QARS1	7mer-1a
740-772---NC_075235.1	QARS1	7mer-m8
740-772---NC_075235.1	ATP6V1C1	6mer
740-772---NC_075235.1	ATP6V1C1	6mer
740-772---NC_075235.1	LSM5	8mer-1a
740-772---NC_075235.1	LSM5	7mer-1a
740-772---NC_075235.1	IL17RC	7mer-m8
740-772---NC_075235.1	ROBO1	7mer-m8
740-772---NC_075235.1	PGAP2	7mer-1a
740-772---NC_075235.1	LSM5	7mer-1a
740-772---NC_075235.1	HOXD12	6mer
740-772---NC_075235.1	TMEM182	6mer
740-772---NC_075235.1	SNRPE	7mer-m8
740-772---NC_075235.1	PSIP1	6mer
740-772---NC_075235.1	SGO1	6mer
740-772---NC_075235.1	MFSD6	7mer-m8
740-772---NC_075235.1	MFSD6	6mer
740-772---NC_075235.1	RAD54L	7mer-1a
740-772---NC_075235.1	ZSCAN30	6mer
740-772---NC_075235.1	LRP4	6mer
740-772---NC_075235.1	LRP4	7mer-1a
740-772---NC_075235.1	BCL2L11	6mer
740-772---NC_075235.1	MPZL3	7mer-1a
740-772---NC_075235.1	CAGE1	6mer
740-772---NC_075235.1	PSIP1	6mer
740-772---NC_075235.1	PIGX	6mer
740-772---NC_075235.1	ATP8A2	6mer
740-772---NC_075235.1	ATP8A2	6mer
740-772---NC_075235.1	MPRIP	6mer
740-772---NC_075235.1	MPRIP	6mer
740-772---NC_075235.1	SAMD12	8mer-1a
740-772---NC_075235.1	ZNF814	6mer
740-772---NC_075235.1	TMEM150C	6mer
740-772---NC_075235.1	TMEM150C	6mer
740-772---NC_075235.1	DOCK9	8mer-1a
740-772---NC_075235.1	PITPNM3	6mer
740-772---NC_075235.1	PITPNM3	6mer
740-772---NC_075235.1	GAS7	6mer
740-772---NC_075235.1	GAS7	6mer
740-772---NC_075235.1	GAS7	6mer
740-772---NC_075235.1	GAS7	7mer-1a
740-772---NC_075235.1	FRMD4B	8mer-1a
740-772---NC_075235.1	SPTLC3	6mer
740-772---NC_075235.1	SCML1	7mer-1a
740-772---NC_075235.1	PCDH11X	7mer-1a
740-772---NC_075235.1	PCDH11X	6mer
740-772---NC_075235.1	EIF4A2	6mer
740-772---NC_075235.1	PCYOX1	8mer-1a
740-772---NC_075235.1	SAMD12	7mer-1a
740-772---NC_075235.1	SAMD12	6mer
740-772---NC_075235.1	GCA	7mer-m8
740-772---NC_075235.1	ALKAL2	6mer
740-772---NC_075235.1	FAM124B	6mer
740-772---NC_075235.1	B4GALNT2	7mer-m8
740-772---NC_075235.1	APOBEC3B	7mer-m8
740-772---NC_075235.1	RGL3	6mer
740-772---NC_075235.1	PANX2	7mer-1a
740-772---NC_075235.1	CFAP44	7mer-m8
740-772---NC_075235.1	CFAP44	7mer-1a
740-772---NC_075235.1	CFAP44	7mer-m8
740-772---NC_075235.1	ZNF561	6mer
740-772---NC_075235.1	SLC17A3	8mer-1a
740-772---NC_075235.1	DOCK9	8mer-1a
740-772---NC_075235.1	ABCA13	7mer-1a
740-772---NC_075235.1	EPHA6	7mer-m8
740-772---NC_075235.1	EPHA6	6mer
740-772---NC_075235.1	TLE3	6mer
740-772---NC_075235.1	RELCH	6mer
740-772---NC_075235.1	CEP19	7mer-1a
740-772---NC_075235.1	CEP19	6mer
740-772---NC_075235.1	CEP19	6mer
740-772---NC_075235.1	WIPF3	7mer-1a
740-772---NC_075235.1	PAX6	7mer-1a
740-772---NC_075235.1	NIPSNAP2	7mer-1a
740-772---NC_075235.1	YBX1	7mer-1a
740-772---NC_075235.1	ZFX	6mer
740-772---NC_075235.1	EPGN	6mer
740-772---NC_075235.1	CD300E	6mer
740-772---NC_075235.1	CD300E	6mer
740-772---NC_075235.1	ZNF250	6mer
740-772---NC_075235.1	CTCFL	6mer
740-772---NC_075235.1	PCGF3	6mer
740-772---NC_075235.1	SENP2	7mer-1a
740-772---NC_075235.1	SENP2	7mer-1a
740-772---NC_075235.1	AURKA	7mer-1a
740-772---NC_075235.1	CKAP2L	7mer-m8
740-772---NC_075235.1	CKAP2L	7mer-1a
740-772---NC_075235.1	ZNF774	6mer
740-772---NC_075235.1	ZNF774	7mer-1a
740-772---NC_075235.1	SNX10	6mer
740-772---NC_075235.1	MAP3K13	7mer-1a
740-772---NC_075235.1	WDR64	8mer-1a
740-772---NC_075235.1	WDR64	7mer-1a
740-772---NC_075235.1	TPRG1	8mer-1a
740-772---NC_075235.1	POT1	7mer-m8
740-772---NC_075235.1	MXD3	7mer-1a
740-772---NC_075235.1	WT1	6mer
740-772---NC_075235.1	HELB	8mer-1a
740-772---NC_075235.1	HELB	8mer-1a
740-772---NC_075235.1	KIF3C	7mer-1a
740-772---NC_075235.1	KIF3C	7mer-m8
740-772---NC_075235.1	KIF3C	6mer
740-772---NC_075235.1	KIF3C	6mer
740-772---NC_075235.1	CCDC14	6mer
740-772---NC_075235.1	CCDC14	8mer-1a
740-772---NC_075235.1	SNX10	6mer
740-772---NC_075235.1	CCDC14	6mer
740-772---NC_075235.1	CCDC14	6mer
740-772---NC_075235.1	CCDC14	7mer-1a
740-772---NC_075235.1	CCDC14	6mer
740-772---NC_075235.1	CCDC14	8mer-1a
740-772---NC_075235.1	U2SURP	7mer-1a
740-772---NC_075235.1	U2SURP	7mer-1a
740-772---NC_075235.1	SEPTIN8	6mer
740-772---NC_075235.1	LSM5	7mer-1a
740-772---NC_075235.1	MYZAP	6mer
740-772---NC_075235.1	LSM5	7mer-1a
740-772---NC_075235.1	STEAP1	6mer
740-772---NC_075235.1	PTX4	6mer
740-772---NC_075235.1	STK3	7mer-m8
740-772---NC_075235.1	DSCAM	6mer
740-772---NC_075235.1	PAX6	7mer-1a
740-772---NC_075235.1	CTCFL	7mer-1a
740-772---NC_075235.1	CTCFL	6mer
740-772---NC_075235.1	TOP2A	7mer-m8
740-772---NC_075235.1	GAD1	7mer-m8
740-772---NC_075235.1	GAD1	6mer
740-772---NC_075235.1	HLTF	6mer
740-772---NC_075235.1	FAM124B	6mer
740-772---NC_075235.1	IL17RC	7mer-m8
740-772---NC_075235.1	SPAG17	7mer-1a
740-772---NC_075235.1	STK3	6mer
740-772---NC_075235.1	OARD1	6mer
740-772---NC_075235.1	PAX6	7mer-1a
740-772---NC_075235.1	FCGR3A	7mer-m8
740-772---NC_075235.1	SPTLC3	6mer
740-772---NC_075235.1	PCGF3	6mer
740-772---NC_075235.1	MAP2K3	6mer
740-772---NC_075235.1	ARL5A	6mer
740-772---NC_075235.1	CBLB	6mer
740-772---NC_075235.1	GTPBP8	7mer-1a
740-772---NC_075235.1	GTPBP8	6mer
740-772---NC_075235.1	GTPBP8	8mer-1a
740-772---NC_075235.1	MFSD6	7mer-m8
740-772---NC_075235.1	MFSD6	6mer
740-772---NC_075235.1	NEDD1	6mer
740-772---NC_075235.1	NT5DC3	6mer
740-772---NC_075235.1	NT5DC3	6mer
740-772---NC_075235.1	PIN4	6mer
740-772---NC_075235.1	PIN4	8mer-1a
740-772---NC_075235.1	PIN4	6mer
740-772---NC_075235.1	SNX10	6mer
740-772---NC_075235.1	EAF1	6mer
740-772---NC_075235.1	EAF1	6mer
740-772---NC_075235.1	CABYR	6mer
740-772---NC_075235.1	BCL2L11	6mer
740-772---NC_075235.1	NEDD1	6mer
740-772---NC_075235.1	EXOC6B	6mer
740-772---NC_075235.1	PCDHGA11	6mer
740-772---NC_075235.1	PGGHG	6mer
740-772---NC_075235.1	LGALSL	6mer
740-772---NC_075235.1	SRI	7mer-1a
740-772---NC_075235.1	EIF2AK2	8mer-1a
740-772---NC_075235.1	EIF2AK2	8mer-1a
740-772---NC_075235.1	KCNJ16	7mer-m8
740-772---NC_075235.1	BTRC	6mer
740-772---NC_075235.1	BTRC	7mer-1a
740-772---NC_075235.1	BTRC	7mer-1a
740-772---NC_075235.1	CCDC50	7mer-m8
740-772---NC_075235.1	CCDC50	7mer-m8
740-772---NC_075235.1	WNT2	6mer
740-772---NC_075235.1	PKIA	7mer-m8
740-772---NC_075235.1	LASP1	7mer-1a
740-772---NC_075235.1	ABCA13	6mer
740-772---NC_075235.1	ABCA13	6mer
740-772---NC_075235.1	CNTNAP5	7mer-1a
740-772---NC_075235.1	SATB2	7mer-1a
740-772---NC_075235.1	NIPSNAP2	7mer-1a
740-772---NC_075235.1	C4orf46	6mer
740-772---NC_075235.1	C4orf46	7mer-1a
740-772---NC_075235.1	C4orf46	6mer
740-772---NC_075235.1	ADARB2	6mer
740-772---NC_075235.1	ADARB2	7mer-m8
740-772---NC_075235.1	SNAP91	7mer-1a
740-772---NC_075235.1	CEP57L1	8mer-1a
740-772---NC_075235.1	NDUFAF6	6mer
740-772---NC_075235.1	MLF1	7mer-1a
740-772---NC_075235.1	HARS1	6mer
740-772---NC_075235.1	HARS1	8mer-1a
740-772---NC_075235.1	SERINC5	6mer
740-772---NC_075235.1	PLOD2	6mer
740-772---NC_075235.1	AR	7mer-1a
740-772---NC_075235.1	AR	7mer-1a
740-772---NC_075235.1	RAD51B	6mer
740-772---NC_075235.1	DUSP13A	6mer
740-772---NC_075235.1	TSEN15	7mer-m8
740-772---NC_075235.1	CEP57L1	6mer
740-772---NC_075235.1	CEP57L1	7mer-m8
740-772---NC_075235.1	CEP57L1	8mer-1a
740-772---NC_075235.1	CENPK	6mer
740-772---NC_075235.1	RAD51B	6mer
740-772---NC_075235.1	BBOX1	6mer
740-772---NC_075235.1	FAM135A	7mer-1a
740-772---NC_075235.1	LRRCC1	6mer
740-772---NC_075235.1	LRRCC1	7mer-1a
740-772---NC_075235.1	LRRCC1	8mer-1a
740-772---NC_075235.1	LRRCC1	8mer-1a
740-772---NC_075235.1	MACIR	6mer
740-772---NC_075235.1	STK3	6mer
740-772---NC_075235.1	PFN2	6mer
740-772---NC_075235.1	CLVS1	7mer-1a
740-772---NC_075235.1	NTRK1	6mer
740-772---NC_075235.1	PCDH17	7mer-1a
740-772---NC_075235.1	TCP11	6mer
740-772---NC_075235.1	PDCD10	6mer
740-772---NC_075235.1	SLC46A2	6mer
740-772---NC_075235.1	ACSL4	7mer-1a
740-772---NC_075235.1	NUP62CL	7mer-1a
740-772---NC_075235.1	OARD1	6mer
740-772---NC_075235.1	OARD1	6mer
740-772---NC_075235.1	SLC25A36	6mer
740-772---NC_075235.1	B4GALT4	6mer
740-772---NC_075235.1	TCP11	6mer
740-772---NC_075235.1	PGAP2	7mer-1a
740-772---NC_075235.1	CCDC14	8mer-1a
740-772---NC_075235.1	SNX4	6mer
740-772---NC_075235.1	SLC38A6	8mer-1a
740-772---NC_075235.1	ODAM	6mer
740-772---NC_075235.1	ODAM	6mer
740-772---NC_075235.1	POU6F2	6mer
740-772---NC_075235.1	POU6F2	7mer-1a
740-772---NC_075235.1	GPR156	7mer-m8
740-772---NC_075235.1	SMC4	7mer-1a
740-772---NC_075235.1	SMC4	6mer
740-772---NC_075235.1	SMC4	7mer-1a
740-772---NC_075235.1	PHC3	6mer
740-772---NC_075235.1	CORO6	6mer
740-772---NC_075235.1	VCAN	8mer-1a
740-772---NC_075235.1	CFAP44	7mer-m8
740-772---NC_075235.1	CFAP44	7mer-m8
740-772---NC_075235.1	KIF20A	7mer-1a
740-772---NC_075235.1	PFN2	7mer-1a
740-772---NC_075235.1	LRRCC1	8mer-1a
740-772---NC_075235.1	RSRC1	7mer-1a
740-772---NC_075235.1	TMEM150C	6mer
740-772---NC_075235.1	TMEM150C	6mer
740-772---NC_075235.1	TBC1D8B	6mer
740-772---NC_075235.1	IDE	7mer-1a
740-772---NC_075235.1	IDE	6mer
740-772---NC_075235.1	IDE	6mer
740-772---NC_075235.1	CCDC14	8mer-1a
740-772---NC_075235.1	SHOX2	6mer
740-772---NC_075235.1	SHOX2	8mer-1a
740-772---NC_075235.1	MS4A6A	7mer-1a
740-772---NC_075235.1	HLTF	6mer
740-772---NC_075235.1	TRIM29	7mer-1a
740-772---NC_075235.1	CEP57L1	7mer-m8
740-772---NC_075235.1	CFAP44	7mer-m8
740-772---NC_075235.1	CFAP44	7mer-1a
740-772---NC_075235.1	CFAP44	7mer-m8
740-772---NC_075235.1	GJB7	6mer
740-772---NC_075235.1	RAI14	7mer-1a
740-772---NC_075235.1	CXCL11	7mer-1a
740-772---NC_075235.1	PFDN6	6mer
740-772---NC_075235.1	PGAP2	7mer-1a
740-772---NC_075235.1	SDHA	6mer
740-772---NC_075235.1	KCNV1	6mer
740-772---NC_075235.1	KCNV1	8mer-1a
740-772---NC_075235.1	KCNV1	7mer-m8
740-772---NC_075235.1	CFAP44	7mer-1a
740-772---NC_075235.1	MNX1	6mer
740-772---NC_075235.1	PGAP2	7mer-1a
740-772---NC_075235.1	EPS8L2	6mer
740-772---NC_075235.1	FXR1	7mer-m8
740-772---NC_075235.1	ESCO2	8mer-1a
740-772---NC_075235.1	GRIA1	7mer-1a
740-772---NC_075235.1	GRIA1	7mer-m8
740-772---NC_075235.1	RMND5B	6mer
740-772---NC_075235.1	PARM1	6mer
740-772---NC_075235.1	PARM1	8mer-1a
740-772---NC_075235.1	GORAB	6mer
740-772---NC_075235.1	GORAB	7mer-1a
740-772---NC_075235.1	GORAB	7mer-1a
740-772---NC_075235.1	CEP57L1	8mer-1a
740-772---NC_075235.1	EPB41L2	8mer-1a
740-772---NC_075235.1	NIPAL1	7mer-1a
740-772---NC_075235.1	PCGF3	6mer
740-772---NC_075235.1	OARD1	6mer
740-772---NC_075235.1	PLCB1	6mer
740-772---NC_075235.1	PLCB1	7mer-1a
740-772---NC_075235.1	SLC33A1	6mer
740-772---NC_075235.1	SLC38A6	8mer-1a
740-772---NC_075235.1	C5orf22	7mer-m8
740-772---NC_075235.1	C5orf22	7mer-1a
740-772---NC_075235.1	C5orf22	7mer-m8
740-772---NC_075235.1	BNIPL	6mer
740-772---NC_075235.1	MS4A14	6mer
740-772---NC_075235.1	MS4A14	7mer-m8
740-772---NC_075235.1	MS4A14	6mer
740-772---NC_075235.1	PIN4	6mer
740-772---NC_075235.1	RNF182	6mer
740-772---NC_075235.1	NDUFAF6	6mer
740-772---NC_075235.1	PGAP2	7mer-1a
740-772---NC_075235.1	PGAP2	7mer-1a
740-772---NC_075235.1	CWC27	6mer
740-772---NC_075235.1	CCDC69	8mer-1a
740-772---NC_075235.1	KLHL5	7mer-1a
740-772---NC_075235.1	KLHL5	7mer-1a
740-772---NC_075235.1	GTPBP8	7mer-1a
740-772---NC_075235.1	GTPBP8	6mer
740-772---NC_075235.1	MPP7	7mer-1a
740-772---NC_075235.1	PFN2	7mer-1a
740-772---NC_075235.1	HMGCR	7mer-1a
740-772---NC_075235.1	POTEE	6mer
740-772---NC_075235.1	KNL1	7mer-1a
740-772---NC_075235.1	OARD1	6mer
740-772---NC_075235.1	CLVS1	7mer-1a
740-772---NC_075235.1	NXPE3	6mer
740-772---NC_075235.1	MCMDC2	8mer-1a
740-772---NC_075235.1	CCDC14	6mer
740-772---NC_075235.1	CCDC14	8mer-1a
740-772---NC_075235.1	CIBAR1	6mer
740-772---NC_075235.1	SLC35A5	6mer
740-772---NC_075235.1	HK1	7mer-m8
740-772---NC_075235.1	HK1	6mer
740-772---NC_075235.1	HK1	6mer
740-772---NC_075235.1	HK1	7mer-1a
740-772---NC_075235.1	LRRCC1	8mer-1a
740-772---NC_075235.1	LRRCC1	6mer
740-772---NC_075235.1	LRRCC1	7mer-1a
740-772---NC_075235.1	LRRCC1	8mer-1a
740-772---NC_075235.1	LRRCC1	8mer-1a
740-772---NC_075235.1	CACNA1F	6mer
740-772---NC_075235.1	OARD1	6mer
740-772---NC_075235.1	PLOD2	6mer
740-772---NC_075235.1	PDIA5	7mer-1a
740-772---NC_075235.1	ROBO1	7mer-m8
740-772---NC_075235.1	MACIR	7mer-1a
740-772---NC_075235.1	MACIR	6mer
740-772---NC_075235.1	TERF1	7mer-m8
740-772---NC_075235.1	PGAP2	7mer-1a
740-772---NC_075235.1	RABGEF1	7mer-1a
740-772---NC_075235.1	RABGEF1	6mer
740-772---NC_075235.1	MS4A14	6mer
740-772---NC_075235.1	MS4A14	7mer-m8
740-772---NC_075235.1	MS4A14	6mer
740-772---NC_075235.1	AMFR	6mer
740-772---NC_075235.1	DUSP13A	6mer
740-772---NC_075235.1	CLIC4	8mer-1a
740-772---NC_075235.1	AR	7mer-1a
740-772---NC_075235.1	AR	7mer-1a
740-772---NC_075235.1	TGFBI	6mer
740-772---NC_075235.1	GCOM1	6mer
740-772---NC_075235.1	PHC3	7mer-m8
740-772---NC_075235.1	PHC3	8mer-1a
740-772---NC_075235.1	ARHGAP32	6mer
740-772---NC_075235.1	OARD1	6mer
740-772---NC_075235.1	TGFBI	6mer
740-772---NC_075235.1	ANKUB1	7mer-1a
740-772---NC_075235.1	NXPE3	6mer
740-772---NC_075235.1	NXPE3	7mer-1a
740-772---NC_075235.1	SLC25A36	6mer
740-772---NC_075235.1	EPGN	7mer-1a
740-772---NC_075235.1	ESRRB	7mer-1a
740-772---NC_075235.1	PGAP2	7mer-1a
740-772---NC_075235.1	MAP2K3	6mer
740-772---NC_075235.1	CYP1B1	6mer
740-772---NC_075235.1	OXCT1	6mer
740-772---NC_075235.1	EPHA6	7mer-1a
740-772---NC_075235.1	EPHA6	8mer-1a
740-772---NC_075235.1	PIGP	7mer-1a
740-772---NC_075235.1	PIGP	6mer
740-772---NC_075235.1	MPZL3	7mer-1a
740-772---NC_075235.1	RSRC1	7mer-1a
740-772---NC_075235.1	CENPK	6mer
740-772---NC_075235.1	TCP11	6mer
740-772---NC_075235.1	PLOD2	6mer
740-772---NC_075235.1	PLOD2	6mer
740-772---NC_075235.1	GAD1	6mer
740-772---NC_075235.1	TBC1D31	6mer
740-772---NC_075235.1	TBC1D31	7mer-1a
740-772---NC_075235.1	PGAP2	7mer-1a
740-772---NC_075235.1	SEC62	7mer-m8
740-772---NC_075235.1	NUF2	7mer-1a
740-772---NC_075235.1	NUF2	7mer-m8
740-772---NC_075235.1	ADAMTS12	8mer-1a
740-772---NC_075235.1	ADAMTS12	7mer-m8
740-772---NC_075235.1	ACSL4	7mer-1a
740-772---NC_075235.1	ACSL4	6mer
740-772---NC_075235.1	FXR1	7mer-1a
740-772---NC_075235.1	TM2D1	7mer-m8
740-772---NC_075235.1	RAI14	6mer
740-772---NC_075235.1	RAI14	6mer
740-772---NC_075235.1	OXCT1	6mer
740-772---NC_075235.1	QARS1	7mer-m8
740-772---NC_075235.1	RAD51B	7mer-1a
740-772---NC_075235.1	C5orf22	7mer-1a
740-772---NC_075235.1	CALML4	7mer-m8
740-772---NC_075235.1	CALML4	6mer
740-772---NC_075235.1	CALML4	8mer-1a
740-772---NC_075235.1	CALML4	7mer-1a
740-772---NC_075235.1	FGFR3	7mer-m8
740-772---NC_075235.1	CD44	7mer-1a
740-772---NC_075235.1	B4GALT4	6mer
740-772---NC_075235.1	TBC1D31	6mer
740-772---NC_075235.1	TBC1D31	7mer-1a
740-772---NC_075235.1	TBC1D31	7mer-m8
740-772---NC_075235.1	TBC1D31	7mer-m8
740-772---NC_075235.1	TBC1D31	7mer-1a
740-772---NC_075235.1	TBC1D31	6mer
740-772---NC_075235.1	SNAP91	7mer-1a
740-772---NC_075235.1	C4orf46	6mer
740-772---NC_075235.1	C4orf46	7mer-1a
740-772---NC_075235.1	C4orf46	6mer
740-772---NC_075235.1	UNC13A	6mer
740-772---NC_075235.1	UNC13A	7mer-1a
740-772---NC_075235.1	CDK18	6mer
740-772---NC_075235.1	ZBTB41	8mer-1a
740-772---NC_075235.1	ZBTB41	8mer-1a
740-772---NC_075235.1	NCEH1	6mer
740-772---NC_075235.1	RAD54L	7mer-m8
740-772---NC_075235.1	CLTB	6mer
740-772---NC_075235.1	DDX60L	8mer-1a
740-772---NC_075235.1	DDX60L	6mer
740-772---NC_075235.1	FBXO43	6mer
740-772---NC_075235.1	PGAP2	7mer-1a
740-772---NC_075235.1	B4GALT4	6mer
740-772---NC_075235.1	NDUFAF6	6mer
740-772---NC_075235.1	TACC2	7mer-1a
740-772---NC_075235.1	PPM1L	6mer
740-772---NC_075235.1	SLC25A36	6mer
740-772---NC_075235.1	KLHL5	7mer-1a
740-772---NC_075235.1	PFN2	7mer-1a
740-772---NC_075235.1	U2SURP	7mer-1a
740-772---NC_075235.1	U2SURP	7mer-1a
740-772---NC_075235.1	SERINC5	6mer
740-772---NC_075235.1	COX6C	7mer-m8
740-772---NC_075235.1	LRRCC1	7mer-1a
740-772---NC_075235.1	LRRCC1	8mer-1a
740-772---NC_075235.1	LRRCC1	8mer-1a
740-772---NC_075235.1	LRRCC1	8mer-1a
740-772---NC_075235.1	LRRCC1	6mer
740-772---NC_075235.1	PGAP2	7mer-1a
740-772---NC_075235.1	OXCT1	6mer
740-772---NC_075235.1	PGAP2	7mer-1a
740-772---NC_075235.1	PGAP2	7mer-1a
740-772---NC_075235.1	CCL28	7mer-m8
740-772---NC_075235.1	MTCL1	6mer
740-772---NC_075235.1	TRIML2	6mer
740-772---NC_075235.1	TCP11	6mer
740-772---NC_075235.1	NDUFAF6	6mer
740-772---NC_075235.1	ONECUT2	8mer-1a
740-772---NC_075235.1	ONECUT2	7mer-m8
740-772---NC_075235.1	ONECUT2	7mer-m8
740-772---NC_075235.1	ONECUT2	6mer
740-772---NC_075235.1	ONECUT2	6mer
740-772---NC_075235.1	SH3RF2	7mer-1a
740-772---NC_075235.1	SH3RF2	6mer
740-772---NC_075235.1	RBM5	6mer
740-772---NC_075235.1	SLC26A8	7mer-1a
740-772---NC_075235.1	SLC26A8	6mer
740-772---NC_075235.1	PGAP2	7mer-1a
740-772---NC_075235.1	PGAP2	7mer-1a
740-772---NC_075235.1	RAD54L	7mer-m8
740-772---NC_075235.1	SMYD3	7mer-1a
740-772---NC_075235.1	TCP11	6mer
740-772---NC_075235.1	GRIA1	7mer-1a
740-772---NC_075235.1	MEIOC	6mer
740-772---NC_075235.1	CIP2A	7mer-m8
740-772---NC_075235.1	CIP2A	8mer-1a
740-772---NC_075235.1	CIP2A	7mer-1a
740-772---NC_075235.1	DNAH2	6mer
740-772---NC_075235.1	DNAH2	7mer-1a
740-772---NC_075235.1	DNAH2	7mer-m8
740-772---NC_075235.1	GAS7	6mer
740-772---NC_075235.1	ADCY7	6mer
740-772---NC_075235.1	ZNF114	8mer-1a
740-772---NC_075235.1	OSCAR	7mer-m8
740-772---NC_075235.1	AR	6mer
740-772---NC_075235.1	AR	6mer
740-772---NC_075235.1	CD22	7mer-1a
740-772---NC_075235.1	CD22	7mer-1a
740-772---NC_075235.1	CD22	6mer
740-772---NC_075235.1	ITGA10	7mer-1a
740-772---NC_075235.1	ITGA10	6mer
740-772---NC_075235.1	ITGA10	7mer-1a
740-772---NC_075235.1	ASIC1	6mer
740-772---NC_075235.1	GABARAPL1	6mer
740-772---NC_075235.1	GABARAPL1	6mer
740-772---NC_075235.1	LRRC9	7mer-1a
740-772---NC_075235.1	LIN52	7mer-1a
740-772---NC_075235.1	LIN52	6mer
740-772---NC_075235.1	LIN52	6mer
740-772---NC_075235.1	TCF7L2	6mer
740-772---NC_075235.1	WT1	7mer-m8
740-772---NC_075235.1	WT1	6mer
740-772---NC_075235.1	PLD2	7mer-m8
740-772---NC_075235.1	MAPDA	6mer
740-772---NC_075235.1	GRM4	7mer-1a
740-772---NC_075235.1	B4GALNT1	6mer
740-772---NC_075235.1	DUOXA1	7mer-1a
740-772---NC_075235.1	TDO2	6mer
740-772---NC_075235.1	MAP2K4	6mer
740-772---NC_075235.1	ST3GAL3	6mer
740-772---NC_075235.1	ZBTB8B	6mer
740-772---NC_075235.1	ZBTB8B	6mer
740-772---NC_075235.1	ZBTB8B	7mer-1a
740-772---NC_075235.1	IL4I1	7mer-1a
740-772---NC_075235.1	MYO3A	6mer
740-772---NC_075235.1	GAS2L3	8mer-1a
740-772---NC_075235.1	TLE3	6mer
740-772---NC_075235.1	DTWD1	6mer
740-772---NC_075235.1	DTWD1	7mer-1a
740-772---NC_075235.1	SLC16A7	7mer-1a
740-772---NC_075235.1	SLC16A7	6mer
740-772---NC_075235.1	SLC16A7	6mer
740-772---NC_075235.1	DEPDC4	8mer-1a
740-772---NC_075235.1	BLM	7mer-m8
740-772---NC_075235.1	BLM	6mer
740-772---NC_075235.1	BLM	6mer
740-772---NC_075235.1	SIGLEC7	7mer-1a
740-772---NC_075235.1	ADCY7	6mer
740-772---NC_075235.1	PRSS21	7mer-1a
740-772---NC_075235.1	BAIAP2	7mer-m8
740-772---NC_075235.1	BAIAP2	6mer
740-772---NC_075235.1	APLNR	6mer
740-772---NC_075235.1	SLC16A7	7mer-1a
740-772---NC_075235.1	CERS2	7mer-1a
740-772---NC_075235.1	GRM4	7mer-1a
740-772---NC_075235.1	GRM4	6mer
740-772---NC_075235.1	MAGOHB	7mer-m8
740-772---NC_075235.1	FBXO39	7mer-m8
740-772---NC_075235.1	MPHOSPH9	6mer
740-772---NC_075235.1	ABLIM1	6mer
740-772---NC_075235.1	SLC16A7	7mer-1a
740-772---NC_075235.1	BBOX1	6mer
740-772---NC_075235.1	SLC44A2	6mer
740-772---NC_075235.1	SLC44A2	7mer-1a
740-772---NC_075235.1	GATD1	7mer-1a
740-772---NC_075235.1	NFATC2	6mer
740-772---NC_075235.1	GRM4	7mer-1a
740-772---NC_075235.1	GABARAPL1	6mer
740-772---NC_075235.1	GABARAPL1	6mer
740-772---NC_075235.1	DAO	7mer-1a
740-772---NC_075235.1	NCEH1	6mer
740-772---NC_075235.1	RABGEF1	7mer-1a
740-772---NC_075235.1	VPS13D	6mer
740-772---NC_075235.1	VPS13D	6mer
740-772---NC_075235.1	PLBD1	7mer-m8
740-772---NC_075235.1	LRRC7	6mer
740-772---NC_075235.1	FKBP11	6mer
740-772---NC_075235.1	ITPR2	6mer
740-772---NC_075235.1	TSEN15	7mer-m8
740-772---NC_075235.1	TSEN15	7mer-m8
740-772---NC_075235.1	VPS35L	7mer-1a
740-772---NC_075235.1	MAGOHB	7mer-m8
740-772---NC_075235.1	ZNF814	6mer
740-772---NC_075235.1	ZHX3	7mer-1a
740-772---NC_075235.1	AR	7mer-1a
740-772---NC_075235.1	AR	7mer-1a
740-772---NC_075235.1	ECT2	7mer-1a
740-772---NC_075235.1	ECT2	6mer
740-772---NC_075235.1	ERBB2	7mer-1a
740-772---NC_075235.1	CACYBP	7mer-1a
740-772---NC_075235.1	SLCO1A2	6mer
740-772---NC_075235.1	SLCO1A2	6mer
740-772---NC_075235.1	CLIP1	7mer-1a
740-772---NC_075235.1	TCF3	7mer-m8
740-772---NC_075235.1	MAGOHB	7mer-m8
740-772---NC_075235.1	TCF3	7mer-m8
740-772---NC_075235.1	PGAP2	7mer-1a
740-772---NC_075235.1	CENPT	6mer
740-772---NC_075235.1	MPHOSPH9	6mer
740-772---NC_075235.1	TCF3	7mer-m8
740-772---NC_075235.1	ZNF814	8mer-1a
740-772---NC_075235.1	DTWD1	7mer-1a
740-772---NC_075235.1	CWC27	7mer-1a
740-772---NC_075235.1	TLE3	6mer
740-772---NC_075235.1	SPC24	6mer
740-772---NC_075235.1	EPS15L1	6mer
740-772---NC_075235.1	XKR7	7mer-1a
740-772---NC_075235.1	RBMS2	6mer
740-772---NC_075235.1	MAP2K4	6mer
740-772---NC_075235.1	TCF3	7mer-m8
740-772---NC_075235.1	EIF3F	7mer-1a
740-772---NC_075235.1	EIF3F	6mer
740-772---NC_075235.1	EIF3F	6mer
740-772---NC_075235.1	LASP1	7mer-1a
740-772---NC_075235.1	KIF23	6mer
740-772---NC_075235.1	GRIN2B	6mer
740-772---NC_075235.1	GRIN2B	6mer
740-772---NC_075235.1	GRIN2B	7mer-1a
740-772---NC_075235.1	GRIN2B	6mer
740-772---NC_075235.1	GRIN2B	7mer-m8
740-772---NC_075235.1	GRIN2B	6mer
740-772---NC_075235.1	SPC24	6mer
740-772---NC_075235.1	FOS	6mer
740-772---NC_075235.1	SLC44A2	6mer
740-772---NC_075235.1	SLC44A2	7mer-1a
740-772---NC_075235.1	ZNF584	7mer-1a
740-772---NC_075235.1	HDGFL3	6mer
740-772---NC_075235.1	HDGFL3	7mer-m8
740-772---NC_075235.1	CNTD1	6mer
740-772---NC_075235.1	SERPINA9	8mer-1a
740-772---NC_075235.1	CD22	7mer-1a
740-772---NC_075235.1	PGAP2	7mer-1a
740-772---NC_075235.1	PGAP2	7mer-1a
740-772---NC_075235.1	GLCE	7mer-1a
740-772---NC_075235.1	PLD5	7mer-1a
740-772---NC_075235.1	TLE3	6mer
740-772---NC_075235.1	TLE3	7mer-1a
740-772---NC_075235.1	TLE3	7mer-1a
740-772---NC_075235.1	KIF23	8mer-1a
740-772---NC_075235.1	KIF23	8mer-1a
740-772---NC_075235.1	KIF23	6mer
740-772---NC_075235.1	TLE3	6mer
740-772---NC_075235.1	TLE3	7mer-1a
740-772---NC_075235.1	TLE3	7mer-1a
740-772---NC_075235.1	CTDSPL2	6mer
740-772---NC_075235.1	ACSBG1	6mer
740-772---NC_075235.1	MAGOHB	6mer
740-772---NC_075235.1	GTF2I	8mer-1a
740-772---NC_075235.1	NDUFA12	7mer-1a
740-772---NC_075235.1	NDUFA12	6mer
740-772---NC_075235.1	NDUFA12	6mer
740-772---NC_075235.1	EML1	7mer-1a
740-772---NC_075235.1	ZSCAN30	6mer
740-772---NC_075235.1	MAP2K4	6mer
740-772---NC_075235.1	ERVV-1	6mer
740-772---NC_075235.1	ZNF814	6mer
740-772---NC_075235.1	H2BC11	6mer
740-772---NC_075235.1	SPTBN2	7mer-m8
740-772---NC_075235.1	CORO6	6mer
740-772---NC_075235.1	GRM4	6mer
740-772---NC_075235.1	SOAT1	7mer-1a
740-772---NC_075235.1	SULT1A1	7mer-m8
740-772---NC_075235.1	CENPT	6mer
740-772---NC_075235.1	ZSCAN30	8mer-1a
740-772---NC_075235.1	ZSCAN30	8mer-1a
740-772---NC_075235.1	PPT1	8mer-1a
740-772---NC_075235.1	RNF182	6mer
740-772---NC_075235.1	ST3GAL3	6mer
740-772---NC_075235.1	ST3GAL3	6mer
740-772---NC_075235.1	LYZ	8mer-1a
740-772---NC_075235.1	GABARAPL1	6mer
740-772---NC_075235.1	GABARAPL1	6mer
740-772---NC_075235.1	GABARAPL1	6mer
740-772---NC_075235.1	GABARAPL1	6mer
740-772---NC_075235.1	DAO	7mer-1a
740-772---NC_075235.1	SGMS1	7mer-m8
740-772---NC_075235.1	DTL	6mer
740-772---NC_075235.1	DTL	7mer-m8
740-772---NC_075235.1	ATF5	7mer-1a
740-772---NC_075235.1	SCNN1B	7mer-m8
740-772---NC_075235.1	MAGEA9	6mer
740-772---NC_075235.1	RHNO1	6mer
740-772---NC_075235.1	TCF3	7mer-m8
740-772---NC_075235.1	GNPNAT1	6mer
740-772---NC_075235.1	ALG10	6mer
740-772---NC_075235.1	ELAVL2	6mer
740-772---NC_075235.1	SEMA4D	6mer
740-772---NC_075235.1	CENPT	6mer
740-772---NC_075235.1	CENPT	6mer
740-772---NC_075235.1	ST3GAL3	6mer
740-772---NC_075235.1	ATG16L2	7mer-1a
740-772---NC_075235.1	USP6	6mer
740-772---NC_075235.1	USP6	6mer
740-772---NC_075235.1	KIF18B	7mer-1a
740-772---NC_075235.1	ZNF814	6mer
740-772---NC_075235.1	KNTC1	7mer-1a
740-772---NC_075235.1	CD276	7mer-1a
740-772---NC_075235.1	ACSBG1	6mer
740-772---NC_075235.1	ACSBG1	6mer
740-772---NC_075235.1	MPHOSPH9	6mer
740-772---NC_075235.1	MPHOSPH9	6mer
740-772---NC_075235.1	ACTR6	6mer
740-772---NC_075235.1	ZHX3	7mer-1a
740-772---NC_075235.1	ASIC1	6mer
740-772---NC_075235.1	KLK7	6mer
740-772---NC_075235.1	KCNS1	6mer
740-772---NC_075235.1	KCNS1	6mer
740-772---NC_075235.1	ALDH1L2	6mer
740-772---NC_075235.1	ALDH1L2	7mer-m8
740-772---NC_075235.1	ALDH1L2	6mer
740-772---NC_075235.1	MAP2K4	6mer
740-772---NC_075235.1	PAX6	6mer
740-772---NC_075235.1	PAX6	7mer-1a
740-772---NC_075235.1	FBXO39	7mer-m8
740-772---NC_075235.1	GABARAPL1	6mer
740-772---NC_075235.1	GABARAPL1	6mer
740-772---NC_075235.1	GABARAPL1	6mer
740-772---NC_075235.1	PHLDB3	7mer-1a
740-772---NC_075235.1	MAPDA	7mer-1a
740-772---NC_075235.1	CD22	7mer-1a
740-772---NC_075235.1	HP	6mer
740-772---NC_075235.1	DAO	7mer-1a
740-772---NC_075235.1	MS4A14	6mer
740-772---NC_075235.1	MS4A14	7mer-m8
740-772---NC_075235.1	MS4A14	6mer
740-772---NC_075235.1	ST3GAL3	6mer
740-772---NC_075235.1	ST3GAL3	6mer
740-772---NC_075235.1	SLC38A6	8mer-1a
740-772---NC_075235.1	EPS15L1	6mer
740-772---NC_075235.1	MAGOHB	7mer-1a
740-772---NC_075235.1	MAGOHB	6mer
740-772---NC_075235.1	MAGOHB	7mer-m8
740-772---NC_075235.1	NDC80	7mer-1a
740-772---NC_075235.1	ENSG00000284906	7mer-1a
740-772---NC_075235.1	PTPRR	6mer
740-772---NC_075235.1	MAP3K9	6mer
740-772---NC_075235.1	TIAM1	7mer-1a
740-772---NC_075235.1	ZKSCAN8	6mer
740-772---NC_075235.1	ZKSCAN8	6mer
740-772---NC_075235.1	HDGFL3	7mer-1a
740-772---NC_075235.1	HDGFL3	7mer-1a
740-772---NC_075235.1	CTCFL	7mer-1a
740-772---NC_075235.1	USP6	6mer
740-772---NC_075235.1	USP6	6mer
740-772---NC_075235.1	USP6	6mer
740-772---NC_075235.1	GABARAPL1	6mer
740-772---NC_075235.1	BRCA2	6mer
740-772---NC_075235.1	PHLDB3	6mer
740-772---NC_075235.1	MAP2K4	6mer
740-772---NC_075235.1	TLE3	7mer-1a
740-772---NC_075235.1	TLE3	7mer-1a
740-772---NC_075235.1	DUOXA1	7mer-1a
740-772---NC_075235.1	TXNDC12	6mer
740-772---NC_075235.1	SLCO1A2	6mer
740-772---NC_075235.1	SLCO1A2	6mer
740-772---NC_075235.1	PRICKLE2	6mer
740-772---NC_075235.1	PRICKLE2	6mer
740-772---NC_075235.1	PRICKLE2	6mer
740-772---NC_075235.1	ZKSCAN8	6mer
740-772---NC_075235.1	CENPT	6mer
740-772---NC_075235.1	BCO2	6mer
740-772---NC_075235.1	BCO2	7mer-1a
740-772---NC_075235.1	RHBDL3	6mer
740-772---NC_075235.1	DHRS2	7mer-m8
740-772---NC_075235.1	BLMH	6mer
740-772---NC_075235.1	MARVELD3	6mer
740-772---NC_075235.1	PIWIL1	6mer
740-772---NC_075235.1	GFOD2	6mer
740-772---NC_075235.1	ACSBG1	6mer
740-772---NC_075235.1	CSNK2A2	7mer-1a
740-772---NC_075235.1	TCP11L2	6mer
740-772---NC_075235.1	SIGLEC7	7mer-1a
740-772---NC_075235.1	PRSS21	7mer-1a
740-772---NC_075235.1	FRRS1L	6mer
740-772---NC_075235.1	CCDC85C	6mer
740-772---NC_075235.1	CCDC85C	7mer-1a
740-772---NC_075235.1	CCDC85C	6mer
740-772---NC_075235.1	TRIM59	7mer-m8
740-772---NC_075235.1	WDFY2	6mer
740-772---NC_075235.1	NUSAP1	7mer-1a
740-772---NC_075235.1	CMKLR1	6mer
740-772---NC_075235.1	CMKLR1	6mer
740-772---NC_075235.1	SORT1	6mer
740-772---NC_075235.1	EML1	7mer-m8
740-772---NC_075235.1	EPS15L1	6mer
740-772---NC_075235.1	EPS15L1	6mer
740-772---NC_075235.1	CENPJ	7mer-1a
740-772---NC_075235.1	SGSM2	6mer
740-772---NC_075235.1	MYO18A	6mer
740-772---NC_075235.1	ATG16L2	6mer
740-772---NC_075235.1	MAGOHB	7mer-1a
740-772---NC_075235.1	MAGOHB	6mer
740-772---NC_075235.1	MICB	8mer-1a
740-772---NC_075235.1	MAP2K4	6mer
740-772---NC_075235.1	HP	6mer
740-772---NC_075235.1	HP	6mer
740-772---NC_075235.1	NTRK1	7mer-1a
740-772---NC_075235.1	PCDHGA10	7mer-1a
740-772---NC_075235.1	SLC44A2	6mer
740-772---NC_075235.1	SLC44A2	7mer-1a
740-772---NC_075235.1	GAS2L3	8mer-1a
740-772---NC_075235.1	PRXL2A	6mer
740-772---NC_075235.1	PRXL2A	6mer
740-772---NC_075235.1	MEX3A	7mer-1a
740-772---NC_075235.1	MEX3A	6mer
740-772---NC_075235.1	ITGB1	6mer
740-772---NC_075235.1	ITGB1	8mer-1a
740-772---NC_075235.1	CLIC5	7mer-1a
740-772---NC_075235.1	USP6	6mer
740-772---NC_075235.1	USP6	6mer
740-772---NC_075235.1	BAIAP2	7mer-m8
740-772---NC_075235.1	SMYD3	7mer-1a
740-772---NC_075235.1	BCL2L14	6mer
740-772---NC_075235.1	SNPH	7mer-1a
740-772---NC_075235.1	TSEN15	7mer-m8
740-772---NC_075235.1	TSEN15	7mer-m8
740-772---NC_075235.1	TSEN15	7mer-m8
740-772---NC_075235.1	FRRS1L	7mer-1a
740-772---NC_075235.1	FRMD5	6mer
740-772---NC_075235.1	EPB41	6mer
740-772---NC_075235.1	EPB41	7mer-1a
740-772---NC_075235.1	OSBPL2	7mer-1a
740-772---NC_075235.1	CIT	8mer-1a
740-772---NC_075235.1	HLCS	6mer
740-772---NC_075235.1	HLCS	7mer-m8
740-772---NC_075235.1	HLCS	7mer-m8
740-772---NC_075235.1	OR2V2	6mer
740-772---NC_075235.1	PLCB1	6mer
740-772---NC_075235.1	IDE	7mer-m8
740-772---NC_075235.1	HARS1	8mer-1a
740-772---NC_075235.1	MAPT	7mer-1a
740-772---NC_075235.1	MAPT	7mer-1a
740-772---NC_075235.1	KIF23	8mer-1a
740-772---NC_075235.1	KIF23	7mer-1a
740-772---NC_075235.1	KIF23	6mer
740-772---NC_075235.1	ITGB1	8mer-1a
740-772---NC_075235.1	ITGB1	6mer
740-772---NC_075235.1	ITGB1	7mer-1a
740-772---NC_075235.1	GTF2I	6mer
740-772---NC_075235.1	OSBPL2	7mer-1a
740-772---NC_075235.1	RAD54L	7mer-1a
740-772---NC_075235.1	RAD54L	7mer-m8
740-772---NC_075235.1	THRB	7mer-1a
740-772---NC_075235.1	THRB	7mer-1a
740-772---NC_075235.1	TMEM95	7mer-1a
740-772---NC_075235.1	CEP290	7mer-1a
740-772---NC_075235.1	CEP290	6mer
740-772---NC_075235.1	CEP290	6mer
740-772---NC_075235.1	CEP290	8mer-1a
740-772---NC_075235.1	CEP290	6mer
740-772---NC_075235.1	GATA4	6mer
740-772---NC_075235.1	IDE	6mer
740-772---NC_075235.1	IDE	7mer-m8
740-772---NC_075235.1	IDE	7mer-1a
740-772---NC_075235.1	LOC122319696	7mer-m8
740-772---NC_075235.1	HARS1	8mer-1a
740-772---NC_075235.1	OTUB2	7mer-m8
740-772---NC_075235.1	MELK	8mer-1a
740-772---NC_075235.1	SLC25A48	7mer-1a
740-772---NC_075235.1	ACSL6	6mer
740-772---NC_075235.1	AP3B2	6mer
740-772---NC_075235.1	USP13	6mer
740-772---NC_075235.1	KLHDC7B	6mer
740-772---NC_075235.1	C3orf85	6mer
740-772---NC_075235.1	DYNC1H1	7mer-1a
740-772---NC_075235.1	AGPS	7mer-1a
740-772---NC_075235.1	TSEN15	7mer-m8
740-772---NC_075235.1	TSEN15	7mer-m8
740-772---NC_075235.1	ASAP3	6mer
740-772---NC_075235.1	OSBPL2	7mer-1a
740-772---NC_075235.1	EPHB6	6mer
740-772---NC_075235.1	BMPER	6mer
740-772---NC_075235.1	FRRS1L	7mer-1a
740-772---NC_075235.1	IDE	6mer
740-772---NC_075235.1	IDE	7mer-m8
740-772---NC_075235.1	IDE	7mer-1a
740-772---NC_075235.1	IDE	7mer-1a
740-772---NC_075235.1	ASAP3	6mer
740-772---NC_075235.1	ASAP3	8mer-1a
740-772---NC_075235.1	IFIT2	8mer-1a
740-772---NC_075235.1	CLCN2	6mer
740-772---NC_075235.1	OSBPL2	7mer-1a
740-772---NC_075235.1	SLC6A3	8mer-1a
740-772---NC_075235.1	EPB41	6mer
740-772---NC_075235.1	USP13	6mer
740-772---NC_075235.1	OSBPL2	7mer-1a
740-772---NC_075235.1	PRICKLE2	6mer
740-772---NC_075235.1	PRICKLE2	6mer
740-772---NC_075235.1	PRICKLE2	6mer
740-772---NC_075235.1	PRICKLE2	6mer
740-772---NC_075235.1	TMEM95	7mer-1a
740-772---NC_075235.1	LRRC7	7mer-1a
740-772---NC_075235.1	LRRC7	6mer
740-772---NC_075235.1	LRRC7	6mer
740-772---NC_075235.1	LRRC7	6mer
740-772---NC_075235.1	COL5A2	7mer-1a
740-772---NC_075235.1	ACSL4	7mer-1a
740-772---NC_075235.1	ACSL4	6mer
740-772---NC_075235.1	GAN	6mer
740-772---NC_075235.1	GAN	7mer-1a
740-772---NC_075235.1	ITPRIP	8mer-1a
740-772---NC_075235.1	CCDC88A	6mer
740-772---NC_075235.1	ASAH2B	7mer-1a
740-772---NC_075235.1	ZNF229	7mer-1a
740-772---NC_075235.1	ST3GAL3	6mer
740-772---NC_075235.1	ST3GAL3	6mer
740-772---NC_075235.1	NOS1	7mer-1a
740-772---NC_075235.1	NOS1	6mer
740-772---NC_075235.1	NOS1	8mer-1a
740-772---NC_075235.1	NOS1	6mer
740-772---NC_075235.1	SMO	8mer-1a
740-772---NC_075235.1	ACTL8	6mer
740-772---NC_075235.1	CBLB	6mer
740-772---NC_075235.1	OSBPL2	7mer-1a
740-772---NC_075235.1	RUFY1	6mer
740-772---NC_075235.1	HMGCR	7mer-1a
740-772---NC_075235.1	ST3GAL3	6mer
740-772---NC_075235.1	ST3GAL3	6mer
740-772---NC_075235.1	RUFY1	6mer
740-772---NC_075235.1	SERPINA1	6mer
740-772---NC_075235.1	EPB41	6mer
740-772---NC_075235.1	EPB41	7mer-1a
740-772---NC_075235.1	ATP13A3	6mer
740-772---NC_075235.1	CCDC88A	6mer
740-772---NC_075235.1	CCDC88A	6mer
740-772---NC_075235.1	OSBPL2	7mer-1a
740-772---NC_075235.1	HMGCR	7mer-1a
740-772---NC_075235.1	TRAK1	6mer
740-772---NC_075235.1	EPB41	6mer
740-772---NC_075235.1	EPB41	6mer
740-772---NC_075235.1	EPB41	6mer
740-772---NC_075235.1	LONRF1	7mer-m8
740-772---NC_075235.1	BMPER	6mer
740-772---NC_075235.1	BMPER	6mer
740-772---NC_075235.1	OR8D4	6mer
740-772---NC_075235.1	EPB41	6mer
740-772---NC_075235.1	EPB41	7mer-1a
740-772---NC_075235.1	EPB41	7mer-m8
740-772---NC_075235.1	LONRF1	7mer-m8
740-772---NC_075235.1	CABYR	6mer
740-772---NC_075235.1	CLCN2	6mer
740-772---NC_075235.1	ARHGAP11B	7mer-1a
740-772---NC_075235.1	AGPS	6mer
740-772---NC_075235.1	AGPS	7mer-1a
[truncated: 77,140 more rows]

## Sheet: ASCC vs Pre-Cancerous
De Novo miRNA	Gene Symbol Target	Affinity Type
740-772---NC_075235.1	LCP2	6mer
740-772---NC_075235.1	DMRT3	6mer
740-772---NC_075235.1	OXCT1	6mer
740-772---NC_075235.1	ARHGEF10L	6mer
740-772---NC_075235.1	BLTP3A	7mer-m8
740-772---NC_075235.1	BLTP3A	7mer-m8
740-772---NC_075235.1	BLTP3A	7mer-1a
740-772---NC_075235.1	BLTP3A	7mer-1a
740-772---NC_075235.1	TRAM2	6mer
740-772---NC_075235.1	TRAM2	7mer-1a
740-772---NC_075235.1	FAM135A	6mer
740-772---NC_075235.1	FAM135A	6mer
740-772---NC_075235.1	ABCD1	6mer
740-772---NC_075235.1	TCN2	6mer
740-772---NC_075235.1	GNPNAT1	6mer
740-772---NC_075235.1	PCDH11X	7mer-1a
740-772---NC_075235.1	PXMP4	6mer
740-772---NC_075235.1	RAB3D	7mer-1a
740-772---NC_075235.1	KDELR3	7mer-1a
740-772---NC_075235.1	SIX4	7mer-m8
740-772---NC_075235.1	SIX4	6mer
740-772---NC_075235.1	SIX4	6mer
740-772---NC_075235.1	ASIC1	6mer
740-772---NC_075235.1	GCA	7mer-m8
740-772---NC_075235.1	LGALSL	6mer
740-772---NC_075235.1	MAGEA9	6mer
740-772---NC_075235.1	SOX4	6mer
740-772---NC_075235.1	SLC19A2	7mer-1a
740-772---NC_075235.1	PPM1H	6mer
740-772---NC_075235.1	PPM1H	6mer
740-772---NC_075235.1	PPM1H	6mer
740-772---NC_075235.1	EIF2AK2	8mer-1a
740-772---NC_075235.1	EIF2AK2	6mer
740-772---NC_075235.1	EIF2AK2	6mer
740-772---NC_075235.1	EIF2AK2	7mer-m8
740-772---NC_075235.1	EIF2AK2	8mer-1a
740-772---NC_075235.1	PPP1R3C	8mer-1a
740-772---NC_075235.1	PAIP2B	7mer-1a
740-772---NC_075235.1	CTCFL	6mer
740-772---NC_075235.1	ACVR1C	7mer-m8
740-772---NC_075235.1	ACVR1C	7mer-1a
740-772---NC_075235.1	ACVR1C	7mer-m8
740-772---NC_075235.1	ACVR1C	6mer
740-772---NC_075235.1	ENDOU	7mer-1a
740-772---NC_075235.1	WIPF3	7mer-1a
740-772---NC_075235.1	PRRX1	6mer
740-772---NC_075235.1	PLEKHA3	7mer-1a
740-772---NC_075235.1	PLEKHA3	6mer
740-772---NC_075235.1	ECT2	7mer-1a
740-772---NC_075235.1	ECT2	6mer
740-772---NC_075235.1	IBSP	8mer-1a
740-772---NC_075235.1	GNRHR	6mer
740-772---NC_075235.1	GNRHR	6mer
740-772---NC_075235.1	GNRHR	6mer
740-772---NC_075235.1	PIK3R2	6mer
740-772---NC_075235.1	RCBTB1	7mer-m8
740-772---NC_075235.1	IGF2BP3	8mer-1a
740-772---NC_075235.1	PXDN	6mer
740-772---NC_075235.1	CTDSPL2	6mer
740-772---NC_075235.1	SATB2	7mer-1a
740-772---NC_075235.1	FKBP11	6mer
740-772---NC_075235.1	NDUFB5	6mer
740-772---NC_075235.1	MICB	8mer-1a
740-772---NC_075235.1	ITPKA	6mer
740-772---NC_075235.1	TACC2	7mer-1a
740-772---NC_075235.1	THSD4	6mer
740-772---NC_075235.1	THSD4	7mer-1a
740-772---NC_075235.1	THSD4	7mer-m8
740-772---NC_075235.1	THSD4	7mer-1a
740-772---NC_075235.1	BCL2L10	7mer-1a
740-772---NC_075235.1	BCL2L10	7mer-1a
740-772---NC_075235.1	SLC41A2	6mer
740-772---NC_075235.1	EMILIN2	6mer
740-772---NC_075235.1	SLC16A7	7mer-1a
740-772---NC_075235.1	SLC16A7	6mer
740-772---NC_075235.1	SLC16A7	6mer
740-772---NC_075235.1	DRAM1	7mer-1a
740-772---NC_075235.1	FGFR3	6mer
740-772---NC_075235.1	FGFR3	8mer-1a
740-772---NC_075235.1	CEP135	7mer-m8
740-772---NC_075235.1	CEP135	7mer-1a
740-772---NC_075235.1	RHPN2	6mer
740-772---NC_075235.1	RHPN2	6mer
740-772---NC_075235.1	SLCO1B3	6mer
740-772---NC_075235.1	ZNF655	6mer
740-772---NC_075235.1	ZNF655	6mer
740-772---NC_075235.1	ZNF655	7mer-1a
740-772---NC_075235.1	NALF2	6mer
740-772---NC_075235.1	DTWD1	7mer-1a
740-772---NC_075235.1	DTWD1	8mer-1a
740-772---NC_075235.1	DTWD1	7mer-1a
740-772---NC_075235.1	DTWD1	6mer
740-772---NC_075235.1	HRH4	6mer
740-772---NC_075235.1	HRH4	6mer
740-772---NC_075235.1	ZKSCAN3	6mer
740-772---NC_075235.1	RBMS2	7mer-1a
740-772---NC_075235.1	LRRC9	7mer-1a
740-772---NC_075235.1	BAAT	7mer-1a
740-772---NC_075235.1	BAAT	8mer-1a
740-772---NC_075235.1	ANKRD13A	6mer
740-772---NC_075235.1	SIX3	7mer-1a
740-772---NC_075235.1	SIX3	6mer
740-772---NC_075235.1	STRIP2	7mer-1a
740-772---NC_075235.1	SORT1	6mer
740-772---NC_075235.1	PER2	7mer-1a
740-772---NC_075235.1	ADAMTS2	7mer-m8
740-772---NC_075235.1	ITPRIP	8mer-1a
740-772---NC_075235.1	ZNF618	6mer
740-772---NC_075235.1	ZNF618	6mer
740-772---NC_075235.1	ZNF618	6mer
740-772---NC_075235.1	PITPNM3	6mer
740-772---NC_075235.1	PITPNM3	6mer
740-772---NC_075235.1	CCDC88A	6mer
740-772---NC_075235.1	CCDC88A	6mer
740-772---NC_075235.1	KIF3C	6mer
740-772---NC_075235.1	KIF3C	7mer-1a
740-772---NC_075235.1	POU2F1	6mer
740-772---NC_075235.1	POU2F1	7mer-1a
740-772---NC_075235.1	POU2F1	6mer
740-772---NC_075235.1	SIRPB1	6mer
740-772---NC_075235.1	SETD7	7mer-m8
740-772---NC_075235.1	IDE	7mer-m8
740-772---NC_075235.1	IDE	7mer-1a
740-772---NC_075235.1	CXCL9	6mer
740-772---NC_075235.1	TET2	6mer
740-772---NC_075235.1	TET2	7mer-1a
740-772---NC_075235.1	SLC26A2	6mer
740-772---NC_075235.1	SLC26A2	7mer-m8
740-772---NC_075235.1	SLC26A2	6mer
740-772---NC_075235.1	SLC26A2	6mer
740-772---NC_075235.1	SLC26A2	8mer-1a
740-772---NC_075235.1	GID4	7mer-1a
740-772---NC_075235.1	GID4	7mer-m8
740-772---NC_075235.1	GID4	7mer-m8
740-772---NC_075235.1	GID4	6mer
740-772---NC_075235.1	GID4	6mer
740-772---NC_075235.1	SLC38A6	8mer-1a
740-772---NC_075235.1	HNRNPH3	8mer-1a
740-772---NC_075235.1	HNRNPH3	7mer-1a
740-772---NC_075235.1	ADD2	7mer-1a
740-772---NC_075235.1	KCNJ16	7mer-m8
740-772---NC_075235.1	TERF1	7mer-m8
740-772---NC_075235.1	TERF1	6mer
740-772---NC_075235.1	TYRO3	6mer
740-772---NC_075235.1	GLIPR1	6mer
740-772---NC_075235.1	GLIPR1	8mer-1a
740-772---NC_075235.1	GLIPR1	7mer-1a
740-772---NC_075235.1	KNG1	7mer-1a
740-772---NC_075235.1	SIRPB1	6mer
740-772---NC_075235.1	MPZL2	7mer-1a
740-772---NC_075235.1	MPZL2	7mer-1a
740-772---NC_075235.1	TRIM62	7mer-m8
740-772---NC_075235.1	TRIM62	6mer
740-772---NC_075235.1	TRIM62	6mer
740-772---NC_075235.1	SLC24A2	7mer-1a
740-772---NC_075235.1	SLC24A2	7mer-m8
740-772---NC_075235.1	SLC24A2	7mer-1a
740-772---NC_075235.1	SLC24A2	7mer-m8
740-772---NC_075235.1	SLC24A2	6mer
740-772---NC_075235.1	ST3GAL3	6mer
740-772---NC_075235.1	ST3GAL3	6mer
740-772---NC_075235.1	MPZL3	7mer-1a
740-772---NC_075235.1	GFOD2	6mer
740-772---NC_075235.1	DENND3	6mer
740-772---NC_075235.1	EPHA4	6mer
740-772---NC_075235.1	NEDD1	6mer
740-772---NC_075235.1	HMGCR	7mer-1a
740-772---NC_075235.1	CUL3	7mer-m8
740-772---NC_075235.1	CACNG8	7mer-1a
740-772---NC_075235.1	CACNG8	7mer-1a
740-772---NC_075235.1	CCDC6	7mer-1a
740-772---NC_075235.1	CCDC6	7mer-1a
740-772---NC_075235.1	ZDHHC5	6mer
740-772---NC_075235.1	MYZAP	7mer-1a
740-772---NC_075235.1	TERF1	7mer-m8
740-772---NC_075235.1	TERF1	6mer
740-772---NC_075235.1	CHRNA6	7mer-1a
740-772---NC_075235.1	MAP3K13	6mer
740-772---NC_075235.1	MAP3K13	6mer
740-772---NC_075235.1	MAP3K13	7mer-1a
740-772---NC_075235.1	ERG	6mer
740-772---NC_075235.1	ERG	6mer
740-772---NC_075235.1	MID2	6mer
740-772---NC_075235.1	MID2	6mer
740-772---NC_075235.1	SNX19	7mer-1a
740-772---NC_075235.1	SNX19	6mer
740-772---NC_075235.1	SNX19	7mer-1a
740-772---NC_075235.1	SNX19	6mer
740-772---NC_075235.1	SNX19	7mer-1a
740-772---NC_075235.1	PCDH10	7mer-m8
740-772---NC_075235.1	DOCK3	6mer
740-772---NC_075235.1	NXPE3	6mer
740-772---NC_075235.1	NXPE3	7mer-1a
740-772---NC_075235.1	VPS26B	6mer
740-772---NC_075235.1	IGF2BP1	6mer
740-772---NC_075235.1	IGF2BP1	7mer-1a
740-772---NC_075235.1	PRKAR2A	7mer-1a
740-772---NC_075235.1	PRKAR2A	7mer-1a
740-772---NC_075235.1	PLA2G4F	6mer
740-772---NC_075235.1	CHFR	7mer-1a
740-772---NC_075235.1	JPH3	7mer-1a
740-772---NC_075235.1	TAAR1	7mer-1a
740-772---NC_075235.1	TAAR1	6mer
740-772---NC_075235.1	WNT2	7mer-m8
740-772---NC_075235.1	WNT2	7mer-m8
740-772---NC_075235.1	BBOX1	6mer
740-772---NC_075235.1	PDE9A	6mer
740-772---NC_075235.1	VCAN	8mer-1a
740-772---NC_075235.1	GRIA1	7mer-1a
740-772---NC_075235.1	GRIA1	7mer-m8
740-772---NC_075235.1	TCF3	7mer-m8
740-772---NC_075235.1	SLC39A14	7mer-m8
740-772---NC_075235.1	TIAM1	7mer-1a
740-772---NC_075235.1	PRIM2	7mer-1a
740-772---NC_075235.1	PLOD2	6mer
740-772---NC_075235.1	GABARAPL1	6mer
740-772---NC_075235.1	GABARAPL1	6mer
740-772---NC_075235.1	STC2	6mer
740-772---NC_075235.1	SERPINB13	6mer
740-772---NC_075235.1	AMFR	6mer
740-772---NC_075235.1	DISP2	7mer-1a
740-772---NC_075235.1	DISP2	8mer-1a
740-772---NC_075235.1	DISP2	6mer
740-772---NC_075235.1	EXOC6B	7mer-1a
740-772---NC_075235.1	EXOC6B	7mer-1a
740-772---NC_075235.1	EPN3	7mer-1a
740-772---NC_075235.1	EPN3	7mer-1a
740-772---NC_075235.1	ARRDC3	8mer-1a
740-772---NC_075235.1	PGAP2	7mer-1a
740-772---NC_075235.1	MFSD6	7mer-m8
740-772---NC_075235.1	MFSD6	6mer
740-772---NC_075235.1	RASA2	7mer-m8
740-772---NC_075235.1	RASA2	8mer-1a
740-772---NC_075235.1	BIRC3	6mer
740-772---NC_075235.1	BIRC3	7mer-1a
740-772---NC_075235.1	ZFX	6mer
740-772---NC_075235.1	SRARP	6mer
740-772---NC_075235.1	NIPAL1	6mer
740-772---NC_075235.1	NIPAL1	6mer
740-772---NC_075235.1	NIPAL1	6mer
740-772---NC_075235.1	HIPK3	7mer-1a
740-772---NC_075235.1	TRAK1	6mer
740-772---NC_075235.1	TRAK1	6mer
740-772---NC_075235.1	MTCL1	6mer
740-772---NC_075235.1	CROT	7mer-m8
740-772---NC_075235.1	ANO10	7mer-1a
740-772---NC_075235.1	OLR1	7mer-m8
740-772---NC_075235.1	HMGCS1	7mer-m8
740-772---NC_075235.1	HMGCS1	6mer
740-772---NC_075235.1	SEC62	7mer-1a
740-772---NC_075235.1	SEC62	7mer-m8
740-772---NC_075235.1	C2orf88	6mer
740-772---NC_075235.1	C2orf88	8mer-1a
740-772---NC_075235.1	CD209	7mer-m8
740-772---NC_075235.1	E2F7	6mer
740-772---NC_075235.1	E2F7	7mer-m8
740-772---NC_075235.1	FAM83F	6mer
740-772---NC_075235.1	FAM83F	6mer
740-772---NC_075235.1	FAM83F	6mer
740-772---NC_075235.1	SIGLEC7	6mer
740-772---NC_075235.1	KCNV1	7mer-m8
740-772---NC_075235.1	TMEM184A	7mer-1a
740-772---NC_075235.1	EDARADD	6mer
740-772---NC_075235.1	HDGFL3	6mer
740-772---NC_075235.1	HDGFL3	7mer-1a
740-772---NC_075235.1	HDGFL3	7mer-1a
740-772---NC_075235.1	HDGFL3	7mer-1a
740-772---NC_075235.1	HDGFL3	6mer
740-772---NC_075235.1	ONECUT1	6mer
740-772---NC_075235.1	ONECUT1	6mer
740-772---NC_075235.1	DIP2B	7mer-1a
740-772---NC_075235.1	DIP2B	6mer
740-772---NC_075235.1	CALN1	6mer
740-772---NC_075235.1	CALN1	6mer
740-772---NC_075235.1	CALN1	6mer
740-772---NC_075235.1	CALN1	6mer
740-772---NC_075235.1	FGFR3	7mer-m8
740-772---NC_075235.1	RORA	7mer-m8
740-772---NC_075235.1	RORA	7mer-1a
740-772---NC_075235.1	CYB5A	6mer
740-772---NC_075235.1	ITPRIP	8mer-1a
740-772---NC_075235.1	DUSP13A	6mer
740-772---NC_075235.1	ADORA2B	7mer-1a
740-772---NC_075235.1	WDFY2	6mer
740-772---NC_075235.1	LEP	6mer
740-772---NC_075235.1	LEP	6mer
740-772---NC_075235.1	YOD1	7mer-m8
740-772---NC_075235.1	RASGRP1	6mer
740-772---NC_075235.1	PDP1	7mer-1a
740-772---NC_075235.1	CSMD1	8mer-1a
740-772---NC_075235.1	APOBEC3F	6mer
740-772---NC_075235.1	LYPD6	7mer-1a
740-772---NC_075235.1	LYPD6	7mer-1a
740-772---NC_075235.1	LYPD6	7mer-m8
740-772---NC_075235.1	CASP8	7mer-1a
740-772---NC_075235.1	CRIPTO	6mer
740-772---NC_075235.1	CRIPTO	7mer-1a
740-772---NC_075235.1	CMKLR1	6mer
740-772---NC_075235.1	CMKLR1	6mer
740-772---NC_075235.1	PGAP2	7mer-1a
740-772---NC_075235.1	SLCO4C1	6mer
740-772---NC_075235.1	SLCO4C1	7mer-1a
740-772---NC_075235.1	TMEM44	6mer
740-772---NC_075235.1	GRM5	6mer
740-772---NC_075235.1	SLC26A3	6mer
740-772---NC_075235.1	PPP2R1A	6mer
740-772---NC_075235.1	PPP2R1A	6mer
740-772---NC_075235.1	PPP2R1A	6mer
740-772---NC_075235.1	PPP2R1A	6mer
740-772---NC_075235.1	ANGPT2	6mer
740-772---NC_075235.1	GAS7	6mer
740-772---NC_075235.1	GAS7	6mer
740-772---NC_075235.1	GAS7	6mer
740-772---NC_075235.1	GAS7	7mer-1a
740-772---NC_075235.1	ZNF561	8mer-1a
740-772---NC_075235.1	KLRD1	6mer
740-772---NC_075235.1	KLRD1	7mer-1a
740-772---NC_075235.1	CXCL11	7mer-1a
740-772---NC_075235.1	FZD2	6mer
740-772---NC_075235.1	ZNF556	6mer
740-772---NC_075235.1	PINK1	6mer
740-772---NC_075235.1	ITM2C	6mer
740-772---NC_075235.1	CCDC14	8mer-1a
740-772---NC_075235.1	PLCB1	6mer
740-772---NC_075235.1	NIPSNAP2	7mer-1a
740-772---NC_075235.1	MBOAT2	7mer-1a
740-772---NC_075235.1	FOXN2	6mer
740-772---NC_075235.1	RAB24	6mer
740-772---NC_075235.1	SULT1B1	8mer-1a
740-772---NC_075235.1	SULT1A1	7mer-m8
740-772---NC_075235.1	TACC2	7mer-1a
740-772---NC_075235.1	FPR3	7mer-m8
740-772---NC_075235.1	CKAP2L	6mer
740-772---NC_075235.1	CKAP2L	7mer-1a
740-772---NC_075235.1	NDST3	7mer-1a
740-772---NC_075235.1	ST3GAL3	6mer
740-772---NC_075235.1	ST3GAL3	6mer
740-772---NC_075235.1	SLC37A2	7mer-1a
740-772---NC_075235.1	SLC37A2	6mer
740-772---NC_075235.1	PRICKLE2	6mer
740-772---NC_075235.1	PRICKLE2	6mer
740-772---NC_075235.1	PRICKLE2	6mer
740-772---NC_075235.1	GLTP	6mer
740-772---NC_075235.1	ARHGAP42	7mer-m8
740-772---NC_075235.1	KCND3	7mer-m8
740-772---NC_075235.1	EHD3	6mer
740-772---NC_075235.1	EHD3	7mer-1a
740-772---NC_075235.1	EHD3	6mer
740-772---NC_075235.1	PRTFDC1	6mer
740-772---NC_075235.1	NEMP1	7mer-m8
740-772---NC_075235.1	NEMP1	6mer
740-772---NC_075235.1	NEMP1	6mer
740-772---NC_075235.1	BCL2L11	6mer
740-772---NC_075235.1	FNDC3B	7mer-1a
740-772---NC_075235.1	FNDC3B	7mer-1a
740-772---NC_075235.1	FGF5	6mer
740-772---NC_075235.1	TMEM184A	7mer-1a
740-772---NC_075235.1	TMEM184A	6mer
740-772---NC_075235.1	GPR85	7mer-1a
740-772---NC_075235.1	GPR85	6mer
740-772---NC_075235.1	HLCS	6mer
740-772---NC_075235.1	MAGOHB	7mer-m8
740-772---NC_075235.1	SLCO1A2	6mer
740-772---NC_075235.1	SLCO1A2	6mer
740-772---NC_075235.1	SLCO1A2	6mer
740-772---NC_075235.1	OSBPL2	7mer-1a
740-772---NC_075235.1	ZNF281	6mer
740-772---NC_075235.1	CASP8	6mer
740-772---NC_075235.1	CSF2	6mer
740-772---NC_075235.1	PTCD1	6mer
740-772---NC_075235.1	EPB41L2	8mer-1a
740-772---NC_075235.1	ZNF114	8mer-1a
740-772---NC_075235.1	BTBD9	6mer
740-772---NC_075235.1	TNS3	7mer-1a
740-772---NC_075235.1	ZNF561	8mer-1a
740-772---NC_075235.1	MPHOSPH9	6mer
740-772---NC_075235.1	SNX10	7mer-m8
740-772---NC_075235.1	SNX10	6mer
740-772---NC_075235.1	PAK2	8mer-1a
740-772---NC_075235.1	CXCL8	7mer-m8
740-772---NC_075235.1	OSGIN2	6mer
740-772---NC_075235.1	KCNJ4	6mer
740-772---NC_075235.1	APOBEC3B	7mer-m8
740-772---NC_075235.1	EIF5A2	7mer-1a
740-772---NC_075235.1	EIF5A2	6mer
740-772---NC_075235.1	SPAG17	7mer-m8
740-772---NC_075235.1	DEPDC4	6mer
740-772---NC_075235.1	NOS1	7mer-1a
740-772---NC_075235.1	NOS1	6mer
740-772---NC_075235.1	NOS1	8mer-1a
740-772---NC_075235.1	NOS1	6mer
740-772---NC_075235.1	SCAP	6mer
740-772---NC_075235.1	MIOS	7mer-m8
740-772---NC_075235.1	MIOS	7mer-1a
740-772---NC_075235.1	MS4A4A	6mer
740-772---NC_075235.1	ENPP6	7mer-1a
740-772---NC_075235.1	ENPP6	6mer
740-772---NC_075235.1	ARHGEF37	6mer
740-772---NC_075235.1	ARHGEF37	6mer
740-772---NC_075235.1	ARHGEF37	6mer
740-772---NC_075235.1	HLTF	6mer
740-772---NC_075235.1	HLTF	8mer-1a
740-772---NC_075235.1	SEMA4D	6mer
740-772---NC_075235.1	SEMA4D	7mer-1a
740-772---NC_075235.1	CREG2	7mer-m8
740-772---NC_075235.1	CREG2	6mer
740-772---NC_075235.1	CREG2	7mer-m8
740-772---NC_075235.1	CREG2	6mer
740-772---NC_075235.1	CREG2	6mer
740-772---NC_075235.1	CREG2	6mer
740-772---NC_075235.1	CREG2	7mer-1a
740-772---NC_075235.1	CREG2	7mer-1a
740-772---NC_075235.1	SLC25A36	7mer-1a
740-772---NC_075235.1	WT1	7mer-m8
740-772---NC_075235.1	WT1	6mer
740-772---NC_075235.1	FGF19	8mer-1a
740-772---NC_075235.1	ZHX3	7mer-1a
740-772---NC_075235.1	JAKMIP3	7mer-m8
740-772---NC_075235.1	JAKMIP3	6mer
740-772---NC_075235.1	JAKMIP3	6mer
740-772---NC_075235.1	PSG2	7mer-1a
740-772---NC_075235.1	APOBEC3B	7mer-m8
740-772---NC_075235.1	MS4A7	8mer-1a
740-772---NC_075235.1	MSL2	7mer-m8
740-772---NC_075235.1	MSL2	6mer
740-772---NC_075235.1	CCDC127	6mer
740-772---NC_075235.1	C3AR1	7mer-1a
740-772---NC_075235.1	DCDC1	7mer-1a
740-772---NC_075235.1	SGPP2	6mer
740-772---NC_075235.1	CMBL	7mer-1a
740-772---NC_075235.1	MS4A14	6mer
740-772---NC_075235.1	MS4A14	7mer-m8
740-772---NC_075235.1	MS4A14	6mer
740-772---NC_075235.1	SENP2	7mer-1a
740-772---NC_075235.1	PARM1	6mer
740-772---NC_075235.1	PARM1	8mer-1a
740-772---NC_075235.1	ZFP28	7mer-1a
740-772---NC_075235.1	SLC5A10	6mer
740-772---NC_075235.1	SLC5A10	6mer
740-772---NC_075235.1	ST3GAL3	6mer
740-772---NC_075235.1	ST3GAL3	6mer
740-772---NC_075235.1	SLC16A6	6mer
740-772---NC_075235.1	SLC16A6	7mer-m8
740-772---NC_075235.1	BAIAP2	7mer-1a
740-772---NC_075235.1	ITM2C	6mer
740-772---NC_075235.1	MFSD11	6mer
740-772---NC_075235.1	ST3GAL3	6mer
740-772---NC_075235.1	IKBIP	6mer
740-772---NC_075235.1	PRELID2	6mer
740-772---NC_075235.1	RPS27L	7mer-1a
740-772---NC_075235.1	RPS27L	6mer
740-772---NC_075235.1	RPS27L	7mer-1a
740-772---NC_075235.1	FPR2	8mer-1a
740-772---NC_075235.1	ZNF639	6mer
740-772---NC_075235.1	ZKSCAN8	7mer-1a
740-772---NC_075235.1	RIPPLY3	6mer
740-772---NC_075235.1	LASP1	7mer-1a
740-772---NC_075235.1	FYCO1	7mer-1a
740-772---NC_075235.1	FYCO1	7mer-1a
740-772---NC_075235.1	ACSL4	7mer-1a
740-772---NC_075235.1	ACSL4	6mer
740-772---NC_075235.1	B4GALNT1	6mer
740-772---NC_075235.1	TET2	6mer
740-772---NC_075235.1	TET2	6mer
740-772---NC_075235.1	SYCP2L	7mer-1a
740-772---NC_075235.1	KCNA2	7mer-m8
740-772---NC_075235.1	KCNA2	7mer-m8
740-772---NC_075235.1	CLVS1	7mer-1a
740-772---NC_075235.1	BTBD9	6mer
740-772---NC_075235.1	RAB39A	7mer-1a
740-772---NC_075235.1	RAB39A	7mer-1a
740-772---NC_075235.1	TMEM154	7mer-1a
740-772---NC_075235.1	TMEM154	7mer-1a
740-772---NC_075235.1	TMEM154	7mer-1a
740-772---NC_075235.1	SEPTIN8	6mer
740-772---NC_075235.1	KIF1C	6mer
740-772---NC_075235.1	FBXL13	7mer-1a
740-772---NC_075235.1	AFAP1	7mer-1a
740-772---NC_075235.1	MS4A4A	6mer
740-772---NC_075235.1	DCDC2	6mer
740-772---NC_075235.1	DCDC2	6mer
740-772---NC_075235.1	ZNF275	7mer-1a
740-772---NC_075235.1	AFAP1	7mer-1a
740-772---NC_075235.1	BCO2	7mer-1a
740-772---NC_075235.1	BET1	8mer-1a
740-772---NC_075235.1	PAX6	7mer-1a
740-772---NC_075235.1	PIWIL2	7mer-1a
740-772---NC_075235.1	MAP2	8mer-1a
740-772---NC_075235.1	SLC24A2	7mer-1a
740-772---NC_075235.1	SLC24A2	7mer-m8
740-772---NC_075235.1	SLC24A2	7mer-1a
740-772---NC_075235.1	SLC24A2	7mer-m8
740-772---NC_075235.1	SLC24A2	6mer
740-772---NC_075235.1	MS4A7	8mer-1a
740-772---NC_075235.1	SNPH	7mer-1a
740-772---NC_075235.1	SH3GLB2	6mer
740-772---NC_075235.1	SH3GLB2	7mer-1a
740-772---NC_075235.1	TCF7L2	6mer
740-772---NC_075235.1	SYNJ2	7mer-1a
740-772---NC_075235.1	PRXL2A	6mer
740-772---NC_075235.1	SIK3	6mer
740-772---NC_075235.1	PLEKHG1	7mer-1a
740-772---NC_075235.1	FAM83G	7mer-1a
740-772---NC_075235.1	ASAH2B	7mer-1a
740-772---NC_075235.1	ZDHHC21	7mer-m8
740-772---NC_075235.1	SUPT3H	7mer-1a
740-772---NC_075235.1	PCGF3	6mer
740-772---NC_075235.1	PCGF3	6mer
740-772---NC_075235.1	KLRD1	6mer
740-772---NC_075235.1	KLRD1	7mer-1a
740-772---NC_075235.1	TACC2	7mer-1a
740-772---NC_075235.1	COL5A2	7mer-1a
740-772---NC_075235.1	ADARB2	6mer
740-772---NC_075235.1	ADARB2	7mer-m8
740-772---NC_075235.1	DUSP13A	6mer
740-772---NC_075235.1	OSBPL2	7mer-1a
740-772---NC_075235.1	SNPH	7mer-1a
740-772---NC_075235.1	TMEM236	7mer-m8
740-772---NC_075235.1	TMEM236	6mer
740-772---NC_075235.1	DOCK9	8mer-1a
740-772---NC_075235.1	DCDC1	7mer-1a
740-772---NC_075235.1	DCDC1	7mer-1a
740-772---NC_075235.1	MAGEB2	7mer-1a
740-772---NC_075235.1	ST3GAL3	6mer
740-772---NC_075235.1	ST3GAL3	6mer
740-772---NC_075235.1	IFIT1	6mer
740-772---NC_075235.1	CHST15	7mer-m8
740-772---NC_075235.1	ST8SIA6	7mer-1a
740-772---NC_075235.1	ST8SIA6	6mer
740-772---NC_075235.1	ST8SIA6	6mer
740-772---NC_075235.1	ST8SIA6	8mer-1a
740-772---NC_075235.1	ST8SIA6	7mer-1a
740-772---NC_075235.1	RAET1E	7mer-1a
740-772---NC_075235.1	RAET1E	7mer-m8
740-772---NC_075235.1	SNRPE	7mer-m8
740-772---NC_075235.1	ST6GAL2	6mer
740-772---NC_075235.1	ST6GAL2	8mer-1a
740-772---NC_075235.1	ST3GAL3	6mer
740-772---NC_075235.1	IFNAR2	8mer-1a
740-772---NC_075235.1	ZNF275	7mer-1a
740-772---NC_075235.1	DCDC2	6mer
740-772---NC_075235.1	DCDC2	6mer
740-772---NC_075235.1	TACC2	7mer-1a
740-772---NC_075235.1	CPEB2	8mer-1a
740-772---NC_075235.1	CACNA1B	6mer
740-772---NC_075235.1	CACNA1B	6mer
740-772---NC_075235.1	ST3GAL3	6mer
740-772---NC_075235.1	ST3GAL3	6mer
740-772---NC_075235.1	NEBL	6mer
740-772---NC_075235.1	NEBL	6mer
740-772---NC_075235.1	NEBL	6mer
740-772---NC_075235.1	PLSCR1	6mer
740-772---NC_075235.1	CACNA1B	6mer
740-772---NC_075235.1	CACNA1B	6mer
740-772---NC_075235.1	PBRM1	6mer
740-772---NC_075235.1	DEFB110	7mer-1a
740-772---NC_075235.1	RGL3	6mer
740-772---NC_075235.1	ST3GAL3	6mer
740-772---NC_075235.1	ST3GAL3	6mer
740-772---NC_075235.1	SIRPB2	6mer
740-772---NC_075235.1	EPB41L2	8mer-1a
740-772---NC_075235.1	SCML1	7mer-1a
740-772---NC_075235.1	PRXL2A	6mer
740-772---NC_075235.1	MAGEB6	6mer
740-772---NC_075235.1	SIRPB1	6mer
740-772---NC_075235.1	SIRPB1	7mer-1a
740-772---NC_075235.1	CDK18	6mer
740-772---NC_075235.1	IGSF1	6mer
740-772---NC_075235.1	SLC39A10	6mer
740-772---NC_075235.1	SIGLEC14	8mer-1a
740-772---NC_075235.1	ERO1B	7mer-m8
740-772---NC_075235.1	ERO1B	6mer
740-772---NC_075235.1	GID4	6mer
740-772---NC_075235.1	AKR1C1	7mer-1a
740-772---NC_075235.1	AKR1C1	8mer-1a
740-772---NC_075235.1	AKR1C1	6mer
740-772---NC_075235.1	WDR64	8mer-1a
740-772---NC_075235.1	WDR64	7mer-1a
740-772---NC_075235.1	PLOD2	6mer
740-772---NC_075235.1	THSD4	6mer
740-772---NC_075235.1	THSD4	7mer-1a
740-772---NC_075235.1	PTGS2	6mer
740-772---NC_075235.1	HMGCR	7mer-1a
740-772---NC_075235.1	CASZ1	7mer-1a
740-772---NC_075235.1	CASZ1	8mer-1a
740-772---NC_075235.1	TM2D1	7mer-1a
740-772---NC_075235.1	GRIK2	7mer-1a
740-772---NC_075235.1	SLC19A2	7mer-1a
740-772---NC_075235.1	ACTL8	6mer
740-772---NC_075235.1	PSIP1	6mer
740-772---NC_075235.1	VCAN	8mer-1a
740-772---NC_075235.1	CACNA1E	6mer
740-772---NC_075235.1	CACNA1E	7mer-1a
740-772---NC_075235.1	POU2F1	7mer-1a
740-772---NC_075235.1	POU2F1	6mer
740-772---NC_075235.1	POU2F1	6mer
740-772---NC_075235.1	GPR180	7mer-m8
740-772---NC_075235.1	LHX9	6mer
740-772---NC_075235.1	LHX9	7mer-m8
740-772---NC_075235.1	LHFPL5	6mer
740-772---NC_075235.1	PLCB1	6mer
740-772---NC_075235.1	PLCB1	6mer
740-772---NC_075235.1	RET	7mer-m8
740-772---NC_075235.1	RET	6mer
740-772---NC_075235.1	SOAT1	7mer-1a
740-772---NC_075235.1	KIF14	7mer-1a
740-772---NC_075235.1	ST3GAL3	6mer
740-772---NC_075235.1	ST3GAL3	6mer
740-772---NC_075235.1	BRDT	6mer
740-772---NC_075235.1	THRB	7mer-1a
740-772---NC_075235.1	THRB	7mer-1a
740-772---NC_075235.1	THRB	6mer
740-772---NC_075235.1	CNTLN	8mer-1a
740-772---NC_075235.1	PCYT1B	6mer
740-772---NC_075235.1	PCYT1B	7mer-1a
740-772---NC_075235.1	H2AC17	7mer-m8
740-772---NC_075235.1	UBD	6mer
740-772---NC_075235.1	PRIM2	7mer-1a
740-772---NC_075235.1	TRPM6	7mer-1a
740-772---NC_075235.1	SLC39A14	7mer-m8
740-772---NC_075235.1	CORO6	6mer
740-772---NC_075235.1	CACNA1E	6mer
740-772---NC_075235.1	CACNA1E	6mer
740-772---NC_075235.1	CACNA1E	6mer
740-772---NC_075235.1	CACNA1E	7mer-1a
740-772---NC_075235.1	CACNA1E	7mer-1a
740-772---NC_075235.1	CACNA1E	6mer
740-772---NC_075235.1	CACNA1E	6mer
740-772---NC_075235.1	FFAR4	7mer-1a
740-772---NC_075235.1	FFAR4	6mer
740-772---NC_075235.1	ARHGEF10L	6mer
740-772---NC_075235.1	ITPR2	6mer
740-772---NC_075235.1	ITPR2	7mer-1a
740-772---NC_075235.1	IFIT2	8mer-1a
740-772---NC_075235.1	BSPRY	6mer
740-772---NC_075235.1	EML6	6mer
740-772---NC_075235.1	WT1	7mer-m8
740-772---NC_075235.1	WT1	6mer
740-772---NC_075235.1	ESRRB	7mer-1a
740-772---NC_075235.1	KCTD14	6mer
740-772---NC_075235.1	KCTD14	7mer-m8
740-772---NC_075235.1	CLEC6A	6mer
740-772---NC_075235.1	ZBTB41	6mer
740-772---NC_075235.1	ZBTB41	8mer-1a
740-772---NC_075235.1	ZBTB41	8mer-1a
740-772---NC_075235.1	NEDD4L	7mer-1a
740-772---NC_075235.1	MAP2K4	7mer-m8
740-772---NC_075235.1	TSEN15	7mer-m8
740-772---NC_075235.1	TSEN15	7mer-m8
740-772---NC_075235.1	IGSF1	6mer
740-772---NC_075235.1	ITPRIP	8mer-1a
740-772---NC_075235.1	PXMP4	6mer
740-772---NC_075235.1	RBM5	7mer-1a
740-772---NC_075235.1	ACSL6	6mer
740-772---NC_075235.1	PAX6	7mer-1a
740-772---NC_075235.1	MFSD11	6mer
740-772---NC_075235.1	NSL1	7mer-1a
740-772---NC_075235.1	NSL1	6mer
740-772---NC_075235.1	NSL1	7mer-1a
740-772---NC_075235.1	NSL1	7mer-1a
740-772---NC_075235.1	HFE	7mer-1a
740-772---NC_075235.1	ST3GAL3	6mer
740-772---NC_075235.1	ST3GAL3	6mer
740-772---NC_075235.1	MAB21L3	7mer-1a
740-772---NC_075235.1	MAB21L3	6mer
740-772---NC_075235.1	MAB21L3	8mer-1a
740-772---NC_075235.1	FCGR3A	7mer-m8
740-772---NC_075235.1	PAX6	7mer-1a
740-772---NC_075235.1	BMP8B	7mer-m8
740-772---NC_075235.1	TACC2	7mer-1a
740-772---NC_075235.1	SLC30A10	7mer-m8
740-772---NC_075235.1	SERPINB13	6mer
740-772---NC_075235.1	TPRG1	8mer-1a
740-772---NC_075235.1	TPRG1	6mer
740-772---NC_075235.1	TPRG1	6mer
740-772---NC_075235.1	HTR1D	7mer-m8
740-772---NC_075235.1	SASH1	6mer
740-772---NC_075235.1	SASH1	6mer
740-772---NC_075235.1	SASH1	6mer
740-772---NC_075235.1	GRIK2	7mer-1a
740-772---NC_075235.1	ST3GAL3	6mer
740-772---NC_075235.1	SEM1	7mer-m8
740-772---NC_075235.1	SEM1	6mer
740-772---NC_075235.1	SIGLEC1	7mer-m8
740-772---NC_075235.1	SIGLEC1	6mer
740-772---NC_075235.1	PLXNA2	7mer-1a
740-772---NC_075235.1	PLXNA2	6mer
740-772---NC_075235.1	ACYP1	6mer
740-772---NC_075235.1	GSN	7mer-1a
740-772---NC_075235.1	GSN	6mer
740-772---NC_075235.1	CLN5	8mer-1a
740-772---NC_075235.1	CLN5	6mer
740-772---NC_075235.1	CLN5	7mer-m8
740-772---NC_075235.1	CASP8	6mer
740-772---NC_075235.1	GRIK2	7mer-1a
740-772---NC_075235.1	CCDC69	8mer-1a
740-772---NC_075235.1	MEGF9	7mer-1a
740-772---NC_075235.1	MEGF9	7mer-1a
740-772---NC_075235.1	MEGF9	6mer
740-772---NC_075235.1	MEGF9	7mer-m8
740-772---NC_075235.1	IL2RA	6mer
740-772---NC_075235.1	ST3GAL3	6mer
740-772---NC_075235.1	ST3GAL3	6mer
740-772---NC_075235.1	LIN28B	6mer
740-772---NC_075235.1	LIN28B	6mer
740-772---NC_075235.1	C9orf72	7mer-1a
740-772---NC_075235.1	C9orf72	6mer
740-772---NC_075235.1	MOG	6mer
740-772---NC_075235.1	DEPDC4	8mer-1a
740-772---NC_075235.1	EMP2	6mer
740-772---NC_075235.1	EMP2	7mer-1a
740-772---NC_075235.1	RAB3B	6mer
740-772---NC_075235.1	RAB3B	7mer-1a
740-772---NC_075235.1	RAB3B	6mer
740-772---NC_075235.1	RAB3B	7mer-1a
740-772---NC_075235.1	CTBS	7mer-1a
740-772---NC_075235.1	CTBS	8mer-1a
740-772---NC_075235.1	PARD6G	6mer
740-772---NC_075235.1	ENSG00000254706	6mer
740-772---NC_075235.1	AR	6mer
740-772---NC_075235.1	AR	6mer
740-772---NC_075235.1	ATP2B3	7mer-1a
740-772---NC_075235.1	FXR1	7mer-1a
740-772---NC_075235.1	ZKSCAN3	6mer
740-772---NC_075235.1	TET2	6mer
740-772---NC_075235.1	TET2	7mer-1a
740-772---NC_075235.1	ZNF618	6mer
740-772---NC_075235.1	ZNF618	6mer
740-772---NC_075235.1	ZNF618	6mer
740-772---NC_075235.1	EIF4EBP2	6mer
740-772---NC_075235.1	ABL2	7mer-m8
740-772---NC_075235.1	PIN4	7mer-1a
740-772---NC_075235.1	SEPTIN8	6mer
740-772---NC_075235.1	POU2F1	7mer-1a
740-772---NC_075235.1	POU2F1	6mer
740-772---NC_075235.1	POU2F1	6mer
740-772---NC_075235.1	E2F3	6mer
740-772---NC_075235.1	LAX1	7mer-1a
740-772---NC_075235.1	ZFX	6mer
740-772---NC_075235.1	GRM4	7mer-1a
740-772---NC_075235.1	MYZAP	7mer-1a
740-772---NC_075235.1	ARHGEF10L	6mer
740-772---NC_075235.1	GBP5	7mer-1a
740-772---NC_075235.1	GBP5	7mer-m8
740-772---NC_075235.1	GBP5	7mer-1a
740-772---NC_075235.1	B4GALT4	6mer
740-772---NC_075235.1	SUPT3H	7mer-1a
740-772---NC_075235.1	XPR1	6mer
740-772---NC_075235.1	XPR1	6mer
740-772---NC_075235.1	ATP2B3	7mer-1a
740-772---NC_075235.1	GRM4	7mer-1a
740-772---NC_075235.1	GRM4	6mer
740-772---NC_075235.1	SSTR2	6mer
740-772---NC_075235.1	SSTR2	6mer
740-772---NC_075235.1	SSTR2	6mer
740-772---NC_075235.1	SSTR2	6mer
740-772---NC_075235.1	SSTR2	7mer-1a
740-772---NC_075235.1	TRIM13	6mer
740-772---NC_075235.1	GPR157	6mer
740-772---NC_075235.1	GPR157	7mer-1a
740-772---NC_075235.1	SLC26A3	6mer
740-772---NC_075235.1	SIRPB1	6mer
740-772---NC_075235.1	CTCFL	6mer
740-772---NC_075235.1	BTRC	6mer
740-772---NC_075235.1	BTRC	7mer-1a
740-772---NC_075235.1	BTRC	7mer-1a
740-772---NC_075235.1	THEM4	6mer
740-772---NC_075235.1	THEM4	6mer
740-772---NC_075235.1	THEM4	7mer-1a
740-772---NC_075235.1	PSIP1	6mer
740-772---NC_075235.1	C9orf72	6mer
740-772---NC_075235.1	CDHR1	7mer-1a
740-772---NC_075235.1	AFAP1	7mer-1a
740-772---NC_075235.1	MLLT3	7mer-1a
740-772---NC_075235.1	MLLT3	7mer-1a
740-772---NC_075235.1	TACC2	7mer-1a
740-772---NC_075235.1	WT1	7mer-m8
740-772---NC_075235.1	WT1	6mer
740-772---NC_075235.1	CCDC85C	6mer
740-772---NC_075235.1	CCDC85C	7mer-1a
740-772---NC_075235.1	CCDC85C	6mer
740-772---NC_075235.1	CCDC85C	7mer-1a
740-772---NC_075235.1	CCDC85C	6mer
740-772---NC_075235.1	CCDC85C	6mer
740-772---NC_075235.1	CCDC85C	7mer-1a
740-772---NC_075235.1	LMNA	6mer
740-772---NC_075235.1	POTEE	6mer
740-772---NC_075235.1	DNM3	7mer-m8
740-772---NC_075235.1	DNM3	7mer-1a
740-772---NC_075235.1	BAIAP2	7mer-1a
740-772---NC_075235.1	POTEI	6mer
740-772---NC_075235.1	POTEI	6mer
740-772---NC_075235.1	SLC39A10	6mer
740-772---NC_075235.1	SNX10	6mer
740-772---NC_075235.1	TTC38	6mer
740-772---NC_075235.1	ZNF655	6mer
740-772---NC_075235.1	ZNF655	6mer
740-772---NC_075235.1	ZNF655	7mer-1a
740-772---NC_075235.1	THRB	7mer-1a
740-772---NC_075235.1	THRB	7mer-1a
740-772---NC_075235.1	THRB	6mer
740-772---NC_075235.1	MEIOC	6mer
740-772---NC_075235.1	CCDC14	6mer
740-772---NC_075235.1	CCDC14	8mer-1a
740-772---NC_075235.1	RGL3	6mer
740-772---NC_075235.1	TSEN15	7mer-m8
740-772---NC_075235.1	TSEN15	7mer-m8
740-772---NC_075235.1	FGFR3	7mer-m8
740-772---NC_075235.1	STEAP1	6mer
740-772---NC_075235.1	PIN4	6mer
740-772---NC_075235.1	PIN4	8mer-1a
740-772---NC_075235.1	PIN4	6mer
740-772---NC_075235.1	KRTCAP3	7mer-1a
740-772---NC_075235.1	CCDC14	6mer
740-772---NC_075235.1	CCDC14	6mer
740-772---NC_075235.1	CCDC14	7mer-1a
740-772---NC_075235.1	CCDC14	6mer
740-772---NC_075235.1	CCDC14	8mer-1a
740-772---NC_075235.1	FAP	7mer-m8
740-772---NC_075235.1	GCA	7mer-m8
740-772---NC_075235.1	TNS3	7mer-1a
740-772---NC_075235.1	PGGHG	6mer
740-772---NC_075235.1	RAD51B	6mer
740-772---NC_075235.1	PDCD1LG2	6mer
740-772---NC_075235.1	PDCD1LG2	7mer-1a
740-772---NC_075235.1	ERG	6mer
740-772---NC_075235.1	ERG	6mer
740-772---NC_075235.1	STEAP3	6mer
740-772---NC_075235.1	TNFAIP8	7mer-1a
740-772---NC_075235.1	HERC3	6mer
740-772---NC_075235.1	PITPNM3	6mer
740-772---NC_075235.1	PITPNM3	6mer
740-772---NC_075235.1	ZBTB41	8mer-1a
740-772---NC_075235.1	ZBTB41	8mer-1a
740-772---NC_075235.1	PDP1	7mer-1a
740-772---NC_075235.1	CBLB	6mer
740-772---NC_075235.1	ZNF561	6mer
740-772---NC_075235.1	FARP2	6mer
740-772---NC_075235.1	HMGCS1	6mer
740-772---NC_075235.1	CFAP44	7mer-m8
740-772---NC_075235.1	ZNF561	8mer-1a
740-772---NC_075235.1	PGAP2	7mer-1a
740-772---NC_075235.1	GRM5	6mer
740-772---NC_075235.1	TPRG1	8mer-1a
740-772---NC_075235.1	IL17RC	7mer-m8
740-772---NC_075235.1	SNRPE	7mer-m8
740-772---NC_075235.1	PAX6	6mer
740-772---NC_075235.1	PAX6	7mer-1a
740-772---NC_075235.1	BRDT	6mer
740-772---NC_075235.1	ST8SIA6	6mer
740-772---NC_075235.1	DHX30	7mer-m8
740-772---NC_075235.1	NTMT2	6mer
740-772---NC_075235.1	CEP19	7mer-1a
740-772---NC_075235.1	CEP19	6mer
740-772---NC_075235.1	CEP19	6mer
740-772---NC_075235.1	ALS2CL	6mer
740-772---NC_075235.1	WNT2	6mer
740-772---NC_075235.1	PGAP2	7mer-1a
740-772---NC_075235.1	TTC14	7mer-1a
740-772---NC_075235.1	TTC14	6mer
740-772---NC_075235.1	EXOC6B	6mer
740-772---NC_075235.1	TMEM182	6mer
740-772---NC_075235.1	CCDC88A	6mer
740-772---NC_075235.1	CCDC88A	6mer
740-772---NC_075235.1	CAGE1	6mer
740-772---NC_075235.1	C1orf226	7mer-m8
740-772---NC_075235.1	FRMD5	6mer
740-772---NC_075235.1	FBXL13	7mer-1a
740-772---NC_075235.1	FBXL13	7mer-1a
740-772---NC_075235.1	FBXL13	7mer-1a
740-772---NC_075235.1	FNDC3B	7mer-1a
740-772---NC_075235.1	FNDC3B	7mer-1a
740-772---NC_075235.1	CABYR	6mer
740-772---NC_075235.1	KIF3C	7mer-1a
740-772---NC_075235.1	KIF3C	7mer-m8
740-772---NC_075235.1	KIF3C	6mer
740-772---NC_075235.1	KIF3C	6mer
740-772---NC_075235.1	POR	7mer-1a
740-772---NC_075235.1	PGAP2	7mer-1a
740-772---NC_075235.1	PWWP4	6mer
740-772---NC_075235.1	PWWP4	6mer
740-772---NC_075235.1	GAREM2	7mer-1a
740-772---NC_075235.1	CTCFL	7mer-1a
740-772---NC_075235.1	NEDD1	6mer
740-772---NC_075235.1	TMEM182	6mer
740-772---NC_075235.1	PKIA	7mer-m8
740-772---NC_075235.1	KLHL23	7mer-1a
740-772---NC_075235.1	MYZAP	6mer
740-772---NC_075235.1	IL17RC	7mer-m8
740-772---NC_075235.1	EIF2AK2	8mer-1a
740-772---NC_075235.1	EIF2AK2	8mer-1a
740-772---NC_075235.1	EPHA6	7mer-m8
740-772---NC_075235.1	EPHA6	6mer
740-772---NC_075235.1	CSF2RB	6mer
740-772---NC_075235.1	MFSD6	6mer
740-772---NC_075235.1	PNMA6E	7mer-1a
740-772---NC_075235.1	MFSD6	7mer-m8
740-772---NC_075235.1	MFSD6	6mer
740-772---NC_075235.1	ZNF655	7mer-1a
740-772---NC_075235.1	ZNF655	7mer-1a
740-772---NC_075235.1	ZNF655	6mer
740-772---NC_075235.1	ZNF655	6mer
740-772---NC_075235.1	LASP1	7mer-1a
740-772---NC_075235.1	WIPF3	7mer-1a
740-772---NC_075235.1	MPRIP	6mer
740-772---NC_075235.1	MPRIP	6mer
740-772---NC_075235.1	EIF4A2	6mer
740-772---NC_075235.1	SLC39A10	6mer
740-772---NC_075235.1	SLC39A10	7mer-1a
740-772---NC_075235.1	SLC26A8	7mer-1a
740-772---NC_075235.1	SLC26A8	6mer
740-772---NC_075235.1	PLA2G4F	6mer
740-772---NC_075235.1	PLA2G4F	6mer
740-772---NC_075235.1	ARL5A	6mer
740-772---NC_075235.1	EAF1	6mer
740-772---NC_075235.1	EAF1	6mer
740-772---NC_075235.1	CRYBG3	7mer-1a
740-772---NC_075235.1	CRYBG3	6mer
740-772---NC_075235.1	SCAP	6mer
740-772---NC_075235.1	EHHADH	7mer-m8
740-772---NC_075235.1	FAM124B	6mer
740-772---NC_075235.1	CPEB2	8mer-1a
740-772---NC_075235.1	PGAP2	7mer-1a
740-772---NC_075235.1	TRAK1	6mer
740-772---NC_075235.1	TRAK1	6mer
740-772---NC_075235.1	SERPINB13	6mer
740-772---NC_075235.1	CALCR	6mer
740-772---NC_075235.1	FGF12	7mer-1a
740-772---NC_075235.1	FGF12	6mer
740-772---NC_075235.1	FGF12	6mer
740-772---NC_075235.1	U2SURP	7mer-1a
740-772---NC_075235.1	U2SURP	7mer-1a
740-772---NC_075235.1	MFSD6	7mer-m8
740-772---NC_075235.1	MFSD6	6mer
740-772---NC_075235.1	BCL2L11	6mer
740-772---NC_075235.1	BCL2L11	6mer
740-772---NC_075235.1	GLRA2	7mer-m8
740-772---NC_075235.1	GLRA2	7mer-1a
740-772---NC_075235.1	CEP170	7mer-1a
740-772---NC_075235.1	CEP170	6mer
740-772---NC_075235.1	CTCFL	7mer-1a
740-772---NC_075235.1	CTCFL	6mer
740-772---NC_075235.1	ADM2	6mer
740-772---NC_075235.1	ADM2	7mer-1a
740-772---NC_075235.1	PTX4	6mer
740-772---NC_075235.1	TSEN15	7mer-m8
740-772---NC_075235.1	TSEN15	7mer-m8
740-772---NC_075235.1	MAP3K13	6mer
740-772---NC_075235.1	FGF5	6mer
740-772---NC_075235.1	ERG	6mer
740-772---NC_075235.1	ERG	6mer
740-772---NC_075235.1	SEMA4D	6mer
740-772---NC_075235.1	SEMA4D	7mer-1a
740-772---NC_075235.1	MS4A14	6mer
740-772---NC_075235.1	MS4A14	7mer-m8
740-772---NC_075235.1	MS4A14	6mer
740-772---NC_075235.1	IFNAR2	8mer-1a
740-772---NC_075235.1	FRMD5	6mer
740-772---NC_075235.1	SCML1	7mer-1a
740-772---NC_075235.1	DHX30	7mer-m8
740-772---NC_075235.1	CCDC9B	7mer-1a
740-772---NC_075235.1	SEMA4D	6mer
740-772---NC_075235.1	SEMA4D	7mer-1a
740-772---NC_075235.1	SYNPO	6mer
740-772---NC_075235.1	TTC14	6mer
740-772---NC_075235.1	TTC14	7mer-1a
740-772---NC_075235.1	TTC14	6mer
740-772---NC_075235.1	ERICH2	6mer
740-772---NC_075235.1	QARS1	7mer-1a
740-772---NC_075235.1	QARS1	7mer-m8
740-772---NC_075235.1	TMEM150C	6mer
740-772---NC_075235.1	TMEM150C	6mer
740-772---NC_075235.1	PLOD2	6mer
740-772---NC_075235.1	PLEKHA3	7mer-1a
740-772---NC_075235.1	SEMA4D	6mer
740-772---NC_075235.1	SEMA4D	7mer-1a
740-772---NC_075235.1	B4GALT4	6mer
740-772---NC_075235.1	LSS	6mer
740-772---NC_075235.1	ECT2	7mer-1a
740-772---NC_075235.1	ECT2	6mer
740-772---NC_075235.1	HELB	8mer-1a
740-772---NC_075235.1	HELB	8mer-1a
740-772---NC_075235.1	PSIP1	6mer
740-772---NC_075235.1	MXD3	7mer-1a
740-772---NC_075235.1	CDK18	6mer
740-772---NC_075235.1	ZHX3	7mer-1a
740-772---NC_075235.1	ZBTB10	7mer-1a
740-772---NC_075235.1	ZBTB10	6mer
740-772---NC_075235.1	DSCAM	6mer
740-772---NC_075235.1	SNX10	6mer
740-772---NC_075235.1	CFAP44	7mer-m8
740-772---NC_075235.1	CFAP44	7mer-1a
740-772---NC_075235.1	CFAP44	7mer-m8
740-772---NC_075235.1	TBC1D15	7mer-1a
740-772---NC_075235.1	TBC1D15	7mer-1a
740-772---NC_075235.1	TBC1D15	6mer
740-772---NC_075235.1	STK3	7mer-m8
740-772---NC_075235.1	ATP6V1C1	6mer
740-772---NC_075235.1	ATP6V1C1	6mer
740-772---NC_075235.1	CROT	7mer-m8
740-772---NC_075235.1	WDR64	8mer-1a
740-772---NC_075235.1	WDR64	7mer-1a
740-772---NC_075235.1	CD300E	6mer
740-772---NC_075235.1	CD300E	6mer
740-772---NC_075235.1	DCDC1	7mer-1a
740-772---NC_075235.1	PIGX	6mer
740-772---NC_075235.1	PCDH11X	7mer-1a
740-772---NC_075235.1	PCDH11X	6mer
740-772---NC_075235.1	CKAP2L	7mer-m8
740-772---NC_075235.1	CKAP2L	7mer-1a
740-772---NC_075235.1	MAP2K4	7mer-m8
740-772---NC_075235.1	APOBEC3B	7mer-m8
740-772---NC_075235.1	XIRP1	6mer
740-772---NC_075235.1	ZBTB10	7mer-1a
740-772---NC_075235.1	ZBTB10	6mer
740-772---NC_075235.1	KLHDC7B	6mer
740-772---NC_075235.1	TMEM182	6mer
740-772---NC_075235.1	KIF3C	7mer-1a
740-772---NC_075235.1	KIF3C	7mer-m8
740-772---NC_075235.1	KIF3C	6mer
740-772---NC_075235.1	KIF3C	6mer
740-772---NC_075235.1	FCGR3A	7mer-m8
740-772---NC_075235.1	PCGF3	6mer
740-772---NC_075235.1	MAP3K13	7mer-1a
740-772---NC_075235.1	EPB41L2	8mer-1a
740-772---NC_075235.1	HOXD12	6mer
740-772---NC_075235.1	GAREM2	7mer-1a
740-772---NC_075235.1	PGAP2	7mer-1a
740-772---NC_075235.1	SIK3	6mer
740-772---NC_075235.1	ABLIM1	6mer
740-772---NC_075235.1	NEDD1	6mer
740-772---NC_075235.1	OSBPL2	7mer-1a
740-772---NC_075235.1	ACOXL	7mer-1a
740-772---NC_075235.1	PFDN4	6mer
740-772---NC_075235.1	BCL2L11	6mer
740-772---NC_075235.1	LRCH3	7mer-1a
740-772---NC_075235.1	FRMD4B	8mer-1a
740-772---NC_075235.1	LAX1	7mer-1a
740-772---NC_075235.1	EIF4A2	6mer
740-772---NC_075235.1	CASP8	6mer
740-772---NC_075235.1	SNX4	6mer
740-772---NC_075235.1	SEM1	6mer
740-772---NC_075235.1	THEM4	7mer-1a
740-772---NC_075235.1	BTRC	6mer
740-772---NC_075235.1	BTRC	7mer-1a
740-772---NC_075235.1	BTRC	7mer-1a
740-772---NC_075235.1	PLPP4	8mer-1a
740-772---NC_075235.1	SLC33A1	6mer
740-772---NC_075235.1	CTCFL	6mer
740-772---NC_075235.1	POU2F1	7mer-1a
740-772---NC_075235.1	POU2F1	6mer
740-772---NC_075235.1	POU2F1	6mer
740-772---NC_075235.1	CCDC57	6mer
740-772---NC_075235.1	CCDC57	6mer
740-772---NC_075235.1	CCDC57	6mer
740-772---NC_075235.1	ABCA13	6mer
740-772---NC_075235.1	ABCA13	6mer
740-772---NC_075235.1	PANX2	7mer-1a
740-772---NC_075235.1	SHOX2	6mer
740-772---NC_075235.1	SHOX2	8mer-1a
740-772---NC_075235.1	PGGHG	6mer
740-772---NC_075235.1	ABLIM1	6mer
740-772---NC_075235.1	WDR64	6mer
740-772---NC_075235.1	WDR64	7mer-m8
740-772---NC_075235.1	CCDC50	7mer-m8
740-772---NC_075235.1	CCDC50	7mer-m8
740-772---NC_075235.1	SATB2	7mer-1a
740-772---NC_075235.1	CTCFL	7mer-1a
740-772---NC_075235.1	SEPTIN8	6mer
740-772---NC_075235.1	TTC14	6mer
740-772---NC_075235.1	TTC14	7mer-1a
740-772---NC_075235.1	TTC14	6mer
740-772---NC_075235.1	WT1	6mer
740-772---NC_075235.1	SMC4	7mer-1a
740-772---NC_075235.1	SMC4	6mer
740-772---NC_075235.1	SMC4	7mer-1a
740-772---NC_075235.1	PGAP2	7mer-1a
740-772---NC_075235.1	SPTLC3	6mer
740-772---NC_075235.1	SLC17A3	8mer-1a
740-772---NC_075235.1	HLTF	6mer
740-772---NC_075235.1	LGALSL	6mer
740-772---NC_075235.1	FAM98B	6mer
740-772---NC_075235.1	RELCH	6mer
740-772---NC_075235.1	SLC5A10	6mer
740-772---NC_075235.1	SLC5A10	6mer
740-772---NC_075235.1	CCR8	6mer
740-772---NC_075235.1	CASP8	6mer
740-772---NC_075235.1	ADM2	6mer
740-772---NC_075235.1	ADM2	7mer-1a
740-772---NC_075235.1	PCGF3	6mer
740-772---NC_075235.1	ASB18	7mer-1a
740-772---NC_075235.1	ABCA13	7mer-1a
740-772---NC_075235.1	GRIK2	7mer-1a
740-772---NC_075235.1	E2F7	6mer
740-772---NC_075235.1	E2F7	7mer-m8
740-772---NC_075235.1	NDUFAF6	6mer
740-772---NC_075235.1	ALDH7A1	6mer
740-772---NC_075235.1	ESRP2	8mer-1a
740-772---NC_075235.1	NIPSNAP2	7mer-1a
740-772---NC_075235.1	MOV10L1	6mer
740-772---NC_075235.1	SPAG17	7mer-1a
740-772---NC_075235.1	STK3	6mer
740-772---NC_075235.1	PAX7	6mer
740-772---NC_075235.1	PAX7	6mer
740-772---NC_075235.1	SNX10	6mer
740-772---NC_075235.1	CNTNAP5	7mer-1a
740-772---NC_075235.1	DCDC1	7mer-1a
740-772---NC_075235.1	PGAP2	7mer-1a
740-772---NC_075235.1	SENP2	7mer-1a
740-772---NC_075235.1	SENP2	7mer-1a
740-772---NC_075235.1	LRCH3	7mer-1a
740-772---NC_075235.1	NT5DC3	6mer
740-772---NC_075235.1	NEDD4L	7mer-1a
740-772---NC_075235.1	SUMF1	6mer
740-772---NC_075235.1	SUMF1	6mer
740-772---NC_075235.1	TRAK1	6mer
740-772---NC_075235.1	RBM12B	7mer-m8
740-772---NC_075235.1	PPM1N	7mer-1a
740-772---NC_075235.1	PCGF3	6mer
740-772---NC_075235.1	FRMD5	6mer
740-772---NC_075235.1	FRMD5	6mer
740-772---NC_075235.1	FBXL13	7mer-1a
740-772---NC_075235.1	DOCK9	8mer-1a
740-772---NC_075235.1	MMS19	7mer-1a
740-772---NC_075235.1	FAM124B	6mer
740-772---NC_075235.1	CHFR	7mer-1a
740-772---NC_075235.1	CLEC4E	8mer-1a
740-772---NC_075235.1	ZNF814	6mer
740-772---NC_075235.1	ACSL4	7mer-1a
740-772---NC_075235.1	ACSL4	6mer
740-772---NC_075235.1	SLC25A36	7mer-1a
740-772---NC_075235.1	LRCH3	7mer-1a
740-772---NC_075235.1	DOCK9	8mer-1a
740-772---NC_075235.1	HIPK3	7mer-1a
740-772---NC_075235.1	PCYOX1	8mer-1a
740-772---NC_075235.1	POU2F1	7mer-1a
740-772---NC_075235.1	POU2F1	6mer
740-772---NC_075235.1	POU2F1	6mer
740-772---NC_075235.1	NIPSNAP2	7mer-1a
740-772---NC_075235.1	CFAP300	7mer-m8
740-772---NC_075235.1	IL17RC	7mer-m8
740-772---NC_075235.1	EPGN	6mer
740-772---NC_075235.1	MPZL3	7mer-1a
740-772---NC_075235.1	SNX10	6mer
740-772---NC_075235.1	SLC37A2	7mer-1a
740-772---NC_075235.1	SLC37A2	6mer
740-772---NC_075235.1	NT5DC3	6mer
740-772---NC_075235.1	NT5DC3	6mer
740-772---NC_075235.1	BCL2L11	6mer
740-772---NC_075235.1	KCNJ16	7mer-m8
740-772---NC_075235.1	OSGIN2	6mer
740-772---NC_075235.1	CD300E	6mer
740-772---NC_075235.1	CD300E	6mer
740-772---NC_075235.1	BTRC	6mer
740-772---NC_075235.1	BTRC	7mer-1a
740-772---NC_075235.1	BTRC	7mer-1a
740-772---NC_075235.1	BCL2L11	6mer
740-772---NC_075235.1	RBM5	6mer
740-772---NC_075235.1	SERPINB13	7mer-m8
740-772---NC_075235.1	FYCO1	7mer-1a
740-772---NC_075235.1	FYCO1	7mer-1a
740-772---NC_075235.1	LYPD6	7mer-1a
740-772---NC_075235.1	SIK3	7mer-m8
740-772---NC_075235.1	SIK3	7mer-1a
740-772---NC_075235.1	SIK3	7mer-1a
740-772---NC_075235.1	B4GALNT2	7mer-m8
740-772---NC_075235.1	SPTLC3	6mer
740-772---NC_075235.1	MAP3K13	7mer-1a
740-772---NC_075235.1	PIGX	6mer
740-772---NC_075235.1	SEMA4D	6mer
740-772---NC_075235.1	STRC	6mer
740-772---NC_075235.1	CCDC88A	7mer-m8
740-772---NC_075235.1	HIBADH	6mer
740-772---NC_075235.1	DOCK9	8mer-1a
740-772---NC_075235.1	DENND3	6mer
740-772---NC_075235.1	PGAP2	7mer-1a
740-772---NC_075235.1	GAS7	6mer
740-772---NC_075235.1	GAS7	6mer
740-772---NC_075235.1	GAS7	6mer
740-772---NC_075235.1	GAS7	7mer-1a
740-772---NC_075235.1	CTCFL	7mer-1a
740-772---NC_075235.1	SIGLEC1	6mer
740-772---NC_075235.1	SIGLEC1	7mer-m8
740-772---NC_075235.1	CCDC88A	6mer
740-772---NC_075235.1	FRMD5	6mer
740-772---NC_075235.1	MPHOSPH9	6mer
740-772---NC_075235.1	MPHOSPH9	6mer
740-772---NC_075235.1	CDK18	6mer
740-772---NC_075235.1	TLR1	6mer
740-772---NC_075235.1	TLR1	8mer-1a
740-772---NC_075235.1	TLR1	6mer
740-772---NC_075235.1	HK1	7mer-m8
740-772---NC_075235.1	HK1	6mer
740-772---NC_075235.1	HK1	6mer
740-772---NC_075235.1	HK1	7mer-1a
740-772---NC_075235.1	SORT1	6mer
740-772---NC_075235.1	RAD51B	7mer-1a
740-772---NC_075235.1	SYNPO	6mer
740-772---NC_075235.1	SNAP91	7mer-1a
740-772---NC_075235.1	AMFR	6mer
740-772---NC_075235.1	GRM4	7mer-1a
740-772---NC_075235.1	TET2	6mer
740-772---NC_075235.1	TET2	7mer-1a
740-772---NC_075235.1	MEX3A	7mer-1a
740-772---NC_075235.1	MEX3A	6mer
740-772---NC_075235.1	GJB7	6mer
740-772---NC_075235.1	EIF3F	7mer-1a
740-772---NC_075235.1	EIF3F	6mer
740-772---NC_075235.1	EIF3F	6mer
740-772---NC_075235.1	ATG16L2	7mer-1a
740-772---NC_075235.1	TM2D1	7mer-m8
740-772---NC_075235.1	RMND5B	6mer
740-772---NC_075235.1	PHC3	6mer
740-772---NC_075235.1	MS4A6A	7mer-1a
740-772---NC_075235.1	TBC1D31	6mer
740-772---NC_075235.1	TBC1D31	7mer-1a
740-772---NC_075235.1	MYO18A	6mer
740-772---NC_075235.1	B4GALT4	6mer
740-772---NC_075235.1	GABARAPL1	6mer
740-772---NC_075235.1	SDHA	6mer
740-772---NC_075235.1	CIBAR1	6mer
740-772---NC_075235.1	CLVS1	7mer-1a
740-772---NC_075235.1	SLC25A36	6mer
740-772---NC_075235.1	PLBD1	7mer-m8
740-772---NC_075235.1	TCF7L2	6mer
740-772---NC_075235.1	SLC35A5	6mer
740-772---NC_075235.1	FGFR3	7mer-m8
740-772---NC_075235.1	RNF182	6mer
740-772---NC_075235.1	WT1	7mer-m8
740-772---NC_075235.1	WT1	6mer
740-772---NC_075235.1	TGFBI	6mer
740-772---NC_075235.1	SERINC5	6mer
740-772---NC_075235.1	DUSP13A	6mer
740-772---NC_075235.1	SHOX2	6mer
740-772---NC_075235.1	SHOX2	8mer-1a
740-772---NC_075235.1	SPTBN2	7mer-m8
740-772---NC_075235.1	RAD51B	6mer
740-772---NC_075235.1	ARHGAP32	6mer
740-772---NC_075235.1	KLHL5	7mer-1a
740-772---NC_075235.1	KLHL5	7mer-1a
740-772---NC_075235.1	CEMIP2	7mer-1a
740-772---NC_075235.1	CEMIP2	6mer
740-772---NC_075235.1	ESRRB	7mer-1a
740-772---NC_075235.1	OXCT1	6mer
740-772---NC_075235.1	TSEN15	7mer-m8
740-772---NC_075235.1	TMEM150C	6mer
740-772---NC_075235.1	TMEM150C	6mer
740-772---NC_075235.1	PGAP2	7mer-1a
740-772---NC_075235.1	MAGOHB	7mer-m8
740-772---NC_075235.1	VPS13D	6mer
740-772---NC_075235.1	VPS13D	6mer
740-772---NC_075235.1	NTRK1	7mer-1a
740-772---NC_075235.1	CIP2A	7mer-m8
740-772---NC_075235.1	CIP2A	8mer-1a
740-772---NC_075235.1	CIP2A	7mer-1a
740-772---NC_075235.1	DENND3	6mer
740-772---NC_075235.1	DENND3	6mer
740-772---NC_075235.1	PPT1	8mer-1a
740-772---NC_075235.1	TGFBI	6mer
740-772---NC_075235.1	ADAMTS16	7mer-m8
740-772---NC_075235.1	ADAMTS16	7mer-m8
740-772---NC_075235.1	SLCO1A2	6mer
740-772---NC_075235.1	SLCO1A2	6mer
740-772---NC_075235.1	TRIML2	6mer
740-772---NC_075235.1	NDUFAF6	6mer
740-772---NC_075235.1	TACC2	7mer-1a
740-772---NC_075235.1	EPGN	7mer-1a
740-772---NC_075235.1	MAGOHB	7mer-m8
740-772---NC_075235.1	ABLIM1	6mer
740-772---NC_075235.1	SERINC5	6mer
740-772---NC_075235.1	PLSCR1	6mer
740-772---NC_075235.1	PGAP2	7mer-1a
740-772---NC_075235.1	PGAP2	7mer-1a
740-772---NC_075235.1	BCO2	6mer
740-772---NC_075235.1	BCO2	7mer-1a
740-772---NC_075235.1	TNFAIP8	6mer
740-772---NC_075235.1	TNFAIP8	7mer-1a
740-772---NC_075235.1	TNFAIP8	8mer-1a
740-772---NC_075235.1	TNFAIP8	6mer
740-772---NC_075235.1	TNFAIP8	6mer
740-772---NC_075235.1	PLD5	7mer-1a
740-772---NC_075235.1	CFAP44	7mer-m8
740-772---NC_075235.1	CFAP44	7mer-m8
740-772---NC_075235.1	PGAP2	7mer-1a
740-772---NC_075235.1	MAGOHB	7mer-m8
740-772---NC_075235.1	TIAM1	7mer-1a
740-772---NC_075235.1	NXPE3	6mer
740-772---NC_075235.1	SLC25A36	6mer
740-772---NC_075235.1	GRIA1	7mer-1a
740-772---NC_075235.1	TENM3	8mer-1a
740-772---NC_075235.1	TENM3	8mer-1a
740-772---NC_075235.1	NTRK1	6mer
740-772---NC_075235.1	PHC3	7mer-m8
740-772---NC_075235.1	PHC3	8mer-1a
740-772---NC_075235.1	GRIA1	7mer-1a
740-772---NC_075235.1	GRIA1	7mer-m8
740-772---NC_075235.1	MAGOHB	7mer-1a
740-772---NC_075235.1	MAGOHB	6mer
740-772---NC_075235.1	MAGOHB	7mer-m8
740-772---NC_075235.1	ADAMTS12	8mer-1a
740-772---NC_075235.1	ADAMTS12	7mer-m8
740-772---NC_075235.1	CCDC69	8mer-1a
740-772---NC_075235.1	BNIPL	6mer
740-772---NC_075235.1	CACNA1F	6mer
740-772---NC_075235.1	SIGLEC7	7mer-1a
740-772---NC_075235.1	PGAP2	7mer-1a
740-772---NC_075235.1	LRRCC1	7mer-1a
740-772---NC_075235.1	LRRCC1	8mer-1a
740-772---NC_075235.1	LRRCC1	8mer-1a
740-772---NC_075235.1	LRRCC1	8mer-1a
740-772---NC_075235.1	LRRCC1	6mer
740-772---NC_075235.1	CDH18	7mer-1a
740-772---NC_075235.1	PIN4	6mer
740-772---NC_075235.1	SIRPB2	7mer-1a
740-772---NC_075235.1	POTEE	6mer
740-772---NC_075235.1	FCHSD2	7mer-m8
740-772---NC_075235.1	GABARAPL1	6mer
740-772---NC_075235.1	GABARAPL1	6mer
740-772---NC_075235.1	GABARAPL1	6mer
740-772---NC_075235.1	GABARAPL1	6mer
740-772---NC_075235.1	SLC38A6	8mer-1a
740-772---NC_075235.1	ZKSCAN8	6mer
740-772---NC_075235.1	PFDN6	6mer
740-772---NC_075235.1	CORO6	6mer
740-772---NC_075235.1	ST3GAL3	6mer
740-772---NC_075235.1	CLTB	6mer
740-772---NC_075235.1	NDUFAF6	6mer
740-772---NC_075235.1	TSEN15	7mer-m8
740-772---NC_075235.1	TSEN15	7mer-m8
740-772---NC_075235.1	EI24	6mer
740-772---NC_075235.1	GCOM1	6mer
740-772---NC_075235.1	UNC13A	6mer
740-772---NC_075235.1	UNC13A	7mer-1a
740-772---NC_075235.1	DCUN1D1	7mer-1a
740-772---NC_075235.1	SLC38A6	8mer-1a
740-772---NC_075235.1	EPHA6	7mer-1a
740-772---NC_075235.1	EPHA6	8mer-1a
740-772---NC_075235.1	COX6C	7mer-m8
740-772---NC_075235.1	DUSP13A	6mer
740-772---NC_075235.1	SOAT1	7mer-1a
740-772---NC_075235.1	LRRCC1	8mer-1a
740-772---NC_075235.1	SEC62	7mer-m8
740-772---NC_075235.1	SMYD3	7mer-1a
740-772---NC_075235.1	MGAM	6mer
740-772---NC_075235.1	DDX60L	8mer-1a
740-772---NC_075235.1	DDX60L	6mer
740-772---NC_075235.1	MS4A14	6mer
740-772---NC_075235.1	MS4A14	7mer-m8
740-772---NC_075235.1	MS4A14	6mer
740-772---NC_075235.1	PGAP2	7mer-1a
740-772---NC_075235.1	LRRCC1	8mer-1a
740-772---NC_075235.1	LRRCC1	6mer
740-772---NC_075235.1	LRRCC1	7mer-1a
740-772---NC_075235.1	LRRCC1	8mer-1a
740-772---NC_075235.1	LRRCC1	8mer-1a
740-772---NC_075235.1	MAP2K4	6mer
740-772---NC_075235.1	ATG16L2	6mer
740-772---NC_075235.1	RNF182	6mer
740-772---NC_075235.1	B4GALT4	6mer
740-772---NC_075235.1	RSRC1	7mer-1a
740-772---NC_075235.1	LRRCC1	6mer
740-772---NC_075235.1	LRRCC1	7mer-1a
740-772---NC_075235.1	LRRCC1	8mer-1a
740-772---NC_075235.1	LRRCC1	8mer-1a
740-772---NC_075235.1	ODAM	6mer
740-772---NC_075235.1	ODAM	6mer
740-772---NC_075235.1	GABARAPL1	6mer
740-772---NC_075235.1	GABARAPL1	6mer
740-772---NC_075235.1	GABARAPL1	6mer
740-772---NC_075235.1	PGAP2	7mer-1a
740-772---NC_075235.1	GATD1	7mer-1a
740-772---NC_075235.1	GABARAPL1	6mer
740-772---NC_075235.1	GABARAPL1	6mer
740-772---NC_075235.1	AR	7mer-1a
740-772---NC_075235.1	AR	7mer-1a
740-772---NC_075235.1	KCNV1	6mer
740-772---NC_075235.1	KCNV1	8mer-1a
740-772---NC_075235.1	KCNV1	7mer-m8
740-772---NC_075235.1	TRIM29	7mer-1a
740-772---NC_075235.1	SEMA4D	6mer
740-772---NC_075235.1	SIRPB2	7mer-1a
740-772---NC_075235.1	PGAP2	7mer-1a
740-772---NC_075235.1	PGAP2	7mer-1a
740-772---NC_075235.1	PLOD2	6mer
740-772---NC_075235.1	PLOD2	6mer
740-772---NC_075235.1	FXR1	7mer-m8
740-772---NC_075235.1	PDIA5	7mer-1a
740-772---NC_075235.1	GPR156	7mer-m8
740-772---NC_075235.1	ST3GAL3	6mer
740-772---NC_075235.1	SYNPO	6mer
740-772---NC_075235.1	GRM4	7mer-1a
740-772---NC_075235.1	GRM4	6mer
740-772---NC_075235.1	NXPE3	6mer
740-772---NC_075235.1	NXPE3	7mer-1a
740-772---NC_075235.1	MPP7	7mer-1a
740-772---NC_075235.1	SNAP91	7mer-1a
740-772---NC_075235.1	PPP2CA	7mer-1a
740-772---NC_075235.1	PPP2CA	6mer
740-772---NC_075235.1	OXCT1	6mer
740-772---NC_075235.1	PLOD2	6mer
740-772---NC_075235.1	CXCL11	7mer-1a
740-772---NC_075235.1	DENND3	6mer
740-772---NC_075235.1	OXCT1	6mer
740-772---NC_075235.1	ANKUB1	7mer-1a
740-772---NC_075235.1	NCEH1	6mer
740-772---NC_075235.1	DENND4C	7mer-1a
740-772---NC_075235.1	ONECUT2	8mer-1a
740-772---NC_075235.1	ONECUT2	7mer-m8
740-772---NC_075235.1	ONECUT2	7mer-m8
740-772---NC_075235.1	ONECUT2	6mer
740-772---NC_075235.1	ONECUT2	6mer
740-772---NC_075235.1	SLCO1A2	6mer
740-772---NC_075235.1	SLCO1A2	6mer
740-772---NC_075235.1	EPB41L2	8mer-1a
740-772---NC_075235.1	MS4A4A	6mer
740-772---NC_075235.1	AR	7mer-1a
740-772---NC_075235.1	AR	7mer-1a
740-772---NC_075235.1	MLF1	7mer-1a
740-772---NC_075235.1	EPS8L2	6mer
740-772---NC_075235.1	CFAP44	7mer-1a
740-772---NC_075235.1	KLHL5	7mer-1a
740-772---NC_075235.1	FBXO43	6mer
740-772---NC_075235.1	TERF1	7mer-m8
740-772---NC_075235.1	ECT2	7mer-1a
740-772---NC_075235.1	ECT2	6mer
740-772---NC_075235.1	MAGOHB	7mer-1a
740-772---NC_075235.1	MAGOHB	6mer
740-772---NC_075235.1	PLCB1	6mer
740-772---NC_075235.1	PLCB1	7mer-1a
740-772---NC_075235.1	FKBP10	6mer
740-772---NC_075235.1	MTCL1	6mer
740-772---NC_075235.1	CLIP1	7mer-1a
740-772---NC_075235.1	PPM1L	6mer
740-772---NC_075235.1	CLIC5	7mer-1a
740-772---NC_075235.1	PGAP2	7mer-1a
740-772---NC_075235.1	MICB	8mer-1a
740-772---NC_075235.1	VCAN	8mer-1a
740-772---NC_075235.1	MPHOSPH9	6mer
740-772---NC_075235.1	POU6F2	6mer
740-772---NC_075235.1	POU6F2	7mer-1a
740-772---NC_075235.1	HMGCR	7mer-1a
740-772---NC_075235.1	QARS1	7mer-m8
740-772---NC_075235.1	RSRC1	7mer-1a
740-772---NC_075235.1	TBC1D31	6mer
740-772---NC_075235.1	TBC1D31	7mer-1a
740-772---NC_075235.1	TBC1D31	7mer-m8
740-772---NC_075235.1	TBC1D31	7mer-m8
740-772---NC_075235.1	TBC1D31	7mer-1a
740-772---NC_075235.1	TBC1D31	6mer
740-772---NC_075235.1	MS4A14	6mer
740-772---NC_075235.1	MS4A14	7mer-m8
740-772---NC_075235.1	MS4A14	6mer
740-772---NC_075235.1	EI24	6mer
740-772---NC_075235.1	SLC25A36	6mer
740-772---NC_075235.1	ACSL4	7mer-1a
740-772---NC_075235.1	RAI14	6mer
740-772---NC_075235.1	RAI14	6mer
740-772---NC_075235.1	PGAP2	7mer-1a
740-772---NC_075235.1	PGAP2	7mer-1a
740-772---NC_075235.1	PDCD10	6mer
740-772---NC_075235.1	IDE	7mer-1a
740-772---NC_075235.1	IDE	6mer
740-772---NC_075235.1	IDE	6mer
740-772---NC_075235.1	HLTF	6mer
740-772---NC_075235.1	FAM135A	7mer-1a
740-772---NC_075235.1	NCEH1	6mer
740-772---NC_075235.1	MS4A14	6mer
740-772---NC_075235.1	MS4A14	7mer-m8
740-772---NC_075235.1	MS4A14	6mer
740-772---NC_075235.1	BBOX1	6mer
740-772---NC_075235.1	RAI14	7mer-1a
740-772---NC_075235.1	NDUFAF6	6mer
740-772---NC_075235.1	SH3RF2	7mer-1a
740-772---NC_075235.1	SH3RF2	6mer
740-772---NC_075235.1	ST3GAL3	6mer
740-772---NC_075235.1	ST3GAL3	6mer
740-772---NC_075235.1	BBOX1	6mer
740-772---NC_075235.1	MPZL3	7mer-1a
740-772---NC_075235.1	U2SURP	7mer-1a
740-772---NC_075235.1	U2SURP	7mer-1a
740-772---NC_075235.1	STK3	6mer
740-772---NC_075235.1	CCDC14	8mer-1a
740-772---NC_075235.1	RABGEF1	7mer-1a
740-772---NC_075235.1	RABGEF1	6mer
740-772---NC_075235.1	CCDC14	6mer
740-772---NC_075235.1	CCDC14	8mer-1a
740-772---NC_075235.1	PGAP2	7mer-1a
740-772---NC_075235.1	CWC27	6mer
740-772---NC_075235.1	PARM1	6mer
740-772---NC_075235.1	PARM1	8mer-1a
740-772---NC_075235.1	ST3GAL3	6mer
740-772---NC_075235.1	ST3GAL3	6mer
740-772---NC_075235.1	CLVS1	7mer-1a
740-772---NC_075235.1	NUF2	7mer-1a
740-772---NC_075235.1	NUF2	7mer-m8
740-772---NC_075235.1	ITPR2	6mer
740-772---NC_075235.1	CFAP44	7mer-m8
740-772---NC_075235.1	CFAP44	7mer-1a
740-772---NC_075235.1	CFAP44	7mer-m8
740-772---NC_075235.1	FXR1	7mer-1a
740-772---NC_075235.1	NIPAL1	7mer-1a
740-772---NC_075235.1	CCDC14	8mer-1a
740-772---NC_075235.1	FBXW11	6mer
740-772---NC_075235.1	SLC38A6	8mer-1a
740-772---NC_075235.1	THRB	7mer-1a
740-772---NC_075235.1	THRB	7mer-1a
740-772---NC_075235.1	CLN8	6mer
740-772---NC_075235.1	ZHX3	7mer-1a
740-772---NC_075235.1	BCL2L10	7mer-1a
740-772---NC_075235.1	SLC44A2	6mer
740-772---NC_075235.1	SLC44A2	7mer-1a
740-772---NC_075235.1	MAGEA9	6mer
740-772---NC_075235.1	THRB	7mer-1a
740-772---NC_075235.1	THRB	7mer-1a
740-772---NC_075235.1	ZNF229	7mer-1a
740-772---NC_075235.1	POTEI	6mer
740-772---NC_075235.1	GRM4	7mer-1a
740-772---NC_075235.1	CCDC88A	6mer
740-772---NC_075235.1	FBXO39	7mer-m8
740-772---NC_075235.1	TBC1D15	6mer
740-772---NC_075235.1	TBC1D15	6mer
740-772---NC_075235.1	CCDC88A	6mer
740-772---NC_075235.1	CCDC88A	8mer-1a
740-772---NC_075235.1	CCDC88A	6mer
740-772---NC_075235.1	CCDC88A	6mer
740-772---NC_075235.1	BCL2L14	6mer
740-772---NC_075235.1	ST3GAL3	6mer
740-772---NC_075235.1	ST3GAL3	6mer
740-772---NC_075235.1	PHLDB3	6mer
740-772---NC_075235.1	BCL2L14	7mer-m8
740-772---NC_075235.1	FRMD5	6mer
740-772---NC_075235.1	ACSBG1	6mer
740-772---NC_075235.1	GRIN2B	6mer
740-772---NC_075235.1	GRIN2B	6mer
740-772---NC_075235.1	GRIN2B	7mer-1a
740-772---NC_075235.1	GRIN2B	6mer
740-772---NC_075235.1	GRIN2B	7mer-m8
740-772---NC_075235.1	GRIN2B	6mer
740-772---NC_075235.1	AR	6mer
740-772---NC_075235.1	AR	6mer
740-772---NC_075235.1	RUFY1	6mer
740-772---NC_075235.1	GAS7	6mer
740-772---NC_075235.1	PRXL2A	6mer
740-772---NC_075235.1	PRXL2A	6mer
740-772---NC_075235.1	TSEN15	7mer-m8
740-772---NC_075235.1	TSEN15	7mer-m8
740-772---NC_075235.1	ZNF654	7mer-1a
740-772---NC_075235.1	WDFY2	6mer
740-772---NC_075235.1	CLCN2	6mer
740-772---NC_075235.1	SLC16A7	7mer-1a
740-772---NC_075235.1	SLC16A7	6mer
740-772---NC_075235.1	SLC16A7	6mer
740-772---NC_075235.1	SLC44A2	6mer
740-772---NC_075235.1	SLC44A2	7mer-1a
740-772---NC_075235.1	COL11A1	6mer
740-772---NC_075235.1	CENPJ	7mer-1a
740-772---NC_075235.1	BCL2L14	6mer
740-772---NC_075235.1	ST3GAL3	6mer
740-772---NC_075235.1	ST3GAL3	6mer
740-772---NC_075235.1	HDGFL3	7mer-1a
740-772---NC_075235.1	HDGFL3	7mer-1a
740-772---NC_075235.1	GTF2I	8mer-1a
740-772---NC_075235.1	QARS1	7mer-1a
740-772---NC_075235.1	PRSS21	7mer-1a
740-772---NC_075235.1	MAP2K4	6mer
740-772---NC_075235.1	TSEN15	7mer-m8
740-772---NC_075235.1	FCAR	6mer
740-772---NC_075235.1	EPS15L1	6mer
740-772---NC_075235.1	EPS15L1	6mer
740-772---NC_075235.1	C9orf72	6mer
740-772---NC_075235.1	PAX6	7mer-1a
740-772---NC_075235.1	IFIT1	6mer
740-772---NC_075235.1	TCF3	7mer-m8
740-772---NC_075235.1	ZNF584	7mer-1a
740-772---NC_075235.1	PLD2	7mer-m8
740-772---NC_075235.1	LRRC9	7mer-1a
740-772---NC_075235.1	WT1	6mer
740-772---NC_075235.1	SIRPB1	6mer
740-772---NC_075235.1	CLN5	8mer-1a
740-772---NC_075235.1	CLN5	6mer
740-772---NC_075235.1	ST3GAL3	6mer
740-772---NC_075235.1	ST3GAL3	6mer
740-772---NC_075235.1	PPP4R4	6mer
740-772---NC_075235.1	OSCAR	7mer-m8
740-772---NC_075235.1	DNAH10	7mer-1a
740-772---NC_075235.1	GNPNAT1	6mer
740-772---NC_075235.1	CTCFL	7mer-1a
740-772---NC_075235.1	METRNL	7mer-1a
740-772---NC_075235.1	METRNL	7mer-1a
740-772---NC_075235.1	PLCB1	6mer
740-772---NC_075235.1	PLCB1	6mer
740-772---NC_075235.1	BAIAP2	7mer-m8
740-772---NC_075235.1	CCDC88A	7mer-1a
740-772---NC_075235.1	CCDC88A	6mer
740-772---NC_075235.1	CENPT	6mer
740-772---NC_075235.1	CLN5	7mer-m8
740-772---NC_075235.1	CTXND1	7mer-1a
740-772---NC_075235.1	CTXND1	6mer
740-772---NC_075235.1	CTXND1	7mer-1a
740-772---NC_075235.1	LILRB3	7mer-1a
740-772---NC_075235.1	SULT1A1	7mer-m8
740-772---NC_075235.1	GRIA3	6mer
740-772---NC_075235.1	SCNN1B	7mer-m8
740-772---NC_075235.1	CLCN2	6mer
740-772---NC_075235.1	PRICKLE2	6mer
740-772---NC_075235.1	PRICKLE2	6mer
740-772---NC_075235.1	PRICKLE2	6mer
740-772---NC_075235.1	SERPINA1	6mer
740-772---NC_075235.1	TCP11L2	6mer
740-772---NC_075235.1	PPT1	8mer-1a
740-772---NC_075235.1	CABYR	6mer
740-772---NC_075235.1	KCNJ10	6mer
740-772---NC_075235.1	KCNJ10	7mer-1a
740-772---NC_075235.1	KCNJ10	7mer-1a
740-772---NC_075235.1	TDO2	6mer
740-772---NC_075235.1	ALDH1L2	6mer
740-772---NC_075235.1	ALDH1L2	7mer-m8
740-772---NC_075235.1	ALDH1L2	6mer
740-772---NC_075235.1	TACC2	7mer-1a
740-772---NC_075235.1	ST3GAL3	6mer
740-772---NC_075235.1	SIRPB1	6mer
740-772---NC_075235.1	TXNDC12	6mer
740-772---NC_075235.1	GABARAPL1	6mer
740-772---NC_075235.1	GABARAPL1	6mer
740-772---NC_075235.1	SLC33A1	6mer
740-772---NC_075235.1	GAS2L3	8mer-1a
740-772---NC_075235.1	SLC44A2	6mer
740-772---NC_075235.1	SLC44A2	7mer-1a
740-772---NC_075235.1	ERBB2	7mer-1a
740-772---NC_075235.1	RUFY1	6mer
740-772---NC_075235.1	ASAP3	6mer
740-772---NC_075235.1	ASAP3	8mer-1a
740-772---NC_075235.1	SMYD3	7mer-1a
740-772---NC_075235.1	OSBPL2	7mer-1a
740-772---NC_075235.1	EPS15L1	6mer
740-772---NC_075235.1	FBXO39	7mer-m8
740-772---NC_075235.1	ST3GAL3	6mer
740-772---NC_075235.1	ST3GAL3	6mer
740-772---NC_075235.1	SLC16A7	7mer-1a
740-772---NC_075235.1	CCDC88A	6mer
740-772---NC_075235.1	CCDC88A	8mer-1a
740-772---NC_075235.1	CCDC88A	6mer
740-772---NC_075235.1	OSCAR	7mer-m8
740-772---NC_075235.1	LYZ	8mer-1a
740-772---NC_075235.1	PAX6	6mer
740-772---NC_075235.1	PAX6	7mer-1a
740-772---NC_075235.1	ZHX3	7mer-1a
740-772---NC_075235.1	OR6C4	8mer-1a
740-772---NC_075235.1	OR6C4	7mer-1a
740-772---NC_075235.1	OR6C4	7mer-1a
740-772---NC_075235.1	OR6C4	7mer-1a
740-772---NC_075235.1	OR6C4	8mer-1a
740-772---NC_075235.1	XKR7	7mer-1a
740-772---NC_075235.1	CLN5	8mer-1a
740-772---NC_075235.1	CLN5	6mer
740-772---NC_075235.1	RHPN2	7mer-1a
740-772---NC_075235.1	ENSG00000284906	7mer-1a
740-772---NC_075235.1	MAP2K4	6mer
740-772---NC_075235.1	ENSG00000283208	6mer
740-772---NC_075235.1	OR10D3	6mer
740-772---NC_075235.1	PIWIL1	6mer
740-772---NC_075235.1	CMKLR1	6mer
740-772---NC_075235.1	CMKLR1	6mer
740-772---NC_075235.1	DLG5	7mer-1a
740-772---NC_075235.1	DLG5	7mer-1a
740-772---NC_075235.1	DLG5	6mer
740-772---NC_075235.1	DLG5	6mer
740-772---NC_075235.1	ACSBG1	6mer
740-772---NC_075235.1	ABHD5	6mer
740-772---NC_075235.1	ABHD5	7mer-1a
740-772---NC_075235.1	SIRPB1	6mer
740-772---NC_075235.1	KCNA2	7mer-m8
740-772---NC_075235.1	KCNA2	7mer-m8
740-772---NC_075235.1	MGAM	6mer
740-772---NC_075235.1	CDHR1	7mer-1a
740-772---NC_075235.1	CDHR1	6mer
740-772---NC_075235.1	MPHOSPH9	6mer
740-772---NC_075235.1	PLCB1	6mer
740-772---NC_075235.1	CENPT	6mer
740-772---NC_075235.1	EPHB6	6mer
740-772---NC_075235.1	CCDC88A	6mer
740-772---NC_075235.1	THRB	7mer-1a
740-772---NC_075235.1	THRB	7mer-1a
740-772---NC_075235.1	GRM4	6mer
740-772---NC_075235.1	OSBPL2	7mer-1a
740-772---NC_075235.1	CMKLR2	6mer
740-772---NC_075235.1	SLC6A3	8mer-1a
740-772---NC_075235.1	EML1	7mer-1a
740-772---NC_075235.1	SNPH	7mer-1a
740-772---NC_075235.1	ANGPT2	6mer
740-772---NC_075235.1	ANGPT2	7mer-1a
740-772---NC_075235.1	ABHD5	6mer
740-772---NC_075235.1	OTUB2	7mer-m8
740-772---NC_075235.1	DNAH2	6mer
740-772---NC_075235.1	DNAH2	7mer-1a
740-772---NC_075235.1	DNAH2	7mer-m8
740-772---NC_075235.1	APLNR	6mer
740-772---NC_075235.1	HEXA	6mer
740-772---NC_075235.1	C3orf85	6mer
740-772---NC_075235.1	LILRA1	6mer
740-772---NC_075235.1	BAIAP2	7mer-m8
740-772---NC_075235.1	BAIAP2	6mer
740-772---NC_075235.1	QARS1	7mer-1a
740-772---NC_075235.1	QARS1	7mer-m8
740-772---NC_075235.1	CLN5	8mer-1a
740-772---NC_075235.1	CLN5	6mer
740-772---NC_075235.1	HEXA	7mer-1a
740-772---NC_075235.1	BTD	6mer
740-772---NC_075235.1	GAS2L3	8mer-1a
740-772---NC_075235.1	KCNJ10	7mer-1a
740-772---NC_075235.1	KCNJ10	6mer
740-772---NC_075235.1	KCNJ10	7mer-1a
740-772---NC_075235.1	PNMA6E	7mer-1a
740-772---NC_075235.1	TCF3	7mer-m8
740-772---NC_075235.1	LASP1	7mer-1a
740-772---NC_075235.1	PLCB1	6mer
740-772---NC_075235.1	DUOXA1	7mer-1a
740-772---NC_075235.1	CCDC88A	6mer
740-772---NC_075235.1	CCDC88A	6mer
740-772---NC_075235.1	EML1	7mer-m8
740-772---NC_075235.1	SMCHD1	7mer-m8
740-772---NC_075235.1	ASIC1	6mer
740-772---NC_075235.1	ASAP3	6mer
740-772---NC_075235.1	RASGRP1	6mer
740-772---NC_075235.1	CWC27	7mer-1a
740-772---NC_075235.1	ZNF814	8mer-1a
740-772---NC_075235.1	CSMD1	8mer-1a
740-772---NC_075235.1	SGMS1	7mer-m8
740-772---NC_075235.1	ST3GAL3	6mer
740-772---NC_075235.1	DTWD1	7mer-1a
740-772---NC_075235.1	DRAM1	7mer-m8
740-772---NC_075235.1	KIAA0513	6mer
740-772---NC_075235.1	UNC13D	6mer
740-772---NC_075235.1	ACTL8	6mer
740-772---NC_075235.1	POTEE	6mer
740-772---NC_075235.1	ZBTB8B	6mer
740-772---NC_075235.1	ZBTB8B	6mer
740-772---NC_075235.1	ZBTB8B	7mer-1a
740-772---NC_075235.1	OSBPL2	7mer-1a
740-772---NC_075235.1	DSCAM	6mer
740-772---NC_075235.1	KCNJ10	7mer-1a
740-772---NC_075235.1	KCNJ10	6mer
740-772---NC_075235.1	KCNJ10	7mer-1a
740-772---NC_075235.1	STK3	6mer
740-772---NC_075235.1	NOS1	7mer-1a
740-772---NC_075235.1	NOS1	6mer
740-772---NC_075235.1	NOS1	8mer-1a
740-772---NC_075235.1	NOS1	6mer
740-772---NC_075235.1	ADORA3	7mer-m8
740-772---NC_075235.1	NDC80	7mer-1a
740-772---NC_075235.1	ERVV-1	6mer
740-772---NC_075235.1	OSBPL2	7mer-1a
740-772---NC_075235.1	CERS2	7mer-1a
740-772---NC_075235.1	PAX6	7mer-1a
740-772---NC_075235.1	SLC16A7	7mer-1a
740-772---NC_075235.1	OSBPL2	7mer-1a
740-772---NC_075235.1	RABGEF1	7mer-1a
740-772---NC_075235.1	ACSBG1	6mer
740-772---NC_075235.1	ACSBG1	6mer
740-772---NC_075235.1	DHRS2	7mer-m8
740-772---NC_075235.1	SGSM2	6mer
740-772---NC_075235.1	TSEN15	7mer-m8
740-772---NC_075235.1	TSEN15	7mer-m8
740-772---NC_075235.1	ST3GAL3	6mer
740-772---NC_075235.1	ST3GAL3	6mer
740-772---NC_075235.1	KIF14	7mer-1a
740-772---NC_075235.1	EPHB6	6mer
740-772---NC_075235.1	TCF3	7mer-m8
740-772---NC_075235.1	ASAH2B	7mer-1a
740-772---NC_075235.1	DLG5	7mer-m8
740-772---NC_075235.1	ZNF814	6mer
740-772---NC_075235.1	IFIT2	8mer-1a
740-772---NC_075235.1	ATF5	7mer-1a
740-772---NC_075235.1	CLIC5	8mer-1a
740-772---NC_075235.1	MLLT3	7mer-1a
740-772---NC_075235.1	CBLB	6mer
740-772---NC_075235.1	MAGOHB	6mer
740-772---NC_075235.1	PLCB1	6mer
740-772---NC_075235.1	CCDC88A	6mer
740-772---NC_075235.1	LHX1	7mer-m8
740-772---NC_075235.1	LHX1	8mer-1a
740-772---NC_075235.1	CENPT	6mer
740-772---NC_075235.1	GFOD2	6mer
740-772---NC_075235.1	RBM15B	7mer-m8
740-772---NC_075235.1	CTDSPL2	6mer
740-772---NC_075235.1	SASH1	7mer-1a
740-772---NC_075235.1	FPR2	8mer-1a
740-772---NC_075235.1	ST3GAL3	6mer
740-772---NC_075235.1	ST3GAL3	6mer
740-772---NC_075235.1	PRICKLE2	6mer
740-772---NC_075235.1	PRICKLE2	6mer
740-772---NC_075235.1	PRICKLE2	6mer
740-772---NC_075235.1	PRICKLE2	6mer
740-772---NC_075235.1	ATP13A3	6mer
740-772---NC_075235.1	CENPT	6mer
740-772---NC_075235.1	CLCN2	6mer
740-772---NC_075235.1	COL11A1	7mer-1a
740-772---NC_075235.1	PTPRR	6mer
740-772---NC_075235.1	CLN5	6mer
740-772---NC_075235.1	SMCHD1	7mer-1a
740-772---NC_075235.1	SMCHD1	8mer-1a
740-772---NC_075235.1	SMCHD1	7mer-m8
740-772---NC_075235.1	MAP2K4	6mer
740-772---NC_075235.1	EPS15L1	6mer
740-772---NC_075235.1	RBMS2	6mer
740-772---NC_075235.1	IL4I1	7mer-1a
740-772---NC_075235.1	ITGB1	6mer
740-772---NC_075235.1	ITGB1	8mer-1a
740-772---NC_075235.1	PIK3R2	6mer
740-772---NC_075235.1	PIK3R2	6mer
740-772---NC_075235.1	PLCB1	6mer
740-772---NC_075235.1	MAP2K4	6mer
740-772---NC_075235.1	OR8D4	6mer
740-772---NC_075235.1	ST3GAL3	6mer
740-772---NC_075235.1	ST3GAL3	6mer
740-772---NC_075235.1	OSBPL2	7mer-1a
740-772---NC_075235.1	CRYBG1	6mer
740-772---NC_075235.1	DEPDC4	8mer-1a
740-772---NC_075235.1	LONRF1	7mer-m8
740-772---NC_075235.1	ZNF114	8mer-1a
740-772---NC_075235.1	CENPT	6mer
740-772---NC_075235.1	TBC1D24	6mer
740-772---NC_075235.1	PPT1	8mer-1a
740-772---NC_075235.1	FRRS1L	6mer
740-772---NC_075235.1	CLN5	8mer-1a
740-772---NC_075235.1	CLN5	6mer
740-772---NC_075235.1	CAMK1D	7mer-1a
740-772---NC_075235.1	CAMK1D	6mer
740-772---NC_075235.1	TSEN15	7mer-m8
740-772---NC_075235.1	TSEN15	7mer-m8
740-772---NC_075235.1	CNTD1	6mer
740-772---NC_075235.1	HP	6mer
740-772---NC_075235.1	HP	6mer
740-772---NC_075235.1	RET	6mer
740-772---NC_075235.1	RET	7mer-m8
740-772---NC_075235.1	KCNA2	7mer-m8
740-772---NC_075235.1	KCNA2	7mer-m8
740-772---NC_075235.1	COL5A2	7mer-1a
740-772---NC_075235.1	FPR2	8mer-1a
740-772---NC_075235.1	ZKSCAN8	6mer
740-772---NC_075235.1	ZKSCAN8	6mer
740-772---NC_075235.1	CORO6	6mer
740-772---NC_075235.1	OR2V2	6mer
740-772---NC_075235.1	ST3GAL3	6mer
740-772---NC_075235.1	ST3GAL3	6mer
740-772---NC_075235.1	PIK3R2	6mer
740-772---NC_075235.1	PIK3R2	6mer
740-772---NC_075235.1	ZNF814	6mer
740-772---NC_075235.1	ENSG00000265118	7mer-1a
740-772---NC_075235.1	CENPJ	7mer-1a
740-772---NC_075235.1	CBLB	6mer
740-772---NC_075235.1	EDARADD	6mer
740-772---NC_075235.1	CENPT	6mer
740-772---NC_075235.1	SIGLEC7	7mer-1a
740-772---NC_075235.1	CD276	7mer-1a
740-772---NC_075235.1	CEP170	7mer-1a
740-772---NC_075235.1	CEP170	6mer
740-772---NC_075235.1	FOXD1	7mer-1a
740-772---NC_075235.1	BCL2L14	6mer
740-772---NC_075235.1	SIRPB1	6mer
740-772---NC_075235.1	HP	6mer
740-772---NC_075235.1	DOCK9	7mer-m8
740-772---NC_075235.1	DOCK9	8mer-1a
740-772---NC_075235.1	LRRC7	6mer
740-772---NC_075235.1	LILRA2	7mer-m8
740-772---NC_075235.1	LIN28B	6mer
740-772---NC_075235.1	SETD7	6mer
740-772---NC_075235.1	PHLDB3	7mer-1a
740-772---NC_075235.1	TCF3	7mer-m8
740-772---NC_075235.1	OSBPL2	7mer-1a
740-772---NC_075235.1	B4GALNT1	6mer
740-772---NC_075235.1	OR9K2	7mer-1a
740-772---NC_075235.1	OR9K2	6mer
740-772---NC_075235.1	ZNF814	6mer
740-772---NC_075235.1	TCF3	7mer-m8
740-772---NC_075235.1	FRRS1L	7mer-1a
740-772---NC_075235.1	CLN5	7mer-m8
740-772---NC_075235.1	AR	7mer-1a
740-772---NC_075235.1	AR	7mer-1a
740-772---NC_075235.1	ST3GAL3	6mer
740-772---NC_075235.1	ST3GAL3	6mer
740-772---NC_075235.1	ASAH2B	7mer-1a
740-772---NC_075235.1	OR5H14	7mer-m8
740-772---NC_075235.1	OR5H14	6mer
740-772---NC_075235.1	OR5H14	6mer
740-772---NC_075235.1	OR5H14	7mer-1a
740-772---NC_075235.1	TIAM1	7mer-1a
740-772---NC_075235.1	PRSS21	7mer-1a
740-772---NC_075235.1	KCNJ10	7mer-1a
740-772---NC_075235.1	KCNJ10	6mer
740-772---NC_075235.1	MAP2K4	6mer
740-772---NC_075235.1	QARS1	7mer-m8
740-772---NC_075235.1	ESRP2	8mer-1a
740-772---NC_075235.1	MAP3K9	6mer
740-772---NC_075235.1	DTWD1	6mer
740-772---NC_075235.1	DTWD1	7mer-1a
740-772---NC_075235.1	FKBP11	6mer
740-772---NC_075235.1	ST3GAL3	6mer
740-772---NC_075235.1	ST3GAL3	6mer
740-772---NC_075235.1	CCDC85C	6mer
740-772---NC_075235.1	CCDC85C	7mer-1a
740-772---NC_075235.1	CCDC85C	6mer
740-772---NC_075235.1	HDGFL3	6mer
740-772---NC_075235.1	HDGFL3	7mer-m8
740-772---NC_075235.1	ASIC1	6mer
740-772---NC_075235.1	ST3GAL3	6mer
740-772---NC_075235.1	ST3GAL3	6mer
740-772---NC_075235.1	OSBPL2	7mer-1a
740-772---NC_075235.1	RAF1	7mer-m8
740-772---NC_075235.1	RAF1	6mer
740-772---NC_075235.1	CCDC88A	6mer
740-772---NC_075235.1	CCDC88A	6mer
740-772---NC_075235.1	ENSG00000289731	7mer-1a
740-772---NC_075235.1	ENSG00000289731	6mer
740-772---NC_075235.1	ENSG00000289731	6mer
740-772---NC_075235.1	ENSG00000289731	7mer-m8
740-772---NC_075235.1	ENSG00000289731	6mer
740-772---NC_075235.1	GATA4	6mer
740-772---NC_075235.1	OSBPL2	7mer-1a
740-772---NC_075235.1	ASPM	6mer
740-772---NC_075235.1	TSEN15	7mer-m8
740-772---NC_075235.1	TSEN15	7mer-m8
740-772---NC_075235.1	MS4A4A	6mer
740-772---NC_075235.1	IDE	7mer-m8
740-772---NC_075235.1	IDE	7mer-m8
740-772---NC_075235.1	TCN2	6mer
740-772---NC_075235.1	JAKMIP3	6mer
740-772---NC_075235.1	JAKMIP3	6mer
740-772---NC_075235.1	C1QB	7mer-1a
740-772---NC_075235.1	TIAM1	7mer-1a
740-772---NC_075235.1	MPRIP	6mer
740-772---NC_075235.1	MPRIP	6mer
740-772---NC_075235.1	WNT2	7mer-m8
740-772---NC_075235.1	WNT2	7mer-m8
740-772---NC_075235.1	WNT2	6mer
740-772---NC_075235.1	KLHDC7B	6mer
740-772---NC_075235.1	RELCH	6mer
740-772---NC_075235.1	RELCH	8mer-1a
740-772---NC_075235.1	MS4A4A	6mer
740-772---NC_075235.1	ST3GAL3	6mer
740-772---NC_075235.1	ST3GAL3	6mer
740-772---NC_075235.1	CBLB	6mer
740-772---NC_075235.1	CTSZ	7mer-1a
740-772---NC_075235.1	CTSZ	7mer-1a
740-772---NC_075235.1	CTSZ	6mer
740-772---NC_075235.1	USP13	6mer
740-772---NC_075235.1	XKR5	7mer-1a
740-772---NC_075235.1	PNKD	6mer
740-772---NC_075235.1	LOC122319696	7mer-m8
740-772---NC_075235.1	CEP290	7mer-1a
740-772---NC_075235.1	CEP290	6mer
740-772---NC_075235.1	CEP290	6mer
740-772---NC_075235.1	CEP290	8mer-1a
740-772---NC_075235.1	CEP290	6mer
740-772---NC_075235.1	PTGS2	6mer
740-772---NC_075235.1	MFSD11	6mer
740-772---NC_075235.1	MFSD11	6mer
740-772---NC_075235.1	SNPH	7mer-1a
740-772---NC_075235.1	TFRC	6mer
740-772---NC_075235.1	LRBA	7mer-1a
740-772---NC_075235.1	LRBA	7mer-m8
740-772---NC_075235.1	HEXA	6mer
740-772---NC_075235.1	HEXA	6mer
740-772---NC_075235.1	USP13	6mer
740-772---NC_075235.1	CBLB	6mer
740-772---NC_075235.1	CBLB	6mer
740-772---NC_075235.1	CBLB	7mer-m8
740-772---NC_075235.1	CBLB	6mer
740-772---NC_075235.1	NDUFAF6	6mer
740-772---NC_075235.1	POU6F2	6mer
740-772---NC_075235.1	POU6F2	7mer-1a
740-772---NC_075235.1	ENSG00000284906	6mer
740-772---NC_075235.1	ENSG00000284906	6mer
740-772---NC_075235.1	ENSG00000284906	7mer-1a
740-772---NC_075235.1	CORO6	6mer
740-772---NC_075235.1	COL4A1	8mer-1a
740-772---NC_075235.1	BMPER	6mer
740-772---NC_075235.1	ASAH2B	7mer-1a
740-772---NC_075235.1	IGSF1	6mer
740-772---NC_075235.1	KCNJ10	7mer-1a
740-772---NC_075235.1	KCNJ10	6mer
740-772---NC_075235.1	KCNJ10	7mer-1a
740-772---NC_075235.1	TERF1	7mer-1a
740-772---NC_075235.1	TERF1	6mer
740-772---NC_075235.1	TERF1	7mer-m8
740-772---NC_075235.1	TERF1	6mer
740-772---NC_075235.1	TERF1	7mer-1a
740-772---NC_075235.1	DOCK9	8mer-1a
740-772---NC_075235.1	LRRC9	7mer-1a
740-772---NC_075235.1	JAKMIP3	7mer-m8
740-772---NC_075235.1	JAKMIP3	6mer
740-772---NC_075235.1	JAKMIP3	6mer
740-772---NC_075235.1	CEP290	7mer-1a
740-772---NC_075235.1	CEP290	6mer
740-772---NC_075235.1	CEP290	6mer
740-772---NC_075235.1	CEP290	6mer
740-772---NC_075235.1	USP13	6mer
740-772---NC_075235.1	HEXA	6mer
740-772---NC_075235.1	ARHGAP11B	7mer-1a
[truncated: 93,036 more rows]
