# Supplementary material for: Human Papillomavirus-Encoded microRNAs as Regulators of Human Gene Expression in Anal Squamous Cell Carcinoma: A Meta-Transcriptomics Study
Source: Noncoding RNA. 2025 Jun 9;11(3):43. doi: 10.3390/ncrna11030043 (PMC12196474; doi:10.3390/ncrna11030043)
Supplement: Supplementary file 1 [file ncrna-11-00043-s001.zip › Supplementary_files/Table S4 - Differential Viral miRNA Expression.xlsx]

## Sheet: HGSIL vs LGSIL
Comparison	De Novo miRNA	HPV	logFC	P-Value	FDR
HGSIL vs LGSIL	6447-6473---X00203.1	HPV6	4.53906	7.79115e-15	3.89557e-14
HGSIL vs LGSIL	6449-6473---X00203.1	HPV6	1.84723	8.64314e-05	0.000216078
HGSIL vs LGSIL	6208-6226-+-X00203.1	HPV6	1.09196	0.113353	0.188921
HGSIL vs LGSIL	7118-7134-+-X00203.1	HPV6	-0.484808	0.889614	0.889614
HGSIL vs LGSIL	6976-6994-+-X00203.1	HPV6	-0.451949	0.889614	0.889614
HGSIL vs LGSIL	3416-3435-+-NC_075235.1	HPV11	5.56309	1.23442e-17	5.55488e-16
HGSIL vs LGSIL	4207-4236-+-NC_075235.1	HPV11	5.2437	8.03173e-17	1.80714e-15
HGSIL vs LGSIL	4148-4168-+-NC_075235.1	HPV11	4.81592	1.22704e-15	1.84056e-14
HGSIL vs LGSIL	3071-3094-+-NC_075235.1	HPV11	4.17437	1.22028e-14	1.37282e-13
HGSIL vs LGSIL	731-750-+-NC_075235.1	HPV11	4.37311	2.18984e-14	1.97086e-13
HGSIL vs LGSIL	740-759---NC_075235.1	HPV11	4.18322	9.59376e-14	7.19532e-13
HGSIL vs LGSIL	2827-2859---NC_075235.1	HPV11	4.03465	2.24698e-13	1.44449e-12
HGSIL vs LGSIL	6638-6662-+-NC_075235.1	HPV11	3.95936	4.24806e-13	2.38953e-12
HGSIL vs LGSIL	4346-4369-+-NC_075235.1	HPV11	3.81307	1.29623e-12	6.48115e-12
HGSIL vs LGSIL	4314-4337-+-NC_075235.1	HPV11	3.72489	2.76481e-12	1.24416e-11
HGSIL vs LGSIL	561-582---NC_075235.1	HPV11	3.56478	1.13175e-11	4.62987e-11
HGSIL vs LGSIL	2910-2937---NC_075235.1	HPV11	3.04924	9.53565e-10	3.57587e-09
HGSIL vs LGSIL	7192-7217---NC_075235.1	HPV11	3.64417	2.16257e-09	7.48583e-09
HGSIL vs LGSIL	1921-1942-+-NC_075235.1	HPV11	2.57154	5.17722e-08	1.55317e-07
HGSIL vs LGSIL	1105-1121-+-NC_075235.1	HPV11	1.95936	8.84499e-06	2.48765e-05
HGSIL vs LGSIL	4340-4369-+-NC_075235.1	HPV11	-3.02499	4.09185e-05	0.000106963
HGSIL vs LGSIL	831-861---NC_075235.1	HPV11	1.76081	4.27851e-05	0.000106963
HGSIL vs LGSIL	6255-6275---NC_075235.1	HPV11	-2.70798	7.48441e-05	0.000177262
HGSIL vs LGSIL	6295-6319---NC_075235.1	HPV11	-2.14149	0.000745131	0.00167655
HGSIL vs LGSIL	6169-6190-+-NC_075235.1	HPV11	-2.00387	0.00121645	0.00251313
HGSIL vs LGSIL	4207-4234-+-NC_075235.1	HPV11	-2.00387	0.00122864	0.00251313
HGSIL vs LGSIL	7192-7218---NC_075235.1	HPV11	-1.84022	0.0021959	0.00429633
HGSIL vs LGSIL	5716-5746-+-NC_075235.1	HPV11	-1.80514	0.00241633	0.00453061
HGSIL vs LGSIL	6496-6525-+-NC_075235.1	HPV11	-1.7198	0.00328336	0.00591004
HGSIL vs LGSIL	4504-4535-+-NC_075235.1	HPV11	-1.48875	0.00770859	0.0133418
HGSIL vs LGSIL	4138-4168-+-NC_075235.1	HPV11	-1.44383	0.00902383	0.0150397
HGSIL vs LGSIL	6295-6313---NC_075235.1	HPV11	-1.33326	0.0137035	0.0220235
HGSIL vs LGSIL	6638-6666-+-NC_075235.1	HPV11	-1.26605	0.0174191	0.0270296
HGSIL vs LGSIL	6479-6501-+-NC_075235.1	HPV11	-1.15897	0.0261456	0.0392184
HGSIL vs LGSIL	1892-1907-+-NC_075235.1	HPV11	1.138	0.0313114	0.045452
HGSIL vs LGSIL	1920-1942-+-NC_075235.1	HPV11	-1.08289	0.0343308	0.0482777
HGSIL vs LGSIL	5780-5803-+-NC_075235.1	HPV11	-1.00258	0.0467713	0.0637791
HGSIL vs LGSIL	6696-6724-+-NC_075235.1	HPV11	-0.960687	0.054753	0.0724672
HGSIL vs LGSIL	6491-6512-+-NC_075235.1	HPV11	-0.939274	0.0593181	0.0762661
HGSIL vs LGSIL	5394-5421---NC_075235.1	HPV11	-0.779761	0.108255	0.135319
HGSIL vs LGSIL	1914-1942-+-NC_075235.1	HPV11	-0.730747	0.129276	0.157228
HGSIL vs LGSIL	466-499---NC_075235.1	HPV11	-0.653956	0.170591	0.202015
HGSIL vs LGSIL	3077-3094-+-NC_075235.1	HPV11	0.644759	0.194112	0.223975
HGSIL vs LGSIL	4166-4195-+-NC_075235.1	HPV11	0.869671	0.257373	0.289544
HGSIL vs LGSIL	7192-7206---NC_075235.1	HPV11	0.545005	0.327947	0.359942
HGSIL vs LGSIL	839-861---NC_075235.1	HPV11	0.591077	0.374642	0.401402
HGSIL vs LGSIL	740-772---NC_075235.1	HPV11	-0.648506	0.443642	0.464277
HGSIL vs LGSIL	4117-4131-+-NC_075235.1	HPV11	0.255356	0.705552	0.721587
HGSIL vs LGSIL	4456-4476---NC_075235.1	HPV11	-0.265359	0.727875	0.727875
HGSIL vs LGSIL	3605-3631-+-NC_001526.4	HPV16	-1.45444	0.0266943	0.18686
HGSIL vs LGSIL	2924-2949---NC_001526.4	HPV16	0.296496	0.882616	1
HGSIL vs LGSIL	3654-3678---NC_001526.4	HPV16	0.23209	1	1
HGSIL vs LGSIL	4842-4860---NC_001526.4	HPV16	0.209965	1	1
HGSIL vs LGSIL	3654-3671-+-NC_001526.4	HPV16	-0.199853	1	1
HGSIL vs LGSIL	5992-6017---NC_001526.4	HPV16	-0.141789	1	1
HGSIL vs LGSIL	2067-2096---NC_001526.4	HPV16	-0.0588544	1	1
HGSIL vs LGSIL	858-884---HQ537689.1	HPV33	1.00107e-16	1	1
HGSIL vs LGSIL	773-804---HQ537729.1	HPV35	-1.70182e-16	1	1
HGSIL vs LGSIL	6071-6085-+-KC470236.1	HPV39	0.582669	0.605628	1
HGSIL vs LGSIL	6107-6128-+-KC470236.1	HPV39	0.516221	0.738287	1
HGSIL vs LGSIL	6193-6207-+-KC470236.1	HPV39	0.460766	0.738287	1
HGSIL vs LGSIL	1535-1559---KC470236.1	HPV39	-1.03981	0.810182	1
HGSIL vs LGSIL	2637-2663-+-KC470236.1	HPV39	-0.655835	0.888958	1
HGSIL vs LGSIL	7017-7040-+-KC470236.1	HPV39	-0.455831	0.888958	1
HGSIL vs LGSIL	4943-4971-+-KC470236.1	HPV39	-0.233722	1	1
HGSIL vs LGSIL	6366-6386-+-KC470236.1	HPV39	0.163625	1	1
HGSIL vs LGSIL	6115-6148---KC470236.1	HPV39	0.128468	1	1
HGSIL vs LGSIL	4846-4864-+-KC470236.1	HPV39	-0.0614471	1	1
HGSIL vs LGSIL	6395-6412-+-KC470236.1	HPV39	0.0554739	1	1
HGSIL vs LGSIL	7040-7071---KC470236.1	HPV39	-0.0412903	1	1
HGSIL vs LGSIL	5044-5076---M73236.1	HPV42	0.487733	0.738287	0.969479
HGSIL vs LGSIL	5117-5138---M73236.1	HPV42	0.317205	0.882615	0.969479
HGSIL vs LGSIL	3947-3961-+-M73236.1	HPV42	-0.688252	0.969479	0.969479
HGSIL vs LGSIL	3357-3373---AY057438.1	HPV90	1.84831	0.000341719	0.00478407
HGSIL vs LGSIL	4066-4081-+-AY057438.1	HPV90	1.46288	0.0509377	0.356564
HGSIL vs LGSIL	6040-6060-+-AY057438.1	HPV90	0.915746	0.347171	1
HGSIL vs LGSIL	4066-4093-+-AY057438.1	HPV90	0.767219	0.551775	1
HGSIL vs LGSIL	4114-4132-+-AY057438.1	HPV90	0.674933	0.551775	1
HGSIL vs LGSIL	4630-4657-+-AY057438.1	HPV90	-0.782334	0.888958	1
HGSIL vs LGSIL	1001-1034---AY057438.1	HPV90	-0.657085	0.888958	1
HGSIL vs LGSIL	259-281-+-AY057438.1	HPV90	-0.541845	0.888958	1
HGSIL vs LGSIL	7491-7512-+-AY057438.1	HPV90	-0.487503	0.888958	1
HGSIL vs LGSIL	4630-4648-+-AY057438.1	HPV90	-0.409646	0.888958	1
HGSIL vs LGSIL	5204-5221-+-AY057438.1	HPV90	-0.198498	1	1
HGSIL vs LGSIL	5266-5280---AY057438.1	HPV90	-0.155496	1	1
HGSIL vs LGSIL	6307-6323-+-AY057438.1	HPV90	0.148939	1	1
HGSIL vs LGSIL	5330-5352---AY057438.1	HPV90	0.0047371	1	1

## Sheet: ASCC vs HGSIL
Comparison	De Novo miRNA	HPV	logFC	P-Value	FDR
ASCC vs HGSIL	6447-6473---X00203.1	HPV6	-4.54659	6.10303e-12	3.05151e-11
ASCC vs HGSIL	6449-6473---X00203.1	HPV6	-1.85322	0.000991098	0.00247775
ASCC vs HGSIL	6208-6226-+-X00203.1	HPV6	-1.09642	0.187908	0.31318
ASCC vs HGSIL	7118-7134-+-X00203.1	HPV6	0.488225	0.927088	0.927088
ASCC vs HGSIL	6976-6994-+-X00203.1	HPV6	0.455096	0.927088	0.927088
ASCC vs HGSIL	3416-3435-+-NC_075235.1	HPV11	-5.56309	5.35265e-14	2.40869e-12
ASCC vs HGSIL	4207-4236-+-NC_075235.1	HPV11	-5.2437	2.06278e-13	4.64127e-12
ASCC vs HGSIL	4148-4168-+-NC_075235.1	HPV11	-4.81592	1.48843e-12	2.23265e-11
ASCC vs HGSIL	3071-3094-+-NC_075235.1	HPV11	-4.17437	6.81915e-12	7.67154e-11
ASCC vs HGSIL	731-750-+-NC_075235.1	HPV11	-4.37311	1.20688e-11	1.08619e-10
ASCC vs HGSIL	740-759---NC_075235.1	HPV11	-4.18322	3.59817e-11	2.69863e-10
ASCC vs HGSIL	2827-2859---NC_075235.1	HPV11	-4.03465	6.62599e-11	4.25957e-10
ASCC vs HGSIL	6638-6662-+-NC_075235.1	HPV11	-3.95936	1.06613e-10	5.62308e-10
ASCC vs HGSIL	7192-7217---NC_075235.1	HPV11	-4.60486	1.24957e-10	5.62308e-10
ASCC vs HGSIL	4346-4369-+-NC_075235.1	HPV11	-3.81307	2.43814e-10	9.97423e-10
ASCC vs HGSIL	4314-4337-+-NC_075235.1	HPV11	-3.72489	4.30606e-10	1.61477e-09
ASCC vs HGSIL	561-582---NC_075235.1	HPV11	-3.56478	1.24726e-09	4.31743e-09
ASCC vs HGSIL	2910-2937---NC_075235.1	HPV11	-3.04924	3.6373e-08	1.16913e-07
ASCC vs HGSIL	4166-4195-+-NC_075235.1	HPV11	-5.26887	7.19694e-08	2.15908e-07
ASCC vs HGSIL	4117-4131-+-NC_075235.1	HPV11	-4.75489	2.70867e-07	7.61813e-07
ASCC vs HGSIL	839-861---NC_075235.1	HPV11	-4.18763	2.95565e-07	7.82377e-07
ASCC vs HGSIL	1921-1942-+-NC_075235.1	HPV11	-2.57154	7.99557e-07	1.99889e-06
ASCC vs HGSIL	740-772---NC_075235.1	HPV11	-4.02483	3.19441e-06	7.56571e-06
ASCC vs HGSIL	1105-1121-+-NC_075235.1	HPV11	-1.95936	4.80491e-05	0.00010811
ASCC vs HGSIL	1892-1907-+-NC_075235.1	HPV11	-2.36923	8.25411e-05	0.000176874
ASCC vs HGSIL	831-861---NC_075235.1	HPV11	-1.76081	0.00017368	0.000355254
ASCC vs HGSIL	7192-7206---NC_075235.1	HPV11	-2.23947	0.000417094	0.000816053
ASCC vs HGSIL	4456-4476---NC_075235.1	HPV11	-2.47393	0.000458608	0.000859891
ASCC vs HGSIL	3077-3094-+-NC_075235.1	HPV11	-1.68806	0.00242195	0.00435951
ASCC vs HGSIL	6255-6275---NC_075235.1	HPV11	0	1	1
ASCC vs HGSIL	6295-6319---NC_075235.1	HPV11	0	1	1
ASCC vs HGSIL	7192-7218---NC_075235.1	HPV11	0	1	1
ASCC vs HGSIL	4340-4369-+-NC_075235.1	HPV11	0	1	1
ASCC vs HGSIL	5716-5746-+-NC_075235.1	HPV11	0	1	1
ASCC vs HGSIL	6169-6190-+-NC_075235.1	HPV11	0	1	1
ASCC vs HGSIL	6479-6501-+-NC_075235.1	HPV11	0	1	1
ASCC vs HGSIL	6638-6666-+-NC_075235.1	HPV11	0	1	1
ASCC vs HGSIL	6295-6313---NC_075235.1	HPV11	0	1	1
ASCC vs HGSIL	6491-6512-+-NC_075235.1	HPV11	0	1	1
ASCC vs HGSIL	6696-6724-+-NC_075235.1	HPV11	0	1	1
ASCC vs HGSIL	5394-5421---NC_075235.1	HPV11	0	1	1
ASCC vs HGSIL	1914-1942-+-NC_075235.1	HPV11	0	1	1
ASCC vs HGSIL	4504-4535-+-NC_075235.1	HPV11	0	1	1
ASCC vs HGSIL	5780-5803-+-NC_075235.1	HPV11	0	1	1
ASCC vs HGSIL	6496-6525-+-NC_075235.1	HPV11	0	1	1
ASCC vs HGSIL	4138-4168-+-NC_075235.1	HPV11	0	1	1
ASCC vs HGSIL	466-499---NC_075235.1	HPV11	0	1	1
ASCC vs HGSIL	1920-1942-+-NC_075235.1	HPV11	0	1	1
ASCC vs HGSIL	4207-4234-+-NC_075235.1	HPV11	0	1	1
ASCC vs HGSIL	3605-3631-+-NC_001526.4	HPV16	0.703679	0.932178	1
ASCC vs HGSIL	2924-2949---NC_001526.4	HPV16	-0.297952	0.983413	1
ASCC vs HGSIL	3654-3678---NC_001526.4	HPV16	-0.233255	0.983413	1
ASCC vs HGSIL	4842-4860---NC_001526.4	HPV16	-0.211027	0.983413	1
ASCC vs HGSIL	3654-3671-+-NC_001526.4	HPV16	0.201018	1	1
ASCC vs HGSIL	5992-6017---NC_001526.4	HPV16	0.142599	1	1
ASCC vs HGSIL	2067-2096---NC_001526.4	HPV16	0.0591809	1	1
ASCC vs HGSIL	858-884---HQ537689.1	HPV33	-1.00107e-16	1	1
ASCC vs HGSIL	773-804---HQ537729.1	HPV35	-4.00428e-17	1	1
ASCC vs HGSIL	6071-6085-+-KC470236.1	HPV39	-0.585285	0.712586	1
ASCC vs HGSIL	6107-6128-+-KC470236.1	HPV39	-0.518589	0.844069	1
ASCC vs HGSIL	6193-6207-+-KC470236.1	HPV39	-0.462919	0.844069	1
ASCC vs HGSIL	1535-1559---KC470236.1	HPV39	1.04815	0.92667	1
ASCC vs HGSIL	2637-2663-+-KC470236.1	HPV39	0.660378	0.92667	1
ASCC vs HGSIL	7017-7040-+-KC470236.1	HPV39	0.458762	0.92667	1
ASCC vs HGSIL	4943-4971-+-KC470236.1	HPV39	0.235108	0.972658	1
ASCC vs HGSIL	6366-6386-+-KC470236.1	HPV39	-0.16447	1	1
ASCC vs HGSIL	6115-6148---KC470236.1	HPV39	-0.129139	1	1
ASCC vs HGSIL	4846-4864-+-KC470236.1	HPV39	0.06179	1	1
ASCC vs HGSIL	6395-6412-+-KC470236.1	HPV39	-0.0557712	1	1
ASCC vs HGSIL	7040-7071---KC470236.1	HPV39	0.0415191	1	1
ASCC vs HGSIL	5044-5076---M73236.1	HPV42	-0.48999	0.844069	0.983413
ASCC vs HGSIL	3947-3961-+-M73236.1	HPV42	0.693075	0.92667	0.983413
ASCC vs HGSIL	5117-5138---M73236.1	HPV42	-0.318759	0.983413	0.983413
ASCC vs HGSIL	3357-3373---AY057438.1	HPV90	-1.85427	0.00222961	0.0312145
ASCC vs HGSIL	4066-4081-+-AY057438.1	HPV90	-1.46788	0.101559	0.710913
ASCC vs HGSIL	6040-6060-+-AY057438.1	HPV90	-0.919433	0.461103	1
ASCC vs HGSIL	4066-4093-+-AY057438.1	HPV90	-0.770456	0.591859	1
ASCC vs HGSIL	4114-4132-+-AY057438.1	HPV90	-0.677866	0.591859	1
ASCC vs HGSIL	4630-4657-+-AY057438.1	HPV90	0.788002	0.92667	1
ASCC vs HGSIL	1001-1034---AY057438.1	HPV90	0.661625	0.92667	1
ASCC vs HGSIL	259-281-+-AY057438.1	HPV90	0.545431	0.92667	1
ASCC vs HGSIL	7491-7512-+-AY057438.1	HPV90	0.490666	0.92667	1
ASCC vs HGSIL	5204-5221-+-AY057438.1	HPV90	0.199658	0.972658	1
ASCC vs HGSIL	5266-5280---AY057438.1	HPV90	0.156391	0.972658	1
ASCC vs HGSIL	4630-4648-+-AY057438.1	HPV90	0.412228	1	1
ASCC vs HGSIL	6307-6323-+-AY057438.1	HPV90	-0.149709	1	1
ASCC vs HGSIL	5330-5352---AY057438.1	HPV90	-0.00476286	1	1

## Sheet: ASCC vs LGSIL
Comparison	De Novo miRNA	HPV	logFC	P-Value	FDR
ASCC vs LGSIL	6976-6994-+-X00203.1	HPV6	3.20343e-16	1	1
ASCC vs LGSIL	7118-7134-+-X00203.1	HPV6	3.20343e-16	1	1
ASCC vs LGSIL	6449-6473---X00203.1	HPV6	3.20343e-16	1	1
ASCC vs LGSIL	6208-6226-+-X00203.1	HPV6	3.20343e-16	1	1
ASCC vs LGSIL	6447-6473---X00203.1	HPV6	3.20343e-16	1	1
ASCC vs LGSIL	740-772---NC_075235.1	HPV11	-4.67334	3.39827e-08	1.52922e-06
ASCC vs LGSIL	4117-4131-+-NC_075235.1	HPV11	-4.49953	2.77943e-07	6.25371e-06
ASCC vs LGSIL	4166-4195-+-NC_075235.1	HPV11	-4.3992	1.13547e-06	1.52025e-05
ASCC vs LGSIL	4340-4369-+-NC_075235.1	HPV11	-3.02499	1.35133e-06	1.52025e-05
ASCC vs LGSIL	839-861---NC_075235.1	HPV11	-3.59655	2.00286e-06	1.80258e-05
ASCC vs LGSIL	6255-6275---NC_075235.1	HPV11	-2.70798	3.31381e-06	2.48536e-05
ASCC vs LGSIL	4456-4476---NC_075235.1	HPV11	-2.73929	2.94594e-05	0.000189382
ASCC vs LGSIL	6295-6319---NC_075235.1	HPV11	-2.14149	8.09303e-05	0.000455233
ASCC vs LGSIL	6169-6190-+-NC_075235.1	HPV11	-2.00387	0.000159415	0.000726736
ASCC vs LGSIL	4207-4234-+-NC_075235.1	HPV11	-2.00387	0.000161497	0.000726736
ASCC vs LGSIL	7192-7218---NC_075235.1	HPV11	-1.84022	0.000358844	0.001468
ASCC vs LGSIL	5716-5746-+-NC_075235.1	HPV11	-1.80514	0.00040996	0.00153735
ASCC vs LGSIL	6496-6525-+-NC_075235.1	HPV11	-1.7198	0.000622942	0.00215634
ASCC vs LGSIL	4504-4535-+-NC_075235.1	HPV11	-1.48875	0.00197412	0.00634538
ASCC vs LGSIL	4138-4168-+-NC_075235.1	HPV11	-1.44383	0.00243984	0.00731953
ASCC vs LGSIL	7192-7206---NC_075235.1	HPV11	-1.69446	0.00330991	0.00930912
ASCC vs LGSIL	6295-6313---NC_075235.1	HPV11	-1.33326	0.00425856	0.0112726
ASCC vs LGSIL	6638-6666-+-NC_075235.1	HPV11	-1.26605	0.005858	0.014645
ASCC vs LGSIL	6479-6501-+-NC_075235.1	HPV11	-1.15897	0.0100029	0.0236912
ASCC vs LGSIL	1920-1942-+-NC_075235.1	HPV11	-1.08289	0.0142995	0.0321738
ASCC vs LGSIL	5780-5803-+-NC_075235.1	HPV11	-1.00258	0.0213767	0.0458073
ASCC vs LGSIL	1892-1907-+-NC_075235.1	HPV11	-1.23123	0.0259438	0.0512907
ASCC vs LGSIL	6696-6724-+-NC_075235.1	HPV11	-0.960687	0.0262152	0.0512907
ASCC vs LGSIL	6491-6512-+-NC_075235.1	HPV11	-0.939274	0.0290724	0.0545108
ASCC vs LGSIL	3077-3094-+-NC_075235.1	HPV11	-1.0433	0.0408331	0.0734996
ASCC vs LGSIL	5394-5421---NC_075235.1	HPV11	-0.779761	0.0628352	0.108753
ASCC vs LGSIL	1914-1942-+-NC_075235.1	HPV11	-0.730747	0.0787245	0.131208
ASCC vs LGSIL	466-499---NC_075235.1	HPV11	-0.653956	0.111729	0.173373
ASCC vs LGSIL	7192-7217---NC_075235.1	HPV11	-0.960687	0.127418	0.191127
ASCC vs LGSIL	740-759---NC_075235.1	HPV11	0	1	1
ASCC vs LGSIL	831-861---NC_075235.1	HPV11	0	1	1
ASCC vs LGSIL	2827-2859---NC_075235.1	HPV11	0	1	1
ASCC vs LGSIL	2910-2937---NC_075235.1	HPV11	0	1	1
ASCC vs LGSIL	731-750-+-NC_075235.1	HPV11	0	1	1
ASCC vs LGSIL	3071-3094-+-NC_075235.1	HPV11	0	1	1
ASCC vs LGSIL	3416-3435-+-NC_075235.1	HPV11	0	1	1
ASCC vs LGSIL	4207-4236-+-NC_075235.1	HPV11	0	1	1
ASCC vs LGSIL	561-582---NC_075235.1	HPV11	0	1	1
ASCC vs LGSIL	1921-1942-+-NC_075235.1	HPV11	0	1	1
ASCC vs LGSIL	4314-4337-+-NC_075235.1	HPV11	0	1	1
ASCC vs LGSIL	4346-4369-+-NC_075235.1	HPV11	0	1	1
ASCC vs LGSIL	6638-6662-+-NC_075235.1	HPV11	0	1	1
ASCC vs LGSIL	1105-1121-+-NC_075235.1	HPV11	0	1	1
ASCC vs LGSIL	4148-4168-+-NC_075235.1	HPV11	0	1	1
ASCC vs LGSIL	3605-3631-+-NC_001526.4	HPV16	-0.730747	0.0428673	0.300071
ASCC vs LGSIL	2067-2096---NC_001526.4	HPV16	0	1	1
ASCC vs LGSIL	2924-2949---NC_001526.4	HPV16	0	1	1
ASCC vs LGSIL	3654-3678---NC_001526.4	HPV16	0	1	1
ASCC vs LGSIL	4842-4860---NC_001526.4	HPV16	0	1	1
ASCC vs LGSIL	5992-6017---NC_001526.4	HPV16	0	1	1
ASCC vs LGSIL	3654-3671-+-NC_001526.4	HPV16	0	1	1
ASCC vs LGSIL	858-884---HQ537689.1	HPV33	-6.00642e-16	1	1
ASCC vs LGSIL	773-804---HQ537729.1	HPV35	-4.00428e-17	1	1
ASCC vs LGSIL	1535-1559---KC470236.1	HPV39	0	1	1
ASCC vs LGSIL	6115-6148---KC470236.1	HPV39	0	1	1
ASCC vs LGSIL	7040-7071---KC470236.1	HPV39	0	1	1
ASCC vs LGSIL	2637-2663-+-KC470236.1	HPV39	0	1	1
ASCC vs LGSIL	4846-4864-+-KC470236.1	HPV39	0	1	1
ASCC vs LGSIL	4943-4971-+-KC470236.1	HPV39	0	1	1
ASCC vs LGSIL	6071-6085-+-KC470236.1	HPV39	0	1	1
ASCC vs LGSIL	6107-6128-+-KC470236.1	HPV39	0	1	1
ASCC vs LGSIL	6193-6207-+-KC470236.1	HPV39	0	1	1
ASCC vs LGSIL	6366-6386-+-KC470236.1	HPV39	0	1	1
ASCC vs LGSIL	6395-6412-+-KC470236.1	HPV39	0	1	1
ASCC vs LGSIL	7017-7040-+-KC470236.1	HPV39	0	1	1
ASCC vs LGSIL	3947-3961-+-M73236.1	HPV42	0	1	1
ASCC vs LGSIL	5044-5076---M73236.1	HPV42	0	1	1
ASCC vs LGSIL	5117-5138---M73236.1	HPV42	0	1	1
ASCC vs LGSIL	1001-1034---AY057438.1	HPV90	0	1	1
ASCC vs LGSIL	3357-3373---AY057438.1	HPV90	0	1	1
ASCC vs LGSIL	5266-5280---AY057438.1	HPV90	0	1	1
ASCC vs LGSIL	5330-5352---AY057438.1	HPV90	0	1	1
ASCC vs LGSIL	259-281-+-AY057438.1	HPV90	0	1	1
ASCC vs LGSIL	4066-4081-+-AY057438.1	HPV90	0	1	1
ASCC vs LGSIL	4066-4093-+-AY057438.1	HPV90	0	1	1
ASCC vs LGSIL	4114-4132-+-AY057438.1	HPV90	0	1	1
ASCC vs LGSIL	4630-4648-+-AY057438.1	HPV90	0	1	1
ASCC vs LGSIL	4630-4657-+-AY057438.1	HPV90	0	1	1
ASCC vs LGSIL	5204-5221-+-AY057438.1	HPV90	0	1	1
ASCC vs LGSIL	6040-6060-+-AY057438.1	HPV90	0	1	1
ASCC vs LGSIL	6307-6323-+-AY057438.1	HPV90	0	1	1
ASCC vs LGSIL	7491-7512-+-AY057438.1	HPV90	0	1	1

## Sheet: ASCC vs Pre-Cancerous
Comparison	De Novo miRNA	HPV	logFC	P-Value	FDR
ASCC vs Pre-Cancerous	6447-6473---X00203.1	HPV6	-3.0867	2.05007e-05	0.000102504
ASCC vs Pre-Cancerous	6449-6473---X00203.1	HPV6	-1.22192	0.0510031	0.127508
ASCC vs Pre-Cancerous	6208-6226-+-X00203.1	HPV6	-0.674171	0.535383	0.892304
ASCC vs Pre-Cancerous	7118-7134-+-X00203.1	HPV6	0.245377	1	1
ASCC vs Pre-Cancerous	6976-6994-+-X00203.1	HPV6	0.229878	1	1
ASCC vs Pre-Cancerous	740-772---NC_075235.1	HPV11	-4.48357	7.10718e-08	2.66569e-06
ASCC vs Pre-Cancerous	4117-4131-+-NC_075235.1	HPV11	-4.59163	1.2683e-07	2.66569e-06
ASCC vs Pre-Cancerous	4166-4195-+-NC_075235.1	HPV11	-4.75716	1.77713e-07	2.66569e-06
ASCC vs Pre-Cancerous	839-861---NC_075235.1	HPV11	-3.82599	4.41733e-07	4.96949e-06
ASCC vs Pre-Cancerous	3416-3435-+-NC_075235.1	HPV11	-4.06645	1.31862e-06	1.18676e-05
ASCC vs Pre-Cancerous	4207-4236-+-NC_075235.1	HPV11	-3.76106	2.83728e-06	2.12796e-05
ASCC vs Pre-Cancerous	4148-4168-+-NC_075235.1	HPV11	-3.3573	8.40809e-06	4.24774e-05
ASCC vs Pre-Cancerous	7192-7217---NC_075235.1	HPV11	-3.25812	8.49549e-06	4.24774e-05
ASCC vs Pre-Cancerous	731-750-+-NC_075235.1	HPV11	-2.94747	2.82643e-05	0.000127189
ASCC vs Pre-Cancerous	3071-3094-+-NC_075235.1	HPV11	-2.76684	3.53e-05	0.00014055
ASCC vs Pre-Cancerous	4456-4476---NC_075235.1	HPV11	-2.65432	3.74801e-05	0.00014055
ASCC vs Pre-Cancerous	740-759---NC_075235.1	HPV11	-2.77483	4.81016e-05	0.000166506
ASCC vs Pre-Cancerous	2827-2859---NC_075235.1	HPV11	-2.64126	6.9622e-05	0.000223785
ASCC vs Pre-Cancerous	6638-6662-+-NC_075235.1	HPV11	-2.57412	8.46525e-05	0.000253958
ASCC vs Pre-Cancerous	4340-4369-+-NC_075235.1	HPV11	-2.51329	0.000101529	0.00028555
ASCC vs Pre-Cancerous	4346-4369-+-NC_075235.1	HPV11	-2.44478	0.00012557	0.000332391
ASCC vs Pre-Cancerous	4314-4337-+-NC_075235.1	HPV11	-2.36758	0.000161909	0.000404773
ASCC vs Pre-Cancerous	6255-6275---NC_075235.1	HPV11	-2.21727	0.000207676	0.000491864
ASCC vs Pre-Cancerous	561-582---NC_075235.1	HPV11	-2.22896	0.000264018	0.00059404
ASCC vs Pre-Cancerous	7192-7206---NC_075235.1	HPV11	-1.90393	0.000681386	0.00146011
ASCC vs Pre-Cancerous	2910-2937---NC_075235.1	HPV11	-1.79807	0.00131771	0.00263424
ASCC vs Pre-Cancerous	1892-1907-+-NC_075235.1	HPV11	-1.72567	0.00134639	0.00263424
ASCC vs Pre-Cancerous	6295-6319---NC_075235.1	HPV11	-1.7007	0.00185767	0.00348314
ASCC vs Pre-Cancerous	6169-6190-+-NC_075235.1	HPV11	-1.57813	0.00291825	0.00517671
ASCC vs Pre-Cancerous	4207-4234-+-NC_075235.1	HPV11	-1.57813	0.00299099	0.00517671
ASCC vs Pre-Cancerous	7192-7218---NC_075235.1	HPV11	-1.4341	0.00519612	0.00856889
ASCC vs Pre-Cancerous	1921-1942-+-NC_075235.1	HPV11	-1.42396	0.00533175	0.00856889
ASCC vs Pre-Cancerous	5716-5746-+-NC_075235.1	HPV11	-1.40348	0.00571001	0.00886036
ASCC vs Pre-Cancerous	3077-3094-+-NC_075235.1	HPV11	-1.29647	0.00698882	0.0104832
ASCC vs Pre-Cancerous	6496-6525-+-NC_075235.1	HPV11	-1.32941	0.00769442	0.0111693
ASCC vs Pre-Cancerous	4504-4535-+-NC_075235.1	HPV11	-1.13191	0.0172588	0.0242702
ASCC vs Pre-Cancerous	4138-4168-+-NC_075235.1	HPV11	-1.09407	0.0199849	0.0272521
ASCC vs Pre-Cancerous	6295-6313---NC_075235.1	HPV11	-1.0017	0.0293007	0.0387804
ASCC vs Pre-Cancerous	1105-1121-+-NC_075235.1	HPV11	-0.988013	0.030671	0.0394342
ASCC vs Pre-Cancerous	6638-6666-+-NC_075235.1	HPV11	-0.946142	0.0362451	0.0453064
ASCC vs Pre-Cancerous	831-861---NC_075235.1	HPV11	-0.858569	0.0515435	0.0616853
ASCC vs Pre-Cancerous	6479-6501-+-NC_075235.1	HPV11	-0.858569	0.0520898	0.0616853
ASCC vs Pre-Cancerous	1920-1942-+-NC_075235.1	HPV11	-0.797087	0.0662364	0.0764266
ASCC vs Pre-Cancerous	5780-5803-+-NC_075235.1	HPV11	-0.732867	0.086275	0.0970594
ASCC vs Pre-Cancerous	6696-6724-+-NC_075235.1	HPV11	-0.699652	0.0986184	0.10824
ASCC vs Pre-Cancerous	6491-6512-+-NC_075235.1	HPV11	-0.682754	0.105246	0.112764
ASCC vs Pre-Cancerous	5394-5421---NC_075235.1	HPV11	-0.558574	0.173421	0.181487
ASCC vs Pre-Cancerous	1914-1942-+-NC_075235.1	HPV11	-0.521039	0.200524	0.205082
ASCC vs Pre-Cancerous	466-499---NC_075235.1	HPV11	-0.462838	0.250443	0.250443
ASCC vs Pre-Cancerous	3605-3631-+-NC_001526.4	HPV16	-0.369751	0.165362	1
ASCC vs Pre-Cancerous	2924-2949---NC_001526.4	HPV16	-0.19104	0.983289	1
ASCC vs Pre-Cancerous	3654-3678---NC_001526.4	HPV16	-0.148362	0.983289	1
ASCC vs Pre-Cancerous	4842-4860---NC_001526.4	HPV16	-0.13385	0.983289	1
ASCC vs Pre-Cancerous	3654-3671-+-NC_001526.4	HPV16	0.12073	1	1
ASCC vs Pre-Cancerous	5992-6017---NC_001526.4	HPV16	0.0863371	1	1
ASCC vs Pre-Cancerous	2067-2096---NC_001526.4	HPV16	0.0362397	1	1
ASCC vs Pre-Cancerous	858-884---HQ537689.1	HPV33	3.10332e-16	1	1
ASCC vs Pre-Cancerous	773-804---HQ537729.1	HPV35	-1.80193e-16	1	1
ASCC vs Pre-Cancerous	6071-6085-+-KC470236.1	HPV39	-0.42333	0.923717	1
ASCC vs Pre-Cancerous	1535-1559---KC470236.1	HPV39	0.62589	0.953933	1
ASCC vs Pre-Cancerous	6107-6128-+-KC470236.1	HPV39	-0.372752	0.986355	1
ASCC vs Pre-Cancerous	6193-6207-+-KC470236.1	HPV39	-0.330973	0.986355	1
ASCC vs Pre-Cancerous	2637-2663-+-KC470236.1	HPV39	0.415687	1	1
ASCC vs Pre-Cancerous	7017-7040-+-KC470236.1	HPV39	0.296291	1	1
ASCC vs Pre-Cancerous	4943-4971-+-KC470236.1	HPV39	0.15601	1	1
ASCC vs Pre-Cancerous	6366-6386-+-KC470236.1	HPV39	-0.114106	1	1
ASCC vs Pre-Cancerous	6115-6148---KC470236.1	HPV39	-0.0892596	1	1
ASCC vs Pre-Cancerous	4846-4864-+-KC470236.1	HPV39	0.0418264	1	1
ASCC vs Pre-Cancerous	6395-6412-+-KC470236.1	HPV39	-0.0382455	1	1
ASCC vs Pre-Cancerous	7040-7071---KC470236.1	HPV39	0.0281686	1	1
ASCC vs Pre-Cancerous	5044-5076---M73236.1	HPV42	-0.324759	0.85682	1
ASCC vs Pre-Cancerous	5117-5138---M73236.1	HPV42	-0.207071	0.919458	1
ASCC vs Pre-Cancerous	3947-3961-+-M73236.1	HPV42	0.392361	1	1
ASCC vs Pre-Cancerous	3357-3373---AY057438.1	HPV90	-1.37631	0.0432967	0.606154
ASCC vs Pre-Cancerous	4066-4081-+-AY057438.1	HPV90	-0.937546	0.32832	1
ASCC vs Pre-Cancerous	6040-6060-+-AY057438.1	HPV90	-0.688738	0.687376	1
ASCC vs Pre-Cancerous	4066-4093-+-AY057438.1	HPV90	-0.569973	0.802101	1
ASCC vs Pre-Cancerous	4114-4132-+-AY057438.1	HPV90	-0.497442	0.86219	1
ASCC vs Pre-Cancerous	4630-4657-+-AY057438.1	HPV90	0.491865	1	1
ASCC vs Pre-Cancerous	1001-1034---AY057438.1	HPV90	0.419852	1	1
ASCC vs Pre-Cancerous	259-281-+-AY057438.1	HPV90	0.351264	1	1
ASCC vs Pre-Cancerous	7491-7512-+-AY057438.1	HPV90	0.318155	1	1
ASCC vs Pre-Cancerous	4630-4648-+-AY057438.1	HPV90	0.269874	1	1
ASCC vs Pre-Cancerous	5204-5221-+-AY057438.1	HPV90	0.134031	1	1
ASCC vs Pre-Cancerous	5266-5280---AY057438.1	HPV90	0.105505	1	1
ASCC vs Pre-Cancerous	6307-6323-+-AY057438.1	HPV90	-0.104417	1	1
ASCC vs Pre-Cancerous	5330-5352---AY057438.1	HPV90	-0.00327113	1	1
