# Supplementary material for: Human Papillomavirus-Encoded microRNAs as Regulators of Human Gene Expression in Anal Squamous Cell Carcinoma: A Meta-Transcriptomics Study
Source: Noncoding RNA. 2025 Jun 9;11(3):43. doi: 10.3390/ncrna11030043 (PMC12196474; doi:10.3390/ncrna11030043)
Supplement: Supplementary file 1 [file ncrna-11-00043-s001.zip › Supplementary_files/Table S2 - HPV Genomes.xlsx]

## Sheet: TablaGenomas
CromosomeID	Organism	MiRNA Detection	Reference Genome
X00203.1	HPV6	+	X00203.1 Genital human papillomavirus type 6b (HPV6b)
M14119.1	HPV11	+	M14119.1 Human papillomavirus type 11 (HPV-11) complete genome
X62843.1	HPV13	-	X62843.1 Human papilloma virus type 13 DNA
NC_001526.4	HPV16	+	NC_001526.4 Human papillomavirus type 16, complete genome
HQ537675.1	HPV31	-	HQ537675.1 Human papillomavirus type 31 isolate IN221709, complete genome
HQ537689.1	HPV33	+	HQ537689.1 Human papillomavirus type 33 isolate Qv22751, complete genome
HQ537729.1	HPV35	+	HQ537729.1 Human papillomavirus type 35 isolate QV29782, complete genome
KC470236.1	HPV39	+	KC470236.1 Human papillomavirus type 39 complete genome
M73236.1	HPV42	+	M73236.1 Human papillomavirus type 42 complete genome
AJ620205.1	HPV43	-	AJ620205.1 Human papillomavirus type 43 complete genome
U31788.1	HPV44	-	U31788.1 Human papillomavirus type 44, complete genome
X74479.1	HPV45	-	X74479.1 Human papillomavirus type 45 genomic DNA
LC270039.1	HPV52	-	LC270039.1 Human papillomavirus type 52 DNA, complete genome, isolate: K0485
EF177176.1	HPV56	-	EF177176.1 Human papillomavirus type 56 complete genome
D90400.1	HPV58	-	D90400.1 Human papillomavirus type 58 complete genome
D21208.1	HPV67	-	D21208.1 Human papillomavirus type 67 complete genome
AB040456.1	HPV71	-	AB040456.1 Human papillomavirus type 71 DNA, complete genome
AF436130.1	HPV74	-	AF436130.1 Human papillomavirus type 74 subtype AE10, complete genome
AY057438.1	HPV90	+	AY057438.1 Human papillomavirus type 90, complete genome
DQ080082.1	HPV106	-	DQ080082.1 Human papillomavirus type 106, complete genome
