# Supplementary material for: Human Papillomavirus-Encoded microRNAs as Regulators of Human Gene Expression in Anal Squamous Cell Carcinoma: A Meta-Transcriptomics Study
Source: Noncoding RNA. 2025 Jun 9;11(3):43. doi: 10.3390/ncrna11030043 (PMC12196474; doi:10.3390/ncrna11030043)
Supplement: Supplementary file 1 [file ncrna-11-00043-s001.zip › Supplementary_files/Table S7 - Enrichment GO BP.xlsx]

## Sheet: ASCC vs LGSIL
ID	Description	BgRatio	pvalue	p.adjust	qvalue	geneID	GenesID_up	Total	Total_up	Total_dn
GO:0050673	epithelial cell proliferation	430/17004	0.00185244695728981	0.436330367398103	0.428133507523057	GPC3/FAP/WNT2/PTN/PAX6/EYA1/IGFBP4/CCL24	GPC3/FAP/WNT2/PTN/PAX6/EYA1/IGFBP4/CCL24	8	8	0
GO:0050678	regulation of epithelial cell proliferation	363/17004	0.0119662120617423	0.436330367398103	0.428133507523057	GPC3/WNT2/PTN/PAX6/EYA1/CCL24	GPC3/WNT2/PTN/PAX6/EYA1/CCL24	6	6	0
GO:0044282	small molecule catabolic process	381/17004	0.0148862476938382	0.436330367398103	0.428133507523057	CBS/MTHFS/ENO2/NPL/ABCD1/FUT8	CBS/MTHFS/ENO2/NPL/ABCD1/FUT8	6	6	0
GO:0001503	ossification	408/17004	0.0201472446071564	0.436330367398103	0.428133507523057	GPC3/CBS/SLC26A2/PTN/VCAN/ACVR2B	GPC3/CBS/SLC26A2/PTN/VCAN/ACVR2B	6	6	0
GO:0016055	Wnt signaling pathway	437/17004	0.0270795504823184	0.436330367398103	0.428133507523057	GPC3/WNT2/CELSR3/GPC4/IGFBP4/DCDC2	GPC3/WNT2/CELSR3/GPC4/IGFBP4/DCDC2	6	6	0
GO:0198738	cell-cell signaling by wnt	439/17004	0.0276093660036746	0.436330367398103	0.428133507523057	GPC3/WNT2/CELSR3/GPC4/IGFBP4/DCDC2	GPC3/WNT2/CELSR3/GPC4/IGFBP4/DCDC2	6	6	0
GO:0030003	cellular cation homeostasis	493/17004	0.0445984155952045	0.436330367398103	0.428133507523057	FTL/SLC46A1/PPT1/GRM5/GRIA1/SLC39A10	FTL/SLC46A1/PPT1/GRM5/GRIA1/SLC39A10	6	6	0
GO:0007601	visual perception	217/17004	0.00563562183988723	0.436330367398103	0.428133507523057	ZIC2/CACNA1F/PPT1/PAX6/ATP8A2	ZIC2/CACNA1F/PPT1/PAX6/ATP8A2	5	5	0
GO:0050953	sensory perception of light stimulus	221/17004	0.00608035607969159	0.436330367398103	0.428133507523057	ZIC2/CACNA1F/PPT1/PAX6/ATP8A2	ZIC2/CACNA1F/PPT1/PAX6/ATP8A2	5	5	0
GO:0090596	sensory organ morphogenesis	271/17004	0.0138896467256175	0.436330367398103	0.428133507523057	PRRX1/WNT2/PAX6/EYA1/ATP8A2	PRRX1/WNT2/PAX6/EYA1/ATP8A2	5	5	0
GO:0006790	sulfur compound metabolic process	331/17004	0.0298669438572634	0.436330367398103	0.428133507523057	CBS/SLC26A2/PPT1/ST3GAL3/ABCD1	CBS/SLC26A2/PPT1/ST3GAL3/ABCD1	5	5	0
GO:0006869	lipid transport	410/17004	0.0639387904756594	0.436330367398103	0.428133507523057	SOAT1/AKR1C1/PLSCR4/ABCD1/ATP8A2	SOAT1/AKR1C1/PLSCR4/ABCD1/ATP8A2	5	5	0
GO:0018205	peptidyl-lysine modification	410/17004	0.0639387904756594	0.436330367398103	0.428133507523057	SUPT3H/PIWIL2/PAX6/SMYD3/EYA1	SUPT3H/PIWIL2/PAX6/SMYD3/EYA1	5	5	0
GO:0006875	cellular metal ion homeostasis	414/17004	0.066078835936125	0.436330367398103	0.428133507523057	FTL/SLC46A1/GRM5/GRIA1/SLC39A10	FTL/SLC46A1/GRM5/GRIA1/SLC39A10	5	5	0
GO:0042391	regulation of membrane potential	421/17004	0.0699201740818951	0.436330367398103	0.428133507523057	GRM5/GRIA1/ABCD1/BVES/KCND2	GRM5/GRIA1/ABCD1/BVES/KCND2	5	5	0
GO:0022412	cellular process involved in reproduction in multicellular organism	425/17004	0.0721700618504108	0.436330367398103	0.428133507523057	SYCP2/IQCG/PIWIL2/PTN/YBX2	SYCP2/IQCG/PIWIL2/PTN/YBX2	5	5	0
GO:0048568	embryonic organ development	447/17004	0.0852507457547804	0.436330367398103	0.428133507523057	PRRX1/WNT2/PAX6/EYA1/ATP8A2	PRRX1/WNT2/PAX6/EYA1/ATP8A2	5	5	0
GO:0010876	lipid localization	458/17004	0.0922331693239431	0.436330367398103	0.428133507523057	SOAT1/AKR1C1/PLSCR4/ABCD1/ATP8A2	SOAT1/AKR1C1/PLSCR4/ABCD1/ATP8A2	5	5	0
GO:0007389	pattern specification process	464/17004	0.0961637589059875	0.436330367398103	0.428133507523057	GPC3/WNT2/PAX6/EYA1/ACVR2B	GPC3/WNT2/PAX6/EYA1/ACVR2B	5	5	0
GO:0016570	histone modification	471/17004	0.100856835933558	0.436330367398103	0.428133507523057	ZNF541/SUPT3H/PIWIL2/PAX6/SMYD3	ZNF541/SUPT3H/PIWIL2/PAX6/SMYD3	5	5	0
GO:2000112	regulation of cellular macromolecule biosynthetic process	481/17004	0.107758970573661	0.436330367398103	0.428133507523057	PIWIL2/SOAT1/GRM5/YBX2/PXYLP1	PIWIL2/SOAT1/GRM5/YBX2/PXYLP1	5	5	0
GO:0006820	anion transport	499/17004	0.120754613487334	0.437042179681711	0.428831947770286	SLC26A2/SLC46A1/GRM5/AKR1C1/SLCO4C1	SLC26A2/SLC46A1/GRM5/AKR1C1/SLCO4C1	5	5	0
GO:2000027	regulation of animal organ morphogenesis	129/17004	0.00469593400114562	0.436330367398103	0.428133507523057	GPC3/WNT2/CELSR3/GPC4	GPC3/WNT2/CELSR3/GPC4	4	4	0
GO:0007224	smoothened signaling pathway	142/17004	0.00657896359819613	0.436330367398103	0.428133507523057	GPC3/PRRX1/PAX6/DCDC2	GPC3/PRRX1/PAX6/DCDC2	4	4	0
GO:0044272	sulfur compound biosynthetic process	144/17004	0.0069070924508789	0.436330367398103	0.428133507523057	CBS/SLC26A2/PPT1/ST3GAL3	CBS/SLC26A2/PPT1/ST3GAL3	4	4	0
GO:0061351	neural precursor cell proliferation	148/17004	0.00759550072932676	0.436330367398103	0.428133507523057	WNT2/PTN/PAX6/TMEM14B	WNT2/PTN/PAX6/TMEM14B	4	4	0
GO:0007292	female gamete generation	158/17004	0.00951054536048809	0.436330367398103	0.428133507523057	SYCP2/PIWIL2/PTN/YBX2	SYCP2/PIWIL2/PTN/YBX2	4	4	0
GO:0048167	regulation of synaptic plasticity	190/17004	0.0176594400119056	0.436330367398103	0.428133507523057	PTN/GRM5/GRIA1/SYP	PTN/GRM5/GRIA1/SYP	4	4	0
GO:0050679	positive regulation of epithelial cell proliferation	204/17004	0.0222693916825644	0.436330367398103	0.428133507523057	WNT2/PTN/EYA1/CCL24	WNT2/PTN/EYA1/CCL24	4	4	0
GO:0009952	anterior/posterior pattern specification	214/17004	0.025973539322379	0.436330367398103	0.428133507523057	GPC3/WNT2/PAX6/ACVR2B	GPC3/WNT2/PAX6/ACVR2B	4	4	0
GO:0048705	skeletal system morphogenesis	224/17004	0.0300282519037295	0.436330367398103	0.428133507523057	CBS/PRRX1/EYA1/ACVR2B	CBS/PRRX1/EYA1/ACVR2B	4	4	0
GO:0050769	positive regulation of neurogenesis	227/17004	0.0313138138648083	0.436330367398103	0.428133507523057	WNT2/PTN/GRM5/PAX6	WNT2/PTN/GRM5/PAX6	4	4	0
GO:0046395	carboxylic acid catabolic process	240/17004	0.037256751731664	0.436330367398103	0.428133507523057	CBS/MTHFS/NPL/ABCD1	CBS/MTHFS/NPL/ABCD1	4	4	0
GO:0016054	organic acid catabolic process	244/17004	0.0392075884882769	0.436330367398103	0.428133507523057	CBS/MTHFS/NPL/ABCD1	CBS/MTHFS/NPL/ABCD1	4	4	0
GO:0098657	import into cell	245/17004	0.0397043109806271	0.436330367398103	0.428133507523057	SLC46A1/CACNA1F/SYNGR3/SLC39A10	SLC46A1/CACNA1F/SYNGR3/SLC39A10	4	4	0
GO:0007611	learning or memory	273/17004	0.0550758382036579	0.436330367398103	0.428133507523057	PPT1/PTN/GRM5/GRIA1	PPT1/PTN/GRM5/GRIA1	4	4	0
GO:0051962	positive regulation of nervous system development	275/17004	0.0562814990492247	0.436330367398103	0.428133507523057	WNT2/PTN/GRM5/PAX6	WNT2/PTN/GRM5/PAX6	4	4	0
GO:0045165	cell fate commitment	276/17004	0.0568896751400858	0.436330367398103	0.428133507523057	PRRX1/WNT2/PAX6/EYA1	PRRX1/WNT2/PAX6/EYA1	4	4	0
GO:0051321	meiotic cell cycle	282/17004	0.0606133335349003	0.436330367398103	0.428133507523057	SYCP2/SYCP2L/PIWIL2/WBP2NL	SYCP2/SYCP2L/PIWIL2/WBP2NL	4	4	0
GO:0042886	amide transport	292/17004	0.067101645474324	0.436330367398103	0.428133507523057	SLC46A1/CD209/ABCD1/ACVR2B	SLC46A1/CD209/ABCD1/ACVR2B	4	4	0
GO:0048562	embryonic organ morphogenesis	293/17004	0.0677697252424039	0.436330367398103	0.428133507523057	PRRX1/PAX6/EYA1/ATP8A2	PRRX1/PAX6/EYA1/ATP8A2	4	4	0
GO:0010720	positive regulation of cell development	303/17004	0.0746408013106755	0.436330367398103	0.428133507523057	WNT2/PTN/GRM5/PAX6	WNT2/PTN/GRM5/PAX6	4	4	0
GO:0009101	glycoprotein biosynthetic process	307/17004	0.0774851987849871	0.436330367398103	0.428133507523057	SOAT1/ST3GAL3/PXYLP1/FUT8	SOAT1/ST3GAL3/PXYLP1/FUT8	4	4	0
GO:0007281	germ cell development	311/17004	0.0803837666789528	0.436330367398103	0.428133507523057	IQCG/PIWIL2/PTN/YBX2	IQCG/PIWIL2/PTN/YBX2	4	4	0
GO:0050890	cognition	314/17004	0.0825929529646229	0.436330367398103	0.428133507523057	PPT1/PTN/GRM5/GRIA1	PPT1/PTN/GRM5/GRIA1	4	4	0
GO:0015849	organic acid transport	317/17004	0.0848321267188824	0.436330367398103	0.428133507523057	SLC26A2/SLC46A1/AKR1C1/ABCD1	SLC26A2/SLC46A1/AKR1C1/ABCD1	4	4	0
GO:0043010	camera-type eye development	338/17004	0.101326518370398	0.436330367398103	0.428133507523057	WNT2/PAX6/ATP8A2/ACVR2B	WNT2/PAX6/ATP8A2/ACVR2B	4	4	0
GO:0003002	regionalization	353/17004	0.113953672196511	0.436330367398103	0.428133507523057	GPC3/WNT2/PAX6/ACVR2B	GPC3/WNT2/PAX6/ACVR2B	4	4	0
GO:0060271	cilium assembly	355/17004	0.115688307102191	0.436330367398103	0.428133507523057	IQCG/CEP19/MPHOSPH9/DCDC2	IQCG/CEP19/MPHOSPH9/DCDC2	4	4	0
GO:0015711	organic anion transport	364/17004	0.123637934290518	0.437042179681711	0.428831947770286	SLC26A2/SLC46A1/AKR1C1/SLCO4C1	SLC26A2/SLC46A1/AKR1C1/SLCO4C1	4	4	0
GO:0007178	transmembrane receptor protein serine/threonine kinase signaling pathway	365/17004	0.124535517546564	0.437042179681711	0.428831947770286	GPC3/IGSF1/FUT8/ACVR2B	GPC3/IGSF1/FUT8/ACVR2B	4	4	0
GO:0050767	regulation of neurogenesis	369/17004	0.128153883799102	0.43705815598921	0.428847623948425	WNT2/PTN/GRM5/PAX6	WNT2/PTN/GRM5/PAX6	4	4	0
GO:0009100	glycoprotein metabolic process	379/17004	0.137391798879226	0.437373065913077	0.429156618005068	SOAT1/ST3GAL3/PXYLP1/FUT8	SOAT1/ST3GAL3/PXYLP1/FUT8	4	4	0
GO:0044782	cilium organization	381/17004	0.139271508579276	0.440201042227407	0.431931468231208	IQCG/CEP19/MPHOSPH9/DCDC2	IQCG/CEP19/MPHOSPH9/DCDC2	4	4	0
GO:0001654	eye development	385/17004	0.143062252346881	0.443194324812883	0.434868519300951	WNT2/PAX6/ATP8A2/ACVR2B	WNT2/PAX6/ATP8A2/ACVR2B	4	4	0
GO:0150063	visual system development	389/17004	0.146894081944019	0.443194324812883	0.434868519300951	WNT2/PAX6/ATP8A2/ACVR2B	WNT2/PAX6/ATP8A2/ACVR2B	4	4	0
GO:0048880	sensory system development	395/17004	0.152717055455605	0.443194324812883	0.434868519300951	WNT2/PAX6/ATP8A2/ACVR2B	WNT2/PAX6/ATP8A2/ACVR2B	4	4	0
GO:0016032	viral process	412/17004	0.169682546969761	0.443194324812883	0.434868519300951	ST3GAL3/CD209/MRC1/FUT8	ST3GAL3/CD209/MRC1/FUT8	4	4	0
GO:0001667	ameboidal-type cell migration	422/17004	0.179964817707147	0.443744974219443	0.435408824261276	GPC3/FAP/PTN/FUT8	GPC3/FAP/PTN/FUT8	4	4	0
GO:0050804	modulation of chemical synaptic transmission	429/17004	0.187286543594836	0.443744974219443	0.435408824261276	PTN/GRM5/GRIA1/SYP	PTN/GRM5/GRIA1/SYP	4	4	0
GO:0099177	regulation of trans-synaptic signaling	430/17004	0.188340517853291	0.443744974219443	0.435408824261276	PTN/GRM5/GRIA1/SYP	PTN/GRM5/GRIA1/SYP	4	4	0
GO:0009150	purine ribonucleotide metabolic process	431/17004	0.189396453784303	0.443744974219443	0.435408824261276	SLC26A2/PPT1/ENO2/ABCD1	SLC26A2/PPT1/ENO2/ABCD1	4	4	0
GO:0051960	regulation of nervous system development	448/17004	0.207633976219998	0.454694348198777	0.446152504365203	WNT2/PTN/GRM5/PAX6	WNT2/PTN/GRM5/PAX6	4	4	0
GO:0009259	ribonucleotide metabolic process	450/17004	0.209813387077248	0.454694348198777	0.446152504365203	SLC26A2/PPT1/ENO2/ABCD1	SLC26A2/PPT1/ENO2/ABCD1	4	4	0
GO:0006163	purine nucleotide metabolic process	458/17004	0.218597184227709	0.460844181184581	0.452186807186237	SLC26A2/PPT1/ENO2/ABCD1	SLC26A2/PPT1/ENO2/ABCD1	4	4	0
GO:0019693	ribose phosphate metabolic process	459/17004	0.219702369797253	0.460844181184581	0.452186807186237	SLC26A2/PPT1/ENO2/ABCD1	SLC26A2/PPT1/ENO2/ABCD1	4	4	0
GO:0072521	purine-containing compound metabolic process	489/17004	0.253518594953353	0.481833341001669	0.472781666686935	SLC26A2/PPT1/ENO2/ABCD1	SLC26A2/PPT1/ENO2/ABCD1	4	4	0
GO:0034765	regulation of ion transmembrane transport	497/17004	0.262724808549101	0.490025140226494	0.480819575567682	KLHL24/CACNA1F/GRM5/KCND2	KLHL24/CACNA1F/GRM5/KCND2	4	4	0
GO:1901361	organic cyclic compound catabolic process	499/17004	0.265036935382583	0.491834113405188	0.482594565552055	MTHFS/ABCD1/DNASE2/HSD17B11	MTHFS/ABCD1/DNASE2/HSD17B11	4	4	0
GO:0045880	positive regulation of smoothened signaling pathway	37/17004	0.000946899086284292	0.436330367398103	0.428133507523057	GPC3/PRRX1/DCDC2	GPC3/PRRX1/DCDC2	3	3	0
GO:0010463	mesenchymal cell proliferation	42/17004	0.00137288312845661	0.436330367398103	0.428133507523057	GPC3/PRRX1/WNT2	GPC3/PRRX1/WNT2	3	3	0
GO:0060071	Wnt signaling pathway, planar cell polarity pathway	53/17004	0.00268782701388684	0.436330367398103	0.428133507523057	GPC3/CELSR3/GPC4	GPC3/CELSR3/GPC4	3	3	0
GO:0090175	regulation of establishment of planar polarity	57/17004	0.00330709840595301	0.436330367398103	0.428133507523057	GPC3/CELSR3/GPC4	GPC3/CELSR3/GPC4	3	3	0
GO:0048663	neuron fate commitment	68/17004	0.00543526770053626	0.436330367398103	0.428133507523057	PRRX1/PAX6/EYA1	PRRX1/PAX6/EYA1	3	3	0
GO:0035567	non-canonical Wnt signaling pathway	72/17004	0.00637197269525229	0.436330367398103	0.428133507523057	GPC3/CELSR3/GPC4	GPC3/CELSR3/GPC4	3	3	0
GO:0001736	establishment of planar polarity	74/17004	0.00687416890575168	0.436330367398103	0.428133507523057	GPC3/CELSR3/GPC4	GPC3/CELSR3/GPC4	3	3	0
GO:0007164	establishment of tissue polarity	74/17004	0.00687416890575168	0.436330367398103	0.428133507523057	GPC3/CELSR3/GPC4	GPC3/CELSR3/GPC4	3	3	0
GO:0008589	regulation of smoothened signaling pathway	84/17004	0.00973346253908225	0.436330367398103	0.428133507523057	GPC3/PRRX1/DCDC2	GPC3/PRRX1/DCDC2	3	3	0
GO:0055092	sterol homeostasis	86/17004	0.0103764768388162	0.436330367398103	0.428133507523057	SOAT1/AKR1C1/ABCD1	SOAT1/AKR1C1/ABCD1	3	3	0
GO:0001738	morphogenesis of a polarized epithelium	95/17004	0.0135710535136669	0.436330367398103	0.428133507523057	GPC3/CELSR3/GPC4	GPC3/CELSR3/GPC4	3	3	0
GO:0060840	artery development	98/17004	0.0147467748157329	0.436330367398103	0.428133507523057	PRRX1/EYA1/ACVR2B	PRRX1/EYA1/ACVR2B	3	3	0
GO:0000041	transition metal ion transport	102/17004	0.0164016197717288	0.436330367398103	0.428133507523057	FTL/SLC46A1/SLC39A10	FTL/SLC46A1/SLC39A10	3	3	0
GO:0042472	inner ear morphogenesis	102/17004	0.0164016197717288	0.436330367398103	0.428133507523057	PRRX1/EYA1/ATP8A2	PRRX1/EYA1/ATP8A2	3	3	0
GO:0048477	oogenesis	103/17004	0.0168309731373264	0.436330367398103	0.428133507523057	PIWIL2/PTN/YBX2	PIWIL2/PTN/YBX2	3	3	0
GO:0046916	cellular transition metal ion homeostasis	113/17004	0.0214705855356179	0.436330367398103	0.428133507523057	FTL/SLC46A1/SLC39A10	FTL/SLC46A1/SLC39A10	3	3	0
GO:0030282	bone mineralization	121/17004	0.0256368926962792	0.436330367398103	0.428133507523057	GPC3/PTN/ACVR2B	GPC3/PTN/ACVR2B	3	3	0
GO:0042471	ear morphogenesis	123/17004	0.0267416318236876	0.436330367398103	0.428133507523057	PRRX1/EYA1/ATP8A2	PRRX1/EYA1/ATP8A2	3	3	0
GO:0033865	nucleoside bisphosphate metabolic process	125/17004	0.027871591754005	0.436330367398103	0.428133507523057	SLC26A2/PPT1/ABCD1	SLC26A2/PPT1/ABCD1	3	3	0
GO:0033875	ribonucleoside bisphosphate metabolic process	125/17004	0.027871591754005	0.436330367398103	0.428133507523057	SLC26A2/PPT1/ABCD1	SLC26A2/PPT1/ABCD1	3	3	0
GO:0034032	purine nucleoside bisphosphate metabolic process	125/17004	0.027871591754005	0.436330367398103	0.428133507523057	SLC26A2/PPT1/ABCD1	SLC26A2/PPT1/ABCD1	3	3	0
GO:0048593	camera-type eye morphogenesis	129/17004	0.0302070192364809	0.436330367398103	0.428133507523057	WNT2/PAX6/ATP8A2	WNT2/PAX6/ATP8A2	3	3	0
GO:0055076	transition metal ion homeostasis	140/17004	0.0371452295445736	0.436330367398103	0.428133507523057	FTL/SLC46A1/SLC39A10	FTL/SLC46A1/SLC39A10	3	3	0
GO:0060078	regulation of postsynaptic membrane potential	144/17004	0.0398539706838248	0.436330367398103	0.428133507523057	GRM5/GRIA1/KCND2	GRM5/GRIA1/KCND2	3	3	0
GO:0015748	organophosphate ester transport	146/17004	0.0412450947880985	0.436330367398103	0.428133507523057	PLSCR4/ABCD1/ATP8A2	PLSCR4/ABCD1/ATP8A2	3	3	0
GO:0007612	learning	150/17004	0.0441003005894484	0.436330367398103	0.428133507523057	PPT1/PTN/GRM5	PPT1/PTN/GRM5	3	3	0
GO:0048754	branching morphogenesis of an epithelial tube	154/17004	0.0470519834260504	0.436330367398103	0.428133507523057	GPC3/WNT2/EYA1	GPC3/WNT2/EYA1	3	3	0
GO:0055088	lipid homeostasis	157/17004	0.0493284387012748	0.436330367398103	0.428133507523057	SOAT1/AKR1C1/ABCD1	SOAT1/AKR1C1/ABCD1	3	3	0
GO:0060041	retina development in camera-type eye	158/17004	0.0500991076046449	0.436330367398103	0.428133507523057	PAX6/ATP8A2/ACVR2B	PAX6/ATP8A2/ACVR2B	3	3	0
GO:0048592	eye morphogenesis	159/17004	0.0508756721203163	0.436330367398103	0.428133507523057	WNT2/PAX6/ATP8A2	WNT2/PAX6/ATP8A2	3	3	0
GO:0048771	tissue remodeling	164/17004	0.0548462807782727	0.436330367398103	0.428133507523057	CBS/PTN/ACVR2B	CBS/PTN/ACVR2B	3	3	0
GO:0031214	biomineral tissue development	172/17004	0.0614988327945839	0.436330367398103	0.428133507523057	GPC3/PTN/ACVR2B	GPC3/PTN/ACVR2B	3	3	0
GO:0019827	stem cell population maintenance	176/17004	0.0649605560986786	0.436330367398103	0.428133507523057	PRRX1/PIWIL2/PTN	PRRX1/PIWIL2/PTN	3	3	0
GO:0016573	histone acetylation	178/17004	0.0667246669591406	0.436330367398103	0.428133507523057	SUPT3H/PIWIL2/PAX6	SUPT3H/PIWIL2/PAX6	3	3	0
GO:0110148	biomineralization	179/17004	0.0676149551803177	0.436330367398103	0.428133507523057	GPC3/PTN/ACVR2B	GPC3/PTN/ACVR2B	3	3	0
GO:0098727	maintenance of cell number	180/17004	0.0685107010795755	0.436330367398103	0.428133507523057	PRRX1/PIWIL2/PTN	PRRX1/PIWIL2/PTN	3	3	0
GO:0018393	internal peptidyl-lysine acetylation	183/17004	0.0712304499676415	0.436330367398103	0.428133507523057	SUPT3H/PIWIL2/PAX6	SUPT3H/PIWIL2/PAX6	3	3	0
GO:0006475	internal protein amino acid acetylation	185/17004	0.0730704702931031	0.436330367398103	0.428133507523057	SUPT3H/PIWIL2/PAX6	SUPT3H/PIWIL2/PAX6	3	3	0
GO:0030324	lung development	185/17004	0.0730704702931031	0.436330367398103	0.428133507523057	GPC3/WNT2/ACVR2B	GPC3/WNT2/ACVR2B	3	3	0
GO:0061138	morphogenesis of a branching epithelium	185/17004	0.0730704702931031	0.436330367398103	0.428133507523057	GPC3/WNT2/EYA1	GPC3/WNT2/EYA1	3	3	0
GO:0007369	gastrulation	188/17004	0.0758702975323814	0.436330367398103	0.428133507523057	GPC3/EYA1/ACVR2B	GPC3/EYA1/ACVR2B	3	3	0
GO:0030323	respiratory tube development	189/17004	0.0768140871801791	0.436330367398103	0.428133507523057	GPC3/WNT2/ACVR2B	GPC3/WNT2/ACVR2B	3	3	0
GO:0048839	inner ear development	192/17004	0.0796766475527755	0.436330367398103	0.428133507523057	PRRX1/EYA1/ATP8A2	PRRX1/EYA1/ATP8A2	3	3	0
GO:0140013	meiotic nuclear division	192/17004	0.0796766475527755	0.436330367398103	0.428133507523057	SYCP2/SYCP2L/PIWIL2	SYCP2/SYCP2L/PIWIL2	3	3	0
GO:0018394	peptidyl-lysine acetylation	194/17004	0.0816107601984714	0.436330367398103	0.428133507523057	SUPT3H/PIWIL2/PAX6	SUPT3H/PIWIL2/PAX6	3	3	0
GO:0098739	import across plasma membrane	194/17004	0.0816107601984714	0.436330367398103	0.428133507523057	SLC46A1/CACNA1F/SLC39A10	SLC46A1/CACNA1F/SLC39A10	3	3	0
GO:0007626	locomotory behavior	197/17004	0.0845500233745717	0.436330367398103	0.428133507523057	PPT1/GRM5/KCND2	PPT1/GRM5/KCND2	3	3	0
GO:0001763	morphogenesis of a branching structure	199/17004	0.0865346240571025	0.436330367398103	0.428133507523057	GPC3/WNT2/EYA1	GPC3/WNT2/EYA1	3	3	0
GO:1901605	alpha-amino acid metabolic process	200/17004	0.087534372920792	0.436330367398103	0.428133507523057	CBS/MTHFS/AZIN2	CBS/MTHFS/AZIN2	3	3	0
GO:0016051	carbohydrate biosynthetic process	206/17004	0.0936354615698961	0.436330367398103	0.428133507523057	ST3GAL3/ENO2/FUT8	ST3GAL3/ENO2/FUT8	3	3	0
GO:0060541	respiratory system development	209/17004	0.0967507416568423	0.436330367398103	0.428133507523057	GPC3/WNT2/ACVR2B	GPC3/WNT2/ACVR2B	3	3	0
GO:1903046	meiotic cell cycle process	210/17004	0.0977985763387433	0.436330367398103	0.428133507523057	SYCP2/SYCP2L/PIWIL2	SYCP2/SYCP2L/PIWIL2	3	3	0
GO:0006282	regulation of DNA repair	211/17004	0.0988510689275835	0.436330367398103	0.428133507523057	HELB/SUPT3H/EYA1	HELB/SUPT3H/EYA1	3	3	0
GO:0006836	neurotransmitter transport	211/17004	0.0988510689275835	0.436330367398103	0.428133507523057	PPT1/SYNGR3/SYP	PPT1/SYNGR3/SYP	3	3	0
GO:0001505	regulation of neurotransmitter levels	217/17004	0.105262278052508	0.436330367398103	0.428133507523057	PPT1/SYNGR3/SYP	PPT1/SYNGR3/SYP	3	3	0
GO:0043583	ear development	220/17004	0.108528494159917	0.436330367398103	0.428133507523057	PRRX1/EYA1/ATP8A2	PRRX1/EYA1/ATP8A2	3	3	0
GO:0072593	reactive oxygen species metabolic process	221/17004	0.109626023438522	0.436330367398103	0.428133507523057	CBS/AKR1C1/ABCD1	CBS/AKR1C1/ABCD1	3	3	0
GO:0006473	protein acetylation	225/17004	0.114059331459816	0.436330367398103	0.428133507523057	SUPT3H/PIWIL2/PAX6	SUPT3H/PIWIL2/PAX6	3	3	0
GO:0019318	hexose metabolic process	225/17004	0.114059331459816	0.436330367398103	0.428133507523057	ENO2/IGFBP4/FUT8	ENO2/IGFBP4/FUT8	3	3	0
GO:0014706	striated muscle tissue development	238/17004	0.12892570973133	0.43705815598921	0.428847623948425	WNT2/EYA1/BVES	WNT2/EYA1/BVES	3	3	0
GO:0005996	monosaccharide metabolic process	244/17004	0.136010716067214	0.437355180406914	0.429139068494286	ENO2/IGFBP4/FUT8	ENO2/IGFBP4/FUT8	3	3	0
GO:0090305	nucleic acid phosphodiester bond hydrolysis	244/17004	0.136010716067214	0.437355180406914	0.429139068494286	PIWIL2/RNASE1/DNASE2	PIWIL2/RNASE1/DNASE2	3	3	0
GO:0006898	receptor-mediated endocytosis	251/17004	0.144443488919101	0.443194324812883	0.434868519300951	PPT1/GRIA1/MRC1	PPT1/GRIA1/MRC1	3	3	0
GO:0098656	anion transmembrane transport	263/17004	0.159289988928169	0.443194324812883	0.434868519300951	SLC26A2/SLC46A1/GRM5	SLC26A2/SLC46A1/GRM5	3	3	0
GO:0043543	protein acylation	267/17004	0.164341182850184	0.443194324812883	0.434868519300951	SUPT3H/PIWIL2/PAX6	SUPT3H/PIWIL2/PAX6	3	3	0
GO:0090092	regulation of transmembrane receptor protein serine/threonine kinase signaling pathway	271/17004	0.169440437786064	0.443194324812883	0.434868519300951	GPC3/IGSF1/ACVR2B	GPC3/IGSF1/ACVR2B	3	3	0
GO:0098742	cell-cell adhesion via plasma-membrane adhesion molecules	280/17004	0.181079857499562	0.443744974219443	0.435408824261276	CELSR3/GPC4/CD209	CELSR3/GPC4/CD209	3	3	0
GO:0046942	carboxylic acid transport	283/17004	0.185008000374027	0.443744974219443	0.435408824261276	SLC26A2/SLC46A1/AKR1C1	SLC26A2/SLC46A1/AKR1C1	3	3	0
GO:0006520	cellular amino acid metabolic process	284/17004	0.186322503504825	0.443744974219443	0.435408824261276	CBS/MTHFS/AZIN2	CBS/MTHFS/AZIN2	3	3	0
GO:0009165	nucleotide biosynthetic process	286/17004	0.18895902202453	0.443744974219443	0.435408824261276	SLC26A2/NADK2/PPT1	SLC26A2/NADK2/PPT1	3	3	0
GO:1901293	nucleoside phosphate biosynthetic process	288/17004	0.191605367566239	0.446114145638429	0.437733488656244	SLC26A2/NADK2/PPT1	SLC26A2/NADK2/PPT1	3	3	0
GO:0032409	regulation of transporter activity	289/17004	0.192932154672934	0.446909519681217	0.438513920879567	KLHL24/SYNGR3/GRM5	KLHL24/SYNGR3/GRM5	3	3	0
GO:0060070	canonical Wnt signaling pathway	294/17004	0.199601106331745	0.453413747744458	0.444895961146558	GPC3/WNT2/IGFBP4	GPC3/WNT2/IGFBP4	3	3	0
GO:0048511	rhythmic process	301/17004	0.209030594972181	0.454694348198777	0.446152504365203	PIWIL2/PTN/KCND2	PIWIL2/PTN/KCND2	3	3	0
GO:0001822	kidney development	307/17004	0.217192857350225	0.460844181184581	0.452186807186237	GPC3/EYA1/ACVR2B	GPC3/EYA1/ACVR2B	3	3	0
GO:0046394	carboxylic acid biosynthetic process	310/17004	0.221299660199134	0.460844181184581	0.452186807186237	CBS/MGST3/ABCD1	CBS/MGST3/ABCD1	3	3	0
GO:2001020	regulation of response to DNA damage stimulus	311/17004	0.222672217603551	0.460844181184581	0.452186807186237	HELB/SUPT3H/EYA1	HELB/SUPT3H/EYA1	3	3	0
GO:0016053	organic acid biosynthetic process	312/17004	0.224046541882552	0.462556502425001	0.453866960926255	CBS/MGST3/ABCD1	CBS/MGST3/ABCD1	3	3	0
GO:0072001	renal system development	316/17004	0.229560974906468	0.468711504144613	0.459906335381766	GPC3/EYA1/ACVR2B	GPC3/EYA1/ACVR2B	3	3	0
GO:0008202	steroid metabolic process	317/17004	0.230943734602528	0.468711504144613	0.459906335381766	SOAT1/AKR1C1/HSD17B11	SOAT1/AKR1C1/HSD17B11	3	3	0
GO:0030111	regulation of Wnt signaling pathway	319/17004	0.233714051264289	0.469404932166871	0.460586736732592	GPC3/IGFBP4/DCDC2	GPC3/IGFBP4/DCDC2	3	3	0
GO:0072503	cellular divalent inorganic cation homeostasis	319/17004	0.233714051264289	0.469404932166871	0.460586736732592	GRM5/GRIA1/SLC39A10	GRM5/GRIA1/SLC39A10	3	3	0
GO:0060562	epithelial tube morphogenesis	331/17004	0.250459368115467	0.479210027671154	0.470207634665687	GPC3/WNT2/EYA1	GPC3/WNT2/EYA1	3	3	0
GO:0016042	lipid catabolic process	334/17004	0.254675492207942	0.481833341001669	0.472781666686935	PPT1/ABCD1/HSD17B11	PPT1/ABCD1/HSD17B11	3	3	0
GO:0043414	macromolecule methylation	340/17004	0.263138750225958	0.49013206772857	0.480924494340097	PIWIL2/PAX6/SMYD3	PIWIL2/PAX6/SMYD3	3	3	0
GO:0007517	muscle organ development	344/17004	0.268801764967267	0.495238034369041	0.485934540787508	MKX/WNT2/BVES	MKX/WNT2/BVES	3	3	0
GO:0016311	dephosphorylation	351/17004	0.278746906770896	0.502634049975179	0.493191615563287	PXYLP1/EYA1/SLC39A10	PXYLP1/EYA1/SLC39A10	3	3	0
GO:0072507	divalent inorganic cation homeostasis	352/17004	0.280170884942219	0.504121590699657	0.494651211492288	GRM5/GRIA1/SLC39A10	GRM5/GRIA1/SLC39A10	3	3	0
GO:0001655	urogenital system development	358/17004	0.2887295043321	0.50765054112502	0.498113867397939	GPC3/EYA1/ACVR2B	GPC3/EYA1/ACVR2B	3	3	0
GO:0042176	regulation of protein catabolic process	360/17004	0.291587447759065	0.50765054112502	0.498113867397939	GPC3/AZIN2/USP13	GPC3/AZIN2/USP13	3	3	0
GO:0032259	methylation	379/17004	0.318824506721092	0.5221328878186	0.512324150134072	PIWIL2/PAX6/SMYD3	PIWIL2/PAX6/SMYD3	3	3	0
GO:0006417	regulation of translation	399/17004	0.347552280359983	0.54195134793944	0.531770302589235	PIWIL2/GRM5/YBX2	PIWIL2/GRM5/YBX2	3	3	0
GO:0060537	muscle tissue development	401/17004	0.350422282226851	0.545924419461868	0.535668736376185	WNT2/EYA1/BVES	WNT2/EYA1/BVES	3	3	0
GO:0034470	ncRNA processing	422/17004	0.380463119777234	0.565118882311013	0.554502613911753	HELB/CDKAL1/DTWD1	HELB/CDKAL1/DTWD1	3	3	0
GO:0048732	gland development	436/17004	0.400343475276916	0.578329827599911	0.567465379666425	WNT2/PTN/PAX6	WNT2/PTN/PAX6	3	3	0
GO:0010975	regulation of neuron projection development	439/17004	0.404583097767309	0.580176269640938	0.569277134626724	PRRX1/PTN/ATP8A2	PRRX1/PTN/ATP8A2	3	3	0
GO:0009314	response to radiation	446/17004	0.414443304230957	0.585704587135646	0.574701597686273	CACNA1F/EYA1/ATP8A2	CACNA1F/EYA1/ATP8A2	3	3	0
GO:0046700	heterocycle catabolic process	451/17004	0.421456538491661	0.585704587135646	0.574701597686273	MTHFS/ABCD1/DNASE2	MTHFS/ABCD1/DNASE2	3	3	0
GO:0044270	cellular nitrogen compound catabolic process	457/17004	0.429836957694845	0.593470626926524	0.58232174540842	MTHFS/ABCD1/DNASE2	MTHFS/ABCD1/DNASE2	3	3	0
GO:0034248	regulation of cellular amide metabolic process	458/17004	0.431229747410013	0.593772885345225	0.582618325629844	PIWIL2/GRM5/YBX2	PIWIL2/GRM5/YBX2	3	3	0
GO:0023061	signal release	465/17004	0.440946025041957	0.599842305333963	0.588573726084559	PPT1/SYP/ACVR2B	PPT1/SYP/ACVR2B	3	3	0
GO:0019439	aromatic compound catabolic process	471/17004	0.449225698997952	0.607206985487663	0.595800054072664	MTHFS/ABCD1/DNASE2	MTHFS/ABCD1/DNASE2	3	3	0
GO:0000280	nuclear division	477/17004	0.457457827527985	0.612473157709269	0.600967296494734	SYCP2/SYCP2L/PIWIL2	SYCP2/SYCP2L/PIWIL2	3	3	0
GO:0043410	positive regulation of MAPK cascade	478/17004	0.458825052496583	0.613818835028973	0.602287694051096	GRM5/IGFBP4/CCL24	GRM5/IGFBP4/CCL24	3	3	0
GO:0006091	generation of precursor metabolites and energy	482/17004	0.464279841313746	0.618752580290667	0.607128754453814	COX6B2/ENO2/ABCD1	COX6B2/ENO2/ABCD1	3	3	0
GO:0061564	axon development	485/17004	0.468355814108395	0.620329404874719	0.608675956964482	PTN/PAX6/ATP8A2	PTN/PAX6/ATP8A2	3	3	0
GO:0099566	regulation of postsynaptic cytosolic calcium ion concentration	10/17004	0.00118618382494605	0.436330367398103	0.428133507523057	GRM5/GRIA1	GRM5/GRIA1	2	2	0
GO:0044848	biological phase	11/17004	0.00144484974258403	0.436330367398103	0.428133507523057	SYCP2/SYCP2L	SYCP2/SYCP2L	2	2	0
GO:0046655	folic acid metabolic process	14/17004	0.00236628131998019	0.436330367398103	0.428133507523057	SLC46A1/MTHFS	SLC46A1/MTHFS	2	2	0
GO:0042474	middle ear morphogenesis	20/17004	0.00484087810381276	0.436330367398103	0.428133507523057	PRRX1/EYA1	PRRX1/EYA1	2	2	0
GO:0003228	atrial cardiac muscle tissue development	22/17004	0.00584568866885807	0.436330367398103	0.428133507523057	WNT2/BVES	WNT2/BVES	2	2	0
GO:0050908	detection of light stimulus involved in visual perception	22/17004	0.00584568866885807	0.436330367398103	0.428133507523057	CACNA1F/ATP8A2	CACNA1F/ATP8A2	2	2	0
GO:0050962	detection of light stimulus involved in sensory perception	22/17004	0.00584568866885807	0.436330367398103	0.428133507523057	CACNA1F/ATP8A2	CACNA1F/ATP8A2	2	2	0
GO:2000178	negative regulation of neural precursor cell proliferation	22/17004	0.00584568866885807	0.436330367398103	0.428133507523057	PTN/PAX6	PTN/PAX6	2	2	0
GO:0002053	positive regulation of mesenchymal cell proliferation	23/17004	0.00638074917031813	0.436330367398103	0.428133507523057	PRRX1/WNT2	PRRX1/WNT2	2	2	0
GO:0010560	positive regulation of glycoprotein biosynthetic process	23/17004	0.00638074917031813	0.436330367398103	0.428133507523057	SOAT1/PXYLP1	SOAT1/PXYLP1	2	2	0
GO:0048169	regulation of long-term neuronal synaptic plasticity	23/17004	0.00638074917031813	0.436330367398103	0.428133507523057	GRM5/SYP	GRM5/SYP	2	2	0
GO:1903020	positive regulation of glycoprotein metabolic process	25/17004	0.00751500114532727	0.436330367398103	0.428133507523057	SOAT1/PXYLP1	SOAT1/PXYLP1	2	2	0
GO:0006760	folic acid-containing compound metabolic process	26/17004	0.00811372630506093	0.436330367398103	0.428133507523057	SLC46A1/MTHFS	SLC46A1/MTHFS	2	2	0
GO:0032925	regulation of activin receptor signaling pathway	26/17004	0.00811372630506093	0.436330367398103	0.428133507523057	IGSF1/ACVR2B	IGSF1/ACVR2B	2	2	0
GO:0009312	oligosaccharide biosynthetic process	28/17004	0.00937322271846099	0.436330367398103	0.428133507523057	ST3GAL3/FUT8	ST3GAL3/FUT8	2	2	0
GO:0010996	response to auditory stimulus	28/17004	0.00937322271846099	0.436330367398103	0.428133507523057	PTN/ATP8A2	PTN/ATP8A2	2	2	0
GO:0010464	regulation of mesenchymal cell proliferation	30/17004	0.0107139317493186	0.436330367398103	0.428133507523057	PRRX1/WNT2	PRRX1/WNT2	2	2	0
GO:0019082	viral protein processing	31/17004	0.0114141793028489	0.436330367398103	0.428133507523057	ST3GAL3/FUT8	ST3GAL3/FUT8	2	2	0
GO:0070570	regulation of neuron projection regeneration	31/17004	0.0114141793028489	0.436330367398103	0.428133507523057	PRRX1/PTN	PRRX1/PTN	2	2	0
GO:0042558	pteridine-containing compound metabolic process	33/17004	0.0128733523838296	0.436330367398103	0.428133507523057	SLC46A1/MTHFS	SLC46A1/MTHFS	2	2	0
GO:0044273	sulfur compound catabolic process	36/17004	0.0152055343314649	0.436330367398103	0.428133507523057	CBS/ABCD1	CBS/ABCD1	2	2	0
GO:0035337	fatty-acyl-CoA metabolic process	38/17004	0.0168534314857082	0.436330367398103	0.428133507523057	PPT1/ABCD1	PPT1/ABCD1	2	2	0
GO:1902692	regulation of neuroblast proliferation	39/17004	0.0177046785740866	0.436330367398103	0.428133507523057	PTN/PAX6	PTN/PAX6	2	2	0
GO:0019320	hexose catabolic process	41/17004	0.0194607292638098	0.436330367398103	0.428133507523057	ENO2/FUT8	ENO2/FUT8	2	2	0
GO:0001974	blood vessel remodeling	42/17004	0.0203651215705775	0.436330367398103	0.428133507523057	CBS/ACVR2B	CBS/ACVR2B	2	2	0
GO:0050892	intestinal absorption	42/17004	0.0203651215705775	0.436330367398103	0.428133507523057	SLC46A1/AKR1C1	SLC46A1/AKR1C1	2	2	0
GO:0010559	regulation of glycoprotein biosynthetic process	43/17004	0.0212868203569919	0.436330367398103	0.428133507523057	SOAT1/PXYLP1	SOAT1/PXYLP1	2	2	0
GO:0001709	cell fate determination	44/17004	0.0222256240113756	0.436330367398103	0.428133507523057	PRRX1/PAX6	PRRX1/PAX6	2	2	0
GO:0042168	heme metabolic process	44/17004	0.0222256240113756	0.436330367398103	0.428133507523057	SLC46A1/TMEM14B	SLC46A1/TMEM14B	2	2	0
GO:0030501	positive regulation of bone mineralization	45/17004	0.0231813325165565	0.436330367398103	0.428133507523057	PTN/ACVR2B	PTN/ACVR2B	2	2	0
GO:0032924	activin receptor signaling pathway	45/17004	0.0231813325165565	0.436330367398103	0.428133507523057	IGSF1/ACVR2B	IGSF1/ACVR2B	2	2	0
GO:0046365	monosaccharide catabolic process	45/17004	0.0231813325165565	0.436330367398103	0.428133507523057	ENO2/FUT8	ENO2/FUT8	2	2	0
GO:1903018	regulation of glycoprotein metabolic process	48/17004	0.026147910655161	0.436330367398103	0.428133507523057	SOAT1/PXYLP1	SOAT1/PXYLP1	2	2	0
GO:0006778	porphyrin-containing compound metabolic process	51/17004	0.0292595826379935	0.436330367398103	0.428133507523057	SLC46A1/TMEM14B	SLC46A1/TMEM14B	2	2	0
GO:0007215	glutamate receptor signaling pathway	52/17004	0.0303281562928949	0.436330367398103	0.428133507523057	GRM5/GRIA1	GRM5/GRIA1	2	2	0
GO:0009584	detection of visible light	52/17004	0.0303281562928949	0.436330367398103	0.428133507523057	CACNA1F/ATP8A2	CACNA1F/ATP8A2	2	2	0
GO:0045332	phospholipid translocation	52/17004	0.0303281562928949	0.436330367398103	0.428133507523057	PLSCR4/ATP8A2	PLSCR4/ATP8A2	2	2	0
GO:0051480	regulation of cytosolic calcium ion concentration	52/17004	0.0303281562928949	0.436330367398103	0.428133507523057	GRM5/GRIA1	GRM5/GRIA1	2	2	0
GO:0045778	positive regulation of ossification	54/17004	0.0325111999353494	0.436330367398103	0.428133507523057	PTN/ACVR2B	PTN/ACVR2B	2	2	0
GO:0072348	sulfur compound transport	54/17004	0.0325111999353494	0.436330367398103	0.428133507523057	SLC26A2/ABCD1	SLC26A2/ABCD1	2	2	0
GO:0070169	positive regulation of biomineral tissue development	55/17004	0.0336252991173569	0.436330367398103	0.428133507523057	PTN/ACVR2B	PTN/ACVR2B	2	2	0
GO:0006826	iron ion transport	56/17004	0.0347542051408582	0.436330367398103	0.428133507523057	FTL/SLC46A1	FTL/SLC46A1	2	2	0
GO:0110151	positive regulation of biomineralization	56/17004	0.0347542051408582	0.436330367398103	0.428133507523057	PTN/ACVR2B	PTN/ACVR2B	2	2	0
GO:0034204	lipid translocation	57/17004	0.0358977362948547	0.436330367398103	0.428133507523057	PLSCR4/ATP8A2	PLSCR4/ATP8A2	2	2	0
GO:0048168	regulation of neuronal synaptic plasticity	57/17004	0.0358977362948547	0.436330367398103	0.428133507523057	GRM5/SYP	GRM5/SYP	2	2	0
GO:0031102	neuron projection regeneration	58/17004	0.0370557123268682	0.436330367398103	0.428133507523057	PRRX1/PTN	PRRX1/PTN	2	2	0
GO:0001658	branching involved in ureteric bud morphogenesis	60/17004	0.0394142852476588	0.436330367398103	0.428133507523057	GPC3/EYA1	GPC3/EYA1	2	2	0
GO:0033866	nucleoside bisphosphate biosynthetic process	60/17004	0.0394142852476588	0.436330367398103	0.428133507523057	SLC26A2/PPT1	SLC26A2/PPT1	2	2	0
GO:0034030	ribonucleoside bisphosphate biosynthetic process	60/17004	0.0394142852476588	0.436330367398103	0.428133507523057	SLC26A2/PPT1	SLC26A2/PPT1	2	2	0
GO:0034033	purine nucleoside bisphosphate biosynthetic process	60/17004	0.0394142852476588	0.436330367398103	0.428133507523057	SLC26A2/PPT1	SLC26A2/PPT1	2	2	0
GO:0060135	maternal process involved in female pregnancy	60/17004	0.0394142852476588	0.436330367398103	0.428133507523057	CBS/PTN	CBS/PTN	2	2	0
GO:0006767	water-soluble vitamin metabolic process	61/17004	0.0406145288343379	0.436330367398103	0.428133507523057	SLC46A1/MTHFS	SLC46A1/MTHFS	2	2	0
GO:0043112	receptor metabolic process	61/17004	0.0406145288343379	0.436330367398103	0.428133507523057	FUT8/BVES	FUT8/BVES	2	2	0
GO:0097035	regulation of membrane lipid distribution	62/17004	0.0418285106751383	0.436330367398103	0.428133507523057	PLSCR4/ATP8A2	PLSCR4/ATP8A2	2	2	0
GO:0009311	oligosaccharide metabolic process	63/17004	0.0430560576613408	0.436330367398103	0.428133507523057	ST3GAL3/FUT8	ST3GAL3/FUT8	2	2	0
GO:0033013	tetrapyrrole metabolic process	63/17004	0.0430560576613408	0.436330367398103	0.428133507523057	SLC46A1/TMEM14B	SLC46A1/TMEM14B	2	2	0
GO:0006879	cellular iron ion homeostasis	64/17004	0.044296998083645	0.436330367398103	0.428133507523057	FTL/SLC46A1	FTL/SLC46A1	2	2	0
GO:0007405	neuroblast proliferation	66/17004	0.0468183793387048	0.436330367398103	0.428133507523057	PTN/PAX6	PTN/PAX6	2	2	0
GO:0009583	detection of light stimulus	66/17004	0.0468183793387048	0.436330367398103	0.428133507523057	CACNA1F/ATP8A2	CACNA1F/ATP8A2	2	2	0
GO:0060675	ureteric bud morphogenesis	66/17004	0.0468183793387048	0.436330367398103	0.428133507523057	GPC3/EYA1	GPC3/EYA1	2	2	0
GO:1902017	regulation of cilium assembly	66/17004	0.0468183793387048	0.436330367398103	0.428133507523057	MPHOSPH9/DCDC2	MPHOSPH9/DCDC2	2	2	0
GO:0072171	mesonephric tubule morphogenesis	67/17004	0.0480984836635474	0.436330367398103	0.428133507523057	GPC3/EYA1	GPC3/EYA1	2	2	0
GO:0048645	animal organ formation	68/17004	0.0493913083896992	0.436330367398103	0.428133507523057	WNT2/EYA1	WNT2/EYA1	2	2	0
GO:0097194	execution phase of apoptosis	69/17004	0.0506966886616479	0.436330367398103	0.428133507523057	FAP/DNASE2	FAP/DNASE2	2	2	0
GO:0048844	artery morphogenesis	70/17004	0.0520144609663975	0.436330367398103	0.428133507523057	PRRX1/EYA1	PRRX1/EYA1	2	2	0
GO:0006305	DNA alkylation	75/17004	0.0587835728396907	0.436330367398103	0.428133507523057	PIWIL2/PAX6	PIWIL2/PAX6	2	2	0
GO:0006306	DNA methylation	75/17004	0.0587835728396907	0.436330367398103	0.428133507523057	PIWIL2/PAX6	PIWIL2/PAX6	2	2	0
GO:0072078	nephron tubule morphogenesis	75/17004	0.0587835728396907	0.436330367398103	0.428133507523057	GPC3/EYA1	GPC3/EYA1	2	2	0
GO:1901568	fatty acid derivative metabolic process	76/17004	0.0601723375879301	0.436330367398103	0.428133507523057	PPT1/ABCD1	PPT1/ABCD1	2	2	0
GO:0006024	glycosaminoglycan biosynthetic process	77/17004	0.061572386596679	0.436330367398103	0.428133507523057	ST3GAL3/PXYLP1	ST3GAL3/PXYLP1	2	2	0
GO:0072088	nephron epithelium morphogenesis	77/17004	0.061572386596679	0.436330367398103	0.428133507523057	GPC3/EYA1	GPC3/EYA1	2	2	0
GO:0042440	pigment metabolic process	78/17004	0.0629835667640419	0.436330367398103	0.428133507523057	SLC46A1/TMEM14B	SLC46A1/TMEM14B	2	2	0
GO:0043966	histone H3 acetylation	78/17004	0.0629835667640419	0.436330367398103	0.428133507523057	SUPT3H/PIWIL2	SUPT3H/PIWIL2	2	2	0
GO:1901264	carbohydrate derivative transport	78/17004	0.0629835667640419	0.436330367398103	0.428133507523057	SLC35A5/ABCD1	SLC35A5/ABCD1	2	2	0
GO:0061333	renal tubule morphogenesis	79/17004	0.0644057262492431	0.436330367398103	0.428133507523057	GPC3/EYA1	GPC3/EYA1	2	2	0
GO:0090502	RNA phosphodiester bond hydrolysis, endonucleolytic	79/17004	0.0644057262492431	0.436330367398103	0.428133507523057	PIWIL2/RNASE1	PIWIL2/RNASE1	2	2	0
GO:0072028	nephron morphogenesis	80/17004	0.0658387144638653	0.436330367398103	0.428133507523057	GPC3/EYA1	GPC3/EYA1	2	2	0
GO:0006023	aminoglycan biosynthetic process	81/17004	0.0672823820631457	0.436330367398103	0.428133507523057	ST3GAL3/PXYLP1	ST3GAL3/PXYLP1	2	2	0
GO:0030500	regulation of bone mineralization	81/17004	0.0672823820631457	0.436330367398103	0.428133507523057	PTN/ACVR2B	PTN/ACVR2B	2	2	0
GO:0031016	pancreas development	81/17004	0.0672823820631457	0.436330367398103	0.428133507523057	PAX6/ACVR2B	PAX6/ACVR2B	2	2	0
GO:1900407	regulation of cellular response to oxidative stress	82/17004	0.0687365809373261	0.436330367398103	0.428133507523057	ABCD1/FUT8	ABCD1/FUT8	2	2	0
GO:0002088	lens development in camera-type eye	85/17004	0.0731609024566437	0.436330367398103	0.428133507523057	WNT2/PAX6	WNT2/PAX6	2	2	0
GO:0042632	cholesterol homeostasis	85/17004	0.0731609024566437	0.436330367398103	0.428133507523057	SOAT1/AKR1C1	SOAT1/AKR1C1	2	2	0
GO:0055072	iron ion homeostasis	86/17004	0.0746557697332587	0.436330367398103	0.428133507523057	FTL/SLC46A1	FTL/SLC46A1	2	2	0
GO:0045104	intermediate filament cytoskeleton organization	89/17004	0.0791986629393612	0.436330367398103	0.428133507523057	KLHL24/ATP8A2	KLHL24/ATP8A2	2	2	0
GO:2000177	regulation of neural precursor cell proliferation	89/17004	0.0791986629393612	0.436330367398103	0.428133507523057	PTN/PAX6	PTN/PAX6	2	2	0
GO:0045103	intermediate filament-based process	90/17004	0.0807319254507684	0.436330367398103	0.428133507523057	KLHL24/ATP8A2	KLHL24/ATP8A2	2	2	0
GO:0006400	tRNA modification	91/17004	0.0822744404241701	0.436330367398103	0.428133507523057	CDKAL1/DTWD1	CDKAL1/DTWD1	2	2	0
GO:0030901	midbrain development	91/17004	0.0822744404241701	0.436330367398103	0.428133507523057	SYNGR3/WNT2	SYNGR3/WNT2	2	2	0
GO:0060021	roof of mouth development	91/17004	0.0822744404241701	0.436330367398103	0.428133507523057	PRRX1/ACVR2B	PRRX1/ACVR2B	2	2	0
GO:1902882	regulation of response to oxidative stress	91/17004	0.0822744404241701	0.436330367398103	0.428133507523057	ABCD1/FUT8	ABCD1/FUT8	2	2	0
GO:0001656	metanephros development	92/17004	0.0838260716360345	0.436330367398103	0.428133507523057	GPC3/EYA1	GPC3/EYA1	2	2	0
GO:0006835	dicarboxylic acid transport	92/17004	0.0838260716360345	0.436330367398103	0.428133507523057	SLC26A2/SLC46A1	SLC26A2/SLC46A1	2	2	0
GO:0006637	acyl-CoA metabolic process	93/17004	0.0853866840062384	0.436330367398103	0.428133507523057	PPT1/ABCD1	PPT1/ABCD1	2	2	0
GO:0035383	thioester metabolic process	93/17004	0.0853866840062384	0.436330367398103	0.428133507523057	PPT1/ABCD1	PPT1/ABCD1	2	2	0
GO:0043648	dicarboxylic acid metabolic process	93/17004	0.0853866840062384	0.436330367398103	0.428133507523057	SLC46A1/MTHFS	SLC46A1/MTHFS	2	2	0
GO:0009798	axis specification	94/17004	0.0869561435900551	0.436330367398103	0.428133507523057	GPC3/PAX6	GPC3/PAX6	2	2	0
GO:0048704	embryonic skeletal system morphogenesis	94/17004	0.0869561435900551	0.436330367398103	0.428133507523057	PRRX1/EYA1	PRRX1/EYA1	2	2	0
GO:0045807	positive regulation of endocytosis	96/17004	0.0901210742488829	0.436330367398103	0.428133507523057	GPC3/PPT1	GPC3/PPT1	2	2	0
GO:0072080	nephron tubule development	96/17004	0.0901210742488829	0.436330367398103	0.428133507523057	GPC3/EYA1	GPC3/EYA1	2	2	0
GO:0001657	ureteric bud development	97/17004	0.0917162830400226	0.436330367398103	0.428133507523057	GPC3/EYA1	GPC3/EYA1	2	2	0
GO:0001938	positive regulation of endothelial cell proliferation	97/17004	0.0917162830400226	0.436330367398103	0.428133507523057	WNT2/CCL24	WNT2/CCL24	2	2	0
GO:0060993	kidney morphogenesis	97/17004	0.0917162830400226	0.436330367398103	0.428133507523057	GPC3/EYA1	GPC3/EYA1	2	2	0
GO:0072163	mesonephric epithelium development	98/17004	0.093319814461362	0.436330367398103	0.428133507523057	GPC3/EYA1	GPC3/EYA1	2	2	0
GO:0072164	mesonephric tubule development	98/17004	0.093319814461362	0.436330367398103	0.428133507523057	GPC3/EYA1	GPC3/EYA1	2	2	0
GO:0019080	viral gene expression	99/17004	0.0949315401267451	0.436330367398103	0.428133507523057	ST3GAL3/FUT8	ST3GAL3/FUT8	2	2	0
GO:0048709	oligodendrocyte differentiation	99/17004	0.0949315401267451	0.436330367398103	0.428133507523057	PTN/PAX6	PTN/PAX6	2	2	0
GO:0061326	renal tubule development	99/17004	0.0949315401267451	0.436330367398103	0.428133507523057	GPC3/EYA1	GPC3/EYA1	2	2	0
GO:0032963	collagen metabolic process	100/17004	0.0965513327383989	0.436330367398103	0.428133507523057	TRAM2/FAP	TRAM2/FAP	2	2	0
GO:0007200	phospholipase C-activating G protein-coupled receptor signaling pathway	101/17004	0.0981790660792722	0.436330367398103	0.428133507523057	FPR3/GRM5	FPR3/GRM5	2	2	0
GO:0044728	DNA methylation or demethylation	101/17004	0.0981790660792722	0.436330367398103	0.428133507523057	PIWIL2/PAX6	PIWIL2/PAX6	2	2	0
GO:0070167	regulation of biomineral tissue development	101/17004	0.0981790660792722	0.436330367398103	0.428133507523057	PTN/ACVR2B	PTN/ACVR2B	2	2	0
GO:0001823	mesonephros development	102/17004	0.0998146150054231	0.436330367398103	0.428133507523057	GPC3/EYA1	GPC3/EYA1	2	2	0
GO:0015914	phospholipid transport	102/17004	0.0998146150054231	0.436330367398103	0.428133507523057	PLSCR4/ATP8A2	PLSCR4/ATP8A2	2	2	0
GO:0110149	regulation of biomineralization	103/17004	0.101457855438455	0.436330367398103	0.428133507523057	PTN/ACVR2B	PTN/ACVR2B	2	2	0
GO:0030301	cholesterol transport	104/17004	0.103108664358	0.436330367398103	0.428133507523057	SOAT1/AKR1C1	SOAT1/AKR1C1	2	2	0
GO:0022600	digestive system process	106/17004	0.106432500820558	0.436330367398103	0.428133507523057	SLC46A1/AKR1C1	SLC46A1/AKR1C1	2	2	0
GO:0001708	cell fate specification	108/17004	0.109785161108192	0.436330367398103	0.428133507523057	PAX6/EYA1	PAX6/EYA1	2	2	0
GO:0006766	vitamin metabolic process	109/17004	0.1114720036658	0.436330367398103	0.428133507523057	SLC46A1/MTHFS	SLC46A1/MTHFS	2	2	0
GO:0033559	unsaturated fatty acid metabolic process	109/17004	0.1114720036658	0.436330367398103	0.428133507523057	AKR1C1/ABCD1	AKR1C1/ABCD1	2	2	0
GO:0007229	integrin-mediated signaling pathway	112/17004	0.116573182064457	0.436330367398103	0.428133507523057	PTN/FUT8	PTN/FUT8	2	2	0
GO:0043473	pigmentation	112/17004	0.116573182064457	0.436330367398103	0.428133507523057	HPS3/USP13	HPS3/USP13	2	2	0
GO:0090100	positive regulation of transmembrane receptor protein serine/threonine kinase signaling pathway	114/17004	0.120006697515182	0.437042179681711	0.428831947770286	GPC3/ACVR2B	GPC3/ACVR2B	2	2	0
GO:0071346	cellular response to interferon-gamma	115/17004	0.121732935658668	0.437042179681711	0.428831947770286	MRC1/CCL24	MRC1/CCL24	2	2	0
GO:0006821	chloride transport	116/17004	0.123465345899729	0.437042179681711	0.428831947770286	SLC26A2/GRM5	SLC26A2/GRM5	2	2	0
GO:0072009	nephron epithelium development	116/17004	0.123465345899729	0.437042179681711	0.428831947770286	GPC3/EYA1	GPC3/EYA1	2	2	0
GO:0021987	cerebral cortex development	117/17004	0.125203818309966	0.437042179681711	0.428831947770286	PAX6/TMEM14B	PAX6/TMEM14B	2	2	0
GO:0015918	sterol transport	118/17004	0.126948243918708	0.437042179681711	0.428831947770286	SOAT1/AKR1C1	SOAT1/AKR1C1	2	2	0
GO:0030326	embryonic limb morphogenesis	118/17004	0.126948243918708	0.437042179681711	0.428831947770286	GPC3/PRRX1	GPC3/PRRX1	2	2	0
GO:0035113	embryonic appendage morphogenesis	118/17004	0.126948243918708	0.437042179681711	0.428831947770286	GPC3/PRRX1	GPC3/PRRX1	2	2	0
GO:0006690	icosanoid metabolic process	119/17004	0.128698514706196	0.43705815598921	0.428847623948425	MGST3/AKR1C1	MGST3/AKR1C1	2	2	0
GO:0098659	inorganic cation import across plasma membrane	119/17004	0.128698514706196	0.43705815598921	0.428847623948425	CACNA1F/SLC39A10	CACNA1F/SLC39A10	2	2	0
GO:0099587	inorganic ion import across plasma membrane	119/17004	0.128698514706196	0.43705815598921	0.428847623948425	CACNA1F/SLC39A10	CACNA1F/SLC39A10	2	2	0
GO:0007613	memory	120/17004	0.130454523596796	0.437355180406914	0.429139068494286	PTN/GRIA1	PTN/GRIA1	2	2	0
GO:0030278	regulation of ossification	120/17004	0.130454523596796	0.437355180406914	0.429139068494286	PTN/ACVR2B	PTN/ACVR2B	2	2	0
GO:0022612	gland morphogenesis	121/17004	0.132216164452267	0.437355180406914	0.429139068494286	PTN/PAX6	PTN/PAX6	2	2	0
GO:0030203	glycosaminoglycan metabolic process	123/17004	0.1357559221517	0.437355180406914	0.429139068494286	ST3GAL3/PXYLP1	ST3GAL3/PXYLP1	2	2	0
GO:0006304	DNA modification	124/17004	0.137533831346118	0.437373065913077	0.429156618005068	PIWIL2/PAX6	PIWIL2/PAX6	2	2	0
GO:0098661	inorganic anion transmembrane transport	124/17004	0.137533831346118	0.437373065913077	0.429156618005068	SLC26A2/GRM5	SLC26A2/GRM5	2	2	0
GO:0048706	embryonic skeletal system development	128/17004	0.144696623624624	0.443194324812883	0.434868519300951	PRRX1/EYA1	PRRX1/EYA1	2	2	0
GO:0006119	oxidative phosphorylation	129/17004	0.1464996095205	0.443194324812883	0.434868519300951	COX6B2/ABCD1	COX6B2/ABCD1	2	2	0
GO:0007127	meiosis I	129/17004	0.1464996095205	0.443194324812883	0.434868519300951	SYCP2/PIWIL2	SYCP2/PIWIL2	2	2	0
GO:0007498	mesoderm development	129/17004	0.1464996095205	0.443194324812883	0.434868519300951	EYA1/ACVR2B	EYA1/ACVR2B	2	2	0
GO:0008033	tRNA processing	131/17004	0.150119637626127	0.443194324812883	0.434868519300951	CDKAL1/DTWD1	CDKAL1/DTWD1	2	2	0
GO:0035601	protein deacylation	131/17004	0.150119637626127	0.443194324812883	0.434868519300951	ZNF541/PPT1	ZNF541/PPT1	2	2	0
GO:0090090	negative regulation of canonical Wnt signaling pathway	133/17004	0.153757764305118	0.443194324812883	0.434868519300951	GPC3/IGFBP4	GPC3/IGFBP4	2	2	0
GO:0006022	aminoglycan metabolic process	134/17004	0.155583376642236	0.443194324812883	0.434868519300951	ST3GAL3/PXYLP1	ST3GAL3/PXYLP1	2	2	0
GO:0009581	detection of external stimulus	135/17004	0.15741322976426	0.443194324812883	0.434868519300951	CACNA1F/ATP8A2	CACNA1F/ATP8A2	2	2	0
GO:0061982	meiosis I cell cycle process	135/17004	0.15741322976426	0.443194324812883	0.434868519300951	SYCP2/PIWIL2	SYCP2/PIWIL2	2	2	0
GO:0098732	macromolecule deacylation	135/17004	0.15741322976426	0.443194324812883	0.434868519300951	ZNF541/PPT1	ZNF541/PPT1	2	2	0
GO:0071456	cellular response to hypoxia	136/17004	0.159247230814347	0.443194324812883	0.434868519300951	CBS/KCND2	CBS/KCND2	2	2	0
GO:0001936	regulation of endothelial cell proliferation	137/17004	0.161085287770988	0.443194324812883	0.434868519300951	WNT2/CCL24	WNT2/CCL24	2	2	0
GO:0008277	regulation of G protein-coupled receptor signaling pathway	137/17004	0.161085287770988	0.443194324812883	0.434868519300951	GRM5/SYP	GRM5/SYP	2	2	0
GO:0034341	response to interferon-gamma	137/17004	0.161085287770988	0.443194324812883	0.434868519300951	MRC1/CCL24	MRC1/CCL24	2	2	0
GO:0007586	digestion	138/17004	0.162927309441978	0.443194324812883	0.434868519300951	SLC46A1/AKR1C1	SLC46A1/AKR1C1	2	2	0
GO:0009582	detection of abiotic stimulus	138/17004	0.162927309441978	0.443194324812883	0.434868519300951	CACNA1F/ATP8A2	CACNA1F/ATP8A2	2	2	0
GO:0050680	negative regulation of epithelial cell proliferation	138/17004	0.162927309441978	0.443194324812883	0.434868519300951	GPC3/PAX6	GPC3/PAX6	2	2	0
GO:2000377	regulation of reactive oxygen species metabolic process	139/17004	0.164773205458418	0.443194324812883	0.434868519300951	AKR1C1/ABCD1	AKR1C1/ABCD1	2	2	0
GO:0048813	dendrite morphogenesis	140/17004	0.166622886268764	0.443194324812883	0.434868519300951	PTN/DCDC2	PTN/DCDC2	2	2	0
GO:0034754	cellular hormone metabolic process	141/17004	0.168476263132904	0.443194324812883	0.434868519300951	AKR1C1/HSD17B11	AKR1C1/HSD17B11	2	2	0
GO:0035107	appendage morphogenesis	141/17004	0.168476263132904	0.443194324812883	0.434868519300951	GPC3/PRRX1	GPC3/PRRX1	2	2	0
GO:0035108	limb morphogenesis	141/17004	0.168476263132904	0.443194324812883	0.434868519300951	GPC3/PRRX1	GPC3/PRRX1	2	2	0
GO:0042552	myelination	141/17004	0.168476263132904	0.443194324812883	0.434868519300951	PTN/ABCD1	PTN/ABCD1	2	2	0
GO:0050768	negative regulation of neurogenesis	142/17004	0.170333248116286	0.443194324812883	0.434868519300951	PTN/PAX6	PTN/PAX6	2	2	0
GO:0007272	ensheathment of neurons	143/17004	0.172193754084072	0.443194324812883	0.434868519300951	PTN/ABCD1	PTN/ABCD1	2	2	0
GO:0008366	axon ensheathment	143/17004	0.172193754084072	0.443194324812883	0.434868519300951	PTN/ABCD1	PTN/ABCD1	2	2	0
GO:0050671	positive regulation of lymphocyte proliferation	143/17004	0.172193754084072	0.443194324812883	0.434868519300951	CD209/SLC39A10	CD209/SLC39A10	2	2	0
GO:0036294	cellular response to decreased oxygen levels	144/17004	0.174057694695344	0.443744974219443	0.435408824261276	CBS/KCND2	CBS/KCND2	2	2	0
GO:0032946	positive regulation of mononuclear cell proliferation	146/17004	0.177795538419678	0.443744974219443	0.435408824261276	CD209/SLC39A10	CD209/SLC39A10	2	2	0
GO:0072073	kidney epithelium development	146/17004	0.177795538419678	0.443744974219443	0.435408824261276	GPC3/EYA1	GPC3/EYA1	2	2	0
GO:0051961	negative regulation of nervous system development	147/17004	0.179669272768781	0.443744974219443	0.435408824261276	PTN/PAX6	PTN/PAX6	2	2	0
GO:0106106	cold-induced thermogenesis	147/17004	0.179669272768781	0.443744974219443	0.435408824261276	YBX2/ACVR2B	YBX2/ACVR2B	2	2	0
GO:0120161	regulation of cold-induced thermogenesis	147/17004	0.179669272768781	0.443744974219443	0.435408824261276	YBX2/ACVR2B	YBX2/ACVR2B	2	2	0
GO:0002687	positive regulation of leukocyte migration	148/17004	0.181546104222104	0.443744974219443	0.435408824261276	PTN/CCL24	PTN/CCL24	2	2	0
GO:0001890	placenta development	149/17004	0.18342595032258	0.443744974219443	0.435408824261276	WNT2/PTN	WNT2/PTN	2	2	0
GO:0007269	neurotransmitter secretion	150/17004	0.185308729373027	0.443744974219443	0.435408824261276	PPT1/SYP	PPT1/SYP	2	2	0
GO:0099643	signal release from synapse	150/17004	0.185308729373027	0.443744974219443	0.435408824261276	PPT1/SYP	PPT1/SYP	2	2	0
GO:0008643	carbohydrate transport	151/17004	0.18719436043061	0.443744974219443	0.435408824261276	GPC3/SLC35A5	GPC3/SLC35A5	2	2	0
GO:0016579	protein deubiquitination	151/17004	0.18719436043061	0.443744974219443	0.435408824261276	SUPT3H/USP13	SUPT3H/USP13	2	2	0
GO:0046718	viral entry into host cell	151/17004	0.18719436043061	0.443744974219443	0.435408824261276	CD209/MRC1	CD209/MRC1	2	2	0
GO:0072006	nephron development	151/17004	0.18719436043061	0.443744974219443	0.435408824261276	GPC3/EYA1	GPC3/EYA1	2	2	0
GO:0090501	RNA phosphodiester bond hydrolysis	151/17004	0.18719436043061	0.443744974219443	0.435408824261276	PIWIL2/RNASE1	PIWIL2/RNASE1	2	2	0
GO:0008360	regulation of cell shape	152/17004	0.189082763301325	0.443744974219443	0.435408824261276	CCL24/BVES	CCL24/BVES	2	2	0
GO:0010976	positive regulation of neuron projection development	152/17004	0.189082763301325	0.443744974219443	0.435408824261276	PTN/ATP8A2	PTN/ATP8A2	2	2	0
GO:1905039	carboxylic acid transmembrane transport	152/17004	0.189082763301325	0.443744974219443	0.435408824261276	SLC46A1/ABCD1	SLC46A1/ABCD1	2	2	0
GO:0001935	endothelial cell proliferation	153/17004	0.190973858534538	0.445255419829493	0.436890894786896	WNT2/CCL24	WNT2/CCL24	2	2	0
GO:0016052	carbohydrate catabolic process	153/17004	0.190973858534538	0.445255419829493	0.436890894786896	ENO2/FUT8	ENO2/FUT8	2	2	0
GO:1903825	organic acid transmembrane transport	153/17004	0.190973858534538	0.445255419829493	0.436890894786896	SLC46A1/ABCD1	SLC46A1/ABCD1	2	2	0
GO:0007605	sensory perception of sound	154/17004	0.192867567417544	0.446909519681217	0.438513920879567	EYA1/DCDC2	EYA1/DCDC2	2	2	0
GO:0030509	BMP signaling pathway	157/17004	0.198563599794097	0.451765505571804	0.443278682691166	GPC3/ACVR2B	GPC3/ACVR2B	2	2	0
GO:0048639	positive regulation of developmental growth	157/17004	0.198563599794097	0.451765505571804	0.443278682691166	WNT2/ATP8A2	WNT2/ATP8A2	2	2	0
GO:0120254	olefinic compound metabolic process	157/17004	0.198563599794097	0.451765505571804	0.443278682691166	AKR1C1/ABCD1	AKR1C1/ABCD1	2	2	0
GO:0008037	cell recognition	158/17004	0.200466990719602	0.453413747744458	0.444895961146558	CD209/VCAN	CD209/VCAN	2	2	0
GO:0044409	entry into host	158/17004	0.200466990719602	0.453413747744458	0.444895961146558	CD209/MRC1	CD209/MRC1	2	2	0
GO:0071453	cellular response to oxygen levels	160/17004	0.204280391075767	0.453795507865725	0.445270549559289	CBS/KCND2	CBS/KCND2	2	2	0
GO:1990845	adaptive thermogenesis	160/17004	0.204280391075767	0.453795507865725	0.445270549559289	YBX2/ACVR2B	YBX2/ACVR2B	2	2	0
GO:0007009	plasma membrane organization	161/17004	0.206190252412728	0.453795507865725	0.445270549559289	PLSCR4/ABCD1	PLSCR4/ABCD1	2	2	0
GO:1903034	regulation of response to wounding	161/17004	0.206190252412728	0.453795507865725	0.445270549559289	FAP/PTN	FAP/PTN	2	2	0
GO:0006665	sphingolipid metabolic process	162/17004	0.208102123622763	0.454694348198777	0.446152504365203	PPT1/ST3GAL3	PPT1/ST3GAL3	2	2	0
GO:0035265	organ growth	162/17004	0.208102123622763	0.454694348198777	0.446152504365203	WNT2/ACVR2B	WNT2/ACVR2B	2	2	0
GO:0070665	positive regulation of leukocyte proliferation	163/17004	0.210015932395754	0.454694348198777	0.446152504365203	CD209/SLC39A10	CD209/SLC39A10	2	2	0
GO:0030178	negative regulation of Wnt signaling pathway	166/17004	0.21576827124344	0.460844181184581	0.452186807186237	GPC3/IGFBP4	GPC3/IGFBP4	2	2	0
GO:0071772	response to BMP	168/17004	0.219611556553508	0.460844181184581	0.452186807186237	GPC3/ACVR2B	GPC3/ACVR2B	2	2	0
GO:0071773	cellular response to BMP stimulus	168/17004	0.219611556553508	0.460844181184581	0.452186807186237	GPC3/ACVR2B	GPC3/ACVR2B	2	2	0
GO:0070646	protein modification by small protein removal	169/17004	0.22153551022752	0.460844181184581	0.452186807186237	SUPT3H/USP13	SUPT3H/USP13	2	2	0
GO:0009451	RNA modification	171/17004	0.225387701525316	0.463631254958023	0.454921523262646	CDKAL1/DTWD1	CDKAL1/DTWD1	2	2	0
GO:1901136	carbohydrate derivative catabolic process	171/17004	0.225387701525316	0.463631254958023	0.454921523262646	NPL/ABCD1	NPL/ABCD1	2	2	0
GO:1905475	regulation of protein localization to membrane	171/17004	0.225387701525316	0.463631254958023	0.454921523262646	GPC3/GPC4	GPC3/GPC4	2	2	0
GO:0021543	pallium development	174/17004	0.231175703519113	0.468711504144613	0.459906335381766	PAX6/TMEM14B	PAX6/TMEM14B	2	2	0
GO:0006575	cellular modified amino acid metabolic process	175/17004	0.233107367383897	0.469404932166871	0.460586736732592	SLC46A1/MTHFS	SLC46A1/MTHFS	2	2	0
GO:0009060	aerobic respiration	175/17004	0.233107367383897	0.469404932166871	0.460586736732592	COX6B2/ABCD1	COX6B2/ABCD1	2	2	0
GO:0050954	sensory perception of mechanical stimulus	175/17004	0.233107367383897	0.469404932166871	0.460586736732592	EYA1/DCDC2	EYA1/DCDC2	2	2	0
GO:0043484	regulation of RNA splicing	176/17004	0.235040089352693	0.469404932166871	0.460586736732592	SUPT3H/RBM12B	SUPT3H/RBM12B	2	2	0
GO:0001764	neuron migration	177/17004	0.236973806264103	0.471444368095838	0.46258786001641	PAX6/DCDC2	PAX6/DCDC2	2	2	0
GO:0048736	appendage development	177/17004	0.236973806264103	0.471444368095838	0.46258786001641	GPC3/PRRX1	GPC3/PRRX1	2	2	0
GO:0060173	limb development	177/17004	0.236973806264103	0.471444368095838	0.46258786001641	GPC3/PRRX1	GPC3/PRRX1	2	2	0
GO:0001659	temperature homeostasis	178/17004	0.238908455574386	0.472965033527502	0.464079958375068	YBX2/ACVR2B	YBX2/ACVR2B	2	2	0
GO:0010721	negative regulation of cell development	182/17004	0.246655147290144	0.476493414601119	0.467542055624758	PTN/PAX6	PTN/PAX6	2	2	0
GO:0044000	movement in host	182/17004	0.246655147290144	0.476493414601119	0.467542055624758	CD209/MRC1	CD209/MRC1	2	2	0
GO:0055001	muscle cell development	182/17004	0.246655147290144	0.476493414601119	0.467542055624758	SMYD3/BVES	SMYD3/BVES	2	2	0
GO:0006006	glucose metabolic process	184/17004	0.250532506032449	0.479210027671154	0.470207634665687	ENO2/IGFBP4	ENO2/IGFBP4	2	2	0
GO:0015698	inorganic anion transport	184/17004	0.250532506032449	0.479210027671154	0.470207634665687	SLC26A2/GRM5	SLC26A2/GRM5	2	2	0
GO:0007565	female pregnancy	185/17004	0.252471981832879	0.480831471018798	0.47179861773619	CBS/PTN	CBS/PTN	2	2	0
GO:0031099	regeneration	185/17004	0.252471981832879	0.480831471018798	0.47179861773619	PRRX1/PTN	PRRX1/PTN	2	2	0
GO:0051302	regulation of cell division	188/17004	0.258292903479125	0.484901543588291	0.475792230317963	PTN/PAX6	PTN/PAX6	2	2	0
GO:0006399	tRNA metabolic process	191/17004	0.26411638348733	0.491413029649861	0.482181392235231	CDKAL1/DTWD1	CDKAL1/DTWD1	2	2	0
GO:0045664	regulation of neuron differentiation	192/17004	0.266057854391904	0.491834113405188	0.482594565552055	PAX6/EYA1	PAX6/EYA1	2	2	0
GO:0120032	regulation of plasma membrane bounded cell projection assembly	196/17004	0.273823861026805	0.498947290870622	0.489574115556952	MPHOSPH9/DCDC2	MPHOSPH9/DCDC2	2	2	0
GO:0009566	fertilization	198/17004	0.27770620563727	0.502108467851632	0.492675906974432	SYCP2/WBP2NL	SYCP2/WBP2NL	2	2	0
GO:0051216	cartilage development	198/17004	0.27770620563727	0.502108467851632	0.492675906974432	CBS/PRRX1	CBS/PRRX1	2	2	0
GO:0060491	regulation of cell projection assembly	198/17004	0.27770620563727	0.502108467851632	0.492675906974432	MPHOSPH9/DCDC2	MPHOSPH9/DCDC2	2	2	0
GO:0051701	biological process involved in interaction with host	202/17004	0.285467543045732	0.505533713410508	0.496036806203138	CD209/MRC1	CD209/MRC1	2	2	0
GO:0030100	regulation of endocytosis	203/17004	0.287406890797915	0.50765054112502	0.498113867397939	GPC3/PPT1	GPC3/PPT1	2	2	0
GO:2000241	regulation of reproductive process	204/17004	0.289345747113335	0.50765054112502	0.498113867397939	SYCP2/PIWIL2	SYCP2/PIWIL2	2	2	0
GO:0009152	purine ribonucleotide biosynthetic process	205/17004	0.291284064478548	0.50765054112502	0.498113867397939	SLC26A2/PPT1	SLC26A2/PPT1	2	2	0
GO:0044703	multi-organism reproductive process	205/17004	0.291284064478548	0.50765054112502	0.498113867397939	CBS/PTN	CBS/PTN	2	2	0
GO:0071222	cellular response to lipopolysaccharide	205/17004	0.291284064478548	0.50765054112502	0.498113867397939	PLSCR4/MRC1	PLSCR4/MRC1	2	2	0
GO:1902115	regulation of organelle assembly	205/17004	0.291284064478548	0.50765054112502	0.498113867397939	MPHOSPH9/DCDC2	MPHOSPH9/DCDC2	2	2	0
GO:0006643	membrane lipid metabolic process	207/17004	0.295158894798271	0.510209279916717	0.500624537971379	PPT1/ST3GAL3	PPT1/ST3GAL3	2	2	0
GO:0045732	positive regulation of protein catabolic process	208/17004	0.297095315208142	0.510209279916717	0.500624537971379	GPC3/USP13	GPC3/USP13	2	2	0
GO:0007623	circadian rhythm	209/17004	0.299031011570956	0.512495009719687	0.50286732827642	PIWIL2/KCND2	PIWIL2/KCND2	2	2	0
GO:0042180	cellular ketone metabolic process	209/17004	0.299031011570956	0.512495009719687	0.50286732827642	AKR1C1/ABCD1	AKR1C1/ABCD1	2	2	0
GO:0009612	response to mechanical stimulus	211/17004	0.302900052420414	0.515776607709732	0.506087278485562	PTN/ATP8A2	PTN/ATP8A2	2	2	0
GO:0030258	lipid modification	213/17004	0.306765662660856	0.516805826206675	0.507097162183851	SOAT1/ABCD1	SOAT1/ABCD1	2	2	0
GO:0050803	regulation of synapse structure or activity	213/17004	0.306765662660856	0.516805826206675	0.507097162183851	PPT1/GPC4	PPT1/GPC4	2	2	0
GO:0071805	potassium ion transmembrane transport	213/17004	0.306765662660856	0.516805826206675	0.507097162183851	KLHL24/KCND2	KLHL24/KCND2	2	2	0
GO:0044706	multi-multicellular organism process	214/17004	0.308697072537175	0.517037092836474	0.507324084261219	CBS/PTN	CBS/PTN	2	2	0
GO:0071219	cellular response to molecule of bacterial origin	214/17004	0.308697072537175	0.517037092836474	0.507324084261219	PLSCR4/MRC1	PLSCR4/MRC1	2	2	0
GO:0043542	endothelial cell migration	215/17004	0.310627495178958	0.518800546341358	0.509054409699951	FAP/PTN	FAP/PTN	2	2	0
GO:1901215	negative regulation of neuron death	215/17004	0.310627495178958	0.518800546341358	0.509054409699951	PPT1/ENO2	PPT1/ENO2	2	2	0
GO:0009260	ribonucleotide biosynthetic process	219/17004	0.318338475760603	0.5221328878186	0.512324150134072	SLC26A2/PPT1	SLC26A2/PPT1	2	2	0
GO:0015931	nucleobase-containing compound transport	220/17004	0.320263337977122	0.523477683578807	0.513643682691827	SLC35A5/ABCD1	SLC35A5/ABCD1	2	2	0
GO:0044242	cellular lipid catabolic process	220/17004	0.320263337977122	0.523477683578807	0.513643682691827	PPT1/ABCD1	PPT1/ABCD1	2	2	0
GO:0045333	cellular respiration	221/17004	0.322186966420398	0.524417074324953	0.514565426134715	COX6B2/ABCD1	COX6B2/ABCD1	2	2	0
GO:0048738	cardiac muscle tissue development	222/17004	0.324109321565499	0.526716490942972	0.516821646135629	WNT2/BVES	WNT2/BVES	2	2	0
GO:0010001	glial cell differentiation	223/17004	0.326030364325366	0.527814200125592	0.51789873386023	PTN/PAX6	PTN/PAX6	2	2	0
GO:0006486	protein glycosylation	224/17004	0.327950056047398	0.528975276891735	0.519037998751089	ST3GAL3/FUT8	ST3GAL3/FUT8	2	2	0
GO:0043413	macromolecule glycosylation	224/17004	0.327950056047398	0.528975276891735	0.519037998751089	ST3GAL3/FUT8	ST3GAL3/FUT8	2	2	0
GO:0002685	regulation of leukocyte migration	225/17004	0.329868358510067	0.528975276891735	0.519037998751089	PTN/CCL24	PTN/CCL24	2	2	0
GO:0006164	purine nucleotide biosynthetic process	225/17004	0.329868358510067	0.528975276891735	0.519037998751089	SLC26A2/PPT1	SLC26A2/PPT1	2	2	0
GO:0046390	ribose phosphate biosynthetic process	226/17004	0.331785233919552	0.531008737378317	0.521033258846602	SLC26A2/PPT1	SLC26A2/PPT1	2	2	0
GO:0001649	osteoblast differentiation	227/17004	0.333700644906398	0.531600181500324	0.521613592156815	VCAN/ACVR2B	VCAN/ACVR2B	2	2	0
GO:0002429	immune response-activating cell surface receptor signaling pathway	228/17004	0.3356145545222	0.533646031815318	0.523621009326628	FPR3/SLC39A10	FPR3/SLC39A10	2	2	0
GO:0002757	immune response-activating signal transduction	228/17004	0.3356145545222	0.533646031815318	0.523621009326628	FPR3/SLC39A10	FPR3/SLC39A10	2	2	0
GO:0030595	leukocyte chemotaxis	232/17004	0.34325445485959	0.539575904273282	0.52943948377692	PTN/CCL24	PTN/CCL24	2	2	0
GO:0034764	positive regulation of transmembrane transport	232/17004	0.34325445485959	0.539575904273282	0.52943948377692	GPC3/AZIN2	GPC3/AZIN2	2	2	0
GO:0050670	regulation of lymphocyte proliferation	234/17004	0.347064466540517	0.541689015456884	0.5315128982592	CD209/SLC39A10	CD209/SLC39A10	2	2	0
GO:0072522	purine-containing compound biosynthetic process	234/17004	0.347064466540517	0.541689015456884	0.5315128982592	SLC26A2/PPT1	SLC26A2/PPT1	2	2	0
GO:0006813	potassium ion transport	237/17004	0.352766287095411	0.548141882453424	0.537844542323496	KLHL24/KCND2	KLHL24/KCND2	2	2	0
GO:0016358	dendrite development	237/17004	0.352766287095411	0.548141882453424	0.537844542323496	PTN/DCDC2	PTN/DCDC2	2	2	0
GO:0032944	regulation of mononuclear cell proliferation	238/17004	0.354663241140869	0.548892457955188	0.538581017586833	CD209/SLC39A10	CD209/SLC39A10	2	2	0
GO:0045055	regulated exocytosis	240/17004	0.358451474261488	0.549841854183911	0.539512578550275	SYNGR3/SYP	SYNGR3/SYP	2	2	0
GO:0045926	negative regulation of growth	240/17004	0.358451474261488	0.549841854183911	0.539512578550275	GPC3/PPT1	GPC3/PPT1	2	2	0
GO:0042445	hormone metabolic process	241/17004	0.360342689423278	0.550098631283749	0.539764531860471	AKR1C1/HSD17B11	AKR1C1/HSD17B11	2	2	0
GO:0071216	cellular response to biotic stimulus	241/17004	0.360342689423278	0.550098631283749	0.539764531860471	PLSCR4/MRC1	PLSCR4/MRC1	2	2	0
GO:0070085	glycosylation	243/17004	0.364119159997568	0.554023317949621	0.543615489744078	ST3GAL3/FUT8	ST3GAL3/FUT8	2	2	0
GO:0060828	regulation of canonical Wnt signaling pathway	244/17004	0.366004353749059	0.555336932093282	0.544904426460106	GPC3/IGFBP4	GPC3/IGFBP4	2	2	0
GO:0045927	positive regulation of growth	250/17004	0.377271050115349	0.562917631994292	0.552342716069543	WNT2/ATP8A2	WNT2/ATP8A2	2	2	0
GO:0003007	heart morphogenesis	252/17004	0.381008981838256	0.565118882311013	0.554502613911753	WNT2/EYA1	WNT2/EYA1	2	2	0
GO:0015833	peptide transport	252/17004	0.381008981838256	0.565118882311013	0.554502613911753	CD209/ACVR2B	CD209/ACVR2B	2	2	0
GO:0021537	telencephalon development	255/17004	0.386598581281656	0.566939330444432	0.556288863283467	PAX6/TMEM14B	PAX6/TMEM14B	2	2	0
GO:0071560	cellular response to transforming growth factor beta stimulus	255/17004	0.386598581281656	0.566939330444432	0.556288863283467	WNT2/FUT8	WNT2/FUT8	2	2	0
GO:0002768	immune response-regulating cell surface receptor signaling pathway	256/17004	0.388457060892543	0.568596475140639	0.557914877020468	FPR3/SLC39A10	FPR3/SLC39A10	2	2	0
GO:0006470	protein dephosphorylation	257/17004	0.390313136648038	0.570328247084849	0.559614116065245	EYA1/SLC39A10	EYA1/SLC39A10	2	2	0
GO:0071559	response to transforming growth factor beta	261/17004	0.397712890959159	0.577160402547752	0.566317923319638	WNT2/FUT8	WNT2/FUT8	2	2	0
GO:0032412	regulation of ion transmembrane transporter activity	262/17004	0.399556567667782	0.57820146222988	0.567339425755759	KLHL24/GRM5	KLHL24/GRM5	2	2	0
GO:0051091	positive regulation of DNA-binding transcription factor activity	263/17004	0.401397690876515	0.578329827599911	0.567465379666425	ZIC2/WNT2	ZIC2/WNT2	2	2	0
GO:0070663	regulation of leukocyte proliferation	263/17004	0.401397690876515	0.578329827599911	0.567465379666425	CD209/SLC39A10	CD209/SLC39A10	2	2	0
GO:0061448	connective tissue development	269/17004	0.412389494403793	0.584448321918418	0.57346893254532	CBS/PRRX1	CBS/PRRX1	2	2	0
GO:0022898	regulation of transmembrane transporter activity	272/17004	0.417849063848372	0.585704587135646	0.574701597686273	KLHL24/GRM5	KLHL24/GRM5	2	2	0
GO:0034599	cellular response to oxidative stress	272/17004	0.417849063848372	0.585704587135646	0.574701597686273	ABCD1/FUT8	ABCD1/FUT8	2	2	0
GO:0015850	organic hydroxy compound transport	273/17004	0.419663392687675	0.585704587135646	0.574701597686273	SOAT1/AKR1C1	SOAT1/AKR1C1	2	2	0
GO:0051146	striated muscle cell differentiation	276/17004	0.425089504993778	0.589146942734631	0.578079285527537	SMYD3/BVES	SMYD3/BVES	2	2	0
GO:0001666	response to hypoxia	279/17004	0.430489884082708	0.593470626926524	0.58232174540842	CBS/KCND2	CBS/KCND2	2	2	0
GO:0006874	cellular calcium ion homeostasis	281/17004	0.434075581121872	0.594792328214691	0.583618617344643	GRM5/GRIA1	GRM5/GRIA1	2	2	0
GO:0036293	response to decreased oxygen levels	292/17004	0.453581839693262	0.61006286426873	0.598602282592513	CBS/KCND2	CBS/KCND2	2	2	0
GO:0010631	epithelial cell migration	298/17004	0.464062800282807	0.618752580290667	0.607128754453814	FAP/PTN	FAP/PTN	2	2	0
GO:0006302	double-strand break repair	299/17004	0.465798402625894	0.618752580290667	0.607128754453814	HELB/EYA1	HELB/EYA1	2	2	0
GO:0046651	lymphocyte proliferation	299/17004	0.465798402625894	0.618752580290667	0.607128754453814	CD209/SLC39A10	CD209/SLC39A10	2	2	0
GO:0043588	skin development	301/17004	0.469259857843281	0.620433275385617	0.608777876174057	PAX6/ATP8A2	PAX6/ATP8A2	2	2	0
GO:0090132	epithelium migration	301/17004	0.469259857843281	0.620433275385617	0.608777876174057	FAP/PTN	FAP/PTN	2	2	0
GO:0042063	gliogenesis	302/17004	0.470985683316496	0.621128251867872	0.60945979689566	PTN/PAX6	PTN/PAX6	2	2	0
GO:0044403	biological process involved in symbiotic interaction	302/17004	0.470985683316496	0.621128251867872	0.60945979689566	CD209/MRC1	CD209/MRC1	2	2	0
GO:0060326	cell chemotaxis	304/17004	0.474427463197099	0.624828710271238	0.613090738847108	PTN/CCL24	PTN/CCL24	2	2	0
GO:0032943	mononuclear cell proliferation	306/17004	0.477855995216918	0.62642375243053	0.614655816699418	CD209/SLC39A10	CD209/SLC39A10	2	2	0
GO:0055074	calcium ion homeostasis	306/17004	0.477855995216918	0.62642375243053	0.614655816699418	GRM5/GRIA1	GRM5/GRIA1	2	2	0
GO:0090130	tissue migration	306/17004	0.477855995216918	0.62642375243053	0.614655816699418	FAP/PTN	FAP/PTN	2	2	0
GO:0019932	second-messenger-mediated signaling	309/17004	0.482973734328823	0.628756128792131	0.616944377265373	CBS/GRM5	CBS/GRM5	2	2	0
GO:0022604	regulation of cell morphogenesis	309/17004	0.482973734328823	0.628756128792131	0.616944377265373	CCL24/BVES	CCL24/BVES	2	2	0
GO:0015980	energy derivation by oxidation of organic compounds	310/17004	0.484672916628366	0.629516552579066	0.617690515804952	COX6B2/ABCD1	COX6B2/ABCD1	2	2	0
GO:0002253	activation of immune response	311/17004	0.486368714033057	0.630626454815295	0.618779567525643	FPR3/SLC39A10	FPR3/SLC39A10	2	2	0
GO:0019058	viral life cycle	313/17004	0.489750108769472	0.63219007426485	0.620313812972187	CD209/MRC1	CD209/MRC1	2	2	0
GO:0048638	regulation of developmental growth	315/17004	0.493117829833839	0.632766644645277	0.620879551957484	WNT2/ATP8A2	WNT2/ATP8A2	2	2	0
GO:0009416	response to light stimulus	316/17004	0.494796535916179	0.634402517683754	0.62248469364405	CACNA1F/ATP8A2	CACNA1F/ATP8A2	2	2	0
GO:0001933	negative regulation of protein phosphorylation	317/17004	0.496471791797535	0.635280588510413	0.623346269117499	PAX6/SMYD3	PAX6/SMYD3	2	2	0
GO:0070482	response to oxygen levels	318/17004	0.498143587301743	0.635280588510413	0.623346269117499	CBS/KCND2	CBS/KCND2	2	2	0
GO:0062012	regulation of small molecule metabolic process	319/17004	0.499811912450244	0.636021915617991	0.624073669726084	ABCD1/IGFBP4	ABCD1/IGFBP4	2	2	0
GO:1901214	regulation of neuron death	319/17004	0.499811912450244	0.636021915617991	0.624073669726084	PPT1/ENO2	PPT1/ENO2	2	2	0
GO:0032496	response to lipopolysaccharide	321/17004	0.503138112743469	0.638337650524086	0.626345901461299	PLSCR4/MRC1	PLSCR4/MRC1	2	2	0
GO:0051251	positive regulation of lymphocyte activation	323/17004	0.50645031673485	0.639667128811901	0.62765040429921	CD209/SLC39A10	CD209/SLC39A10	2	2	0
GO:0062197	cellular response to chemical stress	329/17004	0.516302236919409	0.647798487324243	0.635629007900825	ABCD1/FUT8	ABCD1/FUT8	2	2	0
GO:0051235	maintenance of location	332/17004	0.521180145761049	0.651765957839199	0.639521945900285	FTL/SOAT1	FTL/SOAT1	2	2	0
GO:0002237	response to molecule of bacterial origin	339/17004	0.532435950993301	0.655871320445963	0.643550185564118	PLSCR4/MRC1	PLSCR4/MRC1	2	2	0
GO:0070661	leukocyte proliferation	341/17004	0.535619256820832	0.65788017413863	0.645521301126556	CD209/SLC39A10	CD209/SLC39A10	2	2	0
GO:0031346	positive regulation of cell projection organization	346/17004	0.54351356309263	0.662941581168252	0.650487625055636	PTN/ATP8A2	PTN/ATP8A2	2	2	0
GO:0016050	vesicle organization	350/17004	0.549762869766019	0.667991443909248	0.655442621565976	HPS3/SYP	HPS3/SYP	2	2	0
GO:0042326	negative regulation of phosphorylation	359/17004	0.563607248554418	0.678490260156064	0.665744208071157	PAX6/SMYD3	PAX6/SMYD3	2	2	0
GO:0006066	alcohol metabolic process	360/17004	0.565126912246012	0.679389077885001	0.666626140697594	SOAT1/AKR1C1	SOAT1/AKR1C1	2	2	0
GO:0006338	chromatin remodeling	361/17004	0.566642843409947	0.679389077885001	0.666626140697594	PAX6/SMYD3	PAX6/SMYD3	2	2	0
GO:0070997	neuron death	361/17004	0.566642843409947	0.679389077885001	0.666626140697594	PPT1/ENO2	PPT1/ENO2	2	2	0
GO:0006887	exocytosis	366/17004	0.574166411662973	0.684650104093357	0.671788333778918	SYNGR3/SYP	SYNGR3/SYP	2	2	0
GO:0043087	regulation of GTPase activity	368/17004	0.577149617051252	0.686504281334647	0.673607678626761	CCL24/BVES	CCL24/BVES	2	2	0
GO:0002696	positive regulation of leukocyte activation	370/17004	0.580117811613559	0.68685477097476	0.673951584002559	CD209/SLC39A10	CD209/SLC39A10	2	2	0
GO:0042692	muscle cell differentiation	380/17004	0.594733156886425	0.69714571294778	0.68404920133985	SMYD3/BVES	SMYD3/BVES	2	2	0
GO:0030900	forebrain development	383/17004	0.599044317859232	0.700156724850171	0.687003648665282	PAX6/TMEM14B	PAX6/TMEM14B	2	2	0
GO:0050867	positive regulation of cell activation	386/17004	0.603321550486703	0.701873732378148	0.688688400656714	CD209/SLC39A10	CD209/SLC39A10	2	2	0
GO:0050900	leukocyte migration	387/17004	0.604739754114375	0.702170584540555	0.688979676183249	PTN/CCL24	PTN/CCL24	2	2	0
GO:0006631	fatty acid metabolic process	388/17004	0.606154187458687	0.703238431035233	0.690027462217462	AKR1C1/ABCD1	AKR1C1/ABCD1	2	2	0
GO:0001701	in utero embryonic development	392/17004	0.611774222653301	0.707337863163264	0.694049882811959	WNT2/FUT8	WNT2/FUT8	2	2	0
GO:0030099	myeloid cell differentiation	401/17004	0.624198930973985	0.717299788475189	0.703824664363173	GPC3/DNASE2	GPC3/DNASE2	2	2	0
GO:0034655	nucleobase-containing compound catabolic process	411/17004	0.637647136730747	0.727819459096711	0.714146713474804	ABCD1/DNASE2	ABCD1/DNASE2	2	2	0
GO:0045860	positive regulation of protein kinase activity	411/17004	0.637647136730747	0.727819459096711	0.714146713474804	GRM5/ACVR2B	GRM5/ACVR2B	2	2	0
GO:0001558	regulation of cell growth	414/17004	0.641608560870064	0.728905168012573	0.715212026368493	PPT1/IGFBP4	PPT1/IGFBP4	2	2	0
GO:0002764	immune response-regulating signaling pathway	414/17004	0.641608560870064	0.728905168012573	0.715212026368493	FPR3/SLC39A10	FPR3/SLC39A10	2	2	0
GO:0006979	response to oxidative stress	414/17004	0.641608560870064	0.728905168012573	0.715212026368493	ABCD1/FUT8	ABCD1/FUT8	2	2	0
GO:0045936	negative regulation of phosphate metabolic process	414/17004	0.641608560870064	0.728905168012573	0.715212026368493	PAX6/SMYD3	PAX6/SMYD3	2	2	0
GO:0010563	negative regulation of phosphorus metabolic process	415/17004	0.642921565079874	0.729419044719134	0.715716249437188	PAX6/SMYD3	PAX6/SMYD3	2	2	0
GO:0009410	response to xenobiotic stimulus	417/17004	0.64553638281964	0.731895765136648	0.718146442425651	ENO2/AKR1C1	ENO2/AKR1C1	2	2	0
GO:0050808	synapse organization	429/17004	0.660913144294709	0.742775526171667	0.728821817327269	GRM5/GPC4	GRM5/GPC4	2	2	0
GO:0008380	RNA splicing	430/17004	0.662170488554292	0.742775526171667	0.728821817327269	SUPT3H/RBM12B	SUPT3H/RBM12B	2	2	0
GO:0051090	regulation of DNA-binding transcription factor activity	430/17004	0.662170488554292	0.742775526171667	0.728821817327269	ZIC2/WNT2	ZIC2/WNT2	2	2	0
GO:0051656	establishment of organelle localization	431/17004	0.663424148268362	0.742775526171667	0.728821817327269	CEP19/PAX6	CEP19/PAX6	2	2	0
GO:0007409	axonogenesis	437/17004	0.670868939218372	0.746224728827308	0.732206223597048	PAX6/ATP8A2	PAX6/ATP8A2	2	2	0
GO:0007015	actin filament organization	444/17004	0.67938816989066	0.753147774993243	0.73899921409056	GAS2L3/CCL24	GAS2L3/CCL24	2	2	0
GO:0032103	positive regulation of response to external stimulus	445/17004	0.680590655549808	0.75398768703067	0.739823347622082	PTN/CCL24	PTN/CCL24	2	2	0
GO:0019221	cytokine-mediated signaling pathway	472/17004	0.711703760209122	0.773789527616717	0.759253192755419	AGPAT1/CCL24	AGPAT1/CCL24	2	2	0
GO:0022411	cellular component disassembly	478/17004	0.718268965257004	0.778928322619684	0.764295450854899	FAP/DNASE2	FAP/DNASE2	2	2	0
GO:0050906	detection of stimulus involved in sensory perception	480/17004	0.720429697035001	0.780273697427685	0.765615551582513	CACNA1F/ATP8A2	CACNA1F/ATP8A2	2	2	0
GO:0016049	cell growth	482/17004	0.722576672354097	0.78160016569253	0.766917100943454	PPT1/IGFBP4	PPT1/IGFBP4	2	2	0
GO:0033674	positive regulation of kinase activity	486/17004	0.726829545674103	0.783699796385245	0.768977288178038	GRM5/ACVR2B	GRM5/ACVR2B	2	2	0
GO:0051249	regulation of lymphocyte activation	492/17004	0.733106895534225	0.787185007064988	0.77239702602868	CD209/SLC39A10	CD209/SLC39A10	2	2	0
GO:0031400	negative regulation of protein modification process	496/17004	0.737224403155898	0.789384310391186	0.774555013456341	PAX6/SMYD3	PAX6/SMYD3	2	2	0
GO:0002084	protein depalmitoylation	10/17004	0.0511380997833523	0.436330367398103	0.428133507523057	PPT1	PPT1	1	1	0
GO:0003266	regulation of secondary heart field cardioblast proliferation	10/17004	0.0511380997833523	0.436330367398103	0.428133507523057	EYA1	EYA1	1	1	0
GO:0003310	pancreatic A cell differentiation	10/17004	0.0511380997833523	0.436330367398103	0.428133507523057	PAX6	PAX6	1	1	0
GO:0007343	egg activation	10/17004	0.0511380997833523	0.436330367398103	0.428133507523057	WBP2NL	WBP2NL	1	1	0
GO:0007440	foregut morphogenesis	10/17004	0.0511380997833523	0.436330367398103	0.428133507523057	ACVR2B	ACVR2B	1	1	0
GO:0019532	oxalate transport	10/17004	0.0511380997833523	0.436330367398103	0.428133507523057	SLC26A2	SLC26A2	1	1	0
GO:0030638	polyketide metabolic process	10/17004	0.0511380997833523	0.436330367398103	0.428133507523057	AKR1C1	AKR1C1	1	1	0
GO:0030647	aminoglycoside antibiotic metabolic process	10/17004	0.0511380997833523	0.436330367398103	0.428133507523057	AKR1C1	AKR1C1	1	1	0
GO:0034379	very-low-density lipoprotein particle assembly	10/17004	0.0511380997833523	0.436330367398103	0.428133507523057	SOAT1	SOAT1	1	1	0
GO:0036109	alpha-linolenic acid metabolic process	10/17004	0.0511380997833523	0.436330367398103	0.428133507523057	ABCD1	ABCD1	1	1	0
GO:0043353	enucleate erythrocyte differentiation	10/17004	0.0511380997833523	0.436330367398103	0.428133507523057	DNASE2	DNASE2	1	1	0
GO:0044598	doxorubicin metabolic process	10/17004	0.0511380997833523	0.436330367398103	0.428133507523057	AKR1C1	AKR1C1	1	1	0
GO:0048664	neuron fate determination	10/17004	0.0511380997833523	0.436330367398103	0.428133507523057	PRRX1	PRRX1	1	1	0
GO:0048680	positive regulation of axon regeneration	10/17004	0.0511380997833523	0.436330367398103	0.428133507523057	PTN	PTN	1	1	0
GO:0051593	response to folic acid	10/17004	0.0511380997833523	0.436330367398103	0.428133507523057	CBS	CBS	1	1	0
GO:0060245	detection of cell density	10/17004	0.0511380997833523	0.436330367398103	0.428133507523057	FAP	FAP	1	1	0
GO:0060502	epithelial cell proliferation involved in lung morphogenesis	10/17004	0.0511380997833523	0.436330367398103	0.428133507523057	WNT2	WNT2	1	1	0
GO:0060920	cardiac pacemaker cell differentiation	10/17004	0.0511380997833523	0.436330367398103	0.428133507523057	BVES	BVES	1	1	0
GO:0071600	otic vesicle morphogenesis	10/17004	0.0511380997833523	0.436330367398103	0.428133507523057	EYA1	EYA1	1	1	0
GO:0072203	cell proliferation involved in metanephros development	10/17004	0.0511380997833523	0.436330367398103	0.428133507523057	GPC3	GPC3	1	1	0
GO:0140059	dendrite arborization	10/17004	0.0511380997833523	0.436330367398103	0.428133507523057	PTN	PTN	1	1	0
GO:2000347	positive regulation of hepatocyte proliferation	10/17004	0.0511380997833523	0.436330367398103	0.428133507523057	PTN	PTN	1	1	0
GO:0002430	complement receptor mediated signaling pathway	11/17004	0.0561074247874289	0.436330367398103	0.428133507523057	FPR3	FPR3	1	1	0
GO:0003263	cardioblast proliferation	11/17004	0.0561074247874289	0.436330367398103	0.428133507523057	EYA1	EYA1	1	1	0
GO:0003264	regulation of cardioblast proliferation	11/17004	0.0561074247874289	0.436330367398103	0.428133507523057	EYA1	EYA1	1	1	0
GO:0006054	N-acetylneuraminate metabolic process	11/17004	0.0561074247874289	0.436330367398103	0.428133507523057	NPL	NPL	1	1	0
GO:0006703	estrogen biosynthetic process	11/17004	0.0561074247874289	0.436330367398103	0.428133507523057	HSD17B11	HSD17B11	1	1	0
GO:0010749	regulation of nitric oxide mediated signal transduction	11/17004	0.0561074247874289	0.436330367398103	0.428133507523057	CBS	CBS	1	1	0
GO:0015886	heme transport	11/17004	0.0561074247874289	0.436330367398103	0.428133507523057	SLC46A1	SLC46A1	1	1	0
GO:0019062	virion attachment to host cell	11/17004	0.0561074247874289	0.436330367398103	0.428133507523057	CD209	CD209	1	1	0
GO:0021781	glial cell fate commitment	11/17004	0.0561074247874289	0.436330367398103	0.428133507523057	PAX6	PAX6	1	1	0
GO:0021903	rostrocaudal neural tube patterning	11/17004	0.0561074247874289	0.436330367398103	0.428133507523057	PAX6	PAX6	1	1	0
GO:0032000	positive regulation of fatty acid beta-oxidation	11/17004	0.0561074247874289	0.436330367398103	0.428133507523057	ABCD1	ABCD1	1	1	0
GO:0032429	regulation of phospholipase A2 activity	11/17004	0.0561074247874289	0.436330367398103	0.428133507523057	PPT1	PPT1	1	1	0
GO:0033869	nucleoside bisphosphate catabolic process	11/17004	0.0561074247874289	0.436330367398103	0.428133507523057	ABCD1	ABCD1	1	1	0
GO:0034031	ribonucleoside bisphosphate catabolic process	11/17004	0.0561074247874289	0.436330367398103	0.428133507523057	ABCD1	ABCD1	1	1	0
GO:0034034	purine nucleoside bisphosphate catabolic process	11/17004	0.0561074247874289	0.436330367398103	0.428133507523057	ABCD1	ABCD1	1	1	0
GO:0035112	genitalia morphogenesis	11/17004	0.0561074247874289	0.436330367398103	0.428133507523057	SYCP2	SYCP2	1	1	0
GO:0038003	G protein-coupled opioid receptor signaling pathway	11/17004	0.0561074247874289	0.436330367398103	0.428133507523057	SYP	SYP	1	1	0
GO:0048505	regulation of timing of cell differentiation	11/17004	0.0561074247874289	0.436330367398103	0.428133507523057	PAX6	PAX6	1	1	0
GO:0061303	cornea development in camera-type eye	11/17004	0.0561074247874289	0.436330367398103	0.428133507523057	PAX6	PAX6	1	1	0
GO:0070572	positive regulation of neuron projection regeneration	11/17004	0.0561074247874289	0.436330367398103	0.428133507523057	PTN	PTN	1	1	0
GO:0075733	intracellular transport of virus	11/17004	0.0561074247874289	0.436330367398103	0.428133507523057	CD209	CD209	1	1	0
GO:0090481	pyrimidine nucleotide-sugar transmembrane transport	11/17004	0.0561074247874289	0.436330367398103	0.428133507523057	SLC35A5	SLC35A5	1	1	0
GO:1900272	negative regulation of long-term synaptic potentiation	11/17004	0.0561074247874289	0.436330367398103	0.428133507523057	PTN	PTN	1	1	0
GO:1903054	negative regulation of extracellular matrix organization	11/17004	0.0561074247874289	0.436330367398103	0.428133507523057	FAP	FAP	1	1	0
GO:1990535	neuron projection maintenance	11/17004	0.0561074247874289	0.436330367398103	0.428133507523057	ABCD1	ABCD1	1	1	0
GO:2001225	regulation of chloride transport	11/17004	0.0561074247874289	0.436330367398103	0.428133507523057	GRM5	GRM5	1	1	0
GO:0001921	positive regulation of receptor recycling	12/17004	0.0610510156303596	0.436330367398103	0.428133507523057	BVES	BVES	1	1	0
GO:0003163	sinoatrial node development	12/17004	0.0610510156303596	0.436330367398103	0.428133507523057	BVES	BVES	1	1	0
GO:0006534	cysteine metabolic process	12/17004	0.0610510156303596	0.436330367398103	0.428133507523057	CBS	CBS	1	1	0
GO:0006563	L-serine metabolic process	12/17004	0.0610510156303596	0.436330367398103	0.428133507523057	CBS	CBS	1	1	0
GO:0009950	dorsal/ventral axis specification	12/17004	0.0610510156303596	0.436330367398103	0.428133507523057	PAX6	PAX6	1	1	0
GO:0015780	nucleotide-sugar transmembrane transport	12/17004	0.0610510156303596	0.436330367398103	0.428133507523057	SLC35A5	SLC35A5	1	1	0
GO:0016188	synaptic vesicle maturation	12/17004	0.0610510156303596	0.436330367398103	0.428133507523057	SYP	SYP	1	1	0
GO:0032926	negative regulation of activin receptor signaling pathway	12/17004	0.0610510156303596	0.436330367398103	0.428133507523057	IGSF1	IGSF1	1	1	0
GO:0034454	microtubule anchoring at centrosome	12/17004	0.0610510156303596	0.436330367398103	0.428133507523057	CEP19	CEP19	1	1	0
GO:0040034	regulation of development, heterochronic	12/17004	0.0610510156303596	0.436330367398103	0.428133507523057	PAX6	PAX6	1	1	0
GO:0042447	hormone catabolic process	12/17004	0.0610510156303596	0.436330367398103	0.428133507523057	HSD17B11	HSD17B11	1	1	0
GO:0048548	regulation of pinocytosis	12/17004	0.0610510156303596	0.436330367398103	0.428133507523057	PPT1	PPT1	1	1	0
GO:0072178	nephric duct morphogenesis	12/17004	0.0610510156303596	0.436330367398103	0.428133507523057	GPC3	GPC3	1	1	0
GO:1904953	Wnt signaling pathway involved in midbrain dopaminergic neuron differentiation	12/17004	0.0610510156303596	0.436330367398103	0.428133507523057	WNT2	WNT2	1	1	0
GO:2001279	regulation of unsaturated fatty acid biosynthetic process	12/17004	0.0610510156303596	0.436330367398103	0.428133507523057	ABCD1	ABCD1	1	1	0
GO:0007501	mesodermal cell fate specification	13/17004	0.0659690040725032	0.436330367398103	0.428133507523057	EYA1	EYA1	1	1	0
GO:0016024	CDP-diacylglycerol biosynthetic process	13/17004	0.0659690040725032	0.436330367398103	0.428133507523057	AGPAT1	AGPAT1	1	1	0
GO:0021978	telencephalon regionalization	13/17004	0.0659690040725032	0.436330367398103	0.428133507523057	PAX6	PAX6	1	1	0
GO:0030497	fatty acid elongation	13/17004	0.0659690040725032	0.436330367398103	0.428133507523057	ABCD1	ABCD1	1	1	0
GO:0043568	positive regulation of insulin-like growth factor receptor signaling pathway	13/17004	0.0659690040725032	0.436330367398103	0.428133507523057	IGFBP4	IGFBP4	1	1	0
GO:0044650	adhesion of symbiont to host cell	13/17004	0.0659690040725032	0.436330367398103	0.428133507523057	CD209	CD209	1	1	0
GO:0050667	homocysteine metabolic process	13/17004	0.0659690040725032	0.436330367398103	0.428133507523057	CBS	CBS	1	1	0
GO:0099550	trans-synaptic signaling, modulating synaptic transmission	13/17004	0.0659690040725032	0.436330367398103	0.428133507523057	GRM5	GRM5	1	1	0
GO:2000615	regulation of histone H3-K9 acetylation	13/17004	0.0659690040725032	0.436330367398103	0.428133507523057	PIWIL2	PIWIL2	1	1	0
GO:0002903	negative regulation of B cell apoptotic process	14/17004	0.0708615212073125	0.436330367398103	0.428133507523057	SLC39A10	SLC39A10	1	1	0
GO:0006596	polyamine biosynthetic process	14/17004	0.0708615212073125	0.436330367398103	0.428133507523057	AZIN2	AZIN2	1	1	0
GO:0007216	G protein-coupled glutamate receptor signaling pathway	14/17004	0.0708615212073125	0.436330367398103	0.428133507523057	GRM5	GRM5	1	1	0
GO:0009071	serine family amino acid catabolic process	14/17004	0.0708615212073125	0.436330367398103	0.428133507523057	CBS	CBS	1	1	0
GO:0042559	pteridine-containing compound biosynthetic process	14/17004	0.0708615212073125	0.436330367398103	0.428133507523057	MTHFS	MTHFS	1	1	0
GO:0042754	negative regulation of circadian rhythm	14/17004	0.0708615212073125	0.436330367398103	0.428133507523057	PIWIL2	PIWIL2	1	1	0
GO:0042983	amyloid precursor protein biosynthetic process	14/17004	0.0708615212073125	0.436330367398103	0.428133507523057	SOAT1	SOAT1	1	1	0
GO:0042984	regulation of amyloid precursor protein biosynthetic process	14/17004	0.0708615212073125	0.436330367398103	0.428133507523057	SOAT1	SOAT1	1	1	0
GO:0043252	sodium-independent organic anion transport	14/17004	0.0708615212073125	0.436330367398103	0.428133507523057	SLCO4C1	SLCO4C1	1	1	0
GO:0044849	estrous cycle	14/17004	0.0708615212073125	0.436330367398103	0.428133507523057	PTN	PTN	1	1	0
GO:0046341	CDP-diacylglycerol metabolic process	14/17004	0.0708615212073125	0.436330367398103	0.428133507523057	AGPAT1	AGPAT1	1	1	0
GO:0046348	amino sugar catabolic process	14/17004	0.0708615212073125	0.436330367398103	0.428133507523057	NPL	NPL	1	1	0
GO:0051764	actin crosslink formation	14/17004	0.0708615212073125	0.436330367398103	0.428133507523057	GAS2L3	GAS2L3	1	1	0
GO:0072393	microtubule anchoring at microtubule organizing center	14/17004	0.0708615212073125	0.436330367398103	0.428133507523057	CEP19	CEP19	1	1	0
GO:0098734	macromolecule depalmitoylation	14/17004	0.0708615212073125	0.436330367398103	0.428133507523057	PPT1	PPT1	1	1	0
GO:1901160	primary amino compound metabolic process	14/17004	0.0708615212073125	0.436330367398103	0.428133507523057	AZIN2	AZIN2	1	1	0
GO:1901678	iron coordination entity transport	14/17004	0.0708615212073125	0.436330367398103	0.428133507523057	SLC46A1	SLC46A1	1	1	0
GO:1904294	positive regulation of ERAD pathway	14/17004	0.0708615212073125	0.436330367398103	0.428133507523057	USP13	USP13	1	1	0
GO:2001140	positive regulation of phospholipid transport	14/17004	0.0708615212073125	0.436330367398103	0.428133507523057	ATP8A2	ATP8A2	1	1	0
GO:0009111	vitamin catabolic process	15/17004	0.0757286974646726	0.436330367398103	0.428133507523057	MTHFS	MTHFS	1	1	0
GO:0010715	regulation of extracellular matrix disassembly	15/17004	0.0757286974646726	0.436330367398103	0.428133507523057	FAP	FAP	1	1	0
GO:0042074	cell migration involved in gastrulation	15/17004	0.0757286974646726	0.436330367398103	0.428133507523057	GPC3	GPC3	1	1	0
GO:0043970	histone H3-K9 acetylation	15/17004	0.0757286974646726	0.436330367398103	0.428133507523057	PIWIL2	PIWIL2	1	1	0
GO:0045475	locomotor rhythm	15/17004	0.0757286974646726	0.436330367398103	0.428133507523057	KCND2	KCND2	1	1	0
GO:0060572	morphogenesis of an epithelial bud	15/17004	0.0757286974646726	0.436330367398103	0.428133507523057	WNT2	WNT2	1	1	0
GO:0071599	otic vesicle development	15/17004	0.0757286974646726	0.436330367398103	0.428133507523057	EYA1	EYA1	1	1	0
GO:2000052	positive regulation of non-canonical Wnt signaling pathway	15/17004	0.0757286974646726	0.436330367398103	0.428133507523057	GPC3	GPC3	1	1	0
GO:2000345	regulation of hepatocyte proliferation	15/17004	0.0757286974646726	0.436330367398103	0.428133507523057	PTN	PTN	1	1	0
GO:2001138	regulation of phospholipid transport	15/17004	0.0757286974646726	0.436330367398103	0.428133507523057	ATP8A2	ATP8A2	1	1	0
GO:0000097	sulfur amino acid biosynthetic process	16/17004	0.0805706626142191	0.436330367398103	0.428133507523057	CBS	CBS	1	1	0
GO:0006004	fucose metabolic process	16/17004	0.0805706626142191	0.436330367398103	0.428133507523057	FUT8	FUT8	1	1	0
GO:0006309	apoptotic DNA fragmentation	16/17004	0.0805706626142191	0.436330367398103	0.428133507523057	DNASE2	DNASE2	1	1	0
GO:0006735	NADH regeneration	16/17004	0.0805706626142191	0.436330367398103	0.428133507523057	ENO2	ENO2	1	1	0
GO:0018146	keratan sulfate biosynthetic process	16/17004	0.0805706626142191	0.436330367398103	0.428133507523057	ST3GAL3	ST3GAL3	1	1	0
GO:0042159	lipoprotein catabolic process	16/17004	0.0805706626142191	0.436330367398103	0.428133507523057	PPT1	PPT1	1	1	0
GO:0042448	progesterone metabolic process	16/17004	0.0805706626142191	0.436330367398103	0.428133507523057	AKR1C1	AKR1C1	1	1	0
GO:0044406	adhesion of symbiont to host	16/17004	0.0805706626142191	0.436330367398103	0.428133507523057	CD209	CD209	1	1	0
GO:0045836	positive regulation of meiotic nuclear division	16/17004	0.0805706626142191	0.436330367398103	0.428133507523057	PIWIL2	PIWIL2	1	1	0
GO:0046321	positive regulation of fatty acid oxidation	16/17004	0.0805706626142191	0.436330367398103	0.428133507523057	ABCD1	ABCD1	1	1	0
GO:0048172	regulation of short-term neuronal synaptic plasticity	16/17004	0.0805706626142191	0.436330367398103	0.428133507523057	SYP	SYP	1	1	0
GO:0055089	fatty acid homeostasis	16/17004	0.0805706626142191	0.436330367398103	0.428133507523057	ABCD1	ABCD1	1	1	0
GO:0060841	venous blood vessel development	16/17004	0.0805706626142191	0.436330367398103	0.428133507523057	ACVR2B	ACVR2B	1	1	0
GO:0061621	canonical glycolysis	16/17004	0.0805706626142191	0.436330367398103	0.428133507523057	ENO2	ENO2	1	1	0
GO:0061718	glucose catabolic process to pyruvate	16/17004	0.0805706626142191	0.436330367398103	0.428133507523057	ENO2	ENO2	1	1	0
GO:0072176	nephric duct development	16/17004	0.0805706626142191	0.436330367398103	0.428133507523057	GPC3	GPC3	1	1	0
GO:0099170	postsynaptic modulation of chemical synaptic transmission	16/17004	0.0805706626142191	0.436330367398103	0.428133507523057	GRM5	GRM5	1	1	0
GO:0099633	protein localization to postsynaptic specialization membrane	16/17004	0.0805706626142191	0.436330367398103	0.428133507523057	GPC4	GPC4	1	1	0
GO:0099645	neurotransmitter receptor localization to postsynaptic specialization membrane	16/17004	0.0805706626142191	0.436330367398103	0.428133507523057	GPC4	GPC4	1	1	0
GO:1900117	regulation of execution phase of apoptosis	16/17004	0.0805706626142191	0.436330367398103	0.428133507523057	FAP	FAP	1	1	0
GO:1902358	sulfate transmembrane transport	16/17004	0.0805706626142191	0.436330367398103	0.428133507523057	SLC26A2	SLC26A2	1	1	0
GO:2000095	regulation of Wnt signaling pathway, planar cell polarity pathway	16/17004	0.0805706626142191	0.436330367398103	0.428133507523057	GPC3	GPC3	1	1	0
GO:0001574	ganglioside biosynthetic process	17/17004	0.085387545768642	0.436330367398103	0.428133507523057	ST3GAL3	ST3GAL3	1	1	0
GO:0001946	lymphangiogenesis	17/17004	0.085387545768642	0.436330367398103	0.428133507523057	ACVR2B	ACVR2B	1	1	0
GO:0006614	SRP-dependent cotranslational protein targeting to membrane	17/17004	0.085387545768642	0.436330367398103	0.428133507523057	TRAM2	TRAM2	1	1	0
GO:0008272	sulfate transport	17/17004	0.085387545768642	0.436330367398103	0.428133507523057	SLC26A2	SLC26A2	1	1	0
GO:0036065	fucosylation	17/17004	0.085387545768642	0.436330367398103	0.428133507523057	FUT8	FUT8	1	1	0
GO:0043217	myelin maintenance	17/17004	0.085387545768642	0.436330367398103	0.428133507523057	ABCD1	ABCD1	1	1	0
GO:0046653	tetrahydrofolate metabolic process	17/17004	0.085387545768642	0.436330367398103	0.428133507523057	MTHFS	MTHFS	1	1	0
GO:0090136	epithelial cell-cell adhesion	17/17004	0.085387545768642	0.436330367398103	0.428133507523057	BVES	BVES	1	1	0
GO:1900006	positive regulation of dendrite development	17/17004	0.085387545768642	0.436330367398103	0.428133507523057	PTN	PTN	1	1	0
GO:1902018	negative regulation of cilium assembly	17/17004	0.085387545768642	0.436330367398103	0.428133507523057	MPHOSPH9	MPHOSPH9	1	1	0
GO:1903427	negative regulation of reactive oxygen species biosynthetic process	17/17004	0.085387545768642	0.436330367398103	0.428133507523057	ABCD1	ABCD1	1	1	0
GO:1904948	midbrain dopaminergic neuron differentiation	17/17004	0.085387545768642	0.436330367398103	0.428133507523057	WNT2	WNT2	1	1	0
GO:0001710	mesodermal cell fate commitment	18/17004	0.0901794753869728	0.436330367398103	0.428133507523057	EYA1	EYA1	1	1	0
GO:0006595	polyamine metabolic process	18/17004	0.0901794753869728	0.436330367398103	0.428133507523057	AZIN2	AZIN2	1	1	0
GO:0008356	asymmetric cell division	18/17004	0.0901794753869728	0.436330367398103	0.428133507523057	PAX6	PAX6	1	1	0
GO:0035234	ectopic germ cell programmed cell death	18/17004	0.0901794753869728	0.436330367398103	0.428133507523057	SYCP2	SYCP2	1	1	0
GO:0042339	keratan sulfate metabolic process	18/17004	0.0901794753869728	0.436330367398103	0.428133507523057	ST3GAL3	ST3GAL3	1	1	0
GO:0042574	retinal metabolic process	18/17004	0.0901794753869728	0.436330367398103	0.428133507523057	AKR1C1	AKR1C1	1	1	0
GO:0043649	dicarboxylic acid catabolic process	18/17004	0.0901794753869728	0.436330367398103	0.428133507523057	MTHFS	MTHFS	1	1	0
GO:0048245	eosinophil chemotaxis	18/17004	0.0901794753869728	0.436330367398103	0.428133507523057	CCL24	CCL24	1	1	0
GO:0050884	neuromuscular process controlling posture	18/17004	0.0901794753869728	0.436330367398103	0.428133507523057	ATP8A2	ATP8A2	1	1	0
GO:0051900	regulation of mitochondrial depolarization	18/17004	0.0901794753869728	0.436330367398103	0.428133507523057	ABCD1	ABCD1	1	1	0
GO:0051917	regulation of fibrinolysis	18/17004	0.0901794753869728	0.436330367398103	0.428133507523057	FAP	FAP	1	1	0
GO:0061298	retina vasculature development in camera-type eye	18/17004	0.0901794753869728	0.436330367398103	0.428133507523057	ACVR2B	ACVR2B	1	1	0
GO:0061620	glycolytic process through glucose-6-phosphate	18/17004	0.0901794753869728	0.436330367398103	0.428133507523057	ENO2	ENO2	1	1	0
GO:1902001	fatty acid transmembrane transport	18/17004	0.0901794753869728	0.436330367398103	0.428133507523057	ABCD1	ABCD1	1	1	0
GO:1902683	regulation of receptor localization to synapse	18/17004	0.0901794753869728	0.436330367398103	0.428133507523057	GPC4	GPC4	1	1	0
GO:2000136	regulation of cell proliferation involved in heart morphogenesis	18/17004	0.0901794753869728	0.436330367398103	0.428133507523057	EYA1	EYA1	1	1	0
GO:0002523	leukocyte migration involved in inflammatory response	19/17004	0.0949465792778569	0.436330367398103	0.428133507523057	PTN	PTN	1	1	0
GO:0006448	regulation of translational elongation	19/17004	0.0949465792778569	0.436330367398103	0.428133507523057	GRM5	GRM5	1	1	0
GO:0007625	grooming behavior	19/17004	0.0949465792778569	0.436330367398103	0.428133507523057	PPT1	PPT1	1	1	0
GO:0009070	serine family amino acid biosynthetic process	19/17004	0.0949465792778569	0.436330367398103	0.428133507523057	CBS	CBS	1	1	0
GO:0010878	cholesterol storage	19/17004	0.0949465792778569	0.436330367398103	0.428133507523057	SOAT1	SOAT1	1	1	0
GO:0019370	leukotriene biosynthetic process	19/17004	0.0949465792778569	0.436330367398103	0.428133507523057	MGST3	MGST3	1	1	0
GO:0030299	intestinal cholesterol absorption	19/17004	0.0949465792778569	0.436330367398103	0.428133507523057	AKR1C1	AKR1C1	1	1	0
GO:0035461	vitamin transmembrane transport	19/17004	0.0949465792778569	0.436330367398103	0.428133507523057	SLC46A1	SLC46A1	1	1	0
GO:0061323	cell proliferation involved in heart morphogenesis	19/17004	0.0949465792778569	0.436330367398103	0.428133507523057	EYA1	EYA1	1	1	0
GO:0061615	glycolytic process through fructose-6-phosphate	19/17004	0.0949465792778569	0.436330367398103	0.428133507523057	ENO2	ENO2	1	1	0
GO:1901569	fatty acid derivative catabolic process	19/17004	0.0949465792778569	0.436330367398103	0.428133507523057	ABCD1	ABCD1	1	1	0
GO:2000042	negative regulation of double-strand break repair via homologous recombination	19/17004	0.0949465792778569	0.436330367398103	0.428133507523057	HELB	HELB	1	1	0
GO:2001135	regulation of endocytic recycling	19/17004	0.0949465792778569	0.436330367398103	0.428133507523057	BVES	BVES	1	1	0
GO:0006491	N-glycan processing	20/17004	0.0996889846028073	0.436330367398103	0.428133507523057	FUT8	FUT8	1	1	0
GO:0015919	peroxisomal membrane transport	20/17004	0.0996889846028073	0.436330367398103	0.428133507523057	ABCD1	ABCD1	1	1	0
GO:0016137	glycoside metabolic process	20/17004	0.0996889846028073	0.436330367398103	0.428133507523057	AKR1C1	AKR1C1	1	1	0
GO:0031998	regulation of fatty acid beta-oxidation	20/17004	0.0996889846028073	0.436330367398103	0.428133507523057	ABCD1	ABCD1	1	1	0
GO:0043046	DNA methylation involved in gamete generation	20/17004	0.0996889846028073	0.436330367398103	0.428133507523057	PIWIL2	PIWIL2	1	1	0
GO:0051882	mitochondrial depolarization	20/17004	0.0996889846028073	0.436330367398103	0.428133507523057	ABCD1	ABCD1	1	1	0
GO:0060004	reflex	20/17004	0.0996889846028073	0.436330367398103	0.428133507523057	ZPLD1	ZPLD1	1	1	0
GO:0060716	labyrinthine layer blood vessel development	20/17004	0.0996889846028073	0.436330367398103	0.428133507523057	WNT2	WNT2	1	1	0
GO:0060973	cell migration involved in heart development	20/17004	0.0996889846028073	0.436330367398103	0.428133507523057	BVES	BVES	1	1	0
GO:1902473	regulation of protein localization to synapse	20/17004	0.0996889846028073	0.436330367398103	0.428133507523057	GPC4	GPC4	1	1	0
GO:1903232	melanosome assembly	20/17004	0.0996889846028073	0.436330367398103	0.428133507523057	HPS3	HPS3	1	1	0
GO:1904292	regulation of ERAD pathway	20/17004	0.0996889846028073	0.436330367398103	0.428133507523057	USP13	USP13	1	1	0
GO:0002029	desensitization of G protein-coupled receptor signaling pathway	21/17004	0.104406817879441	0.436330367398103	0.428133507523057	GRM5	GRM5	1	1	0
GO:0002082	regulation of oxidative phosphorylation	21/17004	0.104406817879441	0.436330367398103	0.428133507523057	ABCD1	ABCD1	1	1	0
GO:0002902	regulation of B cell apoptotic process	21/17004	0.104406817879441	0.436330367398103	0.428133507523057	SLC39A10	SLC39A10	1	1	0
GO:0007042	lysosomal lumen acidification	21/17004	0.104406817879441	0.436330367398103	0.428133507523057	PPT1	PPT1	1	1	0
GO:0007130	synaptonemal complex assembly	21/17004	0.104406817879441	0.436330367398103	0.428133507523057	SYCP2	SYCP2	1	1	0
GO:0022401	negative adaptation of signaling pathway	21/17004	0.104406817879441	0.436330367398103	0.428133507523057	GRM5	GRM5	1	1	0
GO:0034035	purine ribonucleoside bisphosphate metabolic process	21/17004	0.104406817879441	0.436330367398103	0.428133507523057	SLC26A2	SLC26A2	1	1	0
GO:0043651	linoleic acid metabolic process	21/17004	0.104406817879441	0.436330367398103	0.428133507523057	ABCD1	ABCD1	1	1	0
GO:0045723	positive regulation of fatty acid biosynthetic process	21/17004	0.104406817879441	0.436330367398103	0.428133507523057	ABCD1	ABCD1	1	1	0
GO:0050427	3'-phosphoadenosine 5'-phosphosulfate metabolic process	21/17004	0.104406817879441	0.436330367398103	0.428133507523057	SLC26A2	SLC26A2	1	1	0
GO:0050855	regulation of B cell receptor signaling pathway	21/17004	0.104406817879441	0.436330367398103	0.428133507523057	SLC39A10	SLC39A10	1	1	0
GO:0072111	cell proliferation involved in kidney development	21/17004	0.104406817879441	0.436330367398103	0.428133507523057	GPC3	GPC3	1	1	0
GO:0097503	sialylation	21/17004	0.104406817879441	0.436330367398103	0.428133507523057	ST3GAL3	ST3GAL3	1	1	0
GO:0000729	DNA double-strand break processing	22/17004	0.109100204984707	0.436330367398103	0.428133507523057	HELB	HELB	1	1	0
GO:0001919	regulation of receptor recycling	22/17004	0.109100204984707	0.436330367398103	0.428133507523057	BVES	BVES	1	1	0
GO:0006613	cotranslational protein targeting to membrane	22/17004	0.109100204984707	0.436330367398103	0.428133507523057	TRAM2	TRAM2	1	1	0
GO:0006907	pinocytosis	22/17004	0.109100204984707	0.436330367398103	0.428133507523057	PPT1	PPT1	1	1	0
GO:0023019	signal transduction involved in regulation of gene expression	22/17004	0.109100204984707	0.436330367398103	0.428133507523057	PAX6	PAX6	1	1	0
GO:0032516	positive regulation of phosphoprotein phosphatase activity	22/17004	0.109100204984707	0.436330367398103	0.428133507523057	SLC39A10	SLC39A10	1	1	0
GO:0035584	calcium-mediated signaling using intracellular calcium source	22/17004	0.109100204984707	0.436330367398103	0.428133507523057	GRM5	GRM5	1	1	0
GO:0043574	peroxisomal transport	22/17004	0.109100204984707	0.436330367398103	0.428133507523057	ABCD1	ABCD1	1	1	0
GO:0044154	histone H3-K14 acetylation	22/17004	0.109100204984707	0.436330367398103	0.428133507523057	PIWIL2	PIWIL2	1	1	0
GO:0044241	lipid digestion	22/17004	0.109100204984707	0.436330367398103	0.428133507523057	AKR1C1	AKR1C1	1	1	0
GO:0060045	positive regulation of cardiac muscle cell proliferation	22/17004	0.109100204984707	0.436330367398103	0.428133507523057	WNT2	WNT2	1	1	0
GO:0072574	hepatocyte proliferation	22/17004	0.109100204984707	0.436330367398103	0.428133507523057	PTN	PTN	1	1	0
GO:0072575	epithelial cell proliferation involved in liver morphogenesis	22/17004	0.109100204984707	0.436330367398103	0.428133507523057	PTN	PTN	1	1	0
GO:0072677	eosinophil migration	22/17004	0.109100204984707	0.436330367398103	0.428133507523057	CCL24	CCL24	1	1	0
GO:1902644	tertiary alcohol metabolic process	22/17004	0.109100204984707	0.436330367398103	0.428133507523057	AKR1C1	AKR1C1	1	1	0
GO:0000966	RNA 5'-end processing	23/17004	0.113769271158088	0.436330367398103	0.428133507523057	PIWIL2	PIWIL2	1	1	0
GO:0023058	adaptation of signaling pathway	23/17004	0.113769271158088	0.436330367398103	0.428133507523057	GRM5	GRM5	1	1	0
GO:0036303	lymph vessel morphogenesis	23/17004	0.113769271158088	0.436330367398103	0.428133507523057	ACVR2B	ACVR2B	1	1	0
GO:0043567	regulation of insulin-like growth factor receptor signaling pathway	23/17004	0.113769271158088	0.436330367398103	0.428133507523057	IGFBP4	IGFBP4	1	1	0
GO:0045048	protein insertion into ER membrane	23/17004	0.113769271158088	0.436330367398103	0.428133507523057	TRAM2	TRAM2	1	1	0
GO:0046794	transport of virus	23/17004	0.113769271158088	0.436330367398103	0.428133507523057	CD209	CD209	1	1	0
GO:0050650	chondroitin sulfate proteoglycan biosynthetic process	23/17004	0.113769271158088	0.436330367398103	0.428133507523057	PXYLP1	PXYLP1	1	1	0
GO:0072576	liver morphogenesis	23/17004	0.113769271158088	0.436330367398103	0.428133507523057	PTN	PTN	1	1	0
GO:0097150	neuronal stem cell population maintenance	23/17004	0.113769271158088	0.436330367398103	0.428133507523057	PRRX1	PRRX1	1	1	0
GO:0098856	intestinal lipid absorption	23/17004	0.113769271158088	0.436330367398103	0.428133507523057	AKR1C1	AKR1C1	1	1	0
GO:0000737	DNA catabolic process, endonucleolytic	24/17004	0.118414141004795	0.436330367398103	0.428133507523057	DNASE2	DNASE2	1	1	0
GO:0001759	organ induction	24/17004	0.118414141004795	0.436330367398103	0.428133507523057	WNT2	WNT2	1	1	0
GO:0006007	glucose catabolic process	24/17004	0.118414141004795	0.436330367398103	0.428133507523057	ENO2	ENO2	1	1	0
GO:0010623	programmed cell death involved in cell development	24/17004	0.118414141004795	0.436330367398103	0.428133507523057	SYCP2	SYCP2	1	1	0
GO:0018279	protein N-linked glycosylation via asparagine	24/17004	0.118414141004795	0.436330367398103	0.428133507523057	FUT8	FUT8	1	1	0
GO:0021871	forebrain regionalization	24/17004	0.118414141004795	0.436330367398103	0.428133507523057	PAX6	PAX6	1	1	0
GO:0030539	male genitalia development	24/17004	0.118414141004795	0.436330367398103	0.428133507523057	SYCP2	SYCP2	1	1	0
GO:0031579	membrane raft organization	24/17004	0.118414141004795	0.436330367398103	0.428133507523057	PPT1	PPT1	1	1	0
GO:0034587	piRNA metabolic process	24/17004	0.118414141004795	0.436330367398103	0.428133507523057	PIWIL2	PIWIL2	1	1	0
GO:0050857	positive regulation of antigen receptor-mediated signaling pathway	24/17004	0.118414141004795	0.436330367398103	0.428133507523057	SLC39A10	SLC39A10	1	1	0
GO:0060155	platelet dense granule organization	24/17004	0.118414141004795	0.436330367398103	0.428133507523057	HPS3	HPS3	1	1	0
GO:0060571	morphogenesis of an epithelial fold	24/17004	0.118414141004795	0.436330367398103	0.428133507523057	WNT2	WNT2	1	1	0
GO:0070193	synaptonemal complex organization	24/17004	0.118414141004795	0.436330367398103	0.428133507523057	SYCP2	SYCP2	1	1	0
GO:0090103	cochlea morphogenesis	24/17004	0.118414141004795	0.436330367398103	0.428133507523057	EYA1	EYA1	1	1	0
GO:0099560	synaptic membrane adhesion	24/17004	0.118414141004795	0.436330367398103	0.428133507523057	GPC4	GPC4	1	1	0
GO:1903902	positive regulation of viral life cycle	24/17004	0.118414141004795	0.436330367398103	0.428133507523057	CD209	CD209	1	1	0
GO:2000738	positive regulation of stem cell differentiation	24/17004	0.118414141004795	0.436330367398103	0.428133507523057	PTN	PTN	1	1	0
GO:0017121	plasma membrane phospholipid scrambling	25/17004	0.123034938498939	0.437042179681711	0.428831947770286	PLSCR4	PLSCR4	1	1	0
GO:0018196	peptidyl-asparagine modification	25/17004	0.123034938498939	0.437042179681711	0.428831947770286	FUT8	FUT8	1	1	0
GO:0030262	apoptotic nuclear changes	25/17004	0.123034938498939	0.437042179681711	0.428831947770286	DNASE2	DNASE2	1	1	0
GO:0034377	plasma lipoprotein particle assembly	25/17004	0.123034938498939	0.437042179681711	0.428831947770286	SOAT1	SOAT1	1	1	0
GO:0046697	decidualization	25/17004	0.123034938498939	0.437042179681711	0.428831947770286	PTN	PTN	1	1	0
GO:0046949	fatty-acyl-CoA biosynthetic process	25/17004	0.123034938498939	0.437042179681711	0.428831947770286	PPT1	PPT1	1	1	0
GO:0048499	synaptic vesicle membrane organization	25/17004	0.123034938498939	0.437042179681711	0.428831947770286	SYP	SYP	1	1	0
GO:0048714	positive regulation of oligodendrocyte differentiation	25/17004	0.123034938498939	0.437042179681711	0.428831947770286	PTN	PTN	1	1	0
GO:0051238	sequestering of metal ion	25/17004	0.123034938498939	0.437042179681711	0.428831947770286	FTL	FTL	1	1	0
GO:0051446	positive regulation of meiotic cell cycle	25/17004	0.123034938498939	0.437042179681711	0.428831947770286	PIWIL2	PIWIL2	1	1	0
GO:0071577	zinc ion transmembrane transport	25/17004	0.123034938498939	0.437042179681711	0.428831947770286	SLC39A10	SLC39A10	1	1	0
GO:1900016	negative regulation of cytokine production involved in inflammatory response	25/17004	0.123034938498939	0.437042179681711	0.428831947770286	ABCD1	ABCD1	1	1	0
GO:2000679	positive regulation of transcription regulatory region DNA binding	25/17004	0.123034938498939	0.437042179681711	0.428831947770286	PAX6	PAX6	1	1	0
GO:0001702	gastrulation with mouth forming second	26/17004	0.127631786986694	0.437042179681711	0.428831947770286	ACVR2B	ACVR2B	1	1	0
GO:0001783	B cell apoptotic process	26/17004	0.127631786986694	0.437042179681711	0.428831947770286	SLC39A10	SLC39A10	1	1	0
GO:0006706	steroid catabolic process	26/17004	0.127631786986694	0.437042179681711	0.428831947770286	HSD17B11	HSD17B11	1	1	0
GO:0010842	retina layer formation	26/17004	0.127631786986694	0.437042179681711	0.428831947770286	ATP8A2	ATP8A2	1	1	0
GO:0030318	melanocyte differentiation	26/17004	0.127631786986694	0.437042179681711	0.428831947770286	USP13	USP13	1	1	0
GO:0034453	microtubule anchoring	26/17004	0.127631786986694	0.437042179681711	0.428831947770286	CEP19	CEP19	1	1	0
GO:0035235	ionotropic glutamate receptor signaling pathway	26/17004	0.127631786986694	0.437042179681711	0.428831947770286	GRIA1	GRIA1	1	1	0
GO:0035751	regulation of lysosomal lumen pH	26/17004	0.127631786986694	0.437042179681711	0.428831947770286	PPT1	PPT1	1	1	0
GO:0048596	embryonic camera-type eye morphogenesis	26/17004	0.127631786986694	0.437042179681711	0.428831947770286	PAX6	PAX6	1	1	0
GO:1990806	ligand-gated ion channel signaling pathway	26/17004	0.127631786986694	0.437042179681711	0.428831947770286	GRIA1	GRIA1	1	1	0
GO:2000050	regulation of non-canonical Wnt signaling pathway	26/17004	0.127631786986694	0.437042179681711	0.428831947770286	GPC3	GPC3	1	1	0
GO:0001573	ganglioside metabolic process	27/17004	0.132204809189438	0.437355180406914	0.429139068494286	ST3GAL3	ST3GAL3	1	1	0
GO:0006921	cellular component disassembly involved in execution phase of apoptosis	27/17004	0.132204809189438	0.437355180406914	0.429139068494286	DNASE2	DNASE2	1	1	0
GO:0007205	protein kinase C-activating G protein-coupled receptor signaling pathway	27/17004	0.132204809189438	0.437355180406914	0.429139068494286	GRM5	GRM5	1	1	0
GO:0034383	low-density lipoprotein particle clearance	27/17004	0.132204809189438	0.437355180406914	0.429139068494286	SOAT1	SOAT1	1	1	0
GO:0042730	fibrinolysis	27/17004	0.132204809189438	0.437355180406914	0.429139068494286	FAP	FAP	1	1	0
GO:0044342	type B pancreatic cell proliferation	27/17004	0.132204809189438	0.437355180406914	0.429139068494286	IGFBP4	IGFBP4	1	1	0
GO:0051503	adenine nucleotide transport	27/17004	0.132204809189438	0.437355180406914	0.429139068494286	ABCD1	ABCD1	1	1	0
GO:0055023	positive regulation of cardiac muscle tissue growth	27/17004	0.132204809189438	0.437355180406914	0.429139068494286	WNT2	WNT2	1	1	0
GO:0071549	cellular response to dexamethasone stimulus	27/17004	0.132204809189438	0.437355180406914	0.429139068494286	SMYD3	SMYD3	1	1	0
GO:0001958	endochondral ossification	28/17004	0.136754127206882	0.437355180406914	0.429139068494286	CBS	CBS	1	1	0
GO:0002052	positive regulation of neuroblast proliferation	28/17004	0.136754127206882	0.437355180406914	0.429139068494286	PAX6	PAX6	1	1	0
GO:0006829	zinc ion transport	28/17004	0.136754127206882	0.437355180406914	0.429139068494286	SLC39A10	SLC39A10	1	1	0
GO:0007263	nitric oxide mediated signal transduction	28/17004	0.136754127206882	0.437355180406914	0.429139068494286	CBS	CBS	1	1	0
GO:0007288	sperm axoneme assembly	28/17004	0.136754127206882	0.437355180406914	0.429139068494286	IQCG	IQCG	1	1	0
GO:0015701	bicarbonate transport	28/17004	0.136754127206882	0.437355180406914	0.429139068494286	SLC26A2	SLC26A2	1	1	0
GO:0015868	purine ribonucleotide transport	28/17004	0.136754127206882	0.437355180406914	0.429139068494286	ABCD1	ABCD1	1	1	0
GO:0019359	nicotinamide nucleotide biosynthetic process	28/17004	0.136754127206882	0.437355180406914	0.429139068494286	NADK2	NADK2	1	1	0
GO:0019363	pyridine nucleotide biosynthetic process	28/17004	0.136754127206882	0.437355180406914	0.429139068494286	NADK2	NADK2	1	1	0
GO:0035116	embryonic hindlimb morphogenesis	28/17004	0.136754127206882	0.437355180406914	0.429139068494286	GPC3	GPC3	1	1	0
GO:0036075	replacement ossification	28/17004	0.136754127206882	0.437355180406914	0.429139068494286	CBS	CBS	1	1	0
GO:0048679	regulation of axon regeneration	28/17004	0.136754127206882	0.437355180406914	0.429139068494286	PTN	PTN	1	1	0
GO:0050996	positive regulation of lipid catabolic process	28/17004	0.136754127206882	0.437355180406914	0.429139068494286	ABCD1	ABCD1	1	1	0
GO:0065005	protein-lipid complex assembly	28/17004	0.136754127206882	0.437355180406914	0.429139068494286	SOAT1	SOAT1	1	1	0
GO:1903959	regulation of anion transmembrane transport	28/17004	0.136754127206882	0.437355180406914	0.429139068494286	GRM5	GRM5	1	1	0
GO:0003156	regulation of animal organ formation	29/17004	0.141279862520183	0.440201042227407	0.431931468231208	WNT2	WNT2	1	1	0
GO:0003209	cardiac atrium morphogenesis	29/17004	0.141279862520183	0.440201042227407	0.431931468231208	WNT2	WNT2	1	1	0
GO:0006783	heme biosynthetic process	29/17004	0.141279862520183	0.440201042227407	0.431931468231208	TMEM14B	TMEM14B	1	1	0
GO:0010528	regulation of transposition	29/17004	0.141279862520183	0.440201042227407	0.431931468231208	PIWIL2	PIWIL2	1	1	0
GO:0010529	negative regulation of transposition	29/17004	0.141279862520183	0.440201042227407	0.431931468231208	PIWIL2	PIWIL2	1	1	0
GO:0015865	purine nucleotide transport	29/17004	0.141279862520183	0.440201042227407	0.431931468231208	ABCD1	ABCD1	1	1	0
GO:0035521	monoubiquitinated histone deubiquitination	29/17004	0.141279862520183	0.440201042227407	0.431931468231208	SUPT3H	SUPT3H	1	1	0
GO:0035522	monoubiquitinated histone H2A deubiquitination	29/17004	0.141279862520183	0.440201042227407	0.431931468231208	SUPT3H	SUPT3H	1	1	0
GO:0060037	pharyngeal system development	29/17004	0.141279862520183	0.440201042227407	0.431931468231208	EYA1	EYA1	1	1	0
GO:0060441	epithelial tube branching involved in lung morphogenesis	29/17004	0.141279862520183	0.440201042227407	0.431931468231208	WNT2	WNT2	1	1	0
GO:0001945	lymph vessel development	30/17004	0.14578213599504	0.443194324812883	0.434868519300951	ACVR2B	ACVR2B	1	1	0
GO:0003309	type B pancreatic cell differentiation	30/17004	0.14578213599504	0.443194324812883	0.434868519300951	PAX6	PAX6	1	1	0
GO:0006308	DNA catabolic process	30/17004	0.14578213599504	0.443194324812883	0.434868519300951	DNASE2	DNASE2	1	1	0
GO:0008209	androgen metabolic process	30/17004	0.14578213599504	0.443194324812883	0.434868519300951	HSD17B11	HSD17B11	1	1	0
GO:0015721	bile acid and bile salt transport	30/17004	0.14578213599504	0.443194324812883	0.434868519300951	AKR1C1	AKR1C1	1	1	0
GO:0060292	long-term synaptic depression	30/17004	0.14578213599504	0.443194324812883	0.434868519300951	GRIA1	GRIA1	1	1	0
GO:1903715	regulation of aerobic respiration	30/17004	0.14578213599504	0.443194324812883	0.434868519300951	ABCD1	ABCD1	1	1	0
GO:0015012	heparan sulfate proteoglycan biosynthetic process	31/17004	0.150261067884779	0.443194324812883	0.434868519300951	PXYLP1	PXYLP1	1	1	0
GO:0030149	sphingolipid catabolic process	31/17004	0.150261067884779	0.443194324812883	0.434868519300951	PPT1	PPT1	1	1	0
GO:0040018	positive regulation of multicellular organism growth	31/17004	0.150261067884779	0.443194324812883	0.434868519300951	ATP8A2	ATP8A2	1	1	0
GO:0042219	cellular modified amino acid catabolic process	31/17004	0.150261067884779	0.443194324812883	0.434868519300951	MTHFS	MTHFS	1	1	0
GO:0048333	mesodermal cell differentiation	31/17004	0.150261067884779	0.443194324812883	0.434868519300951	EYA1	EYA1	1	1	0
GO:0060421	positive regulation of heart growth	31/17004	0.150261067884779	0.443194324812883	0.434868519300951	WNT2	WNT2	1	1	0
GO:0060674	placenta blood vessel development	31/17004	0.150261067884779	0.443194324812883	0.434868519300951	WNT2	WNT2	1	1	0
GO:0072525	pyridine-containing compound biosynthetic process	31/17004	0.150261067884779	0.443194324812883	0.434868519300951	NADK2	NADK2	1	1	0
GO:0140058	neuron projection arborization	31/17004	0.150261067884779	0.443194324812883	0.434868519300951	PTN	PTN	1	1	0
GO:0000096	sulfur amino acid metabolic process	32/17004	0.154716777833418	0.443194324812883	0.434868519300951	CBS	CBS	1	1	0
GO:0007435	salivary gland morphogenesis	32/17004	0.154716777833418	0.443194324812883	0.434868519300951	PAX6	PAX6	1	1	0
GO:0035909	aorta morphogenesis	32/17004	0.154716777833418	0.443194324812883	0.434868519300951	EYA1	EYA1	1	1	0
GO:0040020	regulation of meiotic nuclear division	32/17004	0.154716777833418	0.443194324812883	0.434868519300951	PIWIL2	PIWIL2	1	1	0
GO:0048665	neuron fate specification	32/17004	0.154716777833418	0.443194324812883	0.434868519300951	EYA1	EYA1	1	1	0
GO:0060351	cartilage development involved in endochondral bone morphogenesis	32/17004	0.154716777833418	0.443194324812883	0.434868519300951	CBS	CBS	1	1	0
GO:0080111	DNA demethylation	32/17004	0.154716777833418	0.443194324812883	0.434868519300951	PAX6	PAX6	1	1	0
GO:0000132	establishment of mitotic spindle orientation	33/17004	0.159149384878718	0.443194324812883	0.434868519300951	PAX6	PAX6	1	1	0
GO:0001881	receptor recycling	33/17004	0.159149384878718	0.443194324812883	0.434868519300951	BVES	BVES	1	1	0
GO:0006654	phosphatidic acid biosynthetic process	33/17004	0.159149384878718	0.443194324812883	0.434868519300951	AGPAT1	AGPAT1	1	1	0
GO:0006691	leukotriene metabolic process	33/17004	0.159149384878718	0.443194324812883	0.434868519300951	MGST3	MGST3	1	1	0
GO:0006779	porphyrin-containing compound biosynthetic process	33/17004	0.159149384878718	0.443194324812883	0.434868519300951	TMEM14B	TMEM14B	1	1	0
GO:0007035	vacuolar acidification	33/17004	0.159149384878718	0.443194324812883	0.434868519300951	PPT1	PPT1	1	1	0
GO:0007143	female meiotic nuclear division	33/17004	0.159149384878718	0.443194324812883	0.434868519300951	SYCP2	SYCP2	1	1	0
GO:0032196	transposition	33/17004	0.159149384878718	0.443194324812883	0.434868519300951	PIWIL2	PIWIL2	1	1	0
GO:0033014	tetrapyrrole biosynthetic process	33/17004	0.159149384878718	0.443194324812883	0.434868519300951	TMEM14B	TMEM14B	1	1	0
GO:0045879	negative regulation of smoothened signaling pathway	33/17004	0.159149384878718	0.443194324812883	0.434868519300951	GPC3	GPC3	1	1	0
GO:0048199	vesicle targeting, to, from or within Golgi	33/17004	0.159149384878718	0.443194324812883	0.434868519300951	CEP19	CEP19	1	1	0
GO:0060317	cardiac epithelial to mesenchymal transition	33/17004	0.159149384878718	0.443194324812883	0.434868519300951	WNT2	WNT2	1	1	0
GO:0060795	cell fate commitment involved in formation of primary germ layer	33/17004	0.159149384878718	0.443194324812883	0.434868519300951	EYA1	EYA1	1	1	0
GO:0071353	cellular response to interleukin-4	33/17004	0.159149384878718	0.443194324812883	0.434868519300951	MRC1	MRC1	1	1	0
GO:0099174	regulation of presynapse organization	33/17004	0.159149384878718	0.443194324812883	0.434868519300951	GPC4	GPC4	1	1	0
GO:1905606	regulation of presynapse assembly	33/17004	0.159149384878718	0.443194324812883	0.434868519300951	GPC4	GPC4	1	1	0
GO:2000780	negative regulation of double-strand break repair	33/17004	0.159149384878718	0.443194324812883	0.434868519300951	HELB	HELB	1	1	0
GO:0006536	glutamate metabolic process	34/17004	0.163559007455219	0.443194324812883	0.434868519300951	MTHFS	MTHFS	1	1	0
GO:0006688	glycosphingolipid biosynthetic process	34/17004	0.163559007455219	0.443194324812883	0.434868519300951	ST3GAL3	ST3GAL3	1	1	0
GO:0007031	peroxisome organization	34/17004	0.163559007455219	0.443194324812883	0.434868519300951	ABCD1	ABCD1	1	1	0
GO:0007431	salivary gland development	34/17004	0.163559007455219	0.443194324812883	0.434868519300951	PAX6	PAX6	1	1	0
GO:0035066	positive regulation of histone acetylation	34/17004	0.163559007455219	0.443194324812883	0.434868519300951	PIWIL2	PIWIL2	1	1	0
GO:0035335	peptidyl-tyrosine dephosphorylation	34/17004	0.163559007455219	0.443194324812883	0.434868519300951	EYA1	EYA1	1	1	0
GO:0035520	monoubiquitinated protein deubiquitination	34/17004	0.163559007455219	0.443194324812883	0.434868519300951	SUPT3H	SUPT3H	1	1	0
GO:0060914	heart formation	34/17004	0.163559007455219	0.443194324812883	0.434868519300951	EYA1	EYA1	1	1	0
GO:0071398	cellular response to fatty acid	34/17004	0.163559007455219	0.443194324812883	0.434868519300951	AKR1C1	AKR1C1	1	1	0
GO:0110110	positive regulation of animal organ morphogenesis	34/17004	0.163559007455219	0.443194324812883	0.434868519300951	WNT2	WNT2	1	1	0
GO:0120033	negative regulation of plasma membrane bounded cell projection assembly	34/17004	0.163559007455219	0.443194324812883	0.434868519300951	MPHOSPH9	MPHOSPH9	1	1	0
GO:0000038	very long-chain fatty acid metabolic process	35/17004	0.167945763397263	0.443194324812883	0.434868519300951	ABCD1	ABCD1	1	1	0
GO:0001893	maternal placenta development	35/17004	0.167945763397263	0.443194324812883	0.434868519300951	PTN	PTN	1	1	0
GO:0031128	developmental induction	35/17004	0.167945763397263	0.443194324812883	0.434868519300951	WNT2	WNT2	1	1	0
GO:0035137	hindlimb morphogenesis	35/17004	0.167945763397263	0.443194324812883	0.434868519300951	GPC3	GPC3	1	1	0
GO:0042462	eye photoreceptor cell development	35/17004	0.167945763397263	0.443194324812883	0.434868519300951	PAX6	PAX6	1	1	0
GO:0045738	negative regulation of DNA repair	35/17004	0.167945763397263	0.443194324812883	0.434868519300951	HELB	HELB	1	1	0
GO:0046466	membrane lipid catabolic process	35/17004	0.167945763397263	0.443194324812883	0.434868519300951	PPT1	PPT1	1	1	0
GO:0048048	embryonic eye morphogenesis	35/17004	0.167945763397263	0.443194324812883	0.434868519300951	PAX6	PAX6	1	1	0
GO:0050654	chondroitin sulfate proteoglycan metabolic process	35/17004	0.167945763397263	0.443194324812883	0.434868519300951	PXYLP1	PXYLP1	1	1	0
GO:1901099	negative regulation of signal transduction in absence of ligand	35/17004	0.167945763397263	0.443194324812883	0.434868519300951	EYA1	EYA1	1	1	0
GO:1903539	protein localization to postsynaptic membrane	35/17004	0.167945763397263	0.443194324812883	0.434868519300951	GPC4	GPC4	1	1	0
GO:1905898	positive regulation of response to endoplasmic reticulum stress	35/17004	0.167945763397263	0.443194324812883	0.434868519300951	USP13	USP13	1	1	0
GO:2001240	negative regulation of extrinsic apoptotic signaling pathway in absence of ligand	35/17004	0.167945763397263	0.443194324812883	0.434868519300951	EYA1	EYA1	1	1	0
GO:0002068	glandular epithelial cell development	36/17004	0.172309769942	0.443194324812883	0.434868519300951	PAX6	PAX6	1	1	0
GO:0006734	NADH metabolic process	36/17004	0.172309769942	0.443194324812883	0.434868519300951	ENO2	ENO2	1	1	0
GO:0007616	long-term memory	36/17004	0.172309769942	0.443194324812883	0.434868519300951	GRIA1	GRIA1	1	1	0
GO:0009225	nucleotide-sugar metabolic process	36/17004	0.172309769942	0.443194324812883	0.434868519300951	FUT8	FUT8	1	1	0
GO:0010922	positive regulation of phosphatase activity	36/17004	0.172309769942	0.443194324812883	0.434868519300951	SLC39A10	SLC39A10	1	1	0
GO:0035883	enteroendocrine cell differentiation	36/17004	0.172309769942	0.443194324812883	0.434868519300951	PAX6	PAX6	1	1	0
GO:0045047	protein targeting to ER	36/17004	0.172309769942	0.443194324812883	0.434868519300951	TRAM2	TRAM2	1	1	0
GO:0046320	regulation of fatty acid oxidation	36/17004	0.172309769942	0.443194324812883	0.434868519300951	ABCD1	ABCD1	1	1	0
GO:0046326	positive regulation of glucose import	36/17004	0.172309769942	0.443194324812883	0.434868519300951	GPC3	GPC3	1	1	0
GO:0048009	insulin-like growth factor receptor signaling pathway	36/17004	0.172309769942	0.443194324812883	0.434868519300951	IGFBP4	IGFBP4	1	1	0
GO:0062237	protein localization to postsynapse	36/17004	0.172309769942	0.443194324812883	0.434868519300951	GPC4	GPC4	1	1	0
GO:0070229	negative regulation of lymphocyte apoptotic process	36/17004	0.172309769942	0.443194324812883	0.434868519300951	SLC39A10	SLC39A10	1	1	0
GO:0070670	response to interleukin-4	36/17004	0.172309769942	0.443194324812883	0.434868519300951	MRC1	MRC1	1	1	0
GO:0071108	protein K48-linked deubiquitination	36/17004	0.172309769942	0.443194324812883	0.434868519300951	USP13	USP13	1	1	0
GO:0120316	sperm flagellum assembly	36/17004	0.172309769942	0.443194324812883	0.434868519300951	IQCG	IQCG	1	1	0
GO:0003161	cardiac conduction system development	37/17004	0.176651143732379	0.443744974219443	0.435408824261276	BVES	BVES	1	1	0
GO:0003230	cardiac atrium development	37/17004	0.176651143732379	0.443744974219443	0.435408824261276	WNT2	WNT2	1	1	0
GO:0008207	C21-steroid hormone metabolic process	37/17004	0.176651143732379	0.443744974219443	0.435408824261276	AKR1C1	AKR1C1	1	1	0
GO:0009595	detection of biotic stimulus	37/17004	0.176651143732379	0.443744974219443	0.435408824261276	FAP	FAP	1	1	0
GO:0010092	specification of animal organ identity	37/17004	0.176651143732379	0.443744974219443	0.435408824261276	WNT2	WNT2	1	1	0
GO:0010742	macrophage derived foam cell differentiation	37/17004	0.176651143732379	0.443744974219443	0.435408824261276	SOAT1	SOAT1	1	1	0
GO:0031076	embryonic camera-type eye development	37/17004	0.176651143732379	0.443744974219443	0.435408824261276	PAX6	PAX6	1	1	0
GO:0035510	DNA dealkylation	37/17004	0.176651143732379	0.443744974219443	0.435408824261276	PAX6	PAX6	1	1	0
GO:0046473	phosphatidic acid metabolic process	37/17004	0.176651143732379	0.443744974219443	0.435408824261276	AGPAT1	AGPAT1	1	1	0
GO:0050931	pigment cell differentiation	37/17004	0.176651143732379	0.443744974219443	0.435408824261276	USP13	USP13	1	1	0
GO:0072337	modified amino acid transport	37/17004	0.176651143732379	0.443744974219443	0.435408824261276	SLC46A1	SLC46A1	1	1	0
GO:0000462	maturation of SSU-rRNA from tricistronic rRNA transcript (SSU-rRNA, 5.8S rRNA, LSU-rRNA)	38/17004	0.180970000820128	0.443744974219443	0.435408824261276	HELB	HELB	1	1	0
GO:0006730	one-carbon metabolic process	38/17004	0.180970000820128	0.443744974219443	0.435408824261276	MTHFS	MTHFS	1	1	0
GO:0006862	nucleotide transport	38/17004	0.180970000820128	0.443744974219443	0.435408824261276	ABCD1	ABCD1	1	1	0
GO:0009069	serine family amino acid metabolic process	38/17004	0.180970000820128	0.443744974219443	0.435408824261276	CBS	CBS	1	1	0
GO:0019228	neuronal action potential	38/17004	0.180970000820128	0.443744974219443	0.435408824261276	KCND2	KCND2	1	1	0
GO:0030513	positive regulation of BMP signaling pathway	38/17004	0.180970000820128	0.443744974219443	0.435408824261276	GPC3	GPC3	1	1	0
GO:0040001	establishment of mitotic spindle localization	38/17004	0.180970000820128	0.443744974219443	0.435408824261276	PAX6	PAX6	1	1	0
GO:0042401	cellular biogenic amine biosynthetic process	38/17004	0.180970000820128	0.443744974219443	0.435408824261276	AZIN2	AZIN2	1	1	0
GO:0045923	positive regulation of fatty acid metabolic process	38/17004	0.180970000820128	0.443744974219443	0.435408824261276	ABCD1	ABCD1	1	1	0
GO:0060043	regulation of cardiac muscle cell proliferation	38/17004	0.180970000820128	0.443744974219443	0.435408824261276	WNT2	WNT2	1	1	0
GO:0070536	protein K63-linked deubiquitination	38/17004	0.180970000820128	0.443744974219443	0.435408824261276	USP13	USP13	1	1	0
GO:0090077	foam cell differentiation	38/17004	0.180970000820128	0.443744974219443	0.435408824261276	SOAT1	SOAT1	1	1	0
GO:0098703	calcium ion import across plasma membrane	38/17004	0.180970000820128	0.443744974219443	0.435408824261276	CACNA1F	CACNA1F	1	1	0
GO:0006882	cellular zinc ion homeostasis	39/17004	0.185266456668707	0.443744974219443	0.435408824261276	SLC39A10	SLC39A10	1	1	0
GO:0008210	estrogen metabolic process	39/17004	0.185266456668707	0.443744974219443	0.435408824261276	HSD17B11	HSD17B11	1	1	0
GO:0009309	amine biosynthetic process	39/17004	0.185266456668707	0.443744974219443	0.435408824261276	AZIN2	AZIN2	1	1	0
GO:0010712	regulation of collagen metabolic process	39/17004	0.185266456668707	0.443744974219443	0.435408824261276	FAP	FAP	1	1	0
GO:0021532	neural tube patterning	39/17004	0.185266456668707	0.443744974219443	0.435408824261276	PAX6	PAX6	1	1	0
GO:0032438	melanosome organization	39/17004	0.185266456668707	0.443744974219443	0.435408824261276	HPS3	HPS3	1	1	0
GO:0042755	eating behavior	39/17004	0.185266456668707	0.443744974219443	0.435408824261276	ATP8A2	ATP8A2	1	1	0
GO:1901661	quinone metabolic process	39/17004	0.185266456668707	0.443744974219443	0.435408824261276	AKR1C1	AKR1C1	1	1	0
GO:1904646	cellular response to amyloid-beta	39/17004	0.185266456668707	0.443744974219443	0.435408824261276	GRM5	GRM5	1	1	0
GO:0030201	heparan sulfate proteoglycan metabolic process	40/17004	0.18954062615627	0.443744974219443	0.435408824261276	PXYLP1	PXYLP1	1	1	0
GO:0034381	plasma lipoprotein particle clearance	40/17004	0.18954062615627	0.443744974219443	0.435408824261276	SOAT1	SOAT1	1	1	0
GO:0048753	pigment granule organization	40/17004	0.18954062615627	0.443744974219443	0.435408824261276	HPS3	HPS3	1	1	0
GO:0051294	establishment of spindle orientation	40/17004	0.18954062615627	0.443744974219443	0.435408824261276	PAX6	PAX6	1	1	0
GO:0072599	establishment of protein localization to endoplasmic reticulum	40/17004	0.18954062615627	0.443744974219443	0.435408824261276	TRAM2	TRAM2	1	1	0
GO:2000758	positive regulation of peptidyl-lysine acetylation	40/17004	0.18954062615627	0.443744974219443	0.435408824261276	PIWIL2	PIWIL2	1	1	0
GO:0006040	amino sugar metabolic process	41/17004	0.193792623578581	0.446909519681217	0.438513920879567	NPL	NPL	1	1	0
GO:0021587	cerebellum morphogenesis	41/17004	0.193792623578581	0.446909519681217	0.438513920879567	CBS	CBS	1	1	0
GO:0055069	zinc ion homeostasis	41/17004	0.193792623578581	0.446909519681217	0.438513920879567	SLC39A10	SLC39A10	1	1	0
GO:0120178	steroid hormone biosynthetic process	41/17004	0.193792623578581	0.446909519681217	0.438513920879567	HSD17B11	HSD17B11	1	1	0
GO:1903426	regulation of reactive oxygen species biosynthetic process	41/17004	0.193792623578581	0.446909519681217	0.438513920879567	ABCD1	ABCD1	1	1	0
GO:0003254	regulation of membrane depolarization	42/17004	0.198022562651947	0.451765505571804	0.443278682691166	ABCD1	ABCD1	1	1	0
GO:0014904	myotube cell development	42/17004	0.198022562651947	0.451765505571804	0.443278682691166	SMYD3	SMYD3	1	1	0
GO:0021983	pituitary gland development	42/17004	0.198022562651947	0.451765505571804	0.443278682691166	PAX6	PAX6	1	1	0
GO:0042304	regulation of fatty acid biosynthetic process	42/17004	0.198022562651947	0.451765505571804	0.443278682691166	ABCD1	ABCD1	1	1	0
GO:0045687	positive regulation of glial cell differentiation	42/17004	0.198022562651947	0.451765505571804	0.443278682691166	PTN	PTN	1	1	0
GO:0046622	positive regulation of organ growth	42/17004	0.198022562651947	0.451765505571804	0.443278682691166	WNT2	WNT2	1	1	0
GO:0071542	dopaminergic neuron differentiation	42/17004	0.198022562651947	0.451765505571804	0.443278682691166	WNT2	WNT2	1	1	0
GO:0006739	NADP metabolic process	43/17004	0.202230556516112	0.453413747744458	0.444895961146558	NADK2	NADK2	1	1	0
GO:0009154	purine ribonucleotide catabolic process	43/17004	0.202230556516112	0.453413747744458	0.444895961146558	ABCD1	ABCD1	1	1	0
GO:0010828	positive regulation of glucose transmembrane transport	43/17004	0.202230556516112	0.453413747744458	0.444895961146558	GPC3	GPC3	1	1	0
GO:0016266	O-glycan processing	43/17004	0.202230556516112	0.453413747744458	0.444895961146558	ST3GAL3	ST3GAL3	1	1	0
GO:0021879	forebrain neuron differentiation	43/17004	0.202230556516112	0.453413747744458	0.444895961146558	PAX6	PAX6	1	1	0
GO:0048713	regulation of oligodendrocyte differentiation	43/17004	0.202230556516112	0.453413747744458	0.444895961146558	PTN	PTN	1	1	0
GO:0060428	lung epithelium development	43/17004	0.202230556516112	0.453413747744458	0.444895961146558	WNT2	WNT2	1	1	0
GO:0071548	response to dexamethasone	43/17004	0.202230556516112	0.453413747744458	0.444895961146558	SMYD3	SMYD3	1	1	0
GO:0001504	neurotransmitter uptake	44/17004	0.206416717737153	0.453795507865725	0.445270549559289	SYNGR3	SYNGR3	1	1	0
GO:0003009	skeletal muscle contraction	44/17004	0.206416717737153	0.453795507865725	0.445270549559289	ATP8A2	ATP8A2	1	1	0
GO:0021575	hindbrain morphogenesis	44/17004	0.206416717737153	0.453795507865725	0.445270549559289	CBS	CBS	1	1	0
GO:0021762	substantia nigra development	44/17004	0.206416717737153	0.453795507865725	0.445270549559289	SYNGR3	SYNGR3	1	1	0
GO:0032365	intracellular lipid transport	44/17004	0.206416717737153	0.453795507865725	0.445270549559289	ABCD1	ABCD1	1	1	0
GO:0032964	collagen biosynthetic process	44/17004	0.206416717737153	0.453795507865725	0.445270549559289	TRAM2	TRAM2	1	1	0
GO:0042398	cellular modified amino acid biosynthetic process	44/17004	0.206416717737153	0.453795507865725	0.445270549559289	MTHFS	MTHFS	1	1	0
GO:0045910	negative regulation of DNA recombination	44/17004	0.206416717737153	0.453795507865725	0.445270549559289	HELB	HELB	1	1	0
GO:0071827	plasma lipoprotein particle organization	44/17004	0.206416717737153	0.453795507865725	0.445270549559289	SOAT1	SOAT1	1	1	0
GO:1902116	negative regulation of organelle assembly	44/17004	0.206416717737153	0.453795507865725	0.445270549559289	MPHOSPH9	MPHOSPH9	1	1	0
GO:2000378	negative regulation of reactive oxygen species metabolic process	44/17004	0.206416717737153	0.453795507865725	0.445270549559289	ABCD1	ABCD1	1	1	0
GO:0016578	histone deubiquitination	45/17004	0.210581158310348	0.454694348198777	0.446152504365203	SUPT3H	SUPT3H	1	1	0
GO:0030574	collagen catabolic process	45/17004	0.210581158310348	0.454694348198777	0.446152504365203	FAP	FAP	1	1	0
GO:0030890	positive regulation of B cell proliferation	45/17004	0.210581158310348	0.454694348198777	0.446152504365203	SLC39A10	SLC39A10	1	1	0
GO:0035384	thioester biosynthetic process	45/17004	0.210581158310348	0.454694348198777	0.446152504365203	PPT1	PPT1	1	1	0
GO:0048512	circadian behavior	45/17004	0.210581158310348	0.454694348198777	0.446152504365203	KCND2	KCND2	1	1	0
GO:0071616	acyl-CoA biosynthetic process	45/17004	0.210581158310348	0.454694348198777	0.446152504365203	PPT1	PPT1	1	1	0
GO:1900271	regulation of long-term synaptic potentiation	45/17004	0.210581158310348	0.454694348198777	0.446152504365203	PTN	PTN	1	1	0
GO:2001239	regulation of extrinsic apoptotic signaling pathway in absence of ligand	45/17004	0.210581158310348	0.454694348198777	0.446152504365203	EYA1	EYA1	1	1	0
GO:0021517	ventral spinal cord development	46/17004	0.214723989663045	0.459541871816743	0.450908962875612	PAX6	PAX6	1	1	0
GO:0031018	endocrine pancreas development	46/17004	0.214723989663045	0.459541871816743	0.450908962875612	PAX6	PAX6	1	1	0
GO:0035272	exocrine system development	46/17004	0.214723989663045	0.459541871816743	0.450908962875612	PAX6	PAX6	1	1	0
GO:0048701	embryonic cranial skeleton morphogenesis	46/17004	0.214723989663045	0.459541871816743	0.450908962875612	PRRX1	PRRX1	1	1	0
GO:0048806	genitalia development	46/17004	0.214723989663045	0.459541871816743	0.450908962875612	SYCP2	SYCP2	1	1	0
GO:0051180	vitamin transport	46/17004	0.214723989663045	0.459541871816743	0.450908962875612	SLC46A1	SLC46A1	1	1	0
GO:0060976	coronary vasculature development	46/17004	0.214723989663045	0.459541871816743	0.450908962875612	GPC3	GPC3	1	1	0
GO:0006692	prostanoid metabolic process	47/17004	0.218845322657501	0.460844181184581	0.452186807186237	AKR1C1	AKR1C1	1	1	0
GO:0006693	prostaglandin metabolic process	47/17004	0.218845322657501	0.460844181184581	0.452186807186237	AKR1C1	AKR1C1	1	1	0
GO:0007622	rhythmic behavior	47/17004	0.218845322657501	0.460844181184581	0.452186807186237	KCND2	KCND2	1	1	0
GO:0043457	regulation of cellular respiration	47/17004	0.218845322657501	0.460844181184581	0.452186807186237	ABCD1	ABCD1	1	1	0
GO:0060711	labyrinthine layer development	47/17004	0.218845322657501	0.460844181184581	0.452186807186237	WNT2	WNT2	1	1	0
GO:0061647	histone H3-K9 modification	47/17004	0.218845322657501	0.460844181184581	0.452186807186237	PIWIL2	PIWIL2	1	1	0
GO:0071825	protein-lipid complex subunit organization	47/17004	0.218845322657501	0.460844181184581	0.452186807186237	SOAT1	SOAT1	1	1	0
GO:0120163	negative regulation of cold-induced thermogenesis	47/17004	0.218845322657501	0.460844181184581	0.452186807186237	ACVR2B	ACVR2B	1	1	0
GO:2000648	positive regulation of stem cell proliferation	47/17004	0.218845322657501	0.460844181184581	0.452186807186237	PRRX1	PRRX1	1	1	0
GO:0001754	eye photoreceptor cell differentiation	48/17004	0.222945267593721	0.460844181184581	0.452186807186237	PAX6	PAX6	1	1	0
GO:0002066	columnar/cuboidal epithelial cell development	48/17004	0.222945267593721	0.460844181184581	0.452186807186237	PAX6	PAX6	1	1	0
GO:0006195	purine nucleotide catabolic process	48/17004	0.222945267593721	0.460844181184581	0.452186807186237	ABCD1	ABCD1	1	1	0
GO:0006636	unsaturated fatty acid biosynthetic process	48/17004	0.222945267593721	0.460844181184581	0.452186807186237	ABCD1	ABCD1	1	1	0
GO:0008206	bile acid metabolic process	48/17004	0.222945267593721	0.460844181184581	0.452186807186237	AKR1C1	AKR1C1	1	1	0
GO:0010171	body morphogenesis	48/17004	0.222945267593721	0.460844181184581	0.452186807186237	GPC3	GPC3	1	1	0
GO:0031641	regulation of myelination	48/17004	0.222945267593721	0.460844181184581	0.452186807186237	PTN	PTN	1	1	0
GO:0099054	presynapse assembly	48/17004	0.222945267593721	0.460844181184581	0.452186807186237	GPC4	GPC4	1	1	0
GO:1901570	fatty acid derivative biosynthetic process	48/17004	0.222945267593721	0.460844181184581	0.452186807186237	PPT1	PPT1	1	1	0
GO:1904645	response to amyloid-beta	48/17004	0.222945267593721	0.460844181184581	0.452186807186237	GRM5	GRM5	1	1	0
GO:0009261	ribonucleotide catabolic process	49/17004	0.227023934212272	0.464180420373705	0.455460372110203	ABCD1	ABCD1	1	1	0
GO:0035307	positive regulation of protein dephosphorylation	49/17004	0.227023934212272	0.464180420373705	0.455460372110203	SLC39A10	SLC39A10	1	1	0
GO:0048066	developmental pigmentation	49/17004	0.227023934212272	0.464180420373705	0.455460372110203	USP13	USP13	1	1	0
GO:0048546	digestive tract morphogenesis	49/17004	0.227023934212272	0.464180420373705	0.455460372110203	ACVR2B	ACVR2B	1	1	0
GO:1901985	positive regulation of protein acetylation	49/17004	0.227023934212272	0.464180420373705	0.455460372110203	PIWIL2	PIWIL2	1	1	0
GO:0030195	negative regulation of blood coagulation	50/17004	0.231081431697091	0.468711504144613	0.459906335381766	FAP	FAP	1	1	0
GO:0042461	photoreceptor cell development	50/17004	0.231081431697091	0.468711504144613	0.459906335381766	PAX6	PAX6	1	1	0
GO:0060038	cardiac muscle cell proliferation	50/17004	0.231081431697091	0.468711504144613	0.459906335381766	WNT2	WNT2	1	1	0
GO:0090102	cochlea development	50/17004	0.231081431697091	0.468711504144613	0.459906335381766	EYA1	EYA1	1	1	0
GO:0006968	cellular defense response	51/17004	0.235117868678273	0.469404932166871	0.460586736732592	DCDC2	DCDC2	1	1	0
GO:0007157	heterophilic cell-cell adhesion via plasma membrane cell adhesion molecules	51/17004	0.235117868678273	0.469404932166871	0.460586736732592	CD209	CD209	1	1	0
GO:0031103	axon regeneration	51/17004	0.235117868678273	0.469404932166871	0.460586736732592	PTN	PTN	1	1	0
GO:0060425	lung morphogenesis	51/17004	0.235117868678273	0.469404932166871	0.460586736732592	WNT2	WNT2	1	1	0
GO:0060688	regulation of morphogenesis of a branching structure	51/17004	0.235117868678273	0.469404932166871	0.460586736732592	WNT2	WNT2	1	1	0
GO:0099172	presynapse organization	51/17004	0.235117868678273	0.469404932166871	0.460586736732592	GPC4	GPC4	1	1	0
GO:1900047	negative regulation of hemostasis	51/17004	0.235117868678273	0.469404932166871	0.460586736732592	FAP	FAP	1	1	0
GO:0007129	homologous chromosome pairing at meiosis	52/17004	0.239133353234849	0.472965033527502	0.464079958375068	SYCP2	SYCP2	1	1	0
GO:0021872	forebrain generation of neurons	52/17004	0.239133353234849	0.472965033527502	0.464079958375068	PAX6	PAX6	1	1	0
GO:0048146	positive regulation of fibroblast proliferation	52/17004	0.239133353234849	0.472965033527502	0.464079958375068	WNT2	WNT2	1	1	0
GO:0051452	intracellular pH reduction	52/17004	0.239133353234849	0.472965033527502	0.464079958375068	PPT1	PPT1	1	1	0
GO:0006414	translational elongation	53/17004	0.24312799289755	0.475868300186313	0.466928684548594	GRM5	GRM5	1	1	0
GO:0007140	male meiotic nuclear division	53/17004	0.24312799289755	0.475868300186313	0.466928684548594	SYCP2	SYCP2	1	1	0
GO:0010761	fibroblast migration	53/17004	0.24312799289755	0.475868300186313	0.466928684548594	FUT8	FUT8	1	1	0
GO:0030838	positive regulation of actin filament polymerization	53/17004	0.24312799289755	0.475868300186313	0.466928684548594	CCL24	CCL24	1	1	0
GO:0045744	negative regulation of G protein-coupled receptor signaling pathway	53/17004	0.24312799289755	0.475868300186313	0.466928684548594	GRM5	GRM5	1	1	0
GO:0048260	positive regulation of receptor-mediated endocytosis	53/17004	0.24312799289755	0.475868300186313	0.466928684548594	PPT1	PPT1	1	1	0
GO:0050819	negative regulation of coagulation	53/17004	0.24312799289755	0.475868300186313	0.466928684548594	FAP	FAP	1	1	0
GO:0065002	intracellular protein transmembrane transport	53/17004	0.24312799289755	0.475868300186313	0.466928684548594	TRAM2	TRAM2	1	1	0
GO:2000677	regulation of transcription regulatory region DNA binding	53/17004	0.24312799289755	0.475868300186313	0.466928684548594	PAX6	PAX6	1	1	0
GO:0002931	response to ischemia	54/17004	0.247101894651554	0.476493414601119	0.467542055624758	BVES	BVES	1	1	0
GO:0010257	NADH dehydrogenase complex assembly	54/17004	0.247101894651554	0.476493414601119	0.467542055624758	NDUFAF6	NDUFAF6	1	1	0
GO:0030490	maturation of SSU-rRNA	54/17004	0.247101894651554	0.476493414601119	0.467542055624758	HELB	HELB	1	1	0
GO:0032981	mitochondrial respiratory chain complex I assembly	54/17004	0.247101894651554	0.476493414601119	0.467542055624758	NDUFAF6	NDUFAF6	1	1	0
GO:0051293	establishment of spindle localization	54/17004	0.247101894651554	0.476493414601119	0.467542055624758	PAX6	PAX6	1	1	0
GO:0055021	regulation of cardiac muscle tissue growth	54/17004	0.247101894651554	0.476493414601119	0.467542055624758	WNT2	WNT2	1	1	0
GO:0071385	cellular response to glucocorticoid stimulus	54/17004	0.247101894651554	0.476493414601119	0.467542055624758	SMYD3	SMYD3	1	1	0
GO:0072523	purine-containing compound catabolic process	54/17004	0.247101894651554	0.476493414601119	0.467542055624758	ABCD1	ABCD1	1	1	0
GO:1903409	reactive oxygen species biosynthetic process	54/17004	0.247101894651554	0.476493414601119	0.467542055624758	ABCD1	ABCD1	1	1	0
GO:2000107	negative regulation of leukocyte apoptotic process	54/17004	0.247101894651554	0.476493414601119	0.467542055624758	SLC39A10	SLC39A10	1	1	0
GO:0033344	cholesterol efflux	55/17004	0.251055164939224	0.479210027671154	0.470207634665687	SOAT1	SOAT1	1	1	0
GO:0046148	pigment biosynthetic process	55/17004	0.251055164939224	0.479210027671154	0.470207634665687	TMEM14B	TMEM14B	1	1	0
GO:0046324	regulation of glucose import	55/17004	0.251055164939224	0.479210027671154	0.470207634665687	GPC3	GPC3	1	1	0
GO:1903053	regulation of extracellular matrix organization	55/17004	0.251055164939224	0.479210027671154	0.470207634665687	FAP	FAP	1	1	0
GO:2000179	positive regulation of neural precursor cell proliferation	55/17004	0.251055164939224	0.479210027671154	0.470207634665687	PAX6	PAX6	1	1	0
GO:2000649	regulation of sodium ion transmembrane transporter activity	55/17004	0.251055164939224	0.479210027671154	0.470207634665687	KLHL24	KLHL24	1	1	0
GO:0002534	cytokine production involved in inflammatory response	56/17004	0.25498790966283	0.481833341001669	0.472781666686935	ABCD1	ABCD1	1	1	0
GO:0046456	icosanoid biosynthetic process	56/17004	0.25498790966283	0.481833341001669	0.472781666686935	MGST3	MGST3	1	1	0
GO:0050853	B cell receptor signaling pathway	56/17004	0.25498790966283	0.481833341001669	0.472781666686935	SLC39A10	SLC39A10	1	1	0
GO:0097120	receptor localization to synapse	56/17004	0.25498790966283	0.481833341001669	0.472781666686935	GPC4	GPC4	1	1	0
GO:1900015	regulation of cytokine production involved in inflammatory response	56/17004	0.25498790966283	0.481833341001669	0.472781666686935	ABCD1	ABCD1	1	1	0
GO:0001961	positive regulation of cytokine-mediated signaling pathway	57/17004	0.258900234187258	0.484901543588291	0.475792230317963	AGPAT1	AGPAT1	1	1	0
GO:0009948	anterior/posterior axis specification	57/17004	0.258900234187258	0.484901543588291	0.475792230317963	GPC3	GPC3	1	1	0
GO:0043113	receptor clustering	57/17004	0.258900234187258	0.484901543588291	0.475792230317963	PTN	PTN	1	1	0
GO:0043388	positive regulation of DNA binding	57/17004	0.258900234187258	0.484901543588291	0.475792230317963	PAX6	PAX6	1	1	0
GO:0050879	multicellular organismal movement	57/17004	0.258900234187258	0.484901543588291	0.475792230317963	ATP8A2	ATP8A2	1	1	0
GO:0050881	musculoskeletal movement	57/17004	0.258900234187258	0.484901543588291	0.475792230317963	ATP8A2	ATP8A2	1	1	0
GO:0060350	endochondral bone morphogenesis	57/17004	0.258900234187258	0.484901543588291	0.475792230317963	CBS	CBS	1	1	0
GO:0035904	aorta development	58/17004	0.262792243342704	0.490025140226494	0.480819575567682	EYA1	EYA1	1	1	0
GO:0043666	regulation of phosphoprotein phosphatase activity	58/17004	0.262792243342704	0.490025140226494	0.480819575567682	SLC39A10	SLC39A10	1	1	0
GO:0048599	oocyte development	58/17004	0.262792243342704	0.490025140226494	0.480819575567682	YBX2	YBX2	1	1	0
GO:0033363	secretory granule organization	59/17004	0.266664041427356	0.491834113405188	0.482594565552055	HPS3	HPS3	1	1	0
GO:0051653	spindle localization	59/17004	0.266664041427356	0.491834113405188	0.482594565552055	PAX6	PAX6	1	1	0
GO:0051785	positive regulation of nuclear division	59/17004	0.266664041427356	0.491834113405188	0.482594565552055	PIWIL2	PIWIL2	1	1	0
GO:0055008	cardiac muscle tissue morphogenesis	59/17004	0.266664041427356	0.491834113405188	0.482594565552055	WNT2	WNT2	1	1	0
GO:0061098	positive regulation of protein tyrosine kinase activity	59/17004	0.266664041427356	0.491834113405188	0.482594565552055	GRM5	GRM5	1	1	0
GO:2000300	regulation of synaptic vesicle exocytosis	59/17004	0.266664041427356	0.491834113405188	0.482594565552055	SYP	SYP	1	1	0
GO:0019748	secondary metabolic process	60/17004	0.270515732210062	0.49623827499573	0.486915990990998	AKR1C1	AKR1C1	1	1	0
GO:0030858	positive regulation of epithelial cell differentiation	60/17004	0.270515732210062	0.49623827499573	0.486915990990998	PAX6	PAX6	1	1	0
GO:0043506	regulation of JUN kinase activity	60/17004	0.270515732210062	0.49623827499573	0.486915990990998	CBS	CBS	1	1	0
GO:0048247	lymphocyte chemotaxis	60/17004	0.270515732210062	0.49623827499573	0.486915990990998	CCL24	CCL24	1	1	0
GO:0006687	glycosphingolipid metabolic process	61/17004	0.274347418932991	0.498947290870622	0.489574115556952	ST3GAL3	ST3GAL3	1	1	0
GO:0022617	extracellular matrix disassembly	61/17004	0.274347418932991	0.498947290870622	0.489574115556952	FAP	FAP	1	1	0
GO:0044458	motile cilium assembly	61/17004	0.274347418932991	0.498947290870622	0.489574115556952	IQCG	IQCG	1	1	0
GO:0048002	antigen processing and presentation of peptide antigen	61/17004	0.274347418932991	0.498947290870622	0.489574115556952	CD209	CD209	1	1	0
GO:0060420	regulation of heart growth	61/17004	0.274347418932991	0.498947290870622	0.489574115556952	WNT2	WNT2	1	1	0
GO:0070228	regulation of lymphocyte apoptotic process	61/17004	0.274347418932991	0.498947290870622	0.489574115556952	SLC39A10	SLC39A10	1	1	0
GO:1901016	regulation of potassium ion transmembrane transporter activity	61/17004	0.274347418932991	0.498947290870622	0.489574115556952	KLHL24	KLHL24	1	1	0
GO:0009994	oocyte differentiation	62/17004	0.278159204314267	0.502108467851632	0.492675906974432	YBX2	YBX2	1	1	0
GO:0030166	proteoglycan biosynthetic process	62/17004	0.278159204314267	0.502108467851632	0.492675906974432	PXYLP1	PXYLP1	1	1	0
GO:0070542	response to fatty acid	62/17004	0.278159204314267	0.502108467851632	0.492675906974432	AKR1C1	AKR1C1	1	1	0
GO:0099601	regulation of neurotransmitter receptor activity	62/17004	0.278159204314267	0.502108467851632	0.492675906974432	KLHL24	KLHL24	1	1	0
GO:0016925	protein sumoylation	63/17004	0.281951190550604	0.504121590699657	0.494651211492288	EYA1	EYA1	1	1	0
GO:0045143	homologous chromosome segregation	63/17004	0.281951190550604	0.504121590699657	0.494651211492288	SYCP2	SYCP2	1	1	0
GO:0050854	regulation of antigen receptor-mediated signaling pathway	63/17004	0.281951190550604	0.504121590699657	0.494651211492288	SLC39A10	SLC39A10	1	1	0
GO:0050994	regulation of lipid catabolic process	63/17004	0.281951190550604	0.504121590699657	0.494651211492288	ABCD1	ABCD1	1	1	0
GO:0060042	retina morphogenesis in camera-type eye	63/17004	0.281951190550604	0.504121590699657	0.494651211492288	ATP8A2	ATP8A2	1	1	0
GO:0071384	cellular response to corticosteroid stimulus	63/17004	0.281951190550604	0.504121590699657	0.494651211492288	SMYD3	SMYD3	1	1	0
GO:0099072	regulation of postsynaptic membrane neurotransmitter receptor levels	63/17004	0.281951190550604	0.504121590699657	0.494651211492288	GPC4	GPC4	1	1	0
GO:0033059	cellular pigmentation	64/17004	0.285723479319921	0.505533713410508	0.496036806203138	HPS3	HPS3	1	1	0
GO:0035306	positive regulation of dephosphorylation	64/17004	0.285723479319921	0.505533713410508	0.496036806203138	SLC39A10	SLC39A10	1	1	0
GO:0046530	photoreceptor cell differentiation	64/17004	0.285723479319921	0.505533713410508	0.496036806203138	PAX6	PAX6	1	1	0
GO:0048524	positive regulation of viral process	64/17004	0.285723479319921	0.505533713410508	0.496036806203138	CD209	CD209	1	1	0
GO:0051445	regulation of meiotic cell cycle	64/17004	0.285723479319921	0.505533713410508	0.496036806203138	PIWIL2	PIWIL2	1	1	0
GO:0060760	positive regulation of response to cytokine stimulus	64/17004	0.285723479319921	0.505533713410508	0.496036806203138	AGPAT1	AGPAT1	1	1	0
GO:0071806	protein transmembrane transport	64/17004	0.285723479319921	0.505533713410508	0.496036806203138	TRAM2	TRAM2	1	1	0
GO:1902305	regulation of sodium ion transmembrane transport	64/17004	0.285723479319921	0.505533713410508	0.496036806203138	KLHL24	KLHL24	1	1	0
GO:1905330	regulation of morphogenesis of an epithelium	64/17004	0.285723479319921	0.505533713410508	0.496036806203138	WNT2	WNT2	1	1	0
GO:0006903	vesicle targeting	65/17004	0.289476171783943	0.50765054112502	0.498113867397939	CEP19	CEP19	1	1	0
GO:0014015	positive regulation of gliogenesis	65/17004	0.289476171783943	0.50765054112502	0.498113867397939	PTN	PTN	1	1	0
GO:0035065	regulation of histone acetylation	65/17004	0.289476171783943	0.50765054112502	0.498113867397939	PIWIL2	PIWIL2	1	1	0
GO:0040014	regulation of multicellular organism growth	65/17004	0.289476171783943	0.50765054112502	0.498113867397939	ATP8A2	ATP8A2	1	1	0
GO:0048857	neural nucleus development	65/17004	0.289476171783943	0.50765054112502	0.498113867397939	SYNGR3	SYNGR3	1	1	0
GO:0006801	superoxide metabolic process	66/17004	0.293209368590793	0.50765054112502	0.498113867397939	CBS	CBS	1	1	0
GO:0010517	regulation of phospholipase activity	66/17004	0.293209368590793	0.50765054112502	0.498113867397939	PPT1	PPT1	1	1	0
GO:0030888	regulation of B cell proliferation	66/17004	0.293209368590793	0.50765054112502	0.498113867397939	SLC39A10	SLC39A10	1	1	0
GO:0048278	vesicle docking	66/17004	0.293209368590793	0.50765054112502	0.498113867397939	BVES	BVES	1	1	0
GO:0048488	synaptic vesicle endocytosis	66/17004	0.293209368590793	0.50765054112502	0.498113867397939	SYP	SYP	1	1	0
GO:0071300	cellular response to retinoic acid	66/17004	0.293209368590793	0.50765054112502	0.498113867397939	WNT2	WNT2	1	1	0
GO:0140238	presynaptic endocytosis	66/17004	0.293209368590793	0.50765054112502	0.498113867397939	SYP	SYP	1	1	0
GO:2000379	positive regulation of reactive oxygen species metabolic process	66/17004	0.293209368590793	0.50765054112502	0.498113867397939	AKR1C1	AKR1C1	1	1	0
GO:0015909	long-chain fatty acid transport	67/17004	0.296923169877569	0.510209279916717	0.500624537971379	ABCD1	ABCD1	1	1	0
GO:0038034	signal transduction in absence of ligand	67/17004	0.296923169877569	0.510209279916717	0.500624537971379	EYA1	EYA1	1	1	0
GO:0045669	positive regulation of osteoblast differentiation	67/17004	0.296923169877569	0.510209279916717	0.500624537971379	ACVR2B	ACVR2B	1	1	0
GO:0051205	protein insertion into membrane	67/17004	0.296923169877569	0.510209279916717	0.500624537971379	TRAM2	TRAM2	1	1	0
GO:0070972	protein localization to endoplasmic reticulum	67/17004	0.296923169877569	0.510209279916717	0.500624537971379	TRAM2	TRAM2	1	1	0
GO:0097192	extrinsic apoptotic signaling pathway in absence of ligand	67/17004	0.296923169877569	0.510209279916717	0.500624537971379	EYA1	EYA1	1	1	0
GO:0002548	monocyte chemotaxis	68/17004	0.300617675272911	0.512622695762156	0.502992615621305	CCL24	CCL24	1	1	0
GO:0042446	hormone biosynthetic process	68/17004	0.300617675272911	0.512622695762156	0.502992615621305	HSD17B11	HSD17B11	1	1	0
GO:0046513	ceramide biosynthetic process	68/17004	0.300617675272911	0.512622695762156	0.502992615621305	ST3GAL3	ST3GAL3	1	1	0
GO:0061180	mammary gland epithelium development	68/17004	0.300617675272911	0.512622695762156	0.502992615621305	WNT2	WNT2	1	1	0
GO:1901607	alpha-amino acid biosynthetic process	68/17004	0.300617675272911	0.512622695762156	0.502992615621305	CBS	CBS	1	1	0
GO:0006081	cellular aldehyde metabolic process	69/17004	0.304292983899547	0.515776607709732	0.506087278485562	AKR1C1	AKR1C1	1	1	0
GO:0014855	striated muscle cell proliferation	69/17004	0.304292983899547	0.515776607709732	0.506087278485562	WNT2	WNT2	1	1	0
GO:0035418	protein localization to synapse	69/17004	0.304292983899547	0.515776607709732	0.506087278485562	GPC4	GPC4	1	1	0
GO:0045109	intermediate filament organization	69/17004	0.304292983899547	0.515776607709732	0.506087278485562	KLHL24	KLHL24	1	1	0
GO:0051881	regulation of mitochondrial membrane potential	69/17004	0.304292983899547	0.515776607709732	0.506087278485562	ABCD1	ABCD1	1	1	0
GO:0001707	mesoderm formation	70/17004	0.307949194376839	0.516805826206675	0.507097162183851	EYA1	EYA1	1	1	0
GO:0009988	cell-cell recognition	70/17004	0.307949194376839	0.516805826206675	0.507097162183851	CD209	CD209	1	1	0
GO:0030193	regulation of blood coagulation	70/17004	0.307949194376839	0.516805826206675	0.507097162183851	FAP	FAP	1	1	0
GO:0042246	tissue regeneration	70/17004	0.307949194376839	0.516805826206675	0.507097162183851	PTN	PTN	1	1	0
GO:0060415	muscle tissue morphogenesis	70/17004	0.307949194376839	0.516805826206675	0.507097162183851	WNT2	WNT2	1	1	0
GO:0097006	regulation of plasma lipoprotein particle levels	70/17004	0.307949194376839	0.516805826206675	0.507097162183851	SOAT1	SOAT1	1	1	0
GO:2000036	regulation of stem cell population maintenance	70/17004	0.307949194376839	0.516805826206675	0.507097162183851	PTN	PTN	1	1	0
GO:0006487	protein N-linked glycosylation	71/17004	0.311586404823305	0.518800546341358	0.509054409699951	FUT8	FUT8	1	1	0
GO:0046323	glucose import	71/17004	0.311586404823305	0.518800546341358	0.509054409699951	GPC3	GPC3	1	1	0
GO:0050805	negative regulation of synaptic transmission	71/17004	0.311586404823305	0.518800546341358	0.509054409699951	GRIA1	GRIA1	1	1	0
GO:1903036	positive regulation of response to wounding	71/17004	0.311586404823305	0.518800546341358	0.509054409699951	PTN	PTN	1	1	0
GO:0002067	glandular epithelial cell differentiation	72/17004	0.315204712859136	0.521240964191449	0.511448982097494	PAX6	PAX6	1	1	0
GO:0009247	glycolipid biosynthetic process	72/17004	0.315204712859136	0.521240964191449	0.511448982097494	ST3GAL3	ST3GAL3	1	1	0
GO:0010569	regulation of double-strand break repair via homologous recombination	72/17004	0.315204712859136	0.521240964191449	0.511448982097494	HELB	HELB	1	1	0
GO:0042698	ovulation cycle	72/17004	0.315204712859136	0.521240964191449	0.511448982097494	PTN	PTN	1	1	0
GO:0042982	amyloid precursor protein metabolic process	72/17004	0.315204712859136	0.521240964191449	0.511448982097494	SOAT1	SOAT1	1	1	0
GO:0048332	mesoderm morphogenesis	72/17004	0.315204712859136	0.521240964191449	0.511448982097494	EYA1	EYA1	1	1	0
GO:1900046	regulation of hemostasis	72/17004	0.315204712859136	0.521240964191449	0.511448982097494	FAP	FAP	1	1	0
GO:0010827	regulation of glucose transmembrane transport	73/17004	0.318804215608695	0.5221328878186	0.512324150134072	GPC3	GPC3	1	1	0
GO:0019362	pyridine nucleotide metabolic process	73/17004	0.318804215608695	0.5221328878186	0.512324150134072	NADK2	NADK2	1	1	0
GO:0045665	negative regulation of neuron differentiation	73/17004	0.318804215608695	0.5221328878186	0.512324150134072	PAX6	PAX6	1	1	0
GO:0045685	regulation of glial cell differentiation	73/17004	0.318804215608695	0.5221328878186	0.512324150134072	PTN	PTN	1	1	0
GO:0046496	nicotinamide nucleotide metabolic process	73/17004	0.318804215608695	0.5221328878186	0.512324150134072	NADK2	NADK2	1	1	0
GO:0061045	negative regulation of wound healing	73/17004	0.318804215608695	0.5221328878186	0.512324150134072	FAP	FAP	1	1	0
GO:1904888	cranial skeletal system development	73/17004	0.318804215608695	0.5221328878186	0.512324150134072	PRRX1	PRRX1	1	1	0
GO:2000242	negative regulation of reproductive process	73/17004	0.318804215608695	0.5221328878186	0.512324150134072	SYCP2	SYCP2	1	1	0
GO:0007585	respiratory gaseous exchange by respiratory system	74/17004	0.322385009703009	0.524417074324953	0.514565426134715	FUT8	FUT8	1	1	0
GO:0050818	regulation of coagulation	74/17004	0.322385009703009	0.524417074324953	0.514565426134715	FAP	FAP	1	1	0
GO:0070988	demethylation	74/17004	0.322385009703009	0.524417074324953	0.514565426134715	PAX6	PAX6	1	1	0
GO:2000756	regulation of peptidyl-lysine acetylation	74/17004	0.322385009703009	0.524417074324953	0.514565426134715	PIWIL2	PIWIL2	1	1	0
GO:0009166	nucleotide catabolic process	75/17004	0.325947191282243	0.527814200125592	0.51789873386023	ABCD1	ABCD1	1	1	0
GO:0055013	cardiac muscle cell development	75/17004	0.325947191282243	0.527814200125592	0.51789873386023	BVES	BVES	1	1	0
GO:0055017	cardiac muscle tissue growth	75/17004	0.325947191282243	0.527814200125592	0.51789873386023	WNT2	WNT2	1	1	0
GO:0006635	fatty acid beta-oxidation	76/17004	0.329490855998167	0.528975276891735	0.519037998751089	ABCD1	ABCD1	1	1	0
GO:0008652	cellular amino acid biosynthetic process	76/17004	0.329490855998167	0.528975276891735	0.519037998751089	CBS	CBS	1	1	0
GO:0019226	transmission of nerve impulse	76/17004	0.329490855998167	0.528975276891735	0.519037998751089	KCND2	KCND2	1	1	0
GO:0021536	diencephalon development	76/17004	0.329490855998167	0.528975276891735	0.519037998751089	PAX6	PAX6	1	1	0
GO:0042274	ribosomal small subunit biogenesis	76/17004	0.329490855998167	0.528975276891735	0.519037998751089	HELB	HELB	1	1	0
GO:0070192	chromosome organization involved in meiotic cell cycle	76/17004	0.329490855998167	0.528975276891735	0.519037998751089	SYCP2	SYCP2	1	1	0
GO:0003151	outflow tract morphogenesis	77/17004	0.333016099016608	0.531008737378317	0.521033258846602	EYA1	EYA1	1	1	0
GO:0007193	adenylate cyclase-inhibiting G protein-coupled receptor signaling pathway	77/17004	0.333016099016608	0.531008737378317	0.521033258846602	GRM5	GRM5	1	1	0
GO:0009064	glutamine family amino acid metabolic process	77/17004	0.333016099016608	0.531008737378317	0.521033258846602	MTHFS	MTHFS	1	1	0
GO:0048644	muscle organ morphogenesis	77/17004	0.333016099016608	0.531008737378317	0.521033258846602	WNT2	WNT2	1	1	0
GO:0051966	regulation of synaptic transmission, glutamatergic	77/17004	0.333016099016608	0.531008737378317	0.521033258846602	GRM5	GRM5	1	1	0
GO:0002532	production of molecular mediator involved in inflammatory response	79/17004	0.340011698209256	0.537611780284224	0.527512257630228	ABCD1	ABCD1	1	1	0
GO:0003407	neural retina development	79/17004	0.340011698209256	0.537611780284224	0.527512257630228	ATP8A2	ATP8A2	1	1	0
GO:0036465	synaptic vesicle recycling	79/17004	0.340011698209256	0.537611780284224	0.527512257630228	SYP	SYP	1	1	0
GO:0048708	astrocyte differentiation	79/17004	0.340011698209256	0.537611780284224	0.527512257630228	PAX6	PAX6	1	1	0
GO:0070227	lymphocyte apoptotic process	79/17004	0.340011698209256	0.537611780284224	0.527512257630228	SLC39A10	SLC39A10	1	1	0
GO:0072524	pyridine-containing compound metabolic process	79/17004	0.340011698209256	0.537611780284224	0.527512257630228	NADK2	NADK2	1	1	0
GO:0006094	gluconeogenesis	80/17004	0.343482242307299	0.539575904273282	0.52943948377692	ENO2	ENO2	1	1	0
GO:0008344	adult locomotory behavior	80/17004	0.343482242307299	0.539575904273282	0.52943948377692	PPT1	PPT1	1	1	0
GO:0051865	protein autoubiquitination	80/17004	0.343482242307299	0.539575904273282	0.52943948377692	KLHL24	KLHL24	1	1	0
GO:0072091	regulation of stem cell proliferation	80/17004	0.343482242307299	0.539575904273282	0.52943948377692	PRRX1	PRRX1	1	1	0
GO:1901657	glycosyl compound metabolic process	80/17004	0.343482242307299	0.539575904273282	0.52943948377692	AKR1C1	AKR1C1	1	1	0
GO:0051899	membrane depolarization	81/17004	0.34693474056035	0.541689015456884	0.5315128982592	ABCD1	ABCD1	1	1	0
GO:0055006	cardiac cell development	81/17004	0.34693474056035	0.541689015456884	0.5315128982592	BVES	BVES	1	1	0
GO:1905897	regulation of response to endoplasmic reticulum stress	81/17004	0.34693474056035	0.541689015456884	0.5315128982592	USP13	USP13	1	1	0
GO:2000736	regulation of stem cell differentiation	81/17004	0.34693474056035	0.541689015456884	0.5315128982592	PTN	PTN	1	1	0
GO:2001021	negative regulation of response to DNA damage stimulus	81/17004	0.34693474056035	0.541689015456884	0.5315128982592	HELB	HELB	1	1	0
GO:0006096	glycolytic process	83/17004	0.353785970149879	0.548141882453424	0.537844542323496	ENO2	ENO2	1	1	0
GO:0010921	regulation of phosphatase activity	83/17004	0.353785970149879	0.548141882453424	0.537844542323496	SLC39A10	SLC39A10	1	1	0
GO:0019319	hexose biosynthetic process	83/17004	0.353785970149879	0.548141882453424	0.537844542323496	ENO2	ENO2	1	1	0
GO:0019915	lipid storage	83/17004	0.353785970149879	0.548141882453424	0.537844542323496	SOAT1	SOAT1	1	1	0
GO:0006757	ATP generation from ADP	84/17004	0.357184885619217	0.548892457955188	0.538581017586833	ENO2	ENO2	1	1	0
GO:0033273	response to vitamin	84/17004	0.357184885619217	0.548892457955188	0.538581017586833	CBS	CBS	1	1	0
GO:0046889	positive regulation of lipid biosynthetic process	84/17004	0.357184885619217	0.548892457955188	0.538581017586833	ABCD1	ABCD1	1	1	0
GO:0048678	response to axon injury	84/17004	0.357184885619217	0.548892457955188	0.538581017586833	PTN	PTN	1	1	0
GO:0050871	positive regulation of B cell activation	84/17004	0.357184885619217	0.548892457955188	0.538581017586833	SLC39A10	SLC39A10	1	1	0
GO:0060419	heart growth	84/17004	0.357184885619217	0.548892457955188	0.538581017586833	WNT2	WNT2	1	1	0
GO:0140056	organelle localization by membrane tethering	84/17004	0.357184885619217	0.548892457955188	0.538581017586833	BVES	BVES	1	1	0
GO:1901292	nucleoside phosphate catabolic process	84/17004	0.357184885619217	0.548892457955188	0.538581017586833	ABCD1	ABCD1	1	1	0
GO:0008306	associative learning	85/17004	0.360566123514009	0.550098631283749	0.539764531860471	PPT1	PPT1	1	1	0
GO:0032456	endocytic recycling	85/17004	0.360566123514009	0.550098631283749	0.539764531860471	BVES	BVES	1	1	0
GO:0048145	regulation of fibroblast proliferation	85/17004	0.360566123514009	0.550098631283749	0.539764531860471	WNT2	WNT2	1	1	0
GO:0051453	regulation of intracellular pH	85/17004	0.360566123514009	0.550098631283749	0.539764531860471	PPT1	PPT1	1	1	0
GO:0001523	retinoid metabolic process	86/17004	0.363929774734959	0.554023317949621	0.543615489744078	AKR1C1	AKR1C1	1	1	0
GO:1901983	regulation of protein acetylation	86/17004	0.363929774734959	0.554023317949621	0.543615489744078	PIWIL2	PIWIL2	1	1	0
GO:0001892	embryonic placenta development	87/17004	0.36727592972069	0.555336932093282	0.544904426460106	WNT2	WNT2	1	1	0
GO:0002028	regulation of sodium ion transport	87/17004	0.36727592972069	0.555336932093282	0.544904426460106	KLHL24	KLHL24	1	1	0
GO:0032370	positive regulation of lipid transport	87/17004	0.36727592972069	0.555336932093282	0.544904426460106	ATP8A2	ATP8A2	1	1	0
GO:0046364	monosaccharide biosynthetic process	87/17004	0.36727592972069	0.555336932093282	0.544904426460106	ENO2	ENO2	1	1	0
GO:0060291	long-term synaptic potentiation	87/17004	0.36727592972069	0.555336932093282	0.544904426460106	PTN	PTN	1	1	0
GO:2000243	positive regulation of reproductive process	87/17004	0.36727592972069	0.555336932093282	0.544904426460106	PIWIL2	PIWIL2	1	1	0
GO:0019217	regulation of fatty acid metabolic process	88/17004	0.370604678450066	0.557881820579806	0.54740150691886	ABCD1	ABCD1	1	1	0
GO:0046620	regulation of organ growth	88/17004	0.370604678450066	0.557881820579806	0.54740150691886	WNT2	WNT2	1	1	0
GO:0046849	bone remodeling	88/17004	0.370604678450066	0.557881820579806	0.54740150691886	PTN	PTN	1	1	0
GO:0060191	regulation of lipase activity	88/17004	0.370604678450066	0.557881820579806	0.54740150691886	PPT1	PPT1	1	1	0
GO:0070098	chemokine-mediated signaling pathway	88/17004	0.370604678450066	0.557881820579806	0.54740150691886	CCL24	CCL24	1	1	0
GO:0016101	diterpenoid metabolic process	89/17004	0.373916110444506	0.561370954121734	0.550825093937177	AKR1C1	AKR1C1	1	1	0
GO:1901379	regulation of potassium ion transmembrane transport	89/17004	0.373916110444506	0.561370954121734	0.550825093937177	KLHL24	KLHL24	1	1	0
GO:1903035	negative regulation of response to wounding	89/17004	0.373916110444506	0.561370954121734	0.550825093937177	FAP	FAP	1	1	0
GO:0006029	proteoglycan metabolic process	90/17004	0.377210314770278	0.562917631994292	0.552342716069543	PXYLP1	PXYLP1	1	1	0
GO:0006493	protein O-linked glycosylation	90/17004	0.377210314770278	0.562917631994292	0.552342716069543	ST3GAL3	ST3GAL3	1	1	0
GO:0030641	regulation of cellular pH	90/17004	0.377210314770278	0.562917631994292	0.552342716069543	PPT1	PPT1	1	1	0
GO:0045995	regulation of embryonic development	90/17004	0.377210314770278	0.562917631994292	0.552342716069543	WNT2	WNT2	1	1	0
GO:0046928	regulation of neurotransmitter secretion	90/17004	0.377210314770278	0.562917631994292	0.552342716069543	SYP	SYP	1	1	0
GO:0106027	neuron projection organization	90/17004	0.377210314770278	0.562917631994292	0.552342716069543	ABCD1	ABCD1	1	1	0
GO:0032508	DNA duplex unwinding	91/17004	0.38048738004079	0.565118882311013	0.554502613911753	HELB	HELB	1	1	0
GO:0042475	odontogenesis of dentin-containing tooth	91/17004	0.38048738004079	0.565118882311013	0.554502613911753	ACVR2B	ACVR2B	1	1	0
GO:2000106	regulation of leukocyte apoptotic process	91/17004	0.38048738004079	0.565118882311013	0.554502613911753	SLC39A10	SLC39A10	1	1	0
GO:0007029	endoplasmic reticulum organization	92/17004	0.383747394418865	0.565118882311013	0.554502613911753	TRAM2	TRAM2	1	1	0
GO:0009791	post-embryonic development	92/17004	0.383747394418865	0.565118882311013	0.554502613911753	ACVR2B	ACVR2B	1	1	0
GO:0032273	positive regulation of protein polymerization	92/17004	0.383747394418865	0.565118882311013	0.554502613911753	CCL24	CCL24	1	1	0
GO:0033108	mitochondrial respiratory chain complex assembly	92/17004	0.383747394418865	0.565118882311013	0.554502613911753	NDUFAF6	NDUFAF6	1	1	0
GO:0035082	axoneme assembly	92/17004	0.383747394418865	0.565118882311013	0.554502613911753	IQCG	IQCG	1	1	0
GO:0044070	regulation of anion transport	92/17004	0.383747394418865	0.565118882311013	0.554502613911753	GRM5	GRM5	1	1	0
GO:0046031	ADP metabolic process	92/17004	0.383747394418865	0.565118882311013	0.554502613911753	ENO2	ENO2	1	1	0
GO:0051781	positive regulation of cell division	92/17004	0.383747394418865	0.565118882311013	0.554502613911753	PTN	PTN	1	1	0
GO:1901606	alpha-amino acid catabolic process	92/17004	0.383747394418865	0.565118882311013	0.554502613911753	CBS	CBS	1	1	0
GO:0009953	dorsal/ventral pattern formation	93/17004	0.386990445619002	0.566939330444432	0.556288863283467	PAX6	PAX6	1	1	0
GO:0022406	membrane docking	93/17004	0.386990445619002	0.566939330444432	0.556288863283467	BVES	BVES	1	1	0
GO:0035304	regulation of protein dephosphorylation	93/17004	0.386990445619002	0.566939330444432	0.556288863283467	SLC39A10	SLC39A10	1	1	0
GO:1990830	cellular response to leukemia inhibitory factor	93/17004	0.386990445619002	0.566939330444432	0.556288863283467	PAX6	PAX6	1	1	0
GO:1990823	response to leukemia inhibitory factor	94/17004	0.390216620909636	0.570328247084849	0.559614116065245	PAX6	PAX6	1	1	0
GO:0061097	regulation of protein tyrosine kinase activity	95/17004	0.393426007115374	0.57339387967374	0.56262215797827	GRM5	GRM5	1	1	0
GO:0098869	cellular oxidant detoxification	95/17004	0.393426007115374	0.57339387967374	0.56262215797827	MGST3	MGST3	1	1	0
GO:1903510	mucopolysaccharide metabolic process	95/17004	0.393426007115374	0.57339387967374	0.56262215797827	ST3GAL3	ST3GAL3	1	1	0
GO:0006576	cellular biogenic amine metabolic process	96/17004	0.396618690619232	0.576065707454669	0.565243793062181	AZIN2	AZIN2	1	1	0
GO:0060349	bone morphogenesis	96/17004	0.396618690619232	0.576065707454669	0.565243793062181	CBS	CBS	1	1	0
GO:1990868	response to chemokine	96/17004	0.396618690619232	0.576065707454669	0.565243793062181	CCL24	CCL24	1	1	0
GO:1990869	cellular response to chemokine	96/17004	0.396618690619232	0.576065707454669	0.565243793062181	CCL24	CCL24	1	1	0
GO:0002690	positive regulation of leukocyte chemotaxis	97/17004	0.399794757364849	0.57820146222988	0.567339425755759	PTN	PTN	1	1	0
GO:0032392	DNA geometric change	97/17004	0.399794757364849	0.57820146222988	0.567339425755759	HELB	HELB	1	1	0
GO:2001237	negative regulation of extrinsic apoptotic signaling pathway	97/17004	0.399794757364849	0.57820146222988	0.567339425755759	EYA1	EYA1	1	1	0
GO:0007040	lysosome organization	98/17004	0.402954292858699	0.578329827599911	0.567465379666425	PPT1	PPT1	1	1	0
GO:0021510	spinal cord development	98/17004	0.402954292858699	0.578329827599911	0.567465379666425	PAX6	PAX6	1	1	0
GO:0021549	cerebellum development	98/17004	0.402954292858699	0.578329827599911	0.567465379666425	CBS	CBS	1	1	0
GO:0080171	lytic vacuole organization	98/17004	0.402954292858699	0.578329827599911	0.567465379666425	PPT1	PPT1	1	1	0
GO:0120162	positive regulation of cold-induced thermogenesis	98/17004	0.402954292858699	0.578329827599911	0.567465379666425	YBX2	YBX2	1	1	0
GO:1902414	protein localization to cell junction	98/17004	0.402954292858699	0.578329827599911	0.567465379666425	GPC4	GPC4	1	1	0
GO:0006165	nucleoside diphosphate phosphorylation	99/17004	0.406097382172291	0.580873470702138	0.569961238136549	ENO2	ENO2	1	1	0
GO:0006885	regulation of pH	99/17004	0.406097382172291	0.580873470702138	0.569961238136549	PPT1	PPT1	1	1	0
GO:1902476	chloride transmembrane transport	99/17004	0.406097382172291	0.580873470702138	0.569961238136549	SLC26A2	SLC26A2	1	1	0
GO:0006721	terpenoid metabolic process	100/17004	0.40922410994435	0.582397033044227	0.571456178984554	AKR1C1	AKR1C1	1	1	0
GO:0014013	regulation of gliogenesis	100/17004	0.40922410994435	0.582397033044227	0.571456178984554	PTN	PTN	1	1	0
GO:0015908	fatty acid transport	100/17004	0.40922410994435	0.582397033044227	0.571456178984554	ABCD1	ABCD1	1	1	0
GO:0016575	histone deacetylation	100/17004	0.40922410994435	0.582397033044227	0.571456178984554	ZNF541	ZNF541	1	1	0
GO:0030316	osteoclast differentiation	100/17004	0.40922410994435	0.582397033044227	0.571456178984554	GPC3	GPC3	1	1	0
GO:0045132	meiotic chromosome segregation	100/17004	0.40922410994435	0.582397033044227	0.571456178984554	SYCP2	SYCP2	1	1	0
GO:0009062	fatty acid catabolic process	101/17004	0.412334560383001	0.584448321918418	0.57346893254532	ABCD1	ABCD1	1	1	0
GO:0035249	synaptic transmission, glutamatergic	101/17004	0.412334560383001	0.584448321918418	0.57346893254532	GRM5	GRM5	1	1	0
GO:0046939	nucleotide phosphorylation	101/17004	0.412334560383001	0.584448321918418	0.57346893254532	ENO2	ENO2	1	1	0
GO:0048144	fibroblast proliferation	101/17004	0.412334560383001	0.584448321918418	0.57346893254532	WNT2	WNT2	1	1	0
GO:0030593	neutrophil chemotaxis	102/17004	0.415428817267928	0.585704587135646	0.574701597686273	CCL24	CCL24	1	1	0
GO:0031058	positive regulation of histone modification	102/17004	0.415428817267928	0.585704587135646	0.574701597686273	PIWIL2	PIWIL2	1	1	0
GO:0042100	B cell proliferation	102/17004	0.415428817267928	0.585704587135646	0.574701597686273	SLC39A10	SLC39A10	1	1	0
GO:0090263	positive regulation of canonical Wnt signaling pathway	102/17004	0.415428817267928	0.585704587135646	0.574701597686273	GPC3	GPC3	1	1	0
GO:0002027	regulation of heart rate	103/17004	0.41850696395253	0.585704587135646	0.574701597686273	BVES	BVES	1	1	0
GO:0006664	glycolipid metabolic process	103/17004	0.41850696395253	0.585704587135646	0.574701597686273	ST3GAL3	ST3GAL3	1	1	0
GO:0010906	regulation of glucose metabolic process	103/17004	0.41850696395253	0.585704587135646	0.574701597686273	IGFBP4	IGFBP4	1	1	0
GO:0019233	sensory perception of pain	103/17004	0.41850696395253	0.585704587135646	0.574701597686273	KCND2	KCND2	1	1	0
GO:0030510	regulation of BMP signaling pathway	103/17004	0.41850696395253	0.585704587135646	0.574701597686273	GPC3	GPC3	1	1	0
GO:0042102	positive regulation of T cell proliferation	103/17004	0.41850696395253	0.585704587135646	0.574701597686273	CD209	CD209	1	1	0
GO:0050773	regulation of dendrite development	103/17004	0.41850696395253	0.585704587135646	0.574701597686273	PTN	PTN	1	1	0
GO:0051963	regulation of synapse assembly	103/17004	0.41850696395253	0.585704587135646	0.574701597686273	GPC4	GPC4	1	1	0
GO:0009135	purine nucleoside diphosphate metabolic process	104/17004	0.42156908336607	0.585704587135646	0.574701597686273	ENO2	ENO2	1	1	0
GO:0009179	purine ribonucleoside diphosphate metabolic process	104/17004	0.42156908336607	0.585704587135646	0.574701597686273	ENO2	ENO2	1	1	0
GO:0043266	regulation of potassium ion transport	104/17004	0.42156908336607	0.585704587135646	0.574701597686273	KLHL24	KLHL24	1	1	0
GO:0051588	regulation of neurotransmitter transport	104/17004	0.42156908336607	0.585704587135646	0.574701597686273	SYP	SYP	1	1	0
GO:0071103	DNA conformation change	104/17004	0.42156908336607	0.585704587135646	0.574701597686273	HELB	HELB	1	1	0
GO:1901655	cellular response to ketone	104/17004	0.42156908336607	0.585704587135646	0.574701597686273	SMYD3	SMYD3	1	1	0
GO:1903509	liposaccharide metabolic process	104/17004	0.42156908336607	0.585704587135646	0.574701597686273	ST3GAL3	ST3GAL3	1	1	0
GO:0019882	antigen processing and presentation	105/17004	0.424615258015799	0.588971245774778	0.577906889193696	CD209	CD209	1	1	0
GO:0071347	cellular response to interleukin-1	105/17004	0.424615258015799	0.588971245774778	0.577906889193696	CCL24	CCL24	1	1	0
GO:0006672	ceramide metabolic process	106/17004	0.427645569989086	0.591239185262236	0.580132223390364	ST3GAL3	ST3GAL3	1	1	0
GO:0044106	cellular amine metabolic process	106/17004	0.427645569989086	0.591239185262236	0.580132223390364	AZIN2	AZIN2	1	1	0
GO:0048259	regulation of receptor-mediated endocytosis	106/17004	0.427645569989086	0.591239185262236	0.580132223390364	PPT1	PPT1	1	1	0
GO:0007631	feeding behavior	107/17004	0.430660100955531	0.593470626926524	0.58232174540842	ATP8A2	ATP8A2	1	1	0
GO:0033138	positive regulation of peptidyl-serine phosphorylation	107/17004	0.430660100955531	0.593470626926524	0.58232174540842	SMYD3	SMYD3	1	1	0
GO:0001676	long-chain fatty acid metabolic process	108/17004	0.433658932169057	0.594702176396887	0.583530159110127	ABCD1	ABCD1	1	1	0
GO:0006090	pyruvate metabolic process	108/17004	0.433658932169057	0.594702176396887	0.583530159110127	ENO2	ENO2	1	1	0
GO:0022037	metencephalon development	108/17004	0.433658932169057	0.594702176396887	0.583530159110127	CBS	CBS	1	1	0
GO:0032526	response to retinoic acid	108/17004	0.433658932169057	0.594702176396887	0.583530159110127	WNT2	WNT2	1	1	0
GO:0034308	primary alcohol metabolic process	108/17004	0.433658932169057	0.594702176396887	0.583530159110127	AKR1C1	AKR1C1	1	1	0
GO:1904659	glucose transmembrane transport	109/17004	0.436642144470013	0.597343369553408	0.586121735068706	GPC3	GPC3	1	1	0
GO:1905954	positive regulation of lipid localization	109/17004	0.436642144470013	0.597343369553408	0.586121735068706	ATP8A2	ATP8A2	1	1	0
GO:0009063	cellular amino acid catabolic process	110/17004	0.439609818287247	0.598504933330831	0.587261477821899	CBS	CBS	1	1	0
GO:0016079	synaptic vesicle exocytosis	110/17004	0.439609818287247	0.598504933330831	0.587261477821899	SYP	SYP	1	1	0
GO:0019395	fatty acid oxidation	110/17004	0.439609818287247	0.598504933330831	0.587261477821899	ABCD1	ABCD1	1	1	0
GO:0045446	endothelial cell differentiation	110/17004	0.439609818287247	0.598504933330831	0.587261477821899	ACVR2B	ACVR2B	1	1	0
GO:0055007	cardiac muscle cell differentiation	110/17004	0.439609818287247	0.598504933330831	0.587261477821899	BVES	BVES	1	1	0
GO:1990748	cellular detoxification	110/17004	0.439609818287247	0.598504933330831	0.587261477821899	MGST3	MGST3	1	1	0
GO:0030148	sphingolipid biosynthetic process	111/17004	0.442562033640179	0.600114117616083	0.588840432127565	ST3GAL3	ST3GAL3	1	1	0
GO:0034446	substrate adhesion-dependent cell spreading	111/17004	0.442562033640179	0.600114117616083	0.588840432127565	BVES	BVES	1	1	0
GO:0036503	ERAD pathway	111/17004	0.442562033640179	0.600114117616083	0.588840432127565	USP13	USP13	1	1	0
GO:0042177	negative regulation of protein catabolic process	111/17004	0.442562033640179	0.600114117616083	0.588840432127565	AZIN2	AZIN2	1	1	0
GO:0008645	hexose transmembrane transport	112/17004	0.445498870140862	0.602650107652642	0.591328781301769	GPC3	GPC3	1	1	0
GO:0050830	defense response to Gram-positive bacterium	112/17004	0.445498870140862	0.602650107652642	0.591328781301769	RNASE1	RNASE1	1	1	0
GO:0072089	stem cell proliferation	112/17004	0.445498870140862	0.602650107652642	0.591328781301769	PRRX1	PRRX1	1	1	0
GO:0002065	columnar/cuboidal epithelial cell differentiation	114/17004	0.451326723009132	0.608107150636311	0.596683308806317	PAX6	PAX6	1	1	0
GO:0006334	nucleosome assembly	114/17004	0.451326723009132	0.608107150636311	0.596683308806317	SMYD3	SMYD3	1	1	0
GO:0009185	ribonucleoside diphosphate metabolic process	114/17004	0.451326723009132	0.608107150636311	0.596683308806317	ENO2	ENO2	1	1	0
GO:0030004	cellular monovalent inorganic cation homeostasis	114/17004	0.451326723009132	0.608107150636311	0.596683308806317	PPT1	PPT1	1	1	0
GO:0009308	amine metabolic process	115/17004	0.454217896582382	0.61006286426873	0.598602282592513	AZIN2	AZIN2	1	1	0
GO:0015749	monosaccharide transmembrane transport	115/17004	0.454217896582382	0.61006286426873	0.598602282592513	GPC3	GPC3	1	1	0
GO:0071887	leukocyte apoptotic process	115/17004	0.454217896582382	0.61006286426873	0.598602282592513	SLC39A10	SLC39A10	1	1	0
GO:0006805	xenobiotic metabolic process	116/17004	0.457094005718753	0.612469833749633	0.600964034978681	AKR1C1	AKR1C1	1	1	0
GO:0015718	monocarboxylic acid transport	116/17004	0.457094005718753	0.612469833749633	0.600964034978681	AKR1C1	AKR1C1	1	1	0
GO:0034440	lipid oxidation	116/17004	0.457094005718753	0.612469833749633	0.600964034978681	ABCD1	ABCD1	1	1	0
GO:0097237	cellular response to toxic substance	118/17004	0.462801340708662	0.618162547282255	0.606549805748153	MGST3	MGST3	1	1	0
GO:1901800	positive regulation of proteasomal protein catabolic process	118/17004	0.462801340708662	0.618162547282255	0.606549805748153	USP13	USP13	1	1	0
GO:0031047	gene silencing by RNA	119/17004	0.465632720590039	0.618752580290667	0.607128754453814	PIWIL2	PIWIL2	1	1	0
GO:0042752	regulation of circadian rhythm	119/17004	0.465632720590039	0.618752580290667	0.607128754453814	PIWIL2	PIWIL2	1	1	0
GO:0072676	lymphocyte migration	119/17004	0.465632720590039	0.618752580290667	0.607128754453814	CCL24	CCL24	1	1	0
GO:0006476	protein deacetylation	120/17004	0.468449344094183	0.620329404874719	0.608675956964482	ZNF541	ZNF541	1	1	0
GO:0006720	isoprenoid metabolic process	120/17004	0.468449344094183	0.620329404874719	0.608675956964482	AKR1C1	AKR1C1	1	1	0
GO:0031623	receptor internalization	120/17004	0.468449344094183	0.620329404874719	0.608675956964482	GRIA1	GRIA1	1	1	0
GO:0032355	response to estradiol	121/17004	0.471251287257866	0.621128251867872	0.60945979689566	ENO2	ENO2	1	1	0
GO:0051101	regulation of DNA binding	121/17004	0.471251287257866	0.621128251867872	0.60945979689566	PAX6	PAX6	1	1	0
GO:0001578	microtubule bundle formation	123/17004	0.476811434776262	0.62642375243053	0.614655816699418	IQCG	IQCG	1	1	0
GO:0001704	formation of primary germ layer	123/17004	0.476811434776262	0.62642375243053	0.614655816699418	EYA1	EYA1	1	1	0
GO:0006612	protein targeting to membrane	123/17004	0.476811434776262	0.62642375243053	0.614655816699418	TRAM2	TRAM2	1	1	0
GO:0002688	regulation of leukocyte chemotaxis	124/17004	0.479569789275694	0.626731528775868	0.614957811188245	PTN	PTN	1	1	0
GO:0003206	cardiac chamber morphogenesis	124/17004	0.479569789275694	0.626731528775868	0.614957811188245	WNT2	WNT2	1	1	0
GO:0014902	myotube differentiation	124/17004	0.479569789275694	0.626731528775868	0.614957811188245	SMYD3	SMYD3	1	1	0
GO:1904375	regulation of protein localization to cell periphery	124/17004	0.479569789275694	0.626731528775868	0.614957811188245	GPC4	GPC4	1	1	0
GO:0030218	erythrocyte differentiation	125/17004	0.482313763727973	0.628756128792131	0.616944377265373	DNASE2	DNASE2	1	1	0
GO:0032411	positive regulation of transporter activity	125/17004	0.482313763727973	0.628756128792131	0.616944377265373	SYNGR3	SYNGR3	1	1	0
GO:0045667	regulation of osteoblast differentiation	125/17004	0.482313763727973	0.628756128792131	0.616944377265373	ACVR2B	ACVR2B	1	1	0
GO:0071621	granulocyte chemotaxis	126/17004	0.485043432252661	0.629516552579066	0.617690515804952	CCL24	CCL24	1	1	0
GO:0072329	monocarboxylic acid catabolic process	126/17004	0.485043432252661	0.629516552579066	0.617690515804952	ABCD1	ABCD1	1	1	0
GO:1990266	neutrophil migration	126/17004	0.485043432252661	0.629516552579066	0.617690515804952	CCL24	CCL24	1	1	0
GO:0010565	regulation of cellular ketone metabolic process	127/17004	0.487758868591653	0.630626454815295	0.618779567525643	ABCD1	ABCD1	1	1	0
GO:0019079	viral genome replication	127/17004	0.487758868591653	0.630626454815295	0.618779567525643	CD209	CD209	1	1	0
GO:0034219	carbohydrate transmembrane transport	127/17004	0.487758868591653	0.630626454815295	0.618779567525643	GPC3	GPC3	1	1	0
GO:0046683	response to organophosphorus	127/17004	0.487758868591653	0.630626454815295	0.618779567525643	AKR1C1	AKR1C1	1	1	0
GO:0003158	endothelium development	128/17004	0.490460146111079	0.63219007426485	0.620313812972187	ACVR2B	ACVR2B	1	1	0
GO:0007368	determination of left/right symmetry	128/17004	0.490460146111079	0.63219007426485	0.620313812972187	ACVR2B	ACVR2B	1	1	0
GO:0045739	positive regulation of DNA repair	128/17004	0.490460146111079	0.63219007426485	0.620313812972187	EYA1	EYA1	1	1	0
GO:0030048	actin filament-based movement	129/17004	0.493147337803193	0.632766644645277	0.620879551957484	WIPF3	WIPF3	1	1	0
GO:0030317	flagellated sperm motility	129/17004	0.493147337803193	0.632766644645277	0.620879551957484	IQCG	IQCG	1	1	0
GO:0043467	regulation of generation of precursor metabolites and energy	129/17004	0.493147337803193	0.632766644645277	0.620879551957484	ABCD1	ABCD1	1	1	0
GO:0061041	regulation of wound healing	129/17004	0.493147337803193	0.632766644645277	0.620879551957484	FAP	FAP	1	1	0
GO:0097722	sperm motility	129/17004	0.493147337803193	0.632766644645277	0.620879551957484	IQCG	IQCG	1	1	0
GO:0034968	histone lysine methylation	130/17004	0.49582051628826	0.63523490182056	0.623301440693361	SMYD3	SMYD3	1	1	0
GO:0009132	nucleoside diphosphate metabolic process	131/17004	0.49847975381643	0.635280588510413	0.623346269117499	ENO2	ENO2	1	1	0
GO:0032543	mitochondrial translation	131/17004	0.49847975381643	0.635280588510413	0.623346269117499	MRPL2	MRPL2	1	1	0
GO:0035303	regulation of dephosphorylation	131/17004	0.49847975381643	0.635280588510413	0.623346269117499	SLC39A10	SLC39A10	1	1	0
GO:0048565	digestive tract development	131/17004	0.49847975381643	0.635280588510413	0.623346269117499	ACVR2B	ACVR2B	1	1	0
GO:0050864	regulation of B cell activation	131/17004	0.49847975381643	0.635280588510413	0.623346269117499	SLC39A10	SLC39A10	1	1	0
GO:0000018	regulation of DNA recombination	132/17004	0.5011251222696	0.636259986701852	0.624307268429701	HELB	HELB	1	1	0
GO:0002244	hematopoietic progenitor cell differentiation	132/17004	0.5011251222696	0.636259986701852	0.624307268429701	BVES	BVES	1	1	0
GO:0070555	response to interleukin-1	132/17004	0.5011251222696	0.636259986701852	0.624307268429701	CCL24	CCL24	1	1	0
GO:0008203	cholesterol metabolic process	134/17004	0.506374537648391	0.639667128811901	0.62765040429921	SOAT1	SOAT1	1	1	0
GO:0030879	mammary gland development	134/17004	0.506374537648391	0.639667128811901	0.62765040429921	WNT2	WNT2	1	1	0
GO:0034101	erythrocyte homeostasis	134/17004	0.506374537648391	0.639667128811901	0.62765040429921	DNASE2	DNASE2	1	1	0
GO:0035270	endocrine system development	134/17004	0.506374537648391	0.639667128811901	0.62765040429921	PAX6	PAX6	1	1	0
GO:2000779	regulation of double-strand break repair	134/17004	0.506374537648391	0.639667128811901	0.62765040429921	HELB	HELB	1	1	0
GO:0042476	odontogenesis	135/17004	0.508978726513198	0.641903974285618	0.629845228611257	ACVR2B	ACVR2B	1	1	0
GO:0098754	detoxification	135/17004	0.508978726513198	0.641903974285618	0.629845228611257	MGST3	MGST3	1	1	0
GO:0032368	regulation of lipid transport	136/17004	0.511569330185041	0.644212492320687	0.632110379050884	ATP8A2	ATP8A2	1	1	0
GO:1903052	positive regulation of proteolysis involved in protein catabolic process	136/17004	0.511569330185041	0.644212492320687	0.632110379050884	USP13	USP13	1	1	0
GO:0006997	nucleus organization	137/17004	0.514146418732204	0.646497165987452	0.634352133060192	WBP2NL	WBP2NL	1	1	0
GO:0009855	determination of bilateral symmetry	137/17004	0.514146418732204	0.646497165987452	0.634352133060192	ACVR2B	ACVR2B	1	1	0
GO:0009799	specification of symmetry	138/17004	0.516710061865709	0.647798487324243	0.635629007900825	ACVR2B	ACVR2B	1	1	0
GO:0030177	positive regulation of Wnt signaling pathway	138/17004	0.516710061865709	0.647798487324243	0.635629007900825	GPC3	GPC3	1	1	0
GO:0030833	regulation of actin filament polymerization	138/17004	0.516710061865709	0.647798487324243	0.635629007900825	CCL24	CCL24	1	1	0
GO:0033135	regulation of peptidyl-serine phosphorylation	139/17004	0.519260328941124	0.650034163630137	0.637822685008922	SMYD3	SMYD3	1	1	0
GO:1903900	regulation of viral life cycle	139/17004	0.519260328941124	0.650034163630137	0.637822685008922	CD209	CD209	1	1	0
GO:0042157	lipoprotein metabolic process	140/17004	0.52179728896035	0.651765957839199	0.639521945900285	PPT1	PPT1	1	1	0
GO:0045727	positive regulation of translation	140/17004	0.52179728896035	0.651765957839199	0.639521945900285	PIWIL2	PIWIL2	1	1	0
GO:0001508	action potential	141/17004	0.524321010573403	0.653473612442587	0.64119752067026	KCND2	KCND2	1	1	0
GO:0001889	liver development	141/17004	0.524321010573403	0.653473612442587	0.64119752067026	PTN	PTN	1	1	0
GO:0051384	response to glucocorticoid	141/17004	0.524321010573403	0.653473612442587	0.64119752067026	SMYD3	SMYD3	1	1	0
GO:0010212	response to ionizing radiation	142/17004	0.526831562080191	0.655157371772505	0.642849649061051	EYA1	EYA1	1	1	0
GO:0035051	cardiocyte differentiation	142/17004	0.526831562080191	0.655157371772505	0.642849649061051	BVES	BVES	1	1	0
GO:0055123	digestive system development	142/17004	0.526831562080191	0.655157371772505	0.642849649061051	ACVR2B	ACVR2B	1	1	0
GO:0030534	adult behavior	143/17004	0.529329011432276	0.655580914521965	0.643265235177584	PPT1	PPT1	1	1	0
GO:0035296	regulation of tube diameter	143/17004	0.529329011432276	0.655580914521965	0.643265235177584	CBS	CBS	1	1	0
GO:0097746	blood vessel diameter maintenance	143/17004	0.529329011432276	0.655580914521965	0.643265235177584	CBS	CBS	1	1	0
GO:1903305	regulation of regulated secretory pathway	143/17004	0.529329011432276	0.655580914521965	0.643265235177584	SYP	SYP	1	1	0
GO:0018022	peptidyl-lysine methylation	144/17004	0.531813426234632	0.655580914521965	0.643265235177584	SMYD3	SMYD3	1	1	0
GO:0035150	regulation of tube size	144/17004	0.531813426234632	0.655580914521965	0.643265235177584	CBS	CBS	1	1	0
GO:0050729	positive regulation of inflammatory response	144/17004	0.531813426234632	0.655580914521965	0.643265235177584	CCL24	CCL24	1	1	0
GO:0050921	positive regulation of chemotaxis	144/17004	0.531813426234632	0.655580914521965	0.643265235177584	PTN	PTN	1	1	0
GO:0060294	cilium movement involved in cell motility	144/17004	0.531813426234632	0.655580914521965	0.643265235177584	IQCG	IQCG	1	1	0
GO:0061008	hepaticobiliary system development	144/17004	0.531813426234632	0.655580914521965	0.643265235177584	PTN	PTN	1	1	0
GO:0062013	positive regulation of small molecule metabolic process	144/17004	0.531813426234632	0.655580914521965	0.643265235177584	ABCD1	ABCD1	1	1	0
GO:1902652	secondary alcohol metabolic process	144/17004	0.531813426234632	0.655580914521965	0.643265235177584	SOAT1	SOAT1	1	1	0
GO:0051053	negative regulation of DNA metabolic process	145/17004	0.534284873747392	0.656717085570579	0.644380062227303	HELB	HELB	1	1	0
GO:0051783	regulation of nuclear division	145/17004	0.534284873747392	0.656717085570579	0.644380062227303	PIWIL2	PIWIL2	1	1	0
GO:0090101	negative regulation of transmembrane receptor protein serine/threonine kinase signaling pathway	145/17004	0.534284873747392	0.656717085570579	0.644380062227303	IGSF1	IGSF1	1	1	0
GO:0032147	activation of protein kinase activity	146/17004	0.536743420887583	0.658783561480415	0.646407717521537	ACVR2B	ACVR2B	1	1	0
GO:0035264	multicellular organism growth	147/17004	0.539189134230862	0.660828331541078	0.648414074730572	ATP8A2	ATP8A2	1	1	0
GO:1902600	proton transmembrane transport	147/17004	0.539189134230862	0.660828331541078	0.648414074730572	SLC46A1	SLC46A1	1	1	0
GO:0010675	regulation of cellular carbohydrate metabolic process	148/17004	0.541622080013235	0.662941581168252	0.650487625055636	IGFBP4	IGFBP4	1	1	0
GO:0016125	sterol metabolic process	149/17004	0.544042324132766	0.662941581168252	0.650487625055636	SOAT1	SOAT1	1	1	0
GO:0030010	establishment of cell polarity	149/17004	0.544042324132766	0.662941581168252	0.650487625055636	PAX6	PAX6	1	1	0
GO:0030856	regulation of epithelial cell differentiation	149/17004	0.544042324132766	0.662941581168252	0.650487625055636	PAX6	PAX6	1	1	0
GO:0034728	nucleosome organization	149/17004	0.544042324132766	0.662941581168252	0.650487625055636	SMYD3	SMYD3	1	1	0
GO:0046467	membrane lipid biosynthetic process	149/17004	0.544042324132766	0.662941581168252	0.650487625055636	ST3GAL3	ST3GAL3	1	1	0
GO:0098876	vesicle-mediated transport to the plasma membrane	149/17004	0.544042324132766	0.662941581168252	0.650487625055636	BVES	BVES	1	1	0
GO:0001959	regulation of cytokine-mediated signaling pathway	150/17004	0.546449932151288	0.664442349351817	0.651960199953964	AGPAT1	AGPAT1	1	1	0
GO:0030902	hindbrain development	150/17004	0.546449932151288	0.664442349351817	0.651960199953964	CBS	CBS	1	1	0
GO:0045834	positive regulation of lipid metabolic process	150/17004	0.546449932151288	0.664442349351817	0.651960199953964	ABCD1	ABCD1	1	1	0
GO:0007584	response to nutrient	152/17004	0.551227500461621	0.668333772018918	0.655778518733047	CBS	CBS	1	1	0
GO:0043524	negative regulation of neuron apoptotic process	152/17004	0.551227500461621	0.668333772018918	0.655778518733047	PPT1	PPT1	1	1	0
GO:2001236	regulation of extrinsic apoptotic signaling pathway	152/17004	0.551227500461621	0.668333772018918	0.655778518733047	EYA1	EYA1	1	1	0
GO:0016331	morphogenesis of embryonic epithelium	153/17004	0.553597590211141	0.670248511005631	0.65765728761925	WNT2	WNT2	1	1	0
GO:0050806	positive regulation of synaptic transmission	153/17004	0.553597590211141	0.670248511005631	0.65765728761925	PTN	PTN	1	1	0
GO:0006633	fatty acid biosynthetic process	154/17004	0.555955302778419	0.671663747832802	0.659045937944932	ABCD1	ABCD1	1	1	0
GO:0050905	neuromuscular process	154/17004	0.555955302778419	0.671663747832802	0.659045937944932	ATP8A2	ATP8A2	1	1	0
GO:0097530	granulocyte migration	154/17004	0.555955302778419	0.671663747832802	0.659045937944932	CCL24	CCL24	1	1	0
GO:0001539	cilium or flagellum-dependent cell motility	157/17004	0.562954814816779	0.678186503990363	0.665446158239263	IQCG	IQCG	1	1	0
GO:0007338	single fertilization	157/17004	0.562954814816779	0.678186503990363	0.665446158239263	WBP2NL	WBP2NL	1	1	0
GO:0008064	regulation of actin polymerization or depolymerization	157/17004	0.562954814816779	0.678186503990363	0.665446158239263	CCL24	CCL24	1	1	0
GO:0060285	cilium-dependent cell motility	157/17004	0.562954814816779	0.678186503990363	0.665446158239263	IQCG	IQCG	1	1	0
GO:0001837	epithelial to mesenchymal transition	159/17004	0.567560433206585	0.679389077885001	0.666626140697594	WNT2	WNT2	1	1	0
GO:0010469	regulation of signaling receptor activity	159/17004	0.567560433206585	0.679389077885001	0.666626140697594	KLHL24	KLHL24	1	1	0
GO:0046434	organophosphate catabolic process	159/17004	0.567560433206585	0.679389077885001	0.666626140697594	ABCD1	ABCD1	1	1	0
GO:0050792	regulation of viral process	159/17004	0.567560433206585	0.679389077885001	0.666626140697594	CD209	CD209	1	1	0
GO:2000045	regulation of G1/S transition of mitotic cell cycle	159/17004	0.567560433206585	0.679389077885001	0.666626140697594	TMEM14B	TMEM14B	1	1	0
GO:0030832	regulation of actin filament length	160/17004	0.569845213345772	0.68164265110874	0.668837378513777	CCL24	CCL24	1	1	0
GO:0060759	regulation of response to cytokine stimulus	161/17004	0.572118056851604	0.683878777407241	0.671031497160964	AGPAT1	AGPAT1	1	1	0
GO:0045766	positive regulation of angiogenesis	162/17004	0.574379025380975	0.684650104093357	0.671788333778918	CCL24	CCL24	1	1	0
GO:1902850	microtubule cytoskeleton organization involved in mitosis	162/17004	0.574379025380975	0.684650104093357	0.671788333778918	PAX6	PAX6	1	1	0
GO:1904018	positive regulation of vasculature development	162/17004	0.574379025380975	0.684650104093357	0.671788333778918	CCL24	CCL24	1	1	0
GO:0007519	skeletal muscle tissue development	163/17004	0.576628180275946	0.686365706157113	0.673471706709044	BVES	BVES	1	1	0
GO:0140053	mitochondrial gene expression	163/17004	0.576628180275946	0.686365706157113	0.673471706709044	MRPL2	MRPL2	1	1	0
GO:0021915	neural tube development	164/17004	0.578865582565325	0.686618028305267	0.673719288757846	PAX6	PAX6	1	1	0
GO:0031960	response to corticosteroid	164/17004	0.578865582565325	0.686618028305267	0.673719288757846	SMYD3	SMYD3	1	1	0
GO:0055067	monovalent inorganic cation homeostasis	164/17004	0.578865582565325	0.686618028305267	0.673719288757846	PPT1	PPT1	1	1	0
GO:1905952	regulation of lipid localization	164/17004	0.578865582565325	0.686618028305267	0.673719288757846	ATP8A2	ATP8A2	1	1	0
GO:0003205	cardiac chamber development	165/17004	0.581091292966257	0.68685477097476	0.673951584002559	WNT2	WNT2	1	1	0
GO:0007568	aging	165/17004	0.581091292966257	0.68685477097476	0.673951584002559	ATP8A2	ATP8A2	1	1	0
GO:0010594	regulation of endothelial cell migration	165/17004	0.581091292966257	0.68685477097476	0.673951584002559	PTN	PTN	1	1	0
GO:0035637	multicellular organismal signaling	165/17004	0.581091292966257	0.68685477097476	0.673951584002559	KCND2	KCND2	1	1	0
GO:0002262	myeloid cell homeostasis	166/17004	0.583305371885789	0.687553967556615	0.674637645545383	DNASE2	DNASE2	1	1	0
GO:0006261	DNA-templated DNA replication	166/17004	0.583305371885789	0.687553967556615	0.674637645545383	HELB	HELB	1	1	0
GO:0034250	positive regulation of cellular amide metabolic process	166/17004	0.583305371885789	0.687553967556615	0.674637645545383	PIWIL2	PIWIL2	1	1	0
GO:2001022	positive regulation of response to DNA damage stimulus	166/17004	0.583305371885789	0.687553967556615	0.674637645545383	EYA1	EYA1	1	1	0
GO:0016571	histone methylation	167/17004	0.585507879422442	0.689670504253676	0.676714421189758	SMYD3	SMYD3	1	1	0
GO:0030041	actin filament polymerization	168/17004	0.587698875367765	0.69177055121414	0.678775016872127	CCL24	CCL24	1	1	0
GO:0000724	double-strand break repair via homologous recombination	169/17004	0.589878419207886	0.692412687366597	0.679405089917233	HELB	HELB	1	1	0
GO:0007156	homophilic cell adhesion via plasma membrane adhesion molecules	169/17004	0.589878419207886	0.692412687366597	0.679405089917233	CELSR3	CELSR3	1	1	0
GO:0030216	keratinocyte differentiation	169/17004	0.589878419207886	0.692412687366597	0.679405089917233	PAX6	PAX6	1	1	0
GO:0046661	male sex differentiation	169/17004	0.589878419207886	0.692412687366597	0.679405089917233	SYCP2	SYCP2	1	1	0
GO:0046890	regulation of lipid biosynthetic process	170/17004	0.592046570125052	0.694476772568833	0.681430399415467	ABCD1	ABCD1	1	1	0
GO:0006694	steroid biosynthetic process	172/17004	0.59634892840932	0.69807419451229	0.684960240539928	HSD17B11	HSD17B11	1	1	0
GO:0050851	antigen receptor-mediated signaling pathway	172/17004	0.59634892840932	0.69807419451229	0.684960240539928	SLC39A10	SLC39A10	1	1	0
GO:0000725	recombinational repair	173/17004	0.598483252635292	0.700089105049565	0.686937299163679	HELB	HELB	1	1	0
GO:0006941	striated muscle contraction	174/17004	0.600606417659085	0.700156724850171	0.687003648665282	ATP8A2	ATP8A2	1	1	0
GO:0021953	central nervous system neuron differentiation	174/17004	0.600606417659085	0.700156724850171	0.687003648665282	PAX6	PAX6	1	1	0
GO:0031056	regulation of histone modification	174/17004	0.600606417659085	0.700156724850171	0.687003648665282	PIWIL2	PIWIL2	1	1	0
GO:0031503	protein-containing complex localization	174/17004	0.600606417659085	0.700156724850171	0.687003648665282	GPC4	GPC4	1	1	0
GO:0060538	skeletal muscle organ development	175/17004	0.602718481166414	0.701653726357879	0.688472527648159	BVES	BVES	1	1	0
GO:1902905	positive regulation of supramolecular fiber organization	175/17004	0.602718481166414	0.701653726357879	0.688472527648159	CCL24	CCL24	1	1	0
GO:0051099	positive regulation of binding	176/17004	0.604819500548206	0.702170584540555	0.688979676183249	PAX6	PAX6	1	1	0
GO:0097553	calcium ion transmembrane import into cytosol	176/17004	0.604819500548206	0.702170584540555	0.688979676183249	CACNA1F	CACNA1F	1	1	0
GO:0042129	regulation of T cell proliferation	178/17004	0.608988635033888	0.706043595336827	0.69277992897512	CD209	CD209	1	1	0
GO:0006109	regulation of carbohydrate metabolic process	179/17004	0.611056863459063	0.70699070550383	0.693709246822575	IGFBP4	IGFBP4	1	1	0
GO:0009749	response to glucose	179/17004	0.611056863459063	0.70699070550383	0.693709246822575	ACVR2B	ACVR2B	1	1	0
GO:0035725	sodium ion transmembrane transport	179/17004	0.611056863459063	0.70699070550383	0.693709246822575	KLHL24	KLHL24	1	1	0
GO:2001257	regulation of cation channel activity	180/17004	0.613114274404212	0.708404018483395	0.695096009441865	KLHL24	KLHL24	1	1	0
GO:0071466	cellular response to xenobiotic stimulus	181/17004	0.615160923808517	0.710284581645393	0.696941244527074	AKR1C1	AKR1C1	1	1	0
GO:0030073	insulin secretion	182/17004	0.617196867325193	0.711665775589253	0.698296491495743	ACVR2B	ACVR2B	1	1	0
GO:0043405	regulation of MAP kinase activity	182/17004	0.617196867325193	0.711665775589253	0.698296491495743	CBS	CBS	1	1	0
GO:0007416	synapse assembly	183/17004	0.619222160322938	0.71351567759849	0.700111641425626	GPC4	GPC4	1	1	0
GO:0009746	response to hexose	184/17004	0.621236857887367	0.714380240243614	0.700959962480925	ACVR2B	ACVR2B	1	1	0
GO:0030308	negative regulation of cell growth	184/17004	0.621236857887367	0.714380240243614	0.700959962480925	PPT1	PPT1	1	1	0
GO:1902806	regulation of cell cycle G1/S phase transition	184/17004	0.621236857887367	0.714380240243614	0.700959962480925	TMEM14B	TMEM14B	1	1	0
GO:0007286	spermatid development	186/17004	0.625234685651912	0.718003246734411	0.704514907523906	IQCG	IQCG	1	1	0
GO:0031345	negative regulation of cell projection organization	188/17004	0.629190785696318	0.722057130504576	0.708492635427561	MPHOSPH9	MPHOSPH9	1	1	0
GO:0050731	positive regulation of peptidyl-tyrosine phosphorylation	189/17004	0.631153322570309	0.723819270471362	0.710221672004193	GRM5	GRM5	1	1	0
GO:0051260	protein homooligomerization	190/17004	0.633105588659589	0.725567256780259	0.711936820812178	KCND2	KCND2	1	1	0
GO:0099504	synaptic vesicle cycle	191/17004	0.635047637107864	0.72730117898502	0.713638169722919	SYP	SYP	1	1	0
GO:0003341	cilium movement	192/17004	0.636979520787005	0.727819459096711	0.714146713474804	IQCG	IQCG	1	1	0
GO:0031334	positive regulation of protein-containing complex assembly	192/17004	0.636979520787005	0.727819459096711	0.714146713474804	CCL24	CCL24	1	1	0
GO:0034284	response to monosaccharide	192/17004	0.636979520787005	0.727819459096711	0.714146713474804	ACVR2B	ACVR2B	1	1	0
GO:0048515	spermatid differentiation	193/17004	0.638901292298423	0.728760222372696	0.715069803663319	IQCG	IQCG	1	1	0
GO:0051495	positive regulation of cytoskeleton organization	194/17004	0.640813003974435	0.728905168012573	0.715212026368493	CCL24	CCL24	1	1	0
GO:0061136	regulation of proteasomal protein catabolic process	194/17004	0.640813003974435	0.728905168012573	0.715212026368493	USP13	USP13	1	1	0
GO:0051650	establishment of vesicle localization	195/17004	0.642714707879627	0.729419044719134	0.715716249437188	CEP19	CEP19	1	1	0
GO:0008154	actin polymerization or depolymerization	198/17004	0.648360289628535	0.734606076818426	0.72080583845559	CCL24	CCL24	1	1	0
GO:0032271	regulation of protein polymerization	199/17004	0.650222477788897	0.736223847596647	0.722393217949202	CCL24	CCL24	1	1	0
GO:0007204	positive regulation of cytosolic calcium ion concentration	200/17004	0.652074914532533	0.737336210895692	0.723484684499422	FPR3	FPR3	1	1	0
GO:0071674	mononuclear cell migration	200/17004	0.652074914532533	0.737336210895692	0.723484684499422	CCL24	CCL24	1	1	0
GO:1901888	regulation of cell junction assembly	201/17004	0.653917650345827	0.738926944890784	0.725045535120285	GPC4	GPC4	1	1	0
GO:0007179	transforming growth factor beta receptor signaling pathway	202/17004	0.655750735456773	0.740011648867663	0.726109861953677	FUT8	FUT8	1	1	0
GO:0033002	muscle cell proliferation	202/17004	0.655750735456773	0.740011648867663	0.726109861953677	WNT2	WNT2	1	1	0
GO:0008016	regulation of heart contraction	203/17004	0.657574219836272	0.741082648020267	0.72716074142029	BVES	BVES	1	1	0
GO:0046034	ATP metabolic process	203/17004	0.657574219836272	0.741082648020267	0.72716074142029	ENO2	ENO2	1	1	0
GO:1901654	response to ketone	204/17004	0.659388153199439	0.742633169217973	0.728682134677471	SMYD3	SMYD3	1	1	0
GO:0006469	negative regulation of protein kinase activity	205/17004	0.661192585006895	0.742775526171667	0.728821817327269	SMYD3	SMYD3	1	1	0
GO:0019722	calcium-mediated signaling	206/17004	0.662987564466052	0.742775526171667	0.728821817327269	GRM5	GRM5	1	1	0
GO:0050821	protein stabilization	206/17004	0.662987564466052	0.742775526171667	0.728821817327269	USP13	USP13	1	1	0
GO:0071383	cellular response to steroid hormone stimulus	206/17004	0.662987564466052	0.742775526171667	0.728821817327269	SMYD3	SMYD3	1	1	0
GO:0006479	protein methylation	207/17004	0.664773140532401	0.742775526171667	0.728821817327269	SMYD3	SMYD3	1	1	0
GO:0008213	protein alkylation	207/17004	0.664773140532401	0.742775526171667	0.728821817327269	SMYD3	SMYD3	1	1	0
GO:0050807	regulation of synapse organization	207/17004	0.664773140532401	0.742775526171667	0.728821817327269	GPC4	GPC4	1	1	0
GO:0072330	monocarboxylic acid biosynthetic process	207/17004	0.664773140532401	0.742775526171667	0.728821817327269	ABCD1	ABCD1	1	1	0
GO:0042098	T cell proliferation	208/17004	0.666549361910779	0.744269544426067	0.730287769099945	CD209	CD209	1	1	0
GO:0002064	epithelial cell development	210/17004	0.670073934177331	0.746224728827308	0.732206223597048	PAX6	PAX6	1	1	0
GO:0070374	positive regulation of ERK1 and ERK2 cascade	210/17004	0.670073934177331	0.746224728827308	0.732206223597048	CCL24	CCL24	1	1	0
GO:0007033	vacuole organization	211/17004	0.671822381233317	0.746224728827308	0.732206223597048	PPT1	PPT1	1	1	0
GO:0017157	regulation of exocytosis	211/17004	0.671822381233317	0.746224728827308	0.732206223597048	SYP	SYP	1	1	0
GO:0046474	glycerophospholipid biosynthetic process	211/17004	0.671822381233317	0.746224728827308	0.732206223597048	AGPAT1	AGPAT1	1	1	0
GO:0051648	vesicle localization	211/17004	0.671822381233317	0.746224728827308	0.732206223597048	CEP19	CEP19	1	1	0
GO:0099003	vesicle-mediated transport in synapse	211/17004	0.671822381233317	0.746224728827308	0.732206223597048	SYP	SYP	1	1	0
GO:0043523	regulation of neuron apoptotic process	213/17004	0.675291835766244	0.749587204730703	0.735505532354921	PPT1	PPT1	1	1	0
GO:0002573	myeloid leukocyte differentiation	214/17004	0.677012937941029	0.75100584411652	0.736897521319113	GPC3	GPC3	1	1	0
GO:0009743	response to carbohydrate	219/17004	0.685484070127522	0.758912801349543	0.744655939222033	ACVR2B	ACVR2B	1	1	0
GO:0051651	maintenance of location in cell	221/17004	0.688810675513929	0.761104364404244	0.746806331786186	FTL	FTL	1	1	0
GO:0071356	cellular response to tumor necrosis factor	221/17004	0.688810675513929	0.761104364404244	0.746806331786186	CCL24	CCL24	1	1	0
GO:0097191	extrinsic apoptotic signaling pathway	221/17004	0.688810675513929	0.761104364404244	0.746806331786186	EYA1	EYA1	1	1	0
GO:0050920	regulation of chemotaxis	222/17004	0.690460907884737	0.762430774504644	0.748107824075353	PTN	PTN	1	1	0
GO:0006364	rRNA processing	223/17004	0.692102486909779	0.763745908406299	0.74939825199935	HELB	HELB	1	1	0
GO:0000082	G1/S transition of mitotic cell cycle	224/17004	0.693735457451763	0.764552405969271	0.750189598777487	TMEM14B	TMEM14B	1	1	0
GO:0030072	peptide hormone secretion	224/17004	0.693735457451763	0.764552405969271	0.750189598777487	ACVR2B	ACVR2B	1	1	0
GO:0007596	blood coagulation	225/17004	0.695359864143467	0.765347382937127	0.750969641385289	FAP	FAP	1	1	0
GO:0010632	regulation of epithelial cell migration	225/17004	0.695359864143467	0.765347382937127	0.750969641385289	PTN	PTN	1	1	0
GO:0009205	purine ribonucleoside triphosphate metabolic process	227/17004	0.698583163364493	0.767400169736108	0.752983864730974	ENO2	ENO2	1	1	0
GO:1903050	regulation of proteolysis involved in protein catabolic process	227/17004	0.698583163364493	0.767400169736108	0.752983864730974	USP13	USP13	1	1	0
GO:2001234	negative regulation of apoptotic signaling pathway	227/17004	0.698583163364493	0.767400169736108	0.752983864730974	EYA1	EYA1	1	1	0
GO:0033673	negative regulation of kinase activity	228/17004	0.700182144020186	0.768658506550657	0.754218562552423	SMYD3	SMYD3	1	1	0
GO:0002790	peptide secretion	229/17004	0.701772737080641	0.769408013810923	0.754953989642142	ACVR2B	ACVR2B	1	1	0
GO:0050817	coagulation	229/17004	0.701772737080641	0.769408013810923	0.754953989642142	FAP	FAP	1	1	0
GO:0009636	response to toxic substance	230/17004	0.703354986046353	0.770146447899592	0.75567855157979	MGST3	MGST3	1	1	0
GO:0060348	bone development	230/17004	0.703354986046353	0.770146447899592	0.75567855157979	CBS	CBS	1	1	0
GO:0007599	hemostasis	231/17004	0.70492893419479	0.770873899006561	0.756392336860963	FAP	FAP	1	1	0
GO:0065004	protein-DNA complex assembly	231/17004	0.70492893419479	0.770873899006561	0.756392336860963	SMYD3	SMYD3	1	1	0
GO:0009144	purine nucleoside triphosphate metabolic process	232/17004	0.706494624581523	0.771590456614485	0.757095433287307	ENO2	ENO2	1	1	0
GO:0042593	glucose homeostasis	232/17004	0.706494624581523	0.771590456614485	0.757095433287307	PAX6	PAX6	1	1	0
GO:0007163	establishment or maintenance of cell polarity	233/17004	0.708052100041351	0.771799555993627	0.757300604545835	PAX6	PAX6	1	1	0
GO:0009913	epidermal cell differentiation	233/17004	0.708052100041351	0.771799555993627	0.757300604545835	PAX6	PAX6	1	1	0
GO:0033500	carbohydrate homeostasis	233/17004	0.708052100041351	0.771799555993627	0.757300604545835	PAX6	PAX6	1	1	0
GO:0009199	ribonucleoside triphosphate metabolic process	234/17004	0.709601403189423	0.772991245762258	0.758469907346292	ENO2	ENO2	1	1	0
GO:0007411	axon guidance	235/17004	0.711142576422348	0.773675652782978	0.759141457163239	PAX6	PAX6	1	1	0
GO:0097529	myeloid leukocyte migration	235/17004	0.711142576422348	0.773675652782978	0.759141457163239	CCL24	CCL24	1	1	0
GO:0097485	neuron projection guidance	236/17004	0.712675661919301	0.774349517277702	0.759802662505058	PAX6	PAX6	1	1	0
GO:0060047	heart contraction	239/17004	0.71722681054774	0.778795287558244	0.764164914977194	BVES	BVES	1	1	0
GO:0034612	response to tumor necrosis factor	240/17004	0.718727962582411	0.778928322619684	0.764295450854899	CCL24	CCL24	1	1	0
GO:0048762	mesenchymal cell differentiation	240/17004	0.718727962582411	0.778928322619684	0.764295450854899	WNT2	WNT2	1	1	0
GO:0007188	adenylate cyclase-modulating G protein-coupled receptor signaling pathway	242/17004	0.721706667359771	0.781157599728488	0.7664828489806	GRM5	GRM5	1	1	0
GO:0010466	negative regulation of peptidase activity	245/17004	0.726116336617904	0.78342914740124	0.768711723579543	GPC3	GPC3	1	1	0
GO:0016197	endosomal transport	245/17004	0.726116336617904	0.78342914740124	0.768711723579543	BVES	BVES	1	1	0
GO:0048863	stem cell differentiation	245/17004	0.726116336617904	0.78342914740124	0.768711723579543	PTN	PTN	1	1	0
GO:0050870	positive regulation of T cell activation	245/17004	0.726116336617904	0.78342914740124	0.768711723579543	CD209	CD209	1	1	0
GO:0051259	protein complex oligomerization	247/17004	0.729017660689845	0.785559399154029	0.770801956629943	KCND2	KCND2	1	1	0
GO:0045017	glycerolipid biosynthetic process	248/17004	0.730456905673947	0.786110765153867	0.771342964721696	AGPAT1	AGPAT1	1	1	0
GO:0090068	positive regulation of cell cycle process	248/17004	0.730456905673947	0.786110765153867	0.771342964721696	PIWIL2	PIWIL2	1	1	0
GO:0006814	sodium ion transport	249/17004	0.73188859195916	0.786652608351792	0.771874628905966	KLHL24	KLHL24	1	1	0
GO:0051402	neuron apoptotic process	249/17004	0.73188859195916	0.786652608351792	0.771874628905966	PPT1	PPT1	1	1	0
GO:0003015	heart process	250/17004	0.733312758793874	0.787185007064988	0.77239702602868	BVES	BVES	1	1	0
GO:0009141	nucleoside triphosphate metabolic process	251/17004	0.734729445225015	0.787210119883945	0.77242166708066	ENO2	ENO2	1	1	0
GO:0044843	cell cycle G1/S phase transition	251/17004	0.734729445225015	0.787210119883945	0.77242166708066	TMEM14B	TMEM14B	1	1	0
GO:1903522	regulation of blood circulation	251/17004	0.734729445225015	0.787210119883945	0.77242166708066	BVES	BVES	1	1	0
GO:0008654	phospholipid biosynthetic process	255/17004	0.740322160858158	0.792200797130416	0.777318589949422	AGPAT1	AGPAT1	1	1	0
GO:0050730	regulation of peptidyl-tyrosine phosphorylation	257/17004	0.743074636836478	0.794644485449736	0.779716371377477	GRM5	GRM5	1	1	0
GO:0031668	cellular response to extracellular stimulus	258/17004	0.744440037046758	0.795101362819316	0.780164665893197	CBS	CBS	1	1	0
GO:0034976	response to endoplasmic reticulum stress	258/17004	0.744440037046758	0.795101362819316	0.780164665893197	USP13	USP13	1	1	0
GO:0090150	establishment of protein localization to membrane	259/17004	0.745798262097686	0.796050411999734	0.781095886327949	TRAM2	TRAM2	1	1	0
GO:0016072	rRNA metabolic process	262/17004	0.749830258129171	0.799347350647136	0.78433088900635	HELB	HELB	1	1	0
GO:0051348	negative regulation of transferase activity	262/17004	0.749830258129171	0.799347350647136	0.78433088900635	SMYD3	SMYD3	1	1	0
GO:0003018	vascular process in circulatory system	264/17004	0.752483058050113	0.801671139783118	0.786611023665472	CBS	CBS	1	1	0
GO:0071824	protein-DNA complex subunit organization	266/17004	0.755108040435027	0.803962392297344	0.788859232932652	SMYD3	SMYD3	1	1	0
GO:1903039	positive regulation of leukocyte cell-cell adhesion	268/17004	0.75770549370114	0.806221476348671	0.791075878050551	CD209	CD209	1	1	0
GO:0110053	regulation of actin filament organization	270/17004	0.760275703309331	0.808448756028429	0.793261316270714	CCL24	CCL24	1	1	0
GO:0042113	B cell activation	275/17004	0.766583883337562	0.814645568813271	0.799341716332848	SLC39A10	SLC39A10	1	1	0
GO:0043547	positive regulation of GTPase activity	278/17004	0.770289712577587	0.818070841365294	0.802702642047611	CCL24	CCL24	1	1	0
GO:0001818	negative regulation of cytokine production	279/17004	0.771512014118935	0.818343469293865	0.802970148414411	ABCD1	ABCD1	1	1	0
GO:0051258	protein polymerization	279/17004	0.771512014118935	0.818343469293865	0.802970148414411	CCL24	CCL24	1	1	0
GO:0007548	sex differentiation	281/17004	0.773937356929265	0.820402639146407	0.804990634902235	SYCP2	SYCP2	1	1	0
GO:0045765	regulation of angiogenesis	282/17004	0.775140464938193	0.821164430043898	0.805738114869964	CCL24	CCL24	1	1	0
GO:0006260	DNA replication	286/17004	0.779889911651477	0.825164419631244	0.80966296104168	HELB	HELB	1	1	0
GO:1901342	regulation of vasculature development	286/17004	0.779889911651477	0.825164419631244	0.80966296104168	CCL24	CCL24	1	1	0
GO:0044262	cellular carbohydrate metabolic process	287/17004	0.781061690444575	0.825888687026547	0.810373622420086	IGFBP4	IGFBP4	1	1	0
GO:0046879	hormone secretion	290/17004	0.784540144892598	0.829049592015557	0.813475146955181	ACVR2B	ACVR2B	1	1	0
GO:0031349	positive regulation of defense response	291/17004	0.785687442194534	0.82974468194376	0.814157178991549	CCL24	CCL24	1	1	0
GO:0048872	homeostasis of number of cells	292/17004	0.786828698560518	0.830432530547993	0.814832105738755	DNASE2	DNASE2	1	1	0
GO:0042742	defense response to bacterium	293/17004	0.787963945438696	0.8305963230837	0.814992821283804	RNASE1	RNASE1	1	1	0
GO:0070372	regulation of ERK1 and ERK2 cascade	293/17004	0.787963945438696	0.8305963230837	0.814992821283804	CCL24	CCL24	1	1	0
GO:0048193	Golgi vesicle transport	295/17004	0.790216535715836	0.83245309387094	0.816814710955494	CEP19	CEP19	1	1	0
GO:0060485	mesenchyme development	298/17004	0.793551126914689	0.835446683304595	0.819752063108996	WNT2	WNT2	1	1	0
GO:0009914	hormone transport	299/17004	0.794650968271363	0.835566619863499	0.819869746551361	ACVR2B	ACVR2B	1	1	0
GO:0042254	ribosome biogenesis	299/17004	0.794650968271363	0.835566619863499	0.819869746551361	HELB	HELB	1	1	0
GO:0051054	positive regulation of DNA metabolic process	300/17004	0.795745015791498	0.836198265199373	0.820489525859344	EYA1	EYA1	1	1	0
GO:0048608	reproductive structure development	301/17004	0.796833299651325	0.836823074912637	0.82110259795806	SYCP2	SYCP2	1	1	0
GO:0021700	developmental maturation	303/17004	0.798992696318923	0.838571281895093	0.822817963294052	SYP	SYP	1	1	0
GO:0061458	reproductive system development	305/17004	0.801129396590806	0.839773857279788	0.823997947214448	SYCP2	SYCP2	1	1	0
GO:0090287	regulation of cellular response to growth factor stimulus	305/17004	0.801129396590806	0.839773857279788	0.823997947214448	GPC3	GPC3	1	1	0
GO:0006650	glycerophospholipid metabolic process	307/17004	0.803243636335423	0.840949946626647	0.825151942661141	AGPAT1	AGPAT1	1	1	0
GO:0018105	peptidyl-serine phosphorylation	307/17004	0.803243636335423	0.840949946626647	0.825151942661141	SMYD3	SMYD3	1	1	0
GO:0098813	nuclear chromosome segregation	312/17004	0.808432496976609	0.845859927392193	0.829969685005225	SYCP2	SYCP2	1	1	0
GO:0006605	protein targeting	313/17004	0.809453914887529	0.846406160230945	0.830505656366958	TRAM2	TRAM2	1	1	0
GO:0022409	positive regulation of cell-cell adhesion	315/17004	0.811480623108512	0.846957916360178	0.831047047259171	CD209	CD209	1	1	0
GO:0030198	extracellular matrix organization	315/17004	0.811480623108512	0.846957916360178	0.831047047259171	FAP	FAP	1	1	0
GO:0031647	regulation of protein stability	315/17004	0.811480623108512	0.846957916360178	0.831047047259171	USP13	USP13	1	1	0
GO:0043062	extracellular structure organization	316/17004	0.812485969417059	0.847485365022717	0.831564587322399	FAP	FAP	1	1	0
GO:0045229	external encapsulating structure organization	318/17004	0.814480785345976	0.848521776989201	0.832581529354409	FAP	FAP	1	1	0
GO:0070371	ERK1 and ERK2 cascade	318/17004	0.814480785345976	0.848521776989201	0.832581529354409	CCL24	CCL24	1	1	0
GO:0071496	cellular response to external stimulus	324/17004	0.820340191835294	0.8540499877905	0.838005887724881	CBS	CBS	1	1	0
GO:0006310	DNA recombination	325/17004	0.821298808317708	0.8540499877905	0.838005887724881	HELB	HELB	1	1	0
GO:1901990	regulation of mitotic cell cycle phase transition	325/17004	0.821298808317708	0.8540499877905	0.838005887724881	TMEM14B	TMEM14B	1	1	0
GO:0018209	peptidyl-serine modification	326/17004	0.822252367047831	0.854517328109181	0.838464448633756	SMYD3	SMYD3	1	1	0
GO:0009895	negative regulation of catabolic process	327/17004	0.82320089440919	0.854978870112486	0.838917320153844	AZIN2	AZIN2	1	1	0
GO:0032386	regulation of intracellular transport	331/17004	0.826945213090132	0.858341785785532	0.842217060419898	BVES	BVES	1	1	0
GO:1990778	protein localization to cell periphery	332/17004	0.827868974622848	0.85877473193741	0.842641873287445	GPC4	GPC4	1	1	0
GO:0045861	negative regulation of proteolysis	333/17004	0.82878786025496	0.859202093658812	0.843061206633083	GPC3	GPC3	1	1	0
GO:0070588	calcium ion transmembrane transport	334/17004	0.829701895432052	0.859623907553379	0.843475096372824	CACNA1F	CACNA1F	1	1	0
GO:0019216	regulation of lipid metabolic process	335/17004	0.830611105468438	0.860040209999391	0.843883578201545	ABCD1	ABCD1	1	1	0
GO:0048545	response to steroid hormone	336/17004	0.831515515547825	0.860451037151138	0.844286687594347	SMYD3	SMYD3	1	1	0
GO:0040013	negative regulation of locomotion	337/17004	0.832415150723986	0.860856424940303	0.844684459807905	GRM5	GRM5	1	1	0
GO:0006936	muscle contraction	340/17004	0.835085655435648	0.862565622159307	0.84636154821407	ATP8A2	ATP8A2	1	1	0
GO:0010506	regulation of autophagy	340/17004	0.835085655435648	0.862565622159307	0.84636154821407	USP13	USP13	1	1	0
GO:0045787	positive regulation of cell cycle	344/17004	0.838580977201271	0.865648450886817	0.849386463220724	PIWIL2	PIWIL2	1	1	0
GO:0009306	protein secretion	345/17004	0.83944329971202	0.8660111947729	0.849742392635418	ACVR2B	ACVR2B	1	1	0
GO:0035592	establishment of protein localization to extracellular region	346/17004	0.84030106706454	0.866368800896834	0.850093280805464	ACVR2B	ACVR2B	1	1	0
GO:0051346	negative regulation of hydrolase activity	349/17004	0.842847275462173	0.868465733682907	0.852150820816019	GPC3	GPC3	1	1	0
GO:0007265	Ras protein signal transduction	351/17004	0.844522404828209	0.869663108252621	0.853325701623438	RAB42	RAB42	1	1	0
GO:0071692	protein localization to extracellular region	353/17004	0.846179877088933	0.870840857113383	0.854481325408567	ACVR2B	ACVR2B	1	1	0
GO:0032956	regulation of actin cytoskeleton organization	356/17004	0.848633380445536	0.8728359101063	0.856438899529858	CCL24	CCL24	1	1	0
GO:0010639	negative regulation of organelle organization	357/17004	0.8494425845025	0.873138375216336	0.856735682559733	MPHOSPH9	MPHOSPH9	1	1	0
GO:1901653	cellular response to peptide	358/17004	0.850247510914423	0.873436079393907	0.857027794095559	GRM5	GRM5	1	1	0
GO:0008544	epidermis development	359/17004	0.851048182038334	0.87348858505517	0.857079313390572	PAX6	PAX6	1	1	0
GO:1903037	regulation of leukocyte cell-cell adhesion	360/17004	0.85184462011575	0.87348858505517	0.857079313390572	CD209	CD209	1	1	0
GO:2001233	regulation of apoptotic signaling pathway	360/17004	0.85184462011575	0.87348858505517	0.857079313390572	EYA1	EYA1	1	1	0
GO:0031589	cell-substrate adhesion	362/17004	0.853424885523141	0.874579915938165	0.858150142637665	BVES	BVES	1	1	0
GO:0045862	positive regulation of proteolysis	363/17004	0.854208756763884	0.874854285628268	0.858419358045436	USP13	USP13	1	1	0
GO:0032535	regulation of cellular component size	364/17004	0.854988482780831	0.875124081107191	0.858684085172714	CCL24	CCL24	1	1	0
GO:0050727	regulation of inflammatory response	367/17004	0.857303005656829	0.876686251373652	0.860216908660375	CCL24	CCL24	1	1	0
GO:0050863	regulation of T cell activation	368/17004	0.858066366388724	0.876686251373652	0.860216908660375	CD209	CD209	1	1	0
GO:0051098	regulation of binding	368/17004	0.858066366388724	0.876686251373652	0.860216908660375	PAX6	PAX6	1	1	0
GO:0018108	peptidyl-tyrosine phosphorylation	370/17004	0.859580995047254	0.877648821499938	0.861161396037822	GRM5	GRM5	1	1	0
GO:0007059	chromosome segregation	371/17004	0.860332305101408	0.877648821499938	0.861161396037822	SYCP2	SYCP2	1	1	0
GO:0018212	peptidyl-tyrosine modification	372/17004	0.861079640209084	0.877648821499938	0.861161396037822	GRM5	GRM5	1	1	0
GO:1904062	regulation of cation transmembrane transport	372/17004	0.861079640209084	0.877648821499938	0.861161396037822	KLHL24	KLHL24	1	1	0
GO:1902903	regulation of supramolecular fiber organization	373/17004	0.861823021162751	0.877878618311817	0.861386875909126	CCL24	CCL24	1	1	0
GO:0071900	regulation of protein serine/threonine kinase activity	380/17004	0.866917695652433	0.882537834312837	0.86595856433118	CBS	CBS	1	1	0
GO:0006644	phospholipid metabolic process	384/17004	0.869745077599798	0.884884697798114	0.868261339867114	AGPAT1	AGPAT1	1	1	0
GO:0050878	regulation of body fluid levels	388/17004	0.872513051514242	0.887168339722039	0.870502081515803	FAP	FAP	1	1	0
GO:0032102	negative regulation of response to external stimulus	391/17004	0.874550788939144	0.888707186601828	0.872012019767669	FAP	FAP	1	1	0
GO:0046486	glycerolipid metabolic process	392/17004	0.87522285176852	0.888857240112427	0.872159254387601	AGPAT1	AGPAT1	1	1	0
GO:0032970	regulation of actin filament-based process	396/17004	0.877875687376477	0.891017538983909	0.874278970094443	CCL24	CCL24	1	1	0
GO:0007159	leukocyte cell-cell adhesion	397/17004	0.878530134861032	0.891148161932645	0.874407139173158	CD209	CD209	1	1	0
GO:0010959	regulation of metal ion transport	399/17004	0.879828644305325	0.891931550297563	0.875175810880391	KLHL24	KLHL24	1	1	0
GO:1903706	regulation of hemopoiesis	404/17004	0.883015176994142	0.894626852961787	0.877820479850721	PTN	PTN	1	1	0
GO:0043254	regulation of protein-containing complex assembly	406/17004	0.884266267408884	0.895359213415805	0.878539082252428	CCL24	CCL24	1	1	0
GO:0007018	microtubule-based movement	407/17004	0.884886842309511	0.895452655352012	0.878630768797503	IQCG	IQCG	1	1	0
GO:0031331	positive regulation of cellular catabolic process	415/17004	0.889734425207407	0.899820913321333	0.882916965097163	ABCD1	ABCD1	1	1	0
GO:1901987	regulation of cell cycle phase transition	421/17004	0.893237127669299	0.902824646034264	0.885864269979281	TMEM14B	TMEM14B	1	1	0
GO:0003012	muscle system process	426/17004	0.896071829197301	0.904610929415977	0.887616996414994	ATP8A2	ATP8A2	1	1	0
GO:0034329	cell junction assembly	426/17004	0.896071829197301	0.904610929415977	0.887616996414994	GPC4	GPC4	1	1	0
GO:0006816	calcium ion transport	427/17004	0.896629773895181	0.904635396876388	0.887641004232071	CACNA1F	CACNA1F	1	1	0
GO:0042060	wound healing	431/17004	0.898832088910436	0.906317900477804	0.889291900484354	FAP	FAP	1	1	0
GO:0052547	regulation of peptidase activity	433/17004	0.899915783822325	0.906871137680643	0.889834744626869	GPC3	GPC3	1	1	0
GO:0072594	establishment of protein localization to organelle	437/17004	0.902048855908754	0.9084805768065	0.891413948985729	TRAM2	TRAM2	1	1	0
GO:0044772	mitotic cell cycle phase transition	443/17004	0.905164454553819	0.911077048971926	0.893961644077406	TMEM14B	TMEM14B	1	1	0
GO:0002250	adaptive immune response	445/17004	0.906181052278352	0.911525260051336	0.89440143510704	CD209	CD209	1	1	0
GO:0022613	ribonucleoprotein complex biogenesis	446/17004	0.90668530291832	0.911525260051336	0.89440143510704	HELB	HELB	1	1	0
GO:0001819	positive regulation of cytokine production	468/17004	0.917125101769659	0.921474242738335	0.904163517172222	AGPAT1	AGPAT1	1	1	0
GO:0031667	response to nutrient levels	470/17004	0.918014825838407	0.921821759357879	0.904504505378326	CBS	CBS	1	1	0
GO:0022407	regulation of cell-cell adhesion	473/17004	0.91933173233571	0.922487237408113	0.905157481822586	CD209	CD209	1	1	0
GO:0045785	positive regulation of cell adhesion	474/17004	0.919766036117824	0.922487237408113	0.905157481822586	CD209	CD209	1	1	0
GO:0007346	regulation of mitotic cell cycle	485/17004	0.924393426462545	0.926580046040221	0.90917340334951	TMEM14B	TMEM14B	1	1	0
GO:0043065	positive regulation of apoptotic process	488/17004	0.925608972047848	0.927250122707508	0.90983089202165	FAP	FAP	1	1	0
GO:1901652	response to peptide	492/17004	0.927199688637715	0.928295021997004	0.910856161934647	GRM5	GRM5	1	1	0
GO:0044089	positive regulation of cellular component biogenesis	498/17004	0.92952290803152	0.930071622853263	0.912599387739888	CCL24	CCL24	1	1	0
GO:0009991	response to extracellular stimulus	500/17004	0.930280903874142	0.930280903874142	0.912804737227849	CBS	CBS	1	1	0

## Sheet: ASCC vs HGSIL
ID	Description	BgRatio	pvalue	p.adjust	qvalue	geneID	GenesID_up	Total	Total_up	Total_dn
GO:0140013	meiotic nuclear division	192/17004	0.00256606814238744	0.0526382877519793	0.0265702652857021	SYCP2L/NPM2	SYCP2L/NPM2	2	2	0
GO:1903046	meiotic cell cycle process	210/17004	0.00306027527761062	0.0526382877519793	0.0265702652857021	SYCP2L/NPM2	SYCP2L/NPM2	2	2	0
GO:0034379	very-low-density lipoprotein particle assembly	10/17004	0.00411014645266028	0.0526382877519793	0.0265702652857021	APOC1	APOC1	1	1	0
GO:0035457	cellular response to interferon-alpha	10/17004	0.00411014645266028	0.0526382877519793	0.0265702652857021	IFIT2	IFIT2	1	1	0
GO:0150172	regulation of phosphatidylcholine metabolic process	10/17004	0.00411014645266028	0.0526382877519793	0.0265702652857021	APOC1	APOC1	1	1	0
GO:0010985	negative regulation of lipoprotein particle clearance	11/17004	0.0045203635277945	0.0526382877519793	0.0265702652857021	APOC1	APOC1	1	1	0
GO:0044848	biological phase	11/17004	0.0045203635277945	0.0526382877519793	0.0265702652857021	SYCP2L	SYCP2L	1	1	0
GO:0005513	detection of calcium ion	13/17004	0.00534036319426978	0.0526382877519793	0.0265702652857021	KCNMB3	KCNMB3	1	1	0
GO:0032372	negative regulation of sterol transport	13/17004	0.00534036319426978	0.0526382877519793	0.0265702652857021	APOC1	APOC1	1	1	0
GO:0032375	negative regulation of cholesterol transport	13/17004	0.00534036319426978	0.0526382877519793	0.0265702652857021	APOC1	APOC1	1	1	0
GO:0033700	phospholipid efflux	13/17004	0.00534036319426978	0.0526382877519793	0.0265702652857021	APOC1	APOC1	1	1	0
GO:0051321	meiotic cell cycle	282/17004	0.00544741370464395	0.0526382877519793	0.0265702652857021	SYCP2L/NPM2	SYCP2L/NPM2	2	2	0
GO:0006596	polyamine biosynthetic process	14/17004	0.00575014587084222	0.0526382877519793	0.0265702652857021	AZIN2	AZIN2	1	1	0
GO:1901160	primary amino compound metabolic process	14/17004	0.00575014587084222	0.0526382877519793	0.0265702652857021	AZIN2	AZIN2	1	1	0
GO:0034638	phosphatidylcholine catabolic process	15/17004	0.00615978383310833	0.0526382877519793	0.0265702652857021	APOC1	APOC1	1	1	0
GO:0034375	high-density lipoprotein particle remodeling	16/17004	0.00656927712365918	0.0526382877519793	0.0265702652857021	APOC1	APOC1	1	1	0
GO:0045717	negative regulation of fatty acid biosynthetic process	16/17004	0.00656927712365918	0.0526382877519793	0.0265702652857021	APOC1	APOC1	1	1	0
GO:0045836	positive regulation of meiotic nuclear division	16/17004	0.00656927712365918	0.0526382877519793	0.0265702652857021	NPM2	NPM2	1	1	0
GO:0060192	negative regulation of lipase activity	16/17004	0.00656927712365918	0.0526382877519793	0.0265702652857021	APOC1	APOC1	1	1	0
GO:0007096	regulation of exit from mitosis	17/17004	0.00697862578507502	0.0526382877519793	0.0265702652857021	NPM2	NPM2	1	1	0
GO:0009895	negative regulation of catabolic process	327/17004	0.00726350146395406	0.0526382877519793	0.0265702652857021	APOC1/AZIN2	APOC1/AZIN2	2	2	0
GO:0006595	polyamine metabolic process	18/17004	0.00738782985992692	0.0526382877519793	0.0265702652857021	AZIN2	AZIN2	1	1	0
GO:0040037	negative regulation of fibroblast growth factor receptor signaling pathway	18/17004	0.00738782985992692	0.0526382877519793	0.0265702652857021	SHISA2	SHISA2	1	1	0
GO:0051004	regulation of lipoprotein lipase activity	18/17004	0.00738782985992692	0.0526382877519793	0.0265702652857021	APOC1	APOC1	1	1	0
GO:0035455	response to interferon-alpha	20/17004	0.00820580442016916	0.0561277022339571	0.0283316194717419	IFIT2	IFIT2	1	1	0
GO:0010984	regulation of lipoprotein particle clearance	21/17004	0.00861457499065055	0.0563406191853734	0.0284390937100685	APOC1	APOC1	1	1	0
GO:0034377	plasma lipoprotein particle assembly	25/17004	0.0102482135339068	0.0563406191853734	0.0284390937100685	APOC1	APOC1	1	1	0
GO:0051446	positive regulation of meiotic cell cycle	25/17004	0.0102482135339068	0.0563406191853734	0.0284390937100685	NPM2	NPM2	1	1	0
GO:0050995	negative regulation of lipid catabolic process	26/17004	0.0106562624475802	0.0563406191853734	0.0284390937100685	APOC1	APOC1	1	1	0
GO:0032369	negative regulation of lipid transport	28/17004	0.0114719277057561	0.0563406191853734	0.0284390937100685	APOC1	APOC1	1	1	0
GO:0045940	positive regulation of steroid metabolic process	28/17004	0.0114719277057561	0.0563406191853734	0.0284390937100685	APOC1	APOC1	1	1	0
GO:0065005	protein-lipid complex assembly	28/17004	0.0114719277057561	0.0563406191853734	0.0284390937100685	APOC1	APOC1	1	1	0
GO:0010458	exit from mitosis	29/17004	0.0118795441351898	0.0563406191853734	0.0284390937100685	NPM2	NPM2	1	1	0
GO:0034368	protein-lipid complex remodeling	30/17004	0.0122870164881236	0.0563406191853734	0.0284390937100685	APOC1	APOC1	1	1	0
GO:0034369	plasma lipoprotein particle remodeling	30/17004	0.0122870164881236	0.0563406191853734	0.0284390937100685	APOC1	APOC1	1	1	0
GO:0048261	negative regulation of receptor-mediated endocytosis	30/17004	0.0122870164881236	0.0563406191853734	0.0284390937100685	APOC1	APOC1	1	1	0
GO:0040036	regulation of fibroblast growth factor receptor signaling pathway	31/17004	0.0126943448069985	0.0563406191853734	0.0284390937100685	SHISA2	SHISA2	1	1	0
GO:0034367	protein-containing complex remodeling	32/17004	0.0131015291342448	0.0563406191853734	0.0284390937100685	APOC1	APOC1	1	1	0
GO:0040020	regulation of meiotic nuclear division	32/17004	0.0131015291342448	0.0563406191853734	0.0284390937100685	NPM2	NPM2	1	1	0
GO:0045922	negative regulation of fatty acid metabolic process	33/17004	0.0135085695122825	0.0563406191853734	0.0284390937100685	APOC1	APOC1	1	1	0
GO:0046475	glycerophospholipid catabolic process	33/17004	0.0135085695122825	0.0563406191853734	0.0284390937100685	APOC1	APOC1	1	1	0
GO:1903725	regulation of phospholipid metabolic process	36/17004	0.0147288273752001	0.0582605020681104	0.0294081943341647	APOC1	APOC1	1	1	0
GO:0000280	nuclear division	477/17004	0.0150187932323724	0.0582605020681104	0.0294081943341647	SYCP2L/NPM2	SYCP2L/NPM2	2	2	0
GO:0019228	neuronal action potential	38/17004	0.0155416136483603	0.0582605020681104	0.0294081943341647	KCNMB3	KCNMB3	1	1	0
GO:0042401	cellular biogenic amine biosynthetic process	38/17004	0.0155416136483603	0.0582605020681104	0.0294081943341647	AZIN2	AZIN2	1	1	0
GO:0009309	amine biosynthetic process	39/17004	0.0159477912214158	0.0582605020681104	0.0294081943341647	AZIN2	AZIN2	1	1	0
GO:0034381	plasma lipoprotein particle clearance	40/17004	0.0163538251419257	0.0582605020681104	0.0294081943341647	APOC1	APOC1	1	1	0
GO:0045740	positive regulation of DNA replication	40/17004	0.0163538251419257	0.0582605020681104	0.0294081943341647	NPM2	NPM2	1	1	0
GO:0042304	regulation of fatty acid biosynthetic process	42/17004	0.0171654621946599	0.059903959903813	0.0302377636941377	APOC1	APOC1	1	1	0
GO:0071827	plasma lipoprotein particle organization	44/17004	0.0179765251451663	0.0614797159964689	0.0310331591979714	APOC1	APOC1	1	1	0
GO:1905953	negative regulation of lipid localization	45/17004	0.0183818414378539	0.0616332330563338	0.0311106501115381	APOC1	APOC1	1	1	0
GO:0071825	protein-lipid complex subunit organization	47/17004	0.0191920438695511	0.0631122981094853	0.0318572388118055	APOC1	APOC1	1	1	0
GO:0045806	negative regulation of endocytosis	50/17004	0.0204062727669589	0.0658391064745279	0.033233651775385	APOC1	APOC1	1	1	0
GO:0009395	phospholipid catabolic process	53/17004	0.0216192129781564	0.0684608410974952	0.0345570265927646	APOC1	APOC1	1	1	0
GO:0033344	cholesterol efflux	55/17004	0.0224271244118139	0.0684828263289318	0.0345681240933974	APOC1	APOC1	1	1	0
GO:0051055	negative regulation of lipid biosynthetic process	55/17004	0.0224271244118139	0.0684828263289318	0.0345681240933974	APOC1	APOC1	1	1	0
GO:0051785	positive regulation of nuclear division	59/17004	0.0240412319009514	0.0718631731046493	0.0362744240971452	NPM2	NPM2	1	1	0
GO:0009994	oocyte differentiation	62/17004	0.0252503128900475	0.0718631731046493	0.0362744240971452	NPM2	NPM2	1	1	0
GO:0050994	regulation of lipid catabolic process	63/17004	0.0256530544677699	0.0718631731046493	0.0362744240971452	APOC1	APOC1	1	1	0
GO:0032371	regulation of sterol transport	64/17004	0.0260556534063641	0.0718631731046493	0.0362744240971452	APOC1	APOC1	1	1	0
GO:0032374	regulation of cholesterol transport	64/17004	0.0260556534063641	0.0718631731046493	0.0362744240971452	APOC1	APOC1	1	1	0
GO:0051445	regulation of meiotic cell cycle	64/17004	0.0260556534063641	0.0718631731046493	0.0362744240971452	NPM2	NPM2	1	1	0
GO:0046503	glycerolipid catabolic process	67/17004	0.0272625948083423	0.0739984716226433	0.037352260221956	APOC1	APOC1	1	1	0
GO:0097006	regulation of plasma lipoprotein particle levels	70/17004	0.0284682539732186	0.0760636160846935	0.038394684634933	APOC1	APOC1	1	1	0
GO:0019226	transmission of nerve impulse	76/17004	0.0308757301324331	0.0799962098885765	0.04037974275693	KCNMB3	KCNMB3	1	1	0
GO:0046470	phosphatidylcholine metabolic process	76/17004	0.0308757301324331	0.0799962098885765	0.04037974275693	APOC1	APOC1	1	1	0
GO:0008543	fibroblast growth factor receptor signaling pathway	80/17004	0.0324778718267088	0.0828912848114508	0.0418410917484701	SHISA2	SHISA2	1	1	0
GO:2000243	positive regulation of reproductive process	87/17004	0.0352761573019899	0.0871497726006859	0.0439906516051477	NPM2	NPM2	1	1	0
GO:0019217	regulation of fatty acid metabolic process	88/17004	0.0356753455090527	0.0871497726006859	0.0439906516051477	APOC1	APOC1	1	1	0
GO:0060191	regulation of lipase activity	88/17004	0.0356753455090527	0.0871497726006859	0.0439906516051477	APOC1	APOC1	1	1	0
GO:0032091	negative regulation of protein binding	94/17004	0.0380675028348841	0.0872030010848372	0.0440175197842823	IFIT2	IFIT2	1	1	0
GO:0006576	cellular biogenic amine metabolic process	96/17004	0.0388637574553019	0.0872030010848372	0.0440175197842823	AZIN2	AZIN2	1	1	0
GO:0019218	regulation of steroid metabolic process	96/17004	0.0388637574553019	0.0872030010848372	0.0440175197842823	APOC1	APOC1	1	1	0
GO:0062014	negative regulation of small molecule metabolic process	96/17004	0.0388637574553019	0.0872030010848372	0.0440175197842823	APOC1	APOC1	1	1	0
GO:0006641	triglyceride metabolic process	100/17004	0.0404545719699553	0.0872030010848372	0.0440175197842823	APOC1	APOC1	1	1	0
GO:0015914	phospholipid transport	102/17004	0.0412491325323397	0.0872030010848372	0.0440175197842823	APOC1	APOC1	1	1	0
GO:0045833	negative regulation of lipid metabolic process	102/17004	0.0412491325323397	0.0872030010848372	0.0440175197842823	APOC1	APOC1	1	1	0
GO:0090288	negative regulation of cellular response to growth factor stimulus	102/17004	0.0412491325323397	0.0872030010848372	0.0440175197842823	SHISA2	SHISA2	1	1	0
GO:0008637	apoptotic mitochondrial changes	103/17004	0.0416462012858763	0.0872030010848372	0.0440175197842823	IFIT2	IFIT2	1	1	0
GO:0048477	oogenesis	103/17004	0.0416462012858763	0.0872030010848372	0.0440175197842823	NPM2	NPM2	1	1	0
GO:0030301	cholesterol transport	104/17004	0.0420431290765986	0.0872030010848372	0.0440175197842823	APOC1	APOC1	1	1	0
GO:0044344	cellular response to fibroblast growth factor stimulus	104/17004	0.0420431290765986	0.0872030010848372	0.0440175197842823	SHISA2	SHISA2	1	1	0
GO:0044106	cellular amine metabolic process	106/17004	0.0428365619364113	0.0872030010848372	0.0440175197842823	AZIN2	AZIN2	1	1	0
GO:0048259	regulation of receptor-mediated endocytosis	106/17004	0.0428365619364113	0.0872030010848372	0.0440175197842823	APOC1	APOC1	1	1	0
GO:0071774	response to fibroblast growth factor	110/17004	0.0444217379366246	0.0891142244939152	0.0449822493598095	SHISA2	SHISA2	1	1	0
GO:0042177	negative regulation of protein catabolic process	111/17004	0.0448176801548346	0.0891142244939152	0.0449822493598095	AZIN2	AZIN2	1	1	0
GO:0009308	amine metabolic process	115/17004	0.0464000431493805	0.0909317423959255	0.0458996791410643	AZIN2	AZIN2	1	1	0
GO:0001824	blastocyst development	116/17004	0.0467952826364997	0.0909317423959255	0.0458996791410643	NPM2	NPM2	1	1	0
GO:0015918	sterol transport	118/17004	0.0475853403880578	0.091428013554583	0.0461501822805528	APOC1	APOC1	1	1	0
GO:0010565	regulation of cellular ketone metabolic process	127/17004	0.0511336583231788	0.0965046543394269	0.0487127217964482	APOC1	APOC1	1	1	0
GO:0006639	acylglycerol metabolic process	128/17004	0.0515272154951726	0.0965046543394269	0.0487127217964482	APOC1	APOC1	1	1	0
GO:0006638	neutral lipid metabolic process	129/17004	0.0519206327440191	0.0965046543394269	0.0487127217964482	APOC1	APOC1	1	1	0
GO:0008203	cholesterol metabolic process	134/17004	0.0538856215917547	0.0984071504144113	0.0496730460694474	APOC1	APOC1	1	1	0
GO:0006275	regulation of DNA replication	136/17004	0.0546706391191174	0.0984071504144113	0.0496730460694474	NPM2	NPM2	1	1	0
GO:0032368	regulation of lipid transport	136/17004	0.0546706391191174	0.0984071504144113	0.0496730460694474	APOC1	APOC1	1	1	0
GO:0042157	lipoprotein metabolic process	140/17004	0.0562389994037826	0.099192457380996	0.0500694460156459	APOC1	APOC1	1	1	0
GO:0001508	action potential	141/17004	0.0566307408058331	0.099192457380996	0.0500694460156459	KCNMB3	KCNMB3	1	1	0
GO:1902652	secondary alcohol metabolic process	144/17004	0.0578051288675978	0.099192457380996	0.0500694460156459	APOC1	APOC1	1	1	0
GO:0051783	regulation of nuclear division	145/17004	0.0581963129777954	0.099192457380996	0.0500694460156459	NPM2	NPM2	1	1	0
GO:0015748	organophosphate ester transport	146/17004	0.0585873578683076	0.099192457380996	0.0500694460156459	APOC1	APOC1	1	1	0
GO:0051592	response to calcium ion	146/17004	0.0585873578683076	0.099192457380996	0.0500694460156459	KCNMB3	KCNMB3	1	1	0
GO:0016125	sterol metabolic process	149/17004	0.059759657634609	0.099860922098291	0.0504068674180355	APOC1	APOC1	1	1	0
GO:0045834	positive regulation of lipid metabolic process	150/17004	0.0601501460592045	0.099860922098291	0.0504068674180355	APOC1	APOC1	1	1	0
GO:0006633	fatty acid biosynthetic process	154/17004	0.0617107100367354	0.101466648233478	0.0512173909211772	APOC1	APOC1	1	1	0
GO:0007338	single fertilization	157/17004	0.0628796749672439	0.101734278504748	0.0513524828401931	NPM2	NPM2	1	1	0
GO:0007292	female gamete generation	158/17004	0.0632690524395073	0.101734278504748	0.0513524828401931	NPM2	NPM2	1	1	0
GO:0046434	organophosphate catabolic process	159/17004	0.0636582912281174	0.101734278504748	0.0513524828401931	APOC1	APOC1	1	1	0
GO:0051100	negative regulation of binding	161/17004	0.0644363529190247	0.102024225455122	0.0514988395649125	IFIT2	IFIT2	1	1	0
GO:1905952	regulation of lipid localization	164/17004	0.0656024063567789	0.10225966850196	0.0516176843161633	APOC1	APOC1	1	1	0
GO:0035637	multicellular organismal signaling	165/17004	0.0659908139075808	0.10225966850196	0.0516176843161633	KCNMB3	KCNMB3	1	1	0
GO:0030178	negative regulation of Wnt signaling pathway	166/17004	0.0663790830626759	0.10225966850196	0.0516176843161633	SHISA2	SHISA2	1	1	0
GO:0046890	regulation of lipid biosynthetic process	170/17004	0.0679307765477682	0.103715739193468	0.0523526661364379	APOC1	APOC1	1	1	0
GO:0009566	fertilization	198/17004	0.0787308685602083	0.118096302840312	0.0596115532958179	NPM2	NPM2	1	1	0
GO:0043393	regulation of protein binding	198/17004	0.0787308685602083	0.118096302840312	0.0596115532958179	IFIT2	IFIT2	1	1	0
GO:1901605	alpha-amino acid metabolic process	200/17004	0.0794981817431544	0.118210339809386	0.0596691158163722	AZIN2	AZIN2	1	1	0
GO:0030100	regulation of endocytosis	203/17004	0.0806481243959186	0.118430164051572	0.0597800766526865	APOC1	APOC1	1	1	0
GO:2000241	regulation of reproductive process	204/17004	0.0810311648773915	0.118430164051572	0.0597800766526865	NPM2	NPM2	1	1	0
GO:0072330	monocarboxylic acid biosynthetic process	207/17004	0.0821794656836361	0.119090581626286	0.0601134360932931	APOC1	APOC1	1	1	0
GO:0042180	cellular ketone metabolic process	209/17004	0.0829443160963671	0.119188891197301	0.0601630598841407	APOC1	APOC1	1	1	0
GO:0030258	lipid modification	213/17004	0.0844723780868865	0.119378319445104	0.0602586777131334	APOC1	APOC1	1	1	0
GO:0071805	potassium ion transmembrane transport	213/17004	0.0844723780868865	0.119378319445104	0.0602586777131334	KCNMB3	KCNMB3	1	1	0
GO:0044242	cellular lipid catabolic process	220/17004	0.0871412354219065	0.122140584074967	0.061652987960279	APOC1	APOC1	1	1	0
GO:0034764	positive regulation of transmembrane transport	232/17004	0.091700906037791	0.127486625467173	0.0643515130089762	AZIN2	AZIN2	1	1	0
GO:0006813	potassium ion transport	237/17004	0.0935949990694676	0.129070522910314	0.0651510180279825	KCNMB3	KCNMB3	1	1	0
GO:0031330	negative regulation of cellular catabolic process	242/17004	0.0954857055599446	0.130624445206004	0.065935392470867	APOC1	APOC1	1	1	0
GO:0090068	positive regulation of cell cycle process	248/17004	0.0977500902203168	0.132660836727573	0.0669633032419881	NPM2	NPM2	1	1	0
GO:0006898	receptor-mediated endocytosis	251/17004	0.0988804592661381	0.133138256177241	0.0672042905911589	APOC1	APOC1	1	1	0
GO:0015850	organic hydroxy compound transport	273/17004	0.107132805650296	0.143122732548442	0.0722441617049693	APOC1	APOC1	1	1	0
GO:0006520	cellular amino acid metabolic process	284/17004	0.111234628705417	0.147295028586286	0.0743502144910771	AZIN2	AZIN2	1	1	0
GO:0006260	DNA replication	286/17004	0.111978676703025	0.147295028586286	0.0743502144910771	NPM2	NPM2	1	1	0
GO:0051607	defense response to virus	298/17004	0.116431762412194	0.150599595731332	0.0760182631577051	IFIT2	IFIT2	1	1	0
GO:0140546	defense response to symbiont	299/17004	0.116801987341149	0.150599595731332	0.0760182631577051	IFIT2	IFIT2	1	1	0
GO:0051054	positive regulation of DNA metabolic process	300/17004	0.117172079294972	0.150599595731332	0.0760182631577051	NPM2	NPM2	1	1	0
GO:0090287	regulation of cellular response to growth factor stimulus	305/17004	0.119020545829897	0.150599595731332	0.0760182631577051	SHISA2	SHISA2	1	1	0
GO:0006650	glycerophospholipid metabolic process	307/17004	0.11975900301033	0.150599595731332	0.0760182631577051	APOC1	APOC1	1	1	0
GO:0046394	carboxylic acid biosynthetic process	310/17004	0.120865693952989	0.150599595731332	0.0760182631577051	APOC1	APOC1	1	1	0
GO:0007281	germ cell development	311/17004	0.121234325805291	0.150599595731332	0.0760182631577051	NPM2	NPM2	1	1	0
GO:0016053	organic acid biosynthetic process	312/17004	0.121602825159473	0.150599595731332	0.0760182631577051	APOC1	APOC1	1	1	0
GO:0008202	steroid metabolic process	317/17004	0.123443335847373	0.150599595731332	0.0760182631577051	APOC1	APOC1	1	1	0
GO:0030111	regulation of Wnt signaling pathway	319/17004	0.12417861402408	0.150599595731332	0.0760182631577051	SHISA2	SHISA2	1	1	0
GO:0062012	regulation of small molecule metabolic process	319/17004	0.12417861402408	0.150599595731332	0.0760182631577051	APOC1	APOC1	1	1	0
GO:0140014	mitotic nuclear division	322/17004	0.125280540031602	0.150866002432423	0.076152737454347	NPM2	NPM2	1	1	0
GO:1901990	regulation of mitotic cell cycle phase transition	325/17004	0.126381277480505	0.151127261882283	0.0762846135693886	NPM2	NPM2	1	1	0
GO:0016042	lipid catabolic process	334/17004	0.12967636915693	0.153359677725334	0.077411471674222	APOC1	APOC1	1	1	0
GO:0019216	regulation of lipid metabolic process	335/17004	0.130041831989318	0.153359677725334	0.077411471674222	APOC1	APOC1	1	1	0
GO:0045787	positive regulation of cell cycle	344/17004	0.133325082545043	0.15615471996714	0.0788223270994488	NPM2	NPM2	1	1	0
GO:0051346	negative regulation of hydrolase activity	349/17004	0.13514451702341	0.157208927966008	0.0793544604075877	APOC1	APOC1	1	1	0
GO:0010038	response to metal ion	357/17004	0.138048802408674	0.157974338261202	0.0797408170970672	KCNMB3	KCNMB3	1	1	0
GO:0006066	alcohol metabolic process	360/17004	0.13913575209098	0.157974338261202	0.0797408170970672	APOC1	APOC1	1	1	0
GO:0042176	regulation of protein catabolic process	360/17004	0.13913575209098	0.157974338261202	0.0797408170970672	AZIN2	AZIN2	1	1	0
GO:0006338	chromatin remodeling	361/17004	0.139497807470418	0.157974338261202	0.0797408170970672	NPM2	NPM2	1	1	0
GO:0051098	regulation of binding	368/17004	0.142028542613988	0.159782110440736	0.0806533275231787	IFIT2	IFIT2	1	1	0
GO:0006644	phospholipid metabolic process	384/17004	0.14778913549185	0.165143225735253	0.083359461436077	APOC1	APOC1	1	1	0
GO:0006631	fatty acid metabolic process	388/17004	0.149224092436003	0.165143225735253	0.083359461436077	APOC1	APOC1	1	1	0
GO:0001701	in utero embryonic development	392/17004	0.150656977863739	0.165143225735253	0.083359461436077	NPM2	NPM2	1	1	0
GO:0046486	glycerolipid metabolic process	392/17004	0.150656977863739	0.165143225735253	0.083359461436077	APOC1	APOC1	1	1	0
GO:0009615	response to virus	396/17004	0.152087794267708	0.1656497631833	0.0836151466976337	IFIT2	IFIT2	1	1	0
GO:0006869	lipid transport	410/17004	0.157079394050767	0.168884714715928	0.0852480554429432	APOC1	APOC1	1	1	0
GO:0045936	negative regulation of phosphate metabolic process	414/17004	0.158500930630005	0.168884714715928	0.0852480554429432	APOC1	APOC1	1	1	0
GO:0010563	negative regulation of phosphorus metabolic process	415/17004	0.158855993528473	0.168884714715928	0.0852480554429432	APOC1	APOC1	1	1	0
GO:0051051	negative regulation of transport	419/17004	0.160274961298533	0.168884714715928	0.0852480554429432	APOC1	APOC1	1	1	0
GO:0042391	regulation of membrane potential	421/17004	0.160983675430973	0.168884714715928	0.0852480554429432	KCNMB3	KCNMB3	1	1	0
GO:1901987	regulation of cell cycle phase transition	421/17004	0.160983675430973	0.168884714715928	0.0852480554429432	NPM2	NPM2	1	1	0
GO:0022412	cellular process involved in reproduction in multicellular organism	425/17004	0.162399565737353	0.169331254518826	0.0854734556512386	NPM2	NPM2	1	1	0
GO:0016055	Wnt signaling pathway	437/17004	0.166634955231186	0.172379398982358	0.0870120696617626	SHISA2	SHISA2	1	1	0
GO:0198738	cell-cell signaling by wnt	439/17004	0.16733906567878	0.172379398982358	0.0870120696617626	SHISA2	SHISA2	1	1	0
GO:0044772	mitotic cell cycle phase transition	443/17004	0.168745756946083	0.172787571483714	0.0872181031804528	NPM2	NPM2	1	1	0
GO:0009593	detection of chemical stimulus	450/17004	0.171202565524131	0.174259754194204	0.0879612178758064	KCNMB3	KCNMB3	1	1	0
GO:0010876	lipid localization	458/17004	0.174002723212582	0.176061927037583	0.0888709019210946	APOC1	APOC1	1	1	0
GO:0007346	regulation of mitotic cell cycle	485/17004	0.183393473389964	0.184431218324789	0.0930954749315648	NPM2	NPM2	1	1	0
GO:0043065	positive regulation of apoptotic process	488/17004	0.184431218324789	0.184431218324789	0.0930954749315648	IFIT2	IFIT2	1	1	0

## Sheet: ASCC vs HGSIL+LGSIL
ID	Description	BgRatio	pvalue	p.adjust	qvalue	geneID	GenesID_up	Total	Total_up	Total_dn
GO:0051446	positive regulation of meiotic cell cycle	25/17004	9.6e-06	0.234388588092278	0.230150033249995	NPM2/PLCB1/PIWIL2/MEIOC	NPM2/PLCB1/PIWIL2/MEIOC	4	4	0
GO:0040020	regulation of meiotic nuclear division	32/17004	0.000260398478948543	0.234388588092278	0.230150033249995	NPM2/FBXO43/PLCB1/PIWIL2	NPM2/FBXO43/PLCB1/PIWIL2	4	4	0
GO:0051445	regulation of meiotic cell cycle	64/17004	0.000411014934368596	0.234388588092278	0.230150033249995	NPM2/FBXO43/PLCB1/PIWIL2/MEIOC	NPM2/FBXO43/PLCB1/PIWIL2/MEIOC	5	5	0
GO:0045880	positive regulation of smoothened signaling pathway	37/17004	0.000460341439477117	0.234388588092278	0.230150033249995	SHOX2/PRRX1/GPC3/DCDC2	SHOX2/PRRX1/GPC3/DCDC2	4	4	0
GO:0045836	positive regulation of meiotic nuclear division	16/17004	0.000474278810385022	0.234388588092278	0.230150033249995	NPM2/PLCB1/PIWIL2	NPM2/PLCB1/PIWIL2	3	3	0
GO:0140013	meiotic nuclear division	192/17004	0.000627163869572394	0.258286986952231	0.253616266555152	SYCP2L/SYCP2/NPM2/MEI1/FBXO43/PLCB1/PIWIL2/MEIOC	SYCP2L/SYCP2/NPM2/MEI1/FBXO43/PLCB1/PIWIL2/MEIOC	8	8	0
GO:0010463	mesenchymal cell proliferation	42/17004	0.000750987289438917	0.265098513171938	0.26030461686567	SHOX2/PRRX1/GPC3/WNT2	SHOX2/PRRX1/GPC3/WNT2	4	4	0
GO:1903046	meiotic cell cycle process	210/17004	0.00112174274618473	0.346478290727809	0.340212767099448	SYCP2L/SYCP2/NPM2/MEI1/FBXO43/PLCB1/PIWIL2/MEIOC	SYCP2L/SYCP2/NPM2/MEI1/FBXO43/PLCB1/PIWIL2/MEIOC	8	8	0
GO:1900407	regulation of cellular response to oxidative stress	82/17004	0.00127661469352301	0.350501656410595	0.344163376440999	ABCD1/FUT8/AIFM2/PYCR1/GFER	ABCD1/FUT8/AIFM2/PYCR1/GFER	5	5	0
GO:0002053	positive regulation of mesenchymal cell proliferation	23/17004	0.00142609302677473	0.352387586916037	0.346015202812185	SHOX2/PRRX1/WNT2	SHOX2/PRRX1/WNT2	3	3	0
GO:0051321	meiotic cell cycle	282/17004	0.00191202611095598	0.386873364811176	0.379877358789223	SYCP2L/SYCP2/NPM2/MEI1/FBXO43/PLCB1/PIWIL2/MEIOC/WBP2NL	SYCP2L/SYCP2/NPM2/MEI1/FBXO43/PLCB1/PIWIL2/MEIOC/WBP2NL	9	9	0
GO:1902882	regulation of response to oxidative stress	91/17004	0.00202748048765794	0.386873364811176	0.379877358789223	ABCD1/FUT8/AIFM2/PYCR1/GFER	ABCD1/FUT8/AIFM2/PYCR1/GFER	5	5	0
GO:0045071	negative regulation of viral genome replication	56/17004	0.00221552648142535	0.386873364811176	0.379877358789223	EIF2AK2/APOBEC3B/APOBEC3F/IFIT1	EIF2AK2/APOBEC3B/APOBEC3F/IFIT1	4	4	0
GO:0009312	oligosaccharide biosynthetic process	28/17004	0.00254484800393583	0.386873364811176	0.379877358789223	ST3GAL3/B4GALNT2/FUT8	ST3GAL3/B4GALNT2/FUT8	3	3	0
GO:0016032	viral process	412/17004	0.00255111474683929	0.386873364811176	0.379877358789223	GPR15/ITGA5/ST3GAL3/EIF2AK2/APOBEC3B/MRC1/FUT8/APOBEC3F/LGALS9/IFIT1/ZNF639	GPR15/ITGA5/ST3GAL3/EIF2AK2/APOBEC3B/MRC1/FUT8/APOBEC3F/LGALS9/IFIT1/ZNF639	11	11	0
GO:0051785	positive regulation of nuclear division	59/17004	0.00268362293998802	0.386873364811176	0.379877358789223	NPM2/IGF2/PLCB1/PIWIL2	NPM2/IGF2/PLCB1/PIWIL2	4	4	0
GO:0010528	regulation of transposition	29/17004	0.00281817910424976	0.386873364811176	0.379877358789223	APOBEC3B/APOBEC3F/PIWIL2	APOBEC3B/APOBEC3F/PIWIL2	3	3	0
GO:0010529	negative regulation of transposition	29/17004	0.00281817910424976	0.386873364811176	0.379877358789223	APOBEC3B/APOBEC3F/PIWIL2	APOBEC3B/APOBEC3F/PIWIL2	3	3	0
GO:0010464	regulation of mesenchymal cell proliferation	30/17004	0.00310892061888228	0.39616114851572	0.388997187300575	SHOX2/PRRX1/WNT2	SHOX2/PRRX1/WNT2	3	3	0
GO:0009311	oligosaccharide metabolic process	63/17004	0.00340749884607357	0.39616114851572	0.388997187300575	ST3GAL3/B4GALNT2/FUT8/CTBS	ST3GAL3/B4GALNT2/FUT8/CTBS	4	4	0
GO:0080111	DNA demethylation	32/17004	0.00374400803379891	0.39616114851572	0.388997187300575	PAX6/APOBEC3B/APOBEC3F	PAX6/APOBEC3B/APOBEC3F	3	3	0
GO:0019058	viral life cycle	313/17004	0.00383149560290315	0.39616114851572	0.388997187300575	GPR15/ITGA5/EIF2AK2/APOBEC3B/MRC1/APOBEC3F/LGALS9/IFIT1/ZNF639	GPR15/ITGA5/EIF2AK2/APOBEC3B/MRC1/APOBEC3F/LGALS9/IFIT1/ZNF639	9	9	0
GO:0007035	vacuolar acidification	33/17004	0.00408900278632027	0.39616114851572	0.388997187300575	ATP6V0D2/PPT1/CLN5	ATP6V0D2/PPT1/CLN5	3	3	0
GO:0032196	transposition	33/17004	0.00408900278632027	0.39616114851572	0.388997187300575	APOBEC3B/APOBEC3F/PIWIL2	APOBEC3B/APOBEC3F/PIWIL2	3	3	0
GO:0007343	egg activation	10/17004	0.00409703880132571	0.39616114851572	0.388997187300575	PLCB1/WBP2NL	PLCB1/WBP2NL	2	2	0
GO:0010749	regulation of nitric oxide mediated signal transduction	11/17004	0.00497529493965475	0.39616114851572	0.388997187300575	CBS/NOS1AP	CBS/NOS1AP	2	2	0
GO:0044848	biological phase	11/17004	0.00497529493965475	0.39616114851572	0.388997187300575	SYCP2L/SYCP2	SYCP2L/SYCP2	2	2	0
GO:0016486	peptide hormone processing	36/17004	0.0052373783028099	0.39616114851572	0.388997187300575	ECE1/ECE2/SCG5	ECE1/ECE2/SCG5	3	3	0
GO:0035510	DNA dealkylation	37/17004	0.0056588815554569	0.39616114851572	0.388997187300575	PAX6/APOBEC3B/APOBEC3F	PAX6/APOBEC3B/APOBEC3F	3	3	0
GO:0007601	visual perception	217/17004	0.00567536687591944	0.39616114851572	0.388997187300575	CACNA1F/ZIC2/PAX6/DNAJC19/CLIC5/PPT1/CLN5	CACNA1F/ZIC2/PAX6/DNAJC19/CLIC5/PPT1/CLN5	7	7	0
GO:0006216	cytidine catabolic process	12/17004	0.00593199615341223	0.39616114851572	0.388997187300575	APOBEC3B/APOBEC3F	APOBEC3B/APOBEC3F	2	2	0
GO:0006534	cysteine metabolic process	12/17004	0.00593199615341223	0.39616114851572	0.388997187300575	CBS/CTH	CBS/CTH	2	2	0
GO:0009972	cytidine deamination	12/17004	0.00593199615341223	0.39616114851572	0.388997187300575	APOBEC3B/APOBEC3F	APOBEC3B/APOBEC3F	2	2	0
GO:0016554	cytidine to uridine editing	12/17004	0.00593199615341223	0.39616114851572	0.388997187300575	APOBEC3B/APOBEC3F	APOBEC3B/APOBEC3F	2	2	0
GO:0042447	hormone catabolic process	12/17004	0.00593199615341223	0.39616114851572	0.388997187300575	ECE1/HSD17B11	ECE1/HSD17B11	2	2	0
GO:0046087	cytidine metabolic process	12/17004	0.00593199615341223	0.39616114851572	0.388997187300575	APOBEC3B/APOBEC3F	APOBEC3B/APOBEC3F	2	2	0
GO:2001198	regulation of dendritic cell differentiation	12/17004	0.00593199615341223	0.39616114851572	0.388997187300575	LILRB2/LGALS9	LILRB2/LGALS9	2	2	0
GO:0140448	signaling receptor ligand precursor processing	38/17004	0.00610016372286831	0.396333252302362	0.389166178856608	ECE1/ECE2/SCG5	ECE1/ECE2/SCG5	3	3	0
GO:0050953	sensory perception of light stimulus	221/17004	0.00625536092261924	0.396333252302362	0.389166178856608	CACNA1F/ZIC2/PAX6/DNAJC19/CLIC5/PPT1/CLN5	CACNA1F/ZIC2/PAX6/DNAJC19/CLIC5/PPT1/CLN5	7	7	0
GO:0007613	memory	120/17004	0.00662422923282639	0.40921176085785	0.401811799517496	ITGA5/GRIA1/PTN/PLCB1/TAFA2	ITGA5/GRIA1/PTN/PLCB1/TAFA2	5	5	0
GO:0045006	DNA deamination	13/17004	0.00696553565802813	0.409805681213989	0.402394979743229	APOBEC3B/APOBEC3F	APOBEC3B/APOBEC3F	2	2	0
GO:0050667	homocysteine metabolic process	13/17004	0.00696553565802813	0.409805681213989	0.402394979743229	CBS/CTH	CBS/CTH	2	2	0
GO:0046131	pyrimidine ribonucleoside metabolic process	14/17004	0.00807433033442874	0.443370450141631	0.435352781774462	APOBEC3B/APOBEC3F	APOBEC3B/APOBEC3F	2	2	0
GO:0046133	pyrimidine ribonucleoside catabolic process	14/17004	0.00807433033442874	0.443370450141631	0.435352781774462	APOBEC3B/APOBEC3F	APOBEC3B/APOBEC3F	2	2	0
GO:0046655	folic acid metabolic process	14/17004	0.00807433033442874	0.443370450141631	0.435352781774462	SLC46A1/MTHFS	SLC46A1/MTHFS	2	2	0
GO:0008589	regulation of smoothened signaling pathway	84/17004	0.0094207317176637	0.506057132051022	0.496905872064413	SHOX2/PRRX1/GPC3/DCDC2	SHOX2/PRRX1/GPC3/DCDC2	4	4	0
GO:0045069	regulation of viral genome replication	86/17004	0.0102135326270853	0.514822789682617	0.505513016344728	EIF2AK2/APOBEC3B/APOBEC3F/IFIT1	EIF2AK2/APOBEC3B/APOBEC3F/IFIT1	4	4	0
GO:0000097	sulfur amino acid biosynthetic process	16/17004	0.0105114692256478	0.514822789682617	0.505513016344728	CBS/CTH	CBS/CTH	2	2	0
GO:0045869	negative regulation of single stranded viral RNA replication via double stranded DNA intermediate	16/17004	0.0105114692256478	0.514822789682617	0.505513016344728	APOBEC3B/APOBEC3F	APOBEC3B/APOBEC3F	2	2	0
GO:0046135	pyrimidine nucleoside catabolic process	16/17004	0.0105114692256478	0.514822789682617	0.505513016344728	APOBEC3B/APOBEC3F	APOBEC3B/APOBEC3F	2	2	0
GO:2000243	positive regulation of reproductive process	87/17004	0.010625642360912	0.514822789682617	0.505513016344728	NPM2/PLCB1/PIWIL2/MEIOC	NPM2/PLCB1/PIWIL2/MEIOC	4	4	0
GO:0048525	negative regulation of viral process	89/17004	0.0114817754097099	0.545605135334482	0.535738710918649	EIF2AK2/APOBEC3B/APOBEC3F/IFIT1	EIF2AK2/APOBEC3B/APOBEC3F/IFIT1	4	4	0
GO:1903900	regulation of viral life cycle	139/17004	0.0120576535921944	0.556720006946119	0.546652587280157	EIF2AK2/APOBEC3B/APOBEC3F/LGALS9/IFIT1	EIF2AK2/APOBEC3B/APOBEC3F/LGALS9/IFIT1	5	5	0
GO:0007224	smoothened signaling pathway	142/17004	0.0131283563236932	0.556720006946119	0.546652587280157	SHOX2/PRRX1/GPC3/PAX6/DCDC2	SHOX2/PRRX1/GPC3/PAX6/DCDC2	5	5	0
GO:0050884	neuromuscular process controlling posture	18/17004	0.0132312096742304	0.556720006946119	0.546652587280157	TMEM150C/HEXA	TMEM150C/HEXA	2	2	0
GO:0044272	sulfur compound biosynthetic process	144/17004	0.0138768022450552	0.556720006946119	0.546652587280157	CBS/SLC26A2/ST3GAL3/CTH/PPT1	CBS/SLC26A2/ST3GAL3/CTH/PPT1	5	5	0
GO:0051783	regulation of nuclear division	145/17004	0.0142615861907111	0.556720006946119	0.546652587280157	NPM2/FBXO43/IGF2/PLCB1/PIWIL2	NPM2/FBXO43/IGF2/PLCB1/PIWIL2	5	5	0
GO:0007215	glutamate receptor signaling pathway	52/17004	0.0144640256144352	0.556720006946119	0.546652587280157	GRIA1/PLCB1/GRIA3	GRIA1/PLCB1/GRIA3	3	3	0
GO:0051452	intracellular pH reduction	52/17004	0.0144640256144352	0.556720006946119	0.546652587280157	ATP6V0D2/PPT1/CLN5	ATP6V0D2/PPT1/CLN5	3	3	0
GO:0009070	serine family amino acid biosynthetic process	19/17004	0.0146933405486955	0.556720006946119	0.546652587280157	CBS/CTH	CBS/CTH	2	2	0
GO:0016553	base conversion or substitution editing	19/17004	0.0146933405486955	0.556720006946119	0.546652587280157	APOBEC3B/APOBEC3F	APOBEC3B/APOBEC3F	2	2	0
GO:0045091	regulation of single stranded viral RNA replication via double stranded DNA intermediate	19/17004	0.0146933405486955	0.556720006946119	0.546652587280157	APOBEC3B/APOBEC3F	APOBEC3B/APOBEC3F	2	2	0
GO:0045953	negative regulation of natural killer cell mediated cytotoxicity	19/17004	0.0146933405486955	0.556720006946119	0.546652587280157	LGALS9/GFER	LGALS9/GFER	2	2	0
GO:0051701	biological process involved in interaction with host	202/17004	0.0148522120027197	0.556720006946119	0.546652587280157	GPR15/ITGA5/MRC1/LGALS9/IFIT1/ZNF639	GPR15/ITGA5/MRC1/LGALS9/IFIT1/ZNF639	6	6	0
GO:0060071	Wnt signaling pathway, planar cell polarity pathway	53/17004	0.0152234458904118	0.556720006946119	0.546652587280157	GPC3/FZD2/GPC4	GPC3/FZD2/GPC4	3	3	0
GO:2000241	regulation of reproductive process	204/17004	0.0155209198199461	0.556720006946119	0.546652587280157	SYCP2/NPM2/FBXO43/PLCB1/PIWIL2/MEIOC	SYCP2/NPM2/FBXO43/PLCB1/PIWIL2/MEIOC	6	6	0
GO:0007040	lysosome organization	98/17004	0.0158789983149923	0.556720006946119	0.546652587280157	PPT1/HEXA/CLN5/ZKSCAN3	PPT1/HEXA/CLN5/ZKSCAN3	4	4	0
GO:0080171	lytic vacuole organization	98/17004	0.0158789983149923	0.556720006946119	0.546652587280157	PPT1/HEXA/CLN5/ZKSCAN3	PPT1/HEXA/CLN5/ZKSCAN3	4	4	0
GO:0002716	negative regulation of natural killer cell mediated immunity	20/17004	0.016221708012999	0.556720006946119	0.546652587280157	LGALS9/GFER	LGALS9/GFER	2	2	0
GO:0035455	response to interferon-alpha	20/17004	0.016221708012999	0.556720006946119	0.546652587280157	IFIT2/EIF2AK2	IFIT2/EIF2AK2	2	2	0
GO:0039692	single stranded viral RNA replication via double stranded DNA intermediate	20/17004	0.016221708012999	0.556720006946119	0.546652587280157	APOBEC3B/APOBEC3F	APOBEC3B/APOBEC3F	2	2	0
GO:0048643	positive regulation of skeletal muscle tissue development	20/17004	0.016221708012999	0.556720006946119	0.546652587280157	SHOX2/IGF2	SHOX2/IGF2	2	2	0
GO:0046718	viral entry into host cell	151/17004	0.0167215285654821	0.566012288839812	0.55577683263787	GPR15/ITGA5/MRC1/LGALS9/ZNF639	GPR15/ITGA5/MRC1/LGALS9/ZNF639	5	5	0
GO:0044728	DNA methylation or demethylation	101/17004	0.0175497278677305	0.566055123090353	0.555818892297286	PAX6/APOBEC3B/APOBEC3F/PIWIL2	PAX6/APOBEC3B/APOBEC3F/PIWIL2	4	4	0
GO:0007042	lysosomal lumen acidification	21/17004	0.0178148862601494	0.566055123090353	0.555818892297286	PPT1/CLN5	PPT1/CLN5	2	2	0
GO:0007130	synaptonemal complex assembly	21/17004	0.0178148862601494	0.566055123090353	0.555818892297286	SYCP2/MEIOC	SYCP2/MEIOC	2	2	0
GO:0042454	ribonucleoside catabolic process	21/17004	0.0178148862601494	0.566055123090353	0.555818892297286	APOBEC3B/APOBEC3F	APOBEC3B/APOBEC3F	2	2	0
GO:0007611	learning or memory	273/17004	0.0183991000244861	0.566055123090353	0.555818892297286	ITGA5/GRIA1/PTN/PLCB1/LILRB2/PPT1/TAFA2	ITGA5/GRIA1/PTN/PLCB1/LILRB2/PPT1/TAFA2	7	7	0
GO:0090175	regulation of establishment of planar polarity	57/17004	0.0184831567488964	0.566055123090353	0.555818892297286	GPC3/FZD2/GPC4	GPC3/FZD2/GPC4	3	3	0
GO:0008637	apoptotic mitochondrial changes	103/17004	0.0187222045732661	0.566055123090353	0.555818892297286	IFIT2/BMF/AIFM2/THEM4	IFIT2/BMF/AIFM2/THEM4	4	4	0
GO:0048477	oogenesis	103/17004	0.0187222045732661	0.566055123090353	0.555818892297286	NPM2/PTN/PIWIL2/MEIOC	NPM2/PTN/PIWIL2/MEIOC	4	4	0
GO:0003228	atrial cardiac muscle tissue development	22/17004	0.0194714708063782	0.566055123090353	0.555818892297286	SHOX2/WNT2	SHOX2/WNT2	2	2	0
GO:2000178	negative regulation of neural precursor cell proliferation	22/17004	0.0194714708063782	0.566055123090353	0.555818892297286	PAX6/PTN	PAX6/PTN	2	2	0
GO:0000280	nuclear division	477/17004	0.0195548875466546	0.566055123090353	0.555818892297286	SYCP2L/SYCP2/NPM2/MEI1/FBXO43/IGF2/PLCB1/NSL1/PIWIL2/MEIOC	SYCP2L/SYCP2/NPM2/MEI1/FBXO43/IGF2/PLCB1/NSL1/PIWIL2/MEIOC	10	10	0
GO:0001503	ossification	408/17004	0.0195791745140293	0.566055123090353	0.555818892297286	SHOX2/CBS/GPC3/SLC26A2/SMOC1/PTN/FFAR4/IGF2/VCAN	SHOX2/CBS/GPC3/SLC26A2/SMOC1/PTN/FFAR4/IGF2/VCAN	9	9	0
GO:0007292	female gamete generation	158/17004	0.0199299051836749	0.566055123090353	0.555818892297286	SYCP2/NPM2/PTN/PIWIL2/MEIOC	SYCP2/NPM2/PTN/PIWIL2/MEIOC	5	5	0
GO:0044409	entry into host	158/17004	0.0199299051836749	0.566055123090353	0.555818892297286	GPR15/ITGA5/MRC1/LGALS9/ZNF639	GPR15/ITGA5/MRC1/LGALS9/ZNF639	5	5	0
GO:0050792	regulation of viral process	159/17004	0.0204188886193884	0.573353111119416	0.562984907508256	EIF2AK2/APOBEC3B/APOBEC3F/LGALS9/IFIT1	EIF2AK2/APOBEC3B/APOBEC3F/LGALS9/IFIT1	5	5	0
GO:0060135	maternal process involved in female pregnancy	60/17004	0.0211623180313087	0.581785369629931	0.571264681674579	CBS/PTN/LGALS9	CBS/PTN/LGALS9	3	3	0
GO:0045591	positive regulation of regulatory T cell differentiation	23/17004	0.0211900782139594	0.581785369629931	0.571264681674579	LILRB2/LGALS9	LILRB2/LGALS9	2	2	0
GO:0006767	water-soluble vitamin metabolic process	61/17004	0.0221001543614969	0.591221390778214	0.580530066984934	SLC46A1/MTHFS/BTD	SLC46A1/MTHFS/BTD	3	3	0
GO:0051897	positive regulation of protein kinase B signaling	109/17004	0.0225266537409408	0.591221390778214	0.580530066984934	RET/C1QTNF1/IGF2/CASS4	RET/C1QTNF1/IGF2/CASS4	4	4	0
GO:0006213	pyrimidine nucleoside metabolic process	24/17004	0.0229693458173649	0.591221390778214	0.580530066984934	APOBEC3B/APOBEC3F	APOBEC3B/APOBEC3F	2	2	0
GO:0018279	protein N-linked glycosylation via asparagine	24/17004	0.0229693458173649	0.591221390778214	0.580530066984934	B4GALNT2/FUT8	B4GALNT2/FUT8	2	2	0
GO:0070193	synaptonemal complex organization	24/17004	0.0229693458173649	0.591221390778214	0.580530066984934	SYCP2/MEIOC	SYCP2/MEIOC	2	2	0
GO:1901863	positive regulation of muscle tissue development	24/17004	0.0229693458173649	0.591221390778214	0.580530066984934	SHOX2/IGF2	SHOX2/IGF2	2	2	0
GO:0060271	cilium assembly	355/17004	0.0241921584064634	0.613003986196627	0.601918757879071	IQCG/CCDC88A/CEP19/DCDC2/PTPDC1/PIERCE1/MPHOSPH9/CFAP44	IQCG/CCDC88A/CEP19/DCDC2/PTPDC1/PIERCE1/MPHOSPH9/CFAP44	8	8	0
GO:0001911	negative regulation of leukocyte mediated cytotoxicity	25/17004	0.0248079314527166	0.613003986196627	0.601918757879071	LGALS9/GFER	LGALS9/GFER	2	2	0
GO:0018196	peptidyl-asparagine modification	25/17004	0.0248079314527166	0.613003986196627	0.601918757879071	B4GALNT2/FUT8	B4GALNT2/FUT8	2	2	0
GO:0060384	innervation	25/17004	0.0248079314527166	0.613003986196627	0.601918757879071	RET/ECE1	RET/ECE1	2	2	0
GO:0006760	folic acid-containing compound metabolic process	26/17004	0.0267045131905008	0.626416107638022	0.61508834186272	SLC46A1/MTHFS	SLC46A1/MTHFS	2	2	0
GO:0009164	nucleoside catabolic process	26/17004	0.0267045131905008	0.626416107638022	0.61508834186272	APOBEC3B/APOBEC3F	APOBEC3B/APOBEC3F	2	2	0
GO:0035235	ionotropic glutamate receptor signaling pathway	26/17004	0.0267045131905008	0.626416107638022	0.61508834186272	GRIA1/GRIA3	GRIA1/GRIA3	2	2	0
GO:0035751	regulation of lysosomal lumen pH	26/17004	0.0267045131905008	0.626416107638022	0.61508834186272	PPT1/CLN5	PPT1/CLN5	2	2	0
GO:1990806	ligand-gated ion channel signaling pathway	26/17004	0.0267045131905008	0.626416107638022	0.61508834186272	GRIA1/GRIA3	GRIA1/GRIA3	2	2	0
GO:1901136	carbohydrate derivative catabolic process	171/17004	0.0269062649397501	0.626416107638022	0.61508834186272	APOBEC3B/ABCD1/APOBEC3F/HEXA/CTBS	APOBEC3B/ABCD1/APOBEC3F/HEXA/CTBS	5	5	0
GO:1902017	regulation of cilium assembly	66/17004	0.0271252624513429	0.626416107638022	0.61508834186272	CCDC88A/DCDC2/MPHOSPH9	CCDC88A/DCDC2/MPHOSPH9	3	3	0
GO:0001573	ganglioside metabolic process	27/17004	0.0286577890715034	0.642176815985568	0.630564042193331	ST3GAL3/HEXA	ST3GAL3/HEXA	2	2	0
GO:0048641	regulation of skeletal muscle tissue development	27/17004	0.0286577890715034	0.642176815985568	0.630564042193331	SHOX2/IGF2	SHOX2/IGF2	2	2	0
GO:0030326	embryonic limb morphogenesis	118/17004	0.0290599971515703	0.642176815985568	0.630564042193331	SHOX2/PRRX1/GPC3/ECE1	SHOX2/PRRX1/GPC3/ECE1	4	4	0
GO:0035113	embryonic appendage morphogenesis	118/17004	0.0290599971515703	0.642176815985568	0.630564042193331	SHOX2/PRRX1/GPC3/ECE1	SHOX2/PRRX1/GPC3/ECE1	4	4	0
GO:1901607	alpha-amino acid biosynthetic process	68/17004	0.0292917327172852	0.642176815985568	0.630564042193331	CBS/CTH/PYCR1	CBS/CTH/PYCR1	3	3	0
GO:0097194	execution phase of apoptosis	69/17004	0.0304083557824815	0.642176815985568	0.630564042193331	FAP/DNASE2/XKR5	FAP/DNASE2/XKR5	3	3	0
GO:0048736	appendage development	177/17004	0.0305914622652662	0.642176815985568	0.630564042193331	SHOX2/PRRX1/GPC3/SMOC1/ECE1	SHOX2/PRRX1/GPC3/SMOC1/ECE1	5	5	0
GO:0060173	limb development	177/17004	0.0305914622652662	0.642176815985568	0.630564042193331	SHOX2/PRRX1/GPC3/SMOC1/ECE1	SHOX2/PRRX1/GPC3/SMOC1/ECE1	5	5	0
GO:0007263	nitric oxide mediated signal transduction	28/17004	0.0306664768459316	0.642176815985568	0.630564042193331	CBS/NOS1AP	CBS/NOS1AP	2	2	0
GO:0007288	sperm axoneme assembly	28/17004	0.0306664768459316	0.642176815985568	0.630564042193331	IQCG/CFAP44	IQCG/CFAP44	2	2	0
GO:0031342	negative regulation of cell killing	28/17004	0.0306664768459316	0.642176815985568	0.630564042193331	LGALS9/GFER	LGALS9/GFER	2	2	0
GO:0060415	muscle tissue morphogenesis	70/17004	0.0315471746151755	0.65506780230335	0.643221914975493	SHOX2/WNT2/FZD2	SHOX2/WNT2/FZD2	3	3	0
GO:0003209	cardiac atrium morphogenesis	29/17004	0.0327293137156858	0.667575447498932	0.655503378766338	SHOX2/WNT2	SHOX2/WNT2	2	2	0
GO:0035567	non-canonical Wnt signaling pathway	72/17004	0.0338911756457065	0.667575447498932	0.655503378766338	GPC3/FZD2/GPC4	GPC3/FZD2/GPC4	3	3	0
GO:0044000	movement in host	182/17004	0.0338939386856982	0.667575447498932	0.655503378766338	GPR15/ITGA5/MRC1/LGALS9/ZNF639	GPR15/ITGA5/MRC1/LGALS9/ZNF639	5	5	0
GO:0006304	DNA modification	124/17004	0.0339786499784962	0.667575447498932	0.655503378766338	PAX6/APOBEC3B/APOBEC3F/PIWIL2	PAX6/APOBEC3B/APOBEC3F/PIWIL2	4	4	0
GO:0044782	cilium organization	381/17004	0.034700516429332	0.667575447498932	0.655503378766338	IQCG/CCDC88A/CEP19/DCDC2/PTPDC1/PIERCE1/MPHOSPH9/CFAP44	IQCG/CCDC88A/CEP19/DCDC2/PTPDC1/PIERCE1/MPHOSPH9/CFAP44	8	8	0
GO:0039694	viral RNA genome replication	30/17004	0.0348450560797433	0.667575447498932	0.655503378766338	APOBEC3B/APOBEC3F	APOBEC3B/APOBEC3F	2	2	0
GO:0060292	long-term synaptic depression	30/17004	0.0348450560797433	0.667575447498932	0.655503378766338	GRIA1/LILRB2	GRIA1/LILRB2	2	2	0
GO:0050890	cognition	314/17004	0.0356657797364215	0.667575447498932	0.655503378766338	ITGA5/GRIA1/PTN/PLCB1/LILRB2/PPT1/TAFA2	ITGA5/GRIA1/PTN/PLCB1/LILRB2/PPT1/TAFA2	7	7	0
GO:0007565	female pregnancy	185/17004	0.0359778707862465	0.667575447498932	0.655503378766338	CBS/ITGA5/PTN/CLIC5/LGALS9	CBS/ITGA5/PTN/CLIC5/LGALS9	5	5	0
GO:0001736	establishment of planar polarity	74/17004	0.0363232315776322	0.667575447498932	0.655503378766338	GPC3/FZD2/GPC4	GPC3/FZD2/GPC4	3	3	0
GO:0007164	establishment of tissue polarity	74/17004	0.0363232315776322	0.667575447498932	0.655503378766338	GPC3/FZD2/GPC4	GPC3/FZD2/GPC4	3	3	0
GO:0070988	demethylation	74/17004	0.0363232315776322	0.667575447498932	0.655503378766338	PAX6/APOBEC3B/APOBEC3F	PAX6/APOBEC3B/APOBEC3F	3	3	0
GO:0019079	viral genome replication	127/17004	0.0366089318429203	0.667575447498932	0.655503378766338	EIF2AK2/APOBEC3B/APOBEC3F/IFIT1	EIF2AK2/APOBEC3B/APOBEC3F/IFIT1	4	4	0
GO:0002507	tolerance induction	31/17004	0.0370124792826199	0.667575447498932	0.655503378766338	LILRB2/LGALS9	LILRB2/LGALS9	2	2	0
GO:0019082	viral protein processing	31/17004	0.0370124792826199	0.667575447498932	0.655503378766338	ST3GAL3/FUT8	ST3GAL3/FUT8	2	2	0
GO:0030149	sphingolipid catabolic process	31/17004	0.0370124792826199	0.667575447498932	0.655503378766338	PPT1/HEXA	PPT1/HEXA	2	2	0
GO:0034656	nucleobase-containing small molecule catabolic process	31/17004	0.0370124792826199	0.667575447498932	0.655503378766338	APOBEC3B/APOBEC3F	APOBEC3B/APOBEC3F	2	2	0
GO:0070570	regulation of neuron projection regeneration	31/17004	0.0370124792826199	0.667575447498932	0.655503378766338	PRRX1/PTN	PRRX1/PTN	2	2	0
GO:0007127	meiosis I	129/17004	0.0384260370191719	0.675242305828893	0.66303159382973	SYCP2/MEI1/PIWIL2/MEIOC	SYCP2/MEI1/PIWIL2/MEIOC	4	4	0
GO:2000027	regulation of animal organ morphogenesis	129/17004	0.0384260370191719	0.675242305828893	0.66303159382973	GPC3/WNT2/FZD2/GPC4	GPC3/WNT2/FZD2/GPC4	4	4	0
GO:0008652	cellular amino acid biosynthetic process	76/17004	0.0388427515409586	0.675242305828893	0.66303159382973	CBS/CTH/PYCR1	CBS/CTH/PYCR1	3	3	0
GO:0030968	endoplasmic reticulum unfolded protein response	76/17004	0.0388427515409586	0.675242305828893	0.66303159382973	EIF2AK2/CTH/DERL1	EIF2AK2/CTH/DERL1	3	3	0
GO:0000096	sulfur amino acid metabolic process	32/17004	0.0392303773658747	0.675242305828893	0.66303159382973	CBS/CTH	CBS/CTH	2	2	0
GO:0060351	cartilage development involved in endochondral bone morphogenesis	32/17004	0.0392303773658747	0.675242305828893	0.66303159382973	SHOX2/CBS	SHOX2/CBS	2	2	0
GO:0022408	negative regulation of cell-cell adhesion	190/17004	0.0396236885249654	0.675242305828893	0.66303159382973	C1QTNF1/B4GALNT2/LILRB2/LGALS9/LAX1	C1QTNF1/B4GALNT2/LILRB2/LGALS9/LAX1	5	5	0
GO:0043491	protein kinase B signaling	190/17004	0.0396236885249654	0.675242305828893	0.66303159382973	RET/C1QTNF1/IGF2/THEM4/CASS4	RET/C1QTNF1/IGF2/THEM4/CASS4	5	5	0
GO:0048644	muscle organ morphogenesis	77/17004	0.0401351034082105	0.675996393261944	0.663772044758687	SHOX2/WNT2/FZD2	SHOX2/WNT2/FZD2	3	3	0
GO:0007143	female meiotic nuclear division	33/17004	0.0414975628226201	0.675996393261944	0.663772044758687	SYCP2/MEIOC	SYCP2/MEIOC	2	2	0
GO:0042558	pteridine-containing compound metabolic process	33/17004	0.0414975628226201	0.675996393261944	0.663772044758687	SLC46A1/MTHFS	SLC46A1/MTHFS	2	2	0
GO:0046475	glycerophospholipid catabolic process	33/17004	0.0414975628226201	0.675996393261944	0.663772044758687	ENPP6/PLCB1	ENPP6/PLCB1	2	2	0
GO:0045589	regulation of regulatory T cell differentiation	34/17004	0.0438128663550064	0.675996393261944	0.663772044758687	LILRB2/LGALS9	LILRB2/LGALS9	2	2	0
GO:0071398	cellular response to fatty acid	34/17004	0.0438128663550064	0.675996393261944	0.663772044758687	AKR1C1/PLCB1	AKR1C1/PLCB1	2	2	0
GO:1901658	glycosyl compound catabolic process	34/17004	0.0438128663550064	0.675996393261944	0.663772044758687	APOBEC3B/APOBEC3F	APOBEC3B/APOBEC3F	2	2	0
GO:0072091	regulation of stem cell proliferation	80/17004	0.0441414161392195	0.675996393261944	0.663772044758687	SHOX2/PRRX1/EIF2AK2	SHOX2/PRRX1/EIF2AK2	3	3	0
GO:1901657	glycosyl compound metabolic process	80/17004	0.0441414161392195	0.675996393261944	0.663772044758687	APOBEC3B/AKR1C1/APOBEC3F	APOBEC3B/AKR1C1/APOBEC3F	3	3	0
GO:0061982	meiosis I cell cycle process	135/17004	0.0441830846943706	0.675996393261944	0.663772044758687	SYCP2/MEI1/PIWIL2/MEIOC	SYCP2/MEI1/PIWIL2/MEIOC	4	4	0
GO:0006790	sulfur compound metabolic process	331/17004	0.0452192969529646	0.675996393261944	0.663772044758687	CBS/SLC26A2/ST3GAL3/CTH/ABCD1/PPT1/BTD	CBS/SLC26A2/ST3GAL3/CTH/ABCD1/PPT1/BTD	7	7	0
GO:0051091	positive regulation of DNA-binding transcription factor activity	263/17004	0.0455813230484145	0.675996393261944	0.663772044758687	WNT2/ZIC2/FZD2/EIF2AK2/CTH/LGALS9	WNT2/ZIC2/FZD2/EIF2AK2/CTH/LGALS9	6	6	0
GO:0043276	anoikis	35/17004	0.0461751366346435	0.675996393261944	0.663772044758687	BMF/ITGA5	BMF/ITGA5	2	2	0
GO:0046466	membrane lipid catabolic process	35/17004	0.0461751366346435	0.675996393261944	0.663772044758687	PPT1/HEXA	PPT1/HEXA	2	2	0
GO:1901605	alpha-amino acid metabolic process	200/17004	0.0475698641602963	0.675996393261944	0.663772044758687	CBS/AZIN2/CTH/MTHFS/PYCR1	CBS/AZIN2/CTH/MTHFS/PYCR1	5	5	0
GO:0006026	aminoglycan catabolic process	36/17004	0.0485832400659279	0.675996393261944	0.663772044758687	HEXA/CTBS	HEXA/CTBS	2	2	0
GO:0009119	ribonucleoside metabolic process	36/17004	0.0485832400659279	0.675996393261944	0.663772044758687	APOBEC3B/APOBEC3F	APOBEC3B/APOBEC3F	2	2	0
GO:0009225	nucleotide-sugar metabolic process	36/17004	0.0485832400659279	0.675996393261944	0.663772044758687	B4GALNT2/FUT8	B4GALNT2/FUT8	2	2	0
GO:0044273	sulfur compound catabolic process	36/17004	0.0485832400659279	0.675996393261944	0.663772044758687	CBS/ABCD1	CBS/ABCD1	2	2	0
GO:0120316	sperm flagellum assembly	36/17004	0.0485832400659279	0.675996393261944	0.663772044758687	IQCG/CFAP44	IQCG/CFAP44	2	2	0
GO:0018205	peptidyl-lysine modification	410/17004	0.0496680085752499	0.675996393261944	0.663772044758687	PAX6/CTH/SUPT3H/MSL2/SMYD3/WDR5B/PIWIL2/FKBP10	PAX6/CTH/SUPT3H/MSL2/SMYD3/WDR5B/PIWIL2/FKBP10	8	8	0
GO:0035107	appendage morphogenesis	141/17004	0.050398361225545	0.675996393261944	0.663772044758687	SHOX2/PRRX1/GPC3/ECE1	SHOX2/PRRX1/GPC3/ECE1	4	4	0
GO:0035108	limb morphogenesis	141/17004	0.050398361225545	0.675996393261944	0.663772044758687	SHOX2/PRRX1/GPC3/ECE1	SHOX2/PRRX1/GPC3/ECE1	4	4	0
GO:0003230	cardiac atrium development	37/17004	0.0510360605522405	0.675996393261944	0.663772044758687	SHOX2/WNT2	SHOX2/WNT2	2	2	0
GO:0045066	regulatory T cell differentiation	37/17004	0.0510360605522405	0.675996393261944	0.663772044758687	LILRB2/LGALS9	LILRB2/LGALS9	2	2	0
GO:0072529	pyrimidine-containing compound catabolic process	37/17004	0.0510360605522405	0.675996393261944	0.663772044758687	APOBEC3B/APOBEC3F	APOBEC3B/APOBEC3F	2	2	0
GO:0051453	regulation of intracellular pH	85/17004	0.0512431707142203	0.675996393261944	0.663772044758687	ATP6V0D2/PPT1/CLN5	ATP6V0D2/PPT1/CLN5	3	3	0
GO:0044703	multi-organism reproductive process	205/17004	0.0518729950193635	0.675996393261944	0.663772044758687	CBS/ITGA5/PTN/CLIC5/LGALS9	CBS/ITGA5/PTN/CLIC5/LGALS9	5	5	0
GO:0050671	positive regulation of lymphocyte proliferation	143/17004	0.0525715886001219	0.675996393261944	0.663772044758687	IGF2/LILRB2/LGALS9/SLC39A10	IGF2/LILRB2/LGALS9/SLC39A10	4	4	0
GO:0016051	carbohydrate biosynthetic process	206/17004	0.052760128018478	0.675996393261944	0.663772044758687	ST3GAL3/IGF2/B4GALNT2/FUT8/ENO2	ST3GAL3/IGF2/B4GALNT2/FUT8/ENO2	5	5	0
GO:0009069	serine family amino acid metabolic process	38/17004	0.0535324992649834	0.675996393261944	0.663772044758687	CBS/CTH	CBS/CTH	2	2	0
GO:0035337	fatty-acyl-CoA metabolic process	38/17004	0.0535324992649834	0.675996393261944	0.663772044758687	ABCD1/PPT1	ABCD1/PPT1	2	2	0
GO:0032946	positive regulation of mononuclear cell proliferation	146/17004	0.0559260821824833	0.675996393261944	0.663772044758687	IGF2/LILRB2/LGALS9/SLC39A10	IGF2/LILRB2/LGALS9/SLC39A10	4	4	0
GO:0001990	regulation of systemic arterial blood pressure by hormone	39/17004	0.0560714744154212	0.675996393261944	0.663772044758687	ECE1/RASL10B	ECE1/RASL10B	2	2	0
GO:1901661	quinone metabolic process	39/17004	0.0560714744154212	0.675996393261944	0.663772044758687	AKR1C1/AIFM2	AKR1C1/AIFM2	2	2	0
GO:1902692	regulation of neuroblast proliferation	39/17004	0.0560714744154212	0.675996393261944	0.663772044758687	PAX6/PTN	PAX6/PTN	2	2	0
GO:0007033	vacuole organization	211/17004	0.0573284320998462	0.675996393261944	0.663772044758687	PPT1/HEXA/GABARAPL1/CLN5/ZKSCAN3	PPT1/HEXA/GABARAPL1/CLN5/ZKSCAN3	5	5	0
GO:0030641	regulation of cellular pH	90/17004	0.0588627410811118	0.675996393261944	0.663772044758687	ATP6V0D2/PPT1/CLN5	ATP6V0D2/PPT1/CLN5	3	3	0
GO:0044706	multi-multicellular organism process	214/17004	0.060175487348574	0.675996393261944	0.663772044758687	CBS/ITGA5/PTN/CLIC5/LGALS9	CBS/ITGA5/PTN/CLIC5/LGALS9	5	5	0
GO:0007612	learning	150/17004	0.060574432400579	0.675996393261944	0.663772044758687	PTN/PLCB1/PPT1/TAFA2	PTN/PLCB1/PPT1/TAFA2	4	4	0
GO:0006040	amino sugar metabolic process	41/17004	0.061272790724185	0.675996393261944	0.663772044758687	B4GALNT2/CTBS	B4GALNT2/CTBS	2	2	0
GO:0019320	hexose catabolic process	41/17004	0.061272790724185	0.675996393261944	0.663772044758687	FUT8/ENO2	FUT8/ENO2	2	2	0
GO:0035082	axoneme assembly	92/17004	0.0620518426506999	0.675996393261944	0.663772044758687	IQCG/PIERCE1/CFAP44	IQCG/PIERCE1/CFAP44	3	3	0
GO:0050886	endocrine process	93/17004	0.0636760931596277	0.675996393261944	0.663772044758687	ECE1/C1QTNF1/RASL10B	ECE1/C1QTNF1/RASL10B	3	3	0
GO:0014904	myotube cell development	42/17004	0.063933051489563	0.675996393261944	0.663772044758687	SHOX2/SMYD3	SHOX2/SMYD3	2	2	0
GO:0032735	positive regulation of interleukin-12 production	42/17004	0.063933051489563	0.675996393261944	0.663772044758687	PLCB1/LGALS9	PLCB1/LGALS9	2	2	0
GO:0046622	positive regulation of organ growth	42/17004	0.063933051489563	0.675996393261944	0.663772044758687	WNT2/IGF2	WNT2/IGF2	2	2	0
GO:0050892	intestinal absorption	42/17004	0.063933051489563	0.675996393261944	0.663772044758687	SLC46A1/AKR1C1	SLC46A1/AKR1C1	2	2	0
GO:0016052	carbohydrate catabolic process	153/17004	0.0641914658985541	0.675996393261944	0.663772044758687	FUT8/GABARAPL1/ENO2/CTBS	FUT8/GABARAPL1/ENO2/CTBS	4	4	0
GO:0044242	cellular lipid catabolic process	220/17004	0.0661077329589909	0.675996393261944	0.663772044758687	ENPP6/ABCD1/PLCB1/PPT1/HEXA	ENPP6/ABCD1/PLCB1/PPT1/HEXA	5	5	0
GO:0016266	O-glycan processing	43/17004	0.0666316874695503	0.675996393261944	0.663772044758687	ST3GAL3/POMGNT1	ST3GAL3/POMGNT1	2	2	0
GO:0046006	regulation of activated T cell proliferation	43/17004	0.0666316874695503	0.675996393261944	0.663772044758687	IGF2/LGALS9	IGF2/LGALS9	2	2	0
GO:0001738	morphogenesis of a polarized epithelium	95/17004	0.0669832405850317	0.675996393261944	0.663772044758687	GPC3/FZD2/GPC4	GPC3/FZD2/GPC4	3	3	0
GO:0001709	cell fate determination	44/17004	0.0693676987483021	0.675996393261944	0.663772044758687	PRRX1/PAX6	PRRX1/PAX6	2	2	0
GO:0034620	cellular response to unfolded protein	98/17004	0.0720882390134277	0.675996393261944	0.663772044758687	EIF2AK2/CTH/DERL1	EIF2AK2/CTH/DERL1	3	3	0
GO:0042551	neuron maturation	45/17004	0.0721401011380181	0.675996393261944	0.663772044758687	RET/CLN5	RET/CLN5	2	2	0
GO:0046365	monosaccharide catabolic process	45/17004	0.0721401011380181	0.675996393261944	0.663772044758687	FUT8/ENO2	FUT8/ENO2	2	2	0
GO:1900271	regulation of long-term synaptic potentiation	45/17004	0.0721401011380181	0.675996393261944	0.663772044758687	PTN/LILRB2	PTN/LILRB2	2	2	0
GO:0001649	osteoblast differentiation	227/17004	0.0734279332781776	0.675996393261944	0.663772044758687	SHOX2/SMOC1/FFAR4/IGF2/VCAN	SHOX2/SMOC1/FFAR4/IGF2/VCAN	5	5	0
GO:0006885	regulation of pH	99/17004	0.0738277381331434	0.675996393261944	0.663772044758687	ATP6V0D2/PPT1/CLN5	ATP6V0D2/PPT1/CLN5	3	3	0
GO:0019080	viral gene expression	99/17004	0.0738277381331434	0.675996393261944	0.663772044758687	ST3GAL3/FUT8/ZNF639	ST3GAL3/FUT8/ZNF639	3	3	0
GO:0051896	regulation of protein kinase B signaling	161/17004	0.0743770761503936	0.675996393261944	0.663772044758687	RET/C1QTNF1/IGF2/CASS4	RET/C1QTNF1/IGF2/CASS4	4	4	0
GO:0035272	exocrine system development	46/17004	0.0749479259695369	0.675996393261944	0.663772044758687	PAX6/IGF2	PAX6/IGF2	2	2	0
GO:0042269	regulation of natural killer cell mediated cytotoxicity	46/17004	0.0749479259695369	0.675996393261944	0.663772044758687	LGALS9/GFER	LGALS9/GFER	2	2	0
GO:0048806	genitalia development	46/17004	0.0749479259695369	0.675996393261944	0.663772044758687	SYCP2/DNAJC19	SYCP2/DNAJC19	2	2	0
GO:0050798	activated T cell proliferation	46/17004	0.0749479259695369	0.675996393261944	0.663772044758687	IGF2/LGALS9	IGF2/LGALS9	2	2	0
GO:0097028	dendritic cell differentiation	46/17004	0.0749479259695369	0.675996393261944	0.663772044758687	LILRB2/LGALS9	LILRB2/LGALS9	2	2	0
GO:1901861	regulation of muscle tissue development	46/17004	0.0749479259695369	0.675996393261944	0.663772044758687	SHOX2/IGF2	SHOX2/IGF2	2	2	0
GO:0070665	positive regulation of leukocyte proliferation	163/17004	0.0770444424433716	0.675996393261944	0.663772044758687	IGF2/LILRB2/LGALS9/SLC39A10	IGF2/LILRB2/LGALS9/SLC39A10	4	4	0
GO:0044403	biological process involved in symbiotic interaction	302/17004	0.0777427118802694	0.675996393261944	0.663772044758687	GPR15/ITGA5/MRC1/LGALS9/IFIT1/ZNF639	GPR15/ITGA5/MRC1/LGALS9/IFIT1/ZNF639	6	6	0
GO:1903202	negative regulation of oxidative stress-induced cell death	47/17004	0.0777902198854887	0.675996393261944	0.663772044758687	PYCR1/GFER	PYCR1/GFER	2	2	0
GO:2000648	positive regulation of stem cell proliferation	47/17004	0.0777902198854887	0.675996393261944	0.663772044758687	SHOX2/PRRX1	SHOX2/PRRX1	2	2	0
GO:0010720	positive regulation of cell development	303/17004	0.0787019615972126	0.675996393261944	0.663772044758687	SHOX2/WNT2/PAX6/PTN/RET/CASS4	SHOX2/WNT2/PAX6/PTN/RET/CASS4	6	6	0
GO:0006664	glycolipid metabolic process	103/17004	0.0809704756896948	0.675996393261944	0.663772044758687	ST3GAL3/PIGX/HEXA	ST3GAL3/PIGX/HEXA	3	3	0
GO:0042102	positive regulation of T cell proliferation	103/17004	0.0809704756896948	0.675996393261944	0.663772044758687	IGF2/LILRB2/LGALS9	IGF2/LILRB2/LGALS9	3	3	0
GO:0044282	small molecule catabolic process	381/17004	0.0822242948760626	0.675996393261944	0.663772044758687	CBS/APOBEC3B/ABCD1/MTHFS/FUT8/APOBEC3F/ENO2	CBS/APOBEC3B/ABCD1/MTHFS/FUT8/APOBEC3F/ENO2	7	7	0
GO:1903509	liposaccharide metabolic process	104/17004	0.0828014927430105	0.675996393261944	0.663772044758687	ST3GAL3/PIGX/HEXA	ST3GAL3/PIGX/HEXA	3	3	0
GO:0003044	regulation of systemic arterial blood pressure mediated by a chemical signal	49/17004	0.0835744768767417	0.675996393261944	0.663772044758687	ECE1/RASL10B	ECE1/RASL10B	2	2	0
GO:0035307	positive regulation of protein dephosphorylation	49/17004	0.0835744768767417	0.675996393261944	0.663772044758687	LILRB2/SLC39A10	LILRB2/SLC39A10	2	2	0
GO:0002715	regulation of natural killer cell mediated immunity	50/17004	0.0865146079698334	0.675996393261944	0.663772044758687	LGALS9/GFER	LGALS9/GFER	2	2	0
GO:0030195	negative regulation of blood coagulation	50/17004	0.0865146079698334	0.675996393261944	0.663772044758687	FAP/C1QTNF1	FAP/C1QTNF1	2	2	0
GO:0007281	germ cell development	311/17004	0.0866161928781169	0.675996393261944	0.663772044758687	NPM2/PTN/IQCG/PIWIL2/MEIOC/CFAP44	NPM2/PTN/IQCG/PIWIL2/MEIOC/CFAP44	6	6	0
GO:0009451	RNA modification	171/17004	0.0881860537397445	0.675996393261944	0.663772044758687	APOBEC3B/DTWD1/CDKAL1/APOBEC3F	APOBEC3B/DTWD1/CDKAL1/APOBEC3F	4	4	0
GO:0042445	hormone metabolic process	241/17004	0.0893392981944034	0.675996393261944	0.663772044758687	ECE1/AKR1C1/ECE2/SCG5/HSD17B11	ECE1/AKR1C1/ECE2/SCG5/HSD17B11	5	5	0
GO:0006968	cellular defense response	51/17004	0.0894855437866725	0.675996393261944	0.663772044758687	DCDC2/LILRB2	DCDC2/LILRB2	2	2	0
GO:0007157	heterophilic cell-cell adhesion via plasma membrane cell adhesion molecules	51/17004	0.0894855437866725	0.675996393261944	0.663772044758687	ITGA5/TENM3	ITGA5/TENM3	2	2	0
GO:0060688	regulation of morphogenesis of a branching structure	51/17004	0.0894855437866725	0.675996393261944	0.663772044758687	SHOX2/WNT2	SHOX2/WNT2	2	2	0
GO:1900047	negative regulation of hemostasis	51/17004	0.0894855437866725	0.675996393261944	0.663772044758687	FAP/C1QTNF1	FAP/C1QTNF1	2	2	0
GO:0070085	glycosylation	243/17004	0.0917482749450349	0.675996393261944	0.663772044758687	ST3GAL3/B4GALNT2/FUT8/CLN5/POMGNT1	ST3GAL3/B4GALNT2/FUT8/CLN5/POMGNT1	5	5	0
GO:0006766	vitamin metabolic process	109/17004	0.0922197987726787	0.675996393261944	0.663772044758687	SLC46A1/MTHFS/BTD	SLC46A1/MTHFS/BTD	3	3	0
GO:0007129	homologous chromosome pairing at meiosis	52/17004	0.092486404513562	0.675996393261944	0.663772044758687	SYCP2/MEIOC	SYCP2/MEIOC	2	2	0
GO:0002084	protein depalmitoylation	10/17004	0.0940071882878534	0.675996393261944	0.663772044758687	PPT1	PPT1	1	1	0
GO:0002291	T cell activation via T cell receptor contact with antigen bound to MHC molecule on antigen presenting cell	10/17004	0.0940071882878534	0.675996393261944	0.663772044758687	LGALS9	LGALS9	1	1	0
GO:0002361	CD4-positive, CD25-positive, alpha-beta regulatory T cell differentiation	10/17004	0.0940071882878534	0.675996393261944	0.663772044758687	LGALS9	LGALS9	1	1	0
GO:0003310	pancreatic A cell differentiation	10/17004	0.0940071882878534	0.675996393261944	0.663772044758687	PAX6	PAX6	1	1	0
GO:0006560	proline metabolic process	10/17004	0.0940071882878534	0.675996393261944	0.663772044758687	PYCR1	PYCR1	1	1	0
GO:0010998	regulation of translational initiation by eIF2 alpha phosphorylation	10/17004	0.0940071882878534	0.675996393261944	0.663772044758687	EIF2AK2	EIF2AK2	1	1	0
GO:0019532	oxalate transport	10/17004	0.0940071882878534	0.675996393261944	0.663772044758687	SLC26A2	SLC26A2	1	1	0
GO:0030638	polyketide metabolic process	10/17004	0.0940071882878534	0.675996393261944	0.663772044758687	AKR1C1	AKR1C1	1	1	0
GO:0030647	aminoglycoside antibiotic metabolic process	10/17004	0.0940071882878534	0.675996393261944	0.663772044758687	AKR1C1	AKR1C1	1	1	0
GO:0033007	negative regulation of mast cell activation involved in immune response	10/17004	0.0940071882878534	0.675996393261944	0.663772044758687	LGALS9	LGALS9	1	1	0
GO:0035457	cellular response to interferon-alpha	10/17004	0.0940071882878534	0.675996393261944	0.663772044758687	IFIT2	IFIT2	1	1	0
GO:0035860	glial cell-derived neurotrophic factor receptor signaling pathway	10/17004	0.0940071882878534	0.675996393261944	0.663772044758687	RET	RET	1	1	0
GO:0036109	alpha-linolenic acid metabolic process	10/17004	0.0940071882878534	0.675996393261944	0.663772044758687	ABCD1	ABCD1	1	1	0
GO:0043353	enucleate erythrocyte differentiation	10/17004	0.0940071882878534	0.675996393261944	0.663772044758687	DNASE2	DNASE2	1	1	0
GO:0044598	doxorubicin metabolic process	10/17004	0.0940071882878534	0.675996393261944	0.663772044758687	AKR1C1	AKR1C1	1	1	0
GO:0048664	neuron fate determination	10/17004	0.0940071882878534	0.675996393261944	0.663772044758687	PRRX1	PRRX1	1	1	0
GO:0048680	positive regulation of axon regeneration	10/17004	0.0940071882878534	0.675996393261944	0.663772044758687	PTN	PTN	1	1	0
GO:0051152	positive regulation of smooth muscle cell differentiation	10/17004	0.0940071882878534	0.675996393261944	0.663772044758687	CTH	CTH	1	1	0
GO:0051593	response to folic acid	10/17004	0.0940071882878534	0.675996393261944	0.663772044758687	CBS	CBS	1	1	0
GO:0060245	detection of cell density	10/17004	0.0940071882878534	0.675996393261944	0.663772044758687	FAP	FAP	1	1	0
GO:0060502	epithelial cell proliferation involved in lung morphogenesis	10/17004	0.0940071882878534	0.675996393261944	0.663772044758687	WNT2	WNT2	1	1	0
GO:0060920	cardiac pacemaker cell differentiation	10/17004	0.0940071882878534	0.675996393261944	0.663772044758687	SHOX2	SHOX2	1	1	0
GO:0070091	glucagon secretion	10/17004	0.0940071882878534	0.675996393261944	0.663772044758687	FFAR4	FFAR4	1	1	0
GO:0070092	regulation of glucagon secretion	10/17004	0.0940071882878534	0.675996393261944	0.663772044758687	FFAR4	FFAR4	1	1	0
GO:0072203	cell proliferation involved in metanephros development	10/17004	0.0940071882878534	0.675996393261944	0.663772044758687	GPC3	GPC3	1	1	0
GO:0099566	regulation of postsynaptic cytosolic calcium ion concentration	10/17004	0.0940071882878534	0.675996393261944	0.663772044758687	GRIA1	GRIA1	1	1	0
GO:0140059	dendrite arborization	10/17004	0.0940071882878534	0.675996393261944	0.663772044758687	PTN	PTN	1	1	0
GO:1902412	regulation of mitotic cytokinesis	10/17004	0.0940071882878534	0.675996393261944	0.663772044758687	DCDC1	DCDC1	1	1	0
GO:2000347	positive regulation of hepatocyte proliferation	10/17004	0.0940071882878534	0.675996393261944	0.663772044758687	PTN	PTN	1	1	0
GO:2000510	positive regulation of dendritic cell chemotaxis	10/17004	0.0940071882878534	0.675996393261944	0.663772044758687	LGALS9	LGALS9	1	1	0
GO:2000563	positive regulation of CD4-positive, alpha-beta T cell proliferation	10/17004	0.0940071882878534	0.675996393261944	0.663772044758687	LGALS9	LGALS9	1	1	0
GO:2000601	positive regulation of Arp2/3 complex-mediated actin nucleation	10/17004	0.0940071882878534	0.675996393261944	0.663772044758687	FCHSD2	FCHSD2	1	1	0
GO:2001241	positive regulation of extrinsic apoptotic signaling pathway in absence of ligand	10/17004	0.0940071882878534	0.675996393261944	0.663772044758687	RET	RET	1	1	0
GO:2001269	positive regulation of cysteine-type endopeptidase activity involved in apoptotic signaling pathway	10/17004	0.0940071882878534	0.675996393261944	0.663772044758687	LGALS9	LGALS9	1	1	0
GO:0007140	male meiotic nuclear division	53/17004	0.0955163244595679	0.675996393261944	0.663772044758687	SYCP2/MEIOC	SYCP2/MEIOC	2	2	0
GO:0009395	phospholipid catabolic process	53/17004	0.0955163244595679	0.675996393261944	0.663772044758687	ENPP6/PLCB1	ENPP6/PLCB1	2	2	0
GO:0050819	negative regulation of coagulation	53/17004	0.0955163244595679	0.675996393261944	0.663772044758687	FAP/C1QTNF1	FAP/C1QTNF1	2	2	0
GO:0065002	intracellular protein transmembrane transport	53/17004	0.0955163244595679	0.675996393261944	0.663772044758687	TRAM2/DNAJC19	TRAM2/DNAJC19	2	2	0
GO:0051099	positive regulation of binding	176/17004	0.095524090684271	0.675996393261944	0.663772044758687	PAX6/DERL1/CLN5/ADD2	PAX6/DERL1/CLN5/ADD2	4	4	0
GO:0007229	integrin-mediated signaling pathway	112/17004	0.0980748558115047	0.675996393261944	0.663772044758687	ITGA5/PTN/FUT8	ITGA5/PTN/FUT8	3	3	0
GO:0072089	stem cell proliferation	112/17004	0.0980748558115047	0.675996393261944	0.663772044758687	SHOX2/PRRX1/EIF2AK2	SHOX2/PRRX1/EIF2AK2	3	3	0
GO:0016573	histone acetylation	178/17004	0.0985378467544493	0.675996393261944	0.663772044758687	PAX6/SUPT3H/MSL2/PIWIL2	PAX6/SUPT3H/MSL2/PIWIL2	4	4	0
GO:0072348	sulfur compound transport	54/17004	0.0985744518667593	0.675996393261944	0.663772044758687	SLC26A2/ABCD1	SLC26A2/ABCD1	2	2	0
GO:0030004	cellular monovalent inorganic cation homeostasis	114/17004	0.10206018524573	0.675996393261944	0.663772044758687	ATP6V0D2/PPT1/CLN5	ATP6V0D2/PPT1/CLN5	3	3	0
GO:0002430	complement receptor mediated signaling pathway	11/17004	0.102910377622673	0.675996393261944	0.663772044758687	FPR3	FPR3	1	1	0
GO:0002765	immune response-inhibiting signal transduction	11/17004	0.102910377622673	0.675996393261944	0.663772044758687	LILRB2	LILRB2	1	1	0
GO:0006449	regulation of translational termination	11/17004	0.102910377622673	0.675996393261944	0.663772044758687	EIF5A2	EIF5A2	1	1	0
GO:0006703	estrogen biosynthetic process	11/17004	0.102910377622673	0.675996393261944	0.663772044758687	HSD17B11	HSD17B11	1	1	0
GO:0006995	cellular response to nitrogen starvation	11/17004	0.102910377622673	0.675996393261944	0.663772044758687	GABARAPL1	GABARAPL1	1	1	0
GO:0007494	midgut development	11/17004	0.102910377622673	0.675996393261944	0.663772044758687	RET	RET	1	1	0
GO:0015886	heme transport	11/17004	0.102910377622673	0.675996393261944	0.663772044758687	SLC46A1	SLC46A1	1	1	0
GO:0021781	glial cell fate commitment	11/17004	0.102910377622673	0.675996393261944	0.663772044758687	PAX6	PAX6	1	1	0
GO:0021903	rostrocaudal neural tube patterning	11/17004	0.102910377622673	0.675996393261944	0.663772044758687	PAX6	PAX6	1	1	0
GO:0032000	positive regulation of fatty acid beta-oxidation	11/17004	0.102910377622673	0.675996393261944	0.663772044758687	ABCD1	ABCD1	1	1	0
GO:0032429	regulation of phospholipase A2 activity	11/17004	0.102910377622673	0.675996393261944	0.663772044758687	PPT1	PPT1	1	1	0
GO:0033869	nucleoside bisphosphate catabolic process	11/17004	0.102910377622673	0.675996393261944	0.663772044758687	ABCD1	ABCD1	1	1	0
GO:0034031	ribonucleoside bisphosphate catabolic process	11/17004	0.102910377622673	0.675996393261944	0.663772044758687	ABCD1	ABCD1	1	1	0
GO:0034034	purine nucleoside bisphosphate catabolic process	11/17004	0.102910377622673	0.675996393261944	0.663772044758687	ABCD1	ABCD1	1	1	0
GO:0034975	protein folding in endoplasmic reticulum	11/17004	0.102910377622673	0.675996393261944	0.663772044758687	ERO1B	ERO1B	1	1	0
GO:0035112	genitalia morphogenesis	11/17004	0.102910377622673	0.675996393261944	0.663772044758687	SYCP2	SYCP2	1	1	0
GO:0038003	G protein-coupled opioid receptor signaling pathway	11/17004	0.102910377622673	0.675996393261944	0.663772044758687	SYP	SYP	1	1	0
GO:0043562	cellular response to nitrogen levels	11/17004	0.102910377622673	0.675996393261944	0.663772044758687	GABARAPL1	GABARAPL1	1	1	0
GO:0045472	response to ether	11/17004	0.102910377622673	0.675996393261944	0.663772044758687	PLCB1	PLCB1	1	1	0
GO:0045793	positive regulation of cell size	11/17004	0.102910377622673	0.675996393261944	0.663772044758687	RET	RET	1	1	0
GO:0048505	regulation of timing of cell differentiation	11/17004	0.102910377622673	0.675996393261944	0.663772044758687	PAX6	PAX6	1	1	0
GO:0048742	regulation of skeletal muscle fiber development	11/17004	0.102910377622673	0.675996393261944	0.663772044758687	SHOX2	SHOX2	1	1	0
GO:0048755	branching morphogenesis of a nerve	11/17004	0.102910377622673	0.675996393261944	0.663772044758687	SHOX2	SHOX2	1	1	0
GO:0060272	embryonic skeletal joint morphogenesis	11/17004	0.102910377622673	0.675996393261944	0.663772044758687	SHOX2	SHOX2	1	1	0
GO:0061303	cornea development in camera-type eye	11/17004	0.102910377622673	0.675996393261944	0.663772044758687	PAX6	PAX6	1	1	0
GO:0070572	positive regulation of neuron projection regeneration	11/17004	0.102910377622673	0.675996393261944	0.663772044758687	PTN	PTN	1	1	0
GO:0090179	planar cell polarity pathway involved in neural tube closure	11/17004	0.102910377622673	0.675996393261944	0.663772044758687	FZD2	FZD2	1	1	0
GO:0090184	positive regulation of kidney development	11/17004	0.102910377622673	0.675996393261944	0.663772044758687	RET	RET	1	1	0
GO:0090481	pyrimidine nucleotide-sugar transmembrane transport	11/17004	0.102910377622673	0.675996393261944	0.663772044758687	SLC35A5	SLC35A5	1	1	0
GO:0090527	actin filament reorganization	11/17004	0.102910377622673	0.675996393261944	0.663772044758687	CASS4	CASS4	1	1	0
GO:0099188	postsynaptic cytoskeleton organization	11/17004	0.102910377622673	0.675996393261944	0.663772044758687	NOS1AP	NOS1AP	1	1	0
GO:1900095	regulation of dosage compensation by inactivation of X chromosome	11/17004	0.102910377622673	0.675996393261944	0.663772044758687	MSL2	MSL2	1	1	0
GO:1900272	negative regulation of long-term synaptic potentiation	11/17004	0.102910377622673	0.675996393261944	0.663772044758687	PTN	PTN	1	1	0
GO:1903054	negative regulation of extracellular matrix organization	11/17004	0.102910377622673	0.675996393261944	0.663772044758687	FAP	FAP	1	1	0
GO:1903564	regulation of protein localization to cilium	11/17004	0.102910377622673	0.675996393261944	0.663772044758687	CCDC88A	CCDC88A	1	1	0
GO:1990535	neuron projection maintenance	11/17004	0.102910377622673	0.675996393261944	0.663772044758687	ABCD1	ABCD1	1	1	0
GO:2000833	positive regulation of steroid hormone secretion	11/17004	0.102910377622673	0.675996393261944	0.663772044758687	C1QTNF1	C1QTNF1	1	1	0
GO:0002707	negative regulation of lymphocyte mediated immunity	56/17004	0.104771990575709	0.675996393261944	0.663772044758687	LGALS9/GFER	LGALS9/GFER	2	2	0
GO:0009116	nucleoside metabolic process	56/17004	0.104771990575709	0.675996393261944	0.663772044758687	APOBEC3B/APOBEC3F	APOBEC3B/APOBEC3F	2	2	0
GO:0007416	synapse assembly	183/17004	0.106263971094136	0.675996393261944	0.663772044758687	LRRN1/GPC4/PCDHB11/ADD2	LRRN1/GPC4/PCDHB11/ADD2	4	4	0
GO:0018393	internal peptidyl-lysine acetylation	183/17004	0.106263971094136	0.675996393261944	0.663772044758687	PAX6/SUPT3H/MSL2/PIWIL2	PAX6/SUPT3H/MSL2/PIWIL2	4	4	0
GO:0060350	endochondral bone morphogenesis	57/17004	0.107909766351229	0.675996393261944	0.663772044758687	SHOX2/CBS	SHOX2/CBS	2	2	0
GO:0006475	internal protein amino acid acetylation	185/17004	0.109429658627005	0.675996393261944	0.663772044758687	PAX6/SUPT3H/MSL2/PIWIL2	PAX6/SUPT3H/MSL2/PIWIL2	4	4	0
GO:0035967	cellular response to topologically incorrect protein	118/17004	0.110220764484311	0.675996393261944	0.663772044758687	EIF2AK2/CTH/DERL1	EIF2AK2/CTH/DERL1	3	3	0
GO:0034976	response to endoplasmic reticulum stress	258/17004	0.110864275703718	0.675996393261944	0.663772044758687	EIF2AK2/SCAMP5/CTH/USP13/DERL1	EIF2AK2/SCAMP5/CTH/USP13/DERL1	5	5	0
GO:0031102	neuron projection regeneration	58/17004	0.111072478172003	0.675996393261944	0.663772044758687	PRRX1/PTN	PRRX1/PTN	2	2	0
GO:0016042	lipid catabolic process	334/17004	0.111705123645859	0.675996393261944	0.663772044758687	ENPP6/ABCD1/PLCB1/PPT1/HEXA/HSD17B11	ENPP6/ABCD1/PLCB1/PPT1/HEXA/HSD17B11	6	6	0
GO:0001921	positive regulation of receptor recycling	12/17004	0.111726594119879	0.675996393261944	0.663772044758687	ECE1	ECE1	1	1	0
GO:0002645	positive regulation of tolerance induction	12/17004	0.111726594119879	0.675996393261944	0.663772044758687	LILRB2	LILRB2	1	1	0
GO:0002887	negative regulation of myeloid leukocyte mediated immunity	12/17004	0.111726594119879	0.675996393261944	0.663772044758687	LGALS9	LGALS9	1	1	0
GO:0003163	sinoatrial node development	12/17004	0.111726594119879	0.675996393261944	0.663772044758687	SHOX2	SHOX2	1	1	0
GO:0006563	L-serine metabolic process	12/17004	0.111726594119879	0.675996393261944	0.663772044758687	CBS	CBS	1	1	0
GO:0009950	dorsal/ventral axis specification	12/17004	0.111726594119879	0.675996393261944	0.663772044758687	PAX6	PAX6	1	1	0
GO:0015780	nucleotide-sugar transmembrane transport	12/17004	0.111726594119879	0.675996393261944	0.663772044758687	SLC35A5	SLC35A5	1	1	0
GO:0016188	synaptic vesicle maturation	12/17004	0.111726594119879	0.675996393261944	0.663772044758687	SYP	SYP	1	1	0
GO:0030259	lipid glycosylation	12/17004	0.111726594119879	0.675996393261944	0.663772044758687	B4GALNT2	B4GALNT2	1	1	0
GO:0032926	negative regulation of activin receptor signaling pathway	12/17004	0.111726594119879	0.675996393261944	0.663772044758687	IGSF1	IGSF1	1	1	0
GO:0032957	inositol trisphosphate metabolic process	12/17004	0.111726594119879	0.675996393261944	0.663772044758687	PLCB1	PLCB1	1	1	0
GO:0033689	negative regulation of osteoblast proliferation	12/17004	0.111726594119879	0.675996393261944	0.663772044758687	EIF2AK2	EIF2AK2	1	1	0
GO:0034454	microtubule anchoring at centrosome	12/17004	0.111726594119879	0.675996393261944	0.663772044758687	CEP19	CEP19	1	1	0
GO:0040034	regulation of development, heterochronic	12/17004	0.111726594119879	0.675996393261944	0.663772044758687	PAX6	PAX6	1	1	0
GO:0048548	regulation of pinocytosis	12/17004	0.111726594119879	0.675996393261944	0.663772044758687	PPT1	PPT1	1	1	0
GO:0051095	regulation of helicase activity	12/17004	0.111726594119879	0.675996393261944	0.663772044758687	IFIT1	IFIT1	1	1	0
GO:0071712	ER-associated misfolded protein catabolic process	12/17004	0.111726594119879	0.675996393261944	0.663772044758687	DERL1	DERL1	1	1	0
GO:0072178	nephric duct morphogenesis	12/17004	0.111726594119879	0.675996393261944	0.663772044758687	GPC3	GPC3	1	1	0
GO:0090178	regulation of establishment of planar polarity involved in neural tube closure	12/17004	0.111726594119879	0.675996393261944	0.663772044758687	FZD2	FZD2	1	1	0
GO:0090331	negative regulation of platelet aggregation	12/17004	0.111726594119879	0.675996393261944	0.663772044758687	C1QTNF1	C1QTNF1	1	1	0
GO:1904953	Wnt signaling pathway involved in midbrain dopaminergic neuron differentiation	12/17004	0.111726594119879	0.675996393261944	0.663772044758687	WNT2	WNT2	1	1	0
GO:2000344	positive regulation of acrosome reaction	12/17004	0.111726594119879	0.675996393261944	0.663772044758687	PLCB1	PLCB1	1	1	0
GO:2000508	regulation of dendritic cell chemotaxis	12/17004	0.111726594119879	0.675996393261944	0.663772044758687	LGALS9	LGALS9	1	1	0
GO:2001279	regulation of unsaturated fatty acid biosynthetic process	12/17004	0.111726594119879	0.675996393261944	0.663772044758687	ABCD1	ABCD1	1	1	0
GO:0051302	regulation of cell division	188/17004	0.114257002236422	0.675996393261944	0.663772044758687	PAX6/PTN/IGF2/DCDC1	PAX6/PTN/IGF2/DCDC1	4	4	0
GO:0033866	nucleoside bisphosphate biosynthetic process	60/17004	0.117469583356819	0.675996393261944	0.663772044758687	SLC26A2/PPT1	SLC26A2/PPT1	2	2	0
GO:0034030	ribonucleoside bisphosphate biosynthetic process	60/17004	0.117469583356819	0.675996393261944	0.663772044758687	SLC26A2/PPT1	SLC26A2/PPT1	2	2	0
GO:0034033	purine nucleoside bisphosphate biosynthetic process	60/17004	0.117469583356819	0.675996393261944	0.663772044758687	SLC26A2/PPT1	SLC26A2/PPT1	2	2	0
GO:0034113	heterotypic cell-cell adhesion	60/17004	0.117469583356819	0.675996393261944	0.663772044758687	ITGA5/LILRB2	ITGA5/LILRB2	2	2	0
GO:0048167	regulation of synaptic plasticity	190/17004	0.117526903967257	0.675996393261944	0.663772044758687	GRIA1/PTN/LILRB2/SYP	GRIA1/PTN/LILRB2/SYP	4	4	0
GO:0002664	regulation of T cell tolerance induction	13/17004	0.120456682325033	0.675996393261944	0.663772044758687	LILRB2	LILRB2	1	1	0
GO:0006465	signal peptide processing	13/17004	0.120456682325033	0.675996393261944	0.663772044758687	CLN5	CLN5	1	1	0
GO:0007144	female meiosis I	13/17004	0.120456682325033	0.675996393261944	0.663772044758687	MEIOC	MEIOC	1	1	0
GO:0009313	oligosaccharide catabolic process	13/17004	0.120456682325033	0.675996393261944	0.663772044758687	CTBS	CTBS	1	1	0
GO:0016024	CDP-diacylglycerol biosynthetic process	13/17004	0.120456682325033	0.675996393261944	0.663772044758687	AGPAT1	AGPAT1	1	1	0
GO:0021978	telencephalon regionalization	13/17004	0.120456682325033	0.675996393261944	0.663772044758687	PAX6	PAX6	1	1	0
GO:0030497	fatty acid elongation	13/17004	0.120456682325033	0.675996393261944	0.663772044758687	ABCD1	ABCD1	1	1	0
GO:0030949	positive regulation of vascular endothelial growth factor receptor signaling pathway	13/17004	0.120456682325033	0.675996393261944	0.663772044758687	ITGA5	ITGA5	1	1	0
GO:0090177	establishment of planar polarity involved in neural tube closure	13/17004	0.120456682325033	0.675996393261944	0.663772044758687	FZD2	FZD2	1	1	0
GO:0097048	dendritic cell apoptotic process	13/17004	0.120456682325033	0.675996393261944	0.663772044758687	LGALS9	LGALS9	1	1	0
GO:1900452	regulation of long-term synaptic depression	13/17004	0.120456682325033	0.675996393261944	0.663772044758687	LILRB2	LILRB2	1	1	0
GO:1901841	regulation of high voltage-gated calcium channel activity	13/17004	0.120456682325033	0.675996393261944	0.663772044758687	NOS1AP	NOS1AP	1	1	0
GO:1905874	regulation of postsynaptic density organization	13/17004	0.120456682325033	0.675996393261944	0.663772044758687	LILRB2	LILRB2	1	1	0
GO:2000562	negative regulation of CD4-positive, alpha-beta T cell proliferation	13/17004	0.120456682325033	0.675996393261944	0.663772044758687	LGALS9	LGALS9	1	1	0
GO:2000615	regulation of histone H3-K9 acetylation	13/17004	0.120456682325033	0.675996393261944	0.663772044758687	PIWIL2	PIWIL2	1	1	0
GO:2000668	regulation of dendritic cell apoptotic process	13/17004	0.120456682325033	0.675996393261944	0.663772044758687	LGALS9	LGALS9	1	1	0
GO:0006687	glycosphingolipid metabolic process	61/17004	0.12070244535666	0.675996393261944	0.663772044758687	ST3GAL3/HEXA	ST3GAL3/HEXA	2	2	0
GO:0043112	receptor metabolic process	61/17004	0.12070244535666	0.675996393261944	0.663772044758687	ECE1/FUT8	ECE1/FUT8	2	2	0
GO:0044458	motile cilium assembly	61/17004	0.12070244535666	0.675996393261944	0.663772044758687	IQCG/CFAP44	IQCG/CFAP44	2	2	0
GO:0070228	regulation of lymphocyte apoptotic process	61/17004	0.12070244535666	0.675996393261944	0.663772044758687	LGALS9/SLC39A10	LGALS9/SLC39A10	2	2	0
GO:1901016	regulation of potassium ion transmembrane transporter activity	61/17004	0.12070244535666	0.675996393261944	0.663772044758687	KLHL24/NOS1AP	KLHL24/NOS1AP	2	2	0
GO:0001578	microtubule bundle formation	123/17004	0.12076180183156	0.675996393261944	0.663772044758687	IQCG/PIERCE1/CFAP44	IQCG/PIERCE1/CFAP44	3	3	0
GO:0046887	positive regulation of hormone secretion	123/17004	0.12076180183156	0.675996393261944	0.663772044758687	C1QTNF1/FFAR4/RASL10B	C1QTNF1/FFAR4/RASL10B	3	3	0
GO:0003206	cardiac chamber morphogenesis	124/17004	0.122913450224611	0.675996393261944	0.663772044758687	SHOX2/WNT2/FZD2	SHOX2/WNT2/FZD2	3	3	0
GO:0050868	negative regulation of T cell activation	124/17004	0.122913450224611	0.675996393261944	0.663772044758687	LILRB2/LGALS9/LAX1	LILRB2/LGALS9/LAX1	3	3	0
GO:0009994	oocyte differentiation	62/17004	0.123957180327478	0.675996393261944	0.663772044758687	NPM2/MEIOC	NPM2/MEIOC	2	2	0
GO:0032615	interleukin-12 production	62/17004	0.123957180327478	0.675996393261944	0.663772044758687	PLCB1/LGALS9	PLCB1/LGALS9	2	2	0
GO:0032655	regulation of interleukin-12 production	62/17004	0.123957180327478	0.675996393261944	0.663772044758687	PLCB1/LGALS9	PLCB1/LGALS9	2	2	0
GO:0070542	response to fatty acid	62/17004	0.123957180327478	0.675996393261944	0.663772044758687	AKR1C1/PLCB1	AKR1C1/PLCB1	2	2	0
GO:0018394	peptidyl-lysine acetylation	194/17004	0.124187964651037	0.675996393261944	0.663772044758687	PAX6/SUPT3H/MSL2/PIWIL2	PAX6/SUPT3H/MSL2/PIWIL2	4	4	0
GO:0033865	nucleoside bisphosphate metabolic process	125/17004	0.125079124202324	0.675996393261944	0.663772044758687	SLC26A2/ABCD1/PPT1	SLC26A2/ABCD1/PPT1	3	3	0
GO:0033875	ribonucleoside bisphosphate metabolic process	125/17004	0.125079124202324	0.675996393261944	0.663772044758687	SLC26A2/ABCD1/PPT1	SLC26A2/ABCD1/PPT1	3	3	0
GO:0034032	purine nucleoside bisphosphate metabolic process	125/17004	0.125079124202324	0.675996393261944	0.663772044758687	SLC26A2/ABCD1/PPT1	SLC26A2/ABCD1/PPT1	3	3	0
GO:0022412	cellular process involved in reproduction in multicellular organism	425/17004	0.125924491526833	0.675996393261944	0.663772044758687	SYCP2/NPM2/PTN/IQCG/PIWIL2/MEIOC/CFAP44	SYCP2/NPM2/PTN/IQCG/PIWIL2/MEIOC/CFAP44	7	7	0
GO:0045143	homologous chromosome segregation	63/17004	0.127233053744725	0.675996393261944	0.663772044758687	SYCP2/MEIOC	SYCP2/MEIOC	2	2	0
GO:0090596	sensory organ morphogenesis	271/17004	0.128868453000281	0.675996393261944	0.663772044758687	PRRX1/WNT2/FZD2/PAX6/TENM3	PRRX1/WNT2/FZD2/PAX6/TENM3	5	5	0
GO:0002903	negative regulation of B cell apoptotic process	14/17004	0.129101478632002	0.675996393261944	0.663772044758687	SLC39A10	SLC39A10	1	1	0
GO:0006047	UDP-N-acetylglucosamine metabolic process	14/17004	0.129101478632002	0.675996393261944	0.663772044758687	B4GALNT2	B4GALNT2	1	1	0
GO:0006596	polyamine biosynthetic process	14/17004	0.129101478632002	0.675996393261944	0.663772044758687	AZIN2	AZIN2	1	1	0
GO:0009071	serine family amino acid catabolic process	14/17004	0.129101478632002	0.675996393261944	0.663772044758687	CBS	CBS	1	1	0
GO:0010225	response to UV-C	14/17004	0.129101478632002	0.675996393261944	0.663772044758687	PIERCE1	PIERCE1	1	1	0
GO:0032736	positive regulation of interleukin-13 production	14/17004	0.129101478632002	0.675996393261944	0.663772044758687	LGALS9	LGALS9	1	1	0
GO:0033004	negative regulation of mast cell activation	14/17004	0.129101478632002	0.675996393261944	0.663772044758687	LGALS9	LGALS9	1	1	0
GO:0034111	negative regulation of homotypic cell-cell adhesion	14/17004	0.129101478632002	0.675996393261944	0.663772044758687	C1QTNF1	C1QTNF1	1	1	0
GO:0042559	pteridine-containing compound biosynthetic process	14/17004	0.129101478632002	0.675996393261944	0.663772044758687	MTHFS	MTHFS	1	1	0
GO:0042754	negative regulation of circadian rhythm	14/17004	0.129101478632002	0.675996393261944	0.663772044758687	PIWIL2	PIWIL2	1	1	0
GO:0043252	sodium-independent organic anion transport	14/17004	0.129101478632002	0.675996393261944	0.663772044758687	SLCO4C1	SLCO4C1	1	1	0
GO:0043301	negative regulation of leukocyte degranulation	14/17004	0.129101478632002	0.675996393261944	0.663772044758687	LGALS9	LGALS9	1	1	0
GO:0043558	regulation of translational initiation in response to stress	14/17004	0.129101478632002	0.675996393261944	0.663772044758687	EIF2AK2	EIF2AK2	1	1	0
GO:0043922	negative regulation by host of viral transcription	14/17004	0.129101478632002	0.675996393261944	0.663772044758687	ZNF639	ZNF639	1	1	0
GO:0043950	positive regulation of cAMP-mediated signaling	14/17004	0.129101478632002	0.675996393261944	0.663772044758687	FFAR4	FFAR4	1	1	0
GO:0044849	estrous cycle	14/17004	0.129101478632002	0.675996393261944	0.663772044758687	PTN	PTN	1	1	0
GO:0046007	negative regulation of activated T cell proliferation	14/17004	0.129101478632002	0.675996393261944	0.663772044758687	LGALS9	LGALS9	1	1	0
GO:0046341	CDP-diacylglycerol metabolic process	14/17004	0.129101478632002	0.675996393261944	0.663772044758687	AGPAT1	AGPAT1	1	1	0
GO:0046348	amino sugar catabolic process	14/17004	0.129101478632002	0.675996393261944	0.663772044758687	CTBS	CTBS	1	1	0
GO:0046479	glycosphingolipid catabolic process	14/17004	0.129101478632002	0.675996393261944	0.663772044758687	HEXA	HEXA	1	1	0
GO:0046598	positive regulation of viral entry into host cell	14/17004	0.129101478632002	0.675996393261944	0.663772044758687	LGALS9	LGALS9	1	1	0
GO:0051764	actin crosslink formation	14/17004	0.129101478632002	0.675996393261944	0.663772044758687	GAS2L3	GAS2L3	1	1	0
GO:0071236	cellular response to antibiotic	14/17004	0.129101478632002	0.675996393261944	0.663772044758687	GFER	GFER	1	1	0
GO:0071639	positive regulation of monocyte chemotactic protein-1 production	14/17004	0.129101478632002	0.675996393261944	0.663772044758687	LGALS9	LGALS9	1	1	0
GO:0072393	microtubule anchoring at microtubule organizing center	14/17004	0.129101478632002	0.675996393261944	0.663772044758687	CEP19	CEP19	1	1	0
GO:0075294	positive regulation by symbiont of entry into host	14/17004	0.129101478632002	0.675996393261944	0.663772044758687	LGALS9	LGALS9	1	1	0
GO:0098734	macromolecule depalmitoylation	14/17004	0.129101478632002	0.675996393261944	0.663772044758687	PPT1	PPT1	1	1	0
GO:0098915	membrane repolarization during ventricular cardiac muscle cell action potential	14/17004	0.129101478632002	0.675996393261944	0.663772044758687	NOS1AP	NOS1AP	1	1	0
GO:1901160	primary amino compound metabolic process	14/17004	0.129101478632002	0.675996393261944	0.663772044758687	AZIN2	AZIN2	1	1	0
GO:1901678	iron coordination entity transport	14/17004	0.129101478632002	0.675996393261944	0.663772044758687	SLC46A1	SLC46A1	1	1	0
GO:1902033	regulation of hematopoietic stem cell proliferation	14/17004	0.129101478632002	0.675996393261944	0.663772044758687	EIF2AK2	EIF2AK2	1	1	0
GO:1902287	semaphorin-plexin signaling pathway involved in axon guidance	14/17004	0.129101478632002	0.675996393261944	0.663772044758687	ECE1	ECE1	1	1	0
GO:1902514	regulation of calcium ion transmembrane transport via high voltage-gated calcium channel	14/17004	0.129101478632002	0.675996393261944	0.663772044758687	NOS1AP	NOS1AP	1	1	0
GO:1904294	positive regulation of ERAD pathway	14/17004	0.129101478632002	0.675996393261944	0.663772044758687	USP13	USP13	1	1	0
GO:1905063	regulation of vascular associated smooth muscle cell differentiation	14/17004	0.129101478632002	0.675996393261944	0.663772044758687	CTH	CTH	1	1	0
GO:0034599	cellular response to oxidative stress	272/17004	0.130306139102586	0.675996393261944	0.663772044758687	ABCD1/FUT8/AIFM2/PYCR1/GFER	ABCD1/FUT8/AIFM2/PYCR1/GFER	5	5	0
GO:0035306	positive regulation of dephosphorylation	64/17004	0.13052934324301	0.675996393261944	0.663772044758687	LILRB2/SLC39A10	LILRB2/SLC39A10	2	2	0
GO:0048524	positive regulation of viral process	64/17004	0.13052934324301	0.675996393261944	0.663772044758687	LGALS9/IFIT1	LGALS9/IFIT1	2	2	0
GO:0051149	positive regulation of muscle cell differentiation	64/17004	0.13052934324301	0.675996393261944	0.663772044758687	SHOX2/CTH	SHOX2/CTH	2	2	0
GO:0071806	protein transmembrane transport	64/17004	0.13052934324301	0.675996393261944	0.663772044758687	TRAM2/DNAJC19	TRAM2/DNAJC19	2	2	0
GO:0009566	fertilization	198/17004	0.131006493736752	0.675996393261944	0.663772044758687	SYCP2/NPM2/PLCB1/WBP2NL	SYCP2/NPM2/PLCB1/WBP2NL	4	4	0
GO:0043393	regulation of protein binding	198/17004	0.131006493736752	0.675996393261944	0.663772044758687	IFIT2/IFIT1/DERL1/ADD2	IFIT2/IFIT1/DERL1/ADD2	4	4	0
GO:1901224	positive regulation of NIK/NF-kappaB signaling	65/17004	0.13384533845052	0.675996393261944	0.663772044758687	EIF2AK2/LGALS9	EIF2AK2/LGALS9	2	2	0
GO:0048593	camera-type eye morphogenesis	129/17004	0.133878158179171	0.675996393261944	0.663772044758687	WNT2/PAX6/TENM3	WNT2/PAX6/TENM3	3	3	0
GO:0071674	mononuclear cell migration	200/17004	0.134473191679378	0.675996393261944	0.663772044758687	GPR15/RET/PLCB1/LGALS9	GPR15/RET/PLCB1/LGALS9	4	4	0
GO:0051962	positive regulation of nervous system development	275/17004	0.134663008489466	0.675996393261944	0.663772044758687	SHOX2/WNT2/PAX6/PTN/LRRN1	SHOX2/WNT2/PAX6/PTN/LRRN1	5	5	0
GO:0007405	neuroblast proliferation	66/17004	0.137180340825494	0.675996393261944	0.663772044758687	PAX6/PTN	PAX6/PTN	2	2	0
GO:0071300	cellular response to retinoic acid	66/17004	0.137180340825494	0.675996393261944	0.663772044758687	WNT2/RET	WNT2/RET	2	2	0
GO:0002517	T cell tolerance induction	15/17004	0.137661811361164	0.675996393261944	0.663772044758687	LILRB2	LILRB2	1	1	0
GO:0009111	vitamin catabolic process	15/17004	0.137661811361164	0.675996393261944	0.663772044758687	MTHFS	MTHFS	1	1	0
GO:0010715	regulation of extracellular matrix disassembly	15/17004	0.137661811361164	0.675996393261944	0.663772044758687	FAP	FAP	1	1	0
GO:0017014	protein nitrosylation	15/17004	0.137661811361164	0.675996393261944	0.663772044758687	NOS1AP	NOS1AP	1	1	0
GO:0018119	peptidyl-cysteine S-nitrosylation	15/17004	0.137661811361164	0.675996393261944	0.663772044758687	NOS1AP	NOS1AP	1	1	0
GO:0019377	glycolipid catabolic process	15/17004	0.137661811361164	0.675996393261944	0.663772044758687	HEXA	HEXA	1	1	0
GO:0042074	cell migration involved in gastrulation	15/17004	0.137661811361164	0.675996393261944	0.663772044758687	GPC3	GPC3	1	1	0
GO:0043970	histone H3-K9 acetylation	15/17004	0.137661811361164	0.675996393261944	0.663772044758687	PIWIL2	PIWIL2	1	1	0
GO:0045725	positive regulation of glycogen biosynthetic process	15/17004	0.137661811361164	0.675996393261944	0.663772044758687	IGF2	IGF2	1	1	0
GO:0048484	enteric nervous system development	15/17004	0.137661811361164	0.675996393261944	0.663772044758687	RET	RET	1	1	0
GO:0060572	morphogenesis of an epithelial bud	15/17004	0.137661811361164	0.675996393261944	0.663772044758687	WNT2	WNT2	1	1	0
GO:0070234	positive regulation of T cell apoptotic process	15/17004	0.137661811361164	0.675996393261944	0.663772044758687	LGALS9	LGALS9	1	1	0
GO:0072498	embryonic skeletal joint development	15/17004	0.137661811361164	0.675996393261944	0.663772044758687	SHOX2	SHOX2	1	1	0
GO:1904424	regulation of GTP binding	15/17004	0.137661811361164	0.675996393261944	0.663772044758687	CLN5	CLN5	1	1	0
GO:2000052	positive regulation of non-canonical Wnt signaling pathway	15/17004	0.137661811361164	0.675996393261944	0.663772044758687	GPC3	GPC3	1	1	0
GO:2000345	regulation of hepatocyte proliferation	15/17004	0.137661811361164	0.675996393261944	0.663772044758687	PTN	PTN	1	1	0
GO:0016055	Wnt signaling pathway	437/17004	0.139568892960816	0.675996393261944	0.663772044758687	SHISA2/LYPD6/GPC3/WNT2/FZD2/GPC4/DCDC2	SHISA2/LYPD6/GPC3/WNT2/FZD2/GPC4/DCDC2	7	7	0
GO:0046503	glycerolipid catabolic process	67/17004	0.140533663494721	0.675996393261944	0.663772044758687	ENPP6/PLCB1	ENPP6/PLCB1	2	2	0
GO:0198738	cell-cell signaling by wnt	439/17004	0.141911047950557	0.675996393261944	0.663772044758687	SHISA2/LYPD6/GPC3/WNT2/FZD2/GPC4/DCDC2	SHISA2/LYPD6/GPC3/WNT2/FZD2/GPC4/DCDC2	7	7	0
GO:0098742	cell-cell adhesion via plasma-membrane adhesion molecules	280/17004	0.142067870579234	0.675996393261944	0.663772044758687	ITGA5/RET/GPC4/PCDHB11/TENM3	ITGA5/RET/GPC4/PCDHB11/TENM3	5	5	0
GO:0002704	negative regulation of leukocyte mediated immunity	68/17004	0.143904631094038	0.675996393261944	0.663772044758687	LGALS9/GFER	LGALS9/GFER	2	2	0
GO:0048663	neuron fate commitment	68/17004	0.143904631094038	0.675996393261944	0.663772044758687	PRRX1/PAX6	PRRX1/PAX6	2	2	0
GO:0006022	aminoglycan metabolic process	134/17004	0.145168977721445	0.675996393261944	0.663772044758687	ST3GAL3/HEXA/CTBS	ST3GAL3/HEXA/CTBS	3	3	0
GO:0051147	regulation of muscle cell differentiation	134/17004	0.145168977721445	0.675996393261944	0.663772044758687	SHOX2/CTH/IGF2	SHOX2/CTH/IGF2	3	3	0
GO:0005980	glycogen catabolic process	16/17004	0.146138500836865	0.675996393261944	0.663772044758687	GABARAPL1	GABARAPL1	1	1	0
GO:0006004	fucose metabolic process	16/17004	0.146138500836865	0.675996393261944	0.663772044758687	FUT8	FUT8	1	1	0
GO:0006309	apoptotic DNA fragmentation	16/17004	0.146138500836865	0.675996393261944	0.663772044758687	DNASE2	DNASE2	1	1	0
GO:0006735	NADH regeneration	16/17004	0.146138500836865	0.675996393261944	0.663772044758687	ENO2	ENO2	1	1	0
GO:0007158	neuron cell-cell adhesion	16/17004	0.146138500836865	0.675996393261944	0.663772044758687	RET	RET	1	1	0
GO:0018146	keratan sulfate biosynthetic process	16/17004	0.146138500836865	0.675996393261944	0.663772044758687	ST3GAL3	ST3GAL3	1	1	0
GO:0023035	CD40 signaling pathway	16/17004	0.146138500836865	0.675996393261944	0.663772044758687	ITGA5	ITGA5	1	1	0
GO:0030214	hyaluronan catabolic process	16/17004	0.146138500836865	0.675996393261944	0.663772044758687	HEXA	HEXA	1	1	0
GO:0042159	lipoprotein catabolic process	16/17004	0.146138500836865	0.675996393261944	0.663772044758687	PPT1	PPT1	1	1	0
GO:0042249	establishment of planar polarity of embryonic epithelium	16/17004	0.146138500836865	0.675996393261944	0.663772044758687	FZD2	FZD2	1	1	0
GO:0042448	progesterone metabolic process	16/17004	0.146138500836865	0.675996393261944	0.663772044758687	AKR1C1	AKR1C1	1	1	0
GO:0046321	positive regulation of fatty acid oxidation	16/17004	0.146138500836865	0.675996393261944	0.663772044758687	ABCD1	ABCD1	1	1	0
GO:0046642	negative regulation of alpha-beta T cell proliferation	16/17004	0.146138500836865	0.675996393261944	0.663772044758687	LGALS9	LGALS9	1	1	0
GO:0048172	regulation of short-term neuronal synaptic plasticity	16/17004	0.146138500836865	0.675996393261944	0.663772044758687	SYP	SYP	1	1	0
GO:0050872	white fat cell differentiation	16/17004	0.146138500836865	0.675996393261944	0.663772044758687	FFAR4	FFAR4	1	1	0
GO:0051127	positive regulation of actin nucleation	16/17004	0.146138500836865	0.675996393261944	0.663772044758687	FCHSD2	FCHSD2	1	1	0
GO:0051447	negative regulation of meiotic cell cycle	16/17004	0.146138500836865	0.675996393261944	0.663772044758687	FBXO43	FBXO43	1	1	0
GO:0055089	fatty acid homeostasis	16/17004	0.146138500836865	0.675996393261944	0.663772044758687	ABCD1	ABCD1	1	1	0
GO:0060046	regulation of acrosome reaction	16/17004	0.146138500836865	0.675996393261944	0.663772044758687	PLCB1	PLCB1	1	1	0
GO:0061577	calcium ion transmembrane transport via high voltage-gated calcium channel	16/17004	0.146138500836865	0.675996393261944	0.663772044758687	NOS1AP	NOS1AP	1	1	0
GO:0061621	canonical glycolysis	16/17004	0.146138500836865	0.675996393261944	0.663772044758687	ENO2	ENO2	1	1	0
GO:0061718	glucose catabolic process to pyruvate	16/17004	0.146138500836865	0.675996393261944	0.663772044758687	ENO2	ENO2	1	1	0
GO:0070875	positive regulation of glycogen metabolic process	16/17004	0.146138500836865	0.675996393261944	0.663772044758687	IGF2	IGF2	1	1	0
GO:0072176	nephric duct development	16/17004	0.146138500836865	0.675996393261944	0.663772044758687	GPC3	GPC3	1	1	0
GO:0090336	positive regulation of brown fat cell differentiation	16/17004	0.146138500836865	0.675996393261944	0.663772044758687	FFAR4	FFAR4	1	1	0
GO:0099170	postsynaptic modulation of chemical synaptic transmission	16/17004	0.146138500836865	0.675996393261944	0.663772044758687	PLCB1	PLCB1	1	1	0
GO:0099633	protein localization to postsynaptic specialization membrane	16/17004	0.146138500836865	0.675996393261944	0.663772044758687	GPC4	GPC4	1	1	0
GO:0099645	neurotransmitter receptor localization to postsynaptic specialization membrane	16/17004	0.146138500836865	0.675996393261944	0.663772044758687	GPC4	GPC4	1	1	0
GO:1900117	regulation of execution phase of apoptosis	16/17004	0.146138500836865	0.675996393261944	0.663772044758687	FAP	FAP	1	1	0
GO:1901032	negative regulation of response to reactive oxygen species	16/17004	0.146138500836865	0.675996393261944	0.663772044758687	PYCR1	PYCR1	1	1	0
GO:1902285	semaphorin-plexin signaling pathway involved in neuron projection guidance	16/17004	0.146138500836865	0.675996393261944	0.663772044758687	ECE1	ECE1	1	1	0
GO:1902358	sulfate transmembrane transport	16/17004	0.146138500836865	0.675996393261944	0.663772044758687	SLC26A2	SLC26A2	1	1	0
GO:1903206	negative regulation of hydrogen peroxide-induced cell death	16/17004	0.146138500836865	0.675996393261944	0.663772044758687	PYCR1	PYCR1	1	1	0
GO:2000095	regulation of Wnt signaling pathway, planar cell polarity pathway	16/17004	0.146138500836865	0.675996393261944	0.663772044758687	GPC3	GPC3	1	1	0
GO:2000846	regulation of corticosteroid hormone secretion	16/17004	0.146138500836865	0.675996393261944	0.663772044758687	C1QTNF1	C1QTNF1	1	1	0
GO:0006643	membrane lipid metabolic process	207/17004	0.146896782237613	0.675996393261944	0.663772044758687	ST3GAL3/PPT1/PIGX/HEXA	ST3GAL3/PPT1/PIGX/HEXA	4	4	0
GO:0032722	positive regulation of chemokine production	69/17004	0.147292579610801	0.675996393261944	0.663772044758687	EIF2AK2/LGALS9	EIF2AK2/LGALS9	2	2	0
GO:0042130	negative regulation of T cell proliferation	69/17004	0.147292579610801	0.675996393261944	0.663772044758687	LILRB2/LGALS9	LILRB2/LGALS9	2	2	0
GO:0051881	regulation of mitochondrial membrane potential	69/17004	0.147292579610801	0.675996393261944	0.663772044758687	ABCD1/PYCR1	ABCD1/PYCR1	2	2	0
GO:1903038	negative regulation of leukocyte cell-cell adhesion	135/17004	0.147464111653879	0.675996393261944	0.663772044758687	LILRB2/LGALS9/LAX1	LILRB2/LGALS9/LAX1	3	3	0
GO:0006520	cellular amino acid metabolic process	284/17004	0.148117586986678	0.675996393261944	0.663772044758687	CBS/AZIN2/CTH/MTHFS/PYCR1	CBS/AZIN2/CTH/MTHFS/PYCR1	5	5	0
GO:0030193	regulation of blood coagulation	70/17004	0.150696856228319	0.675996393261944	0.663772044758687	FAP/C1QTNF1	FAP/C1QTNF1	2	2	0
GO:0048844	artery morphogenesis	70/17004	0.150696856228319	0.675996393261944	0.663772044758687	PRRX1/FKBP10	PRRX1/FKBP10	2	2	0
GO:0007162	negative regulation of cell adhesion	286/17004	0.151183365806834	0.675996393261944	0.663772044758687	C1QTNF1/B4GALNT2/LILRB2/LGALS9/LAX1	C1QTNF1/B4GALNT2/LILRB2/LGALS9/LAX1	5	5	0
GO:0048568	embryonic organ development	447/17004	0.151468917149646	0.675996393261944	0.663772044758687	SHOX2/PRRX1/WNT2/FZD2/PAX6/ECE1/IGF2	SHOX2/PRRX1/WNT2/FZD2/PAX6/ECE1/IGF2	7	7	0
GO:0005977	glycogen metabolic process	71/17004	0.154116819172213	0.675996393261944	0.663772044758687	IGF2/GABARAPL1	IGF2/GABARAPL1	2	2	0
GO:0006487	protein N-linked glycosylation	71/17004	0.154116819172213	0.675996393261944	0.663772044758687	B4GALNT2/FUT8	B4GALNT2/FUT8	2	2	0
GO:0050805	negative regulation of synaptic transmission	71/17004	0.154116819172213	0.675996393261944	0.663772044758687	GRIA1/LILRB2	GRIA1/LILRB2	2	2	0
GO:1903201	regulation of oxidative stress-induced cell death	71/17004	0.154116819172213	0.675996393261944	0.663772044758687	PYCR1/GFER	PYCR1/GFER	2	2	0
GO:0006986	response to unfolded protein	138/17004	0.154419915191626	0.675996393261944	0.663772044758687	EIF2AK2/CTH/DERL1	EIF2AK2/CTH/DERL1	3	3	0
GO:0001574	ganglioside biosynthetic process	17/17004	0.154532359464146	0.675996393261944	0.663772044758687	ST3GAL3	ST3GAL3	1	1	0
GO:0006349	regulation of gene expression by genomic imprinting	17/17004	0.154532359464146	0.675996393261944	0.663772044758687	IGF2	IGF2	1	1	0
GO:0006614	SRP-dependent cotranslational protein targeting to membrane	17/17004	0.154532359464146	0.675996393261944	0.663772044758687	TRAM2	TRAM2	1	1	0
GO:0007096	regulation of exit from mitosis	17/17004	0.154532359464146	0.675996393261944	0.663772044758687	NPM2	NPM2	1	1	0
GO:0008272	sulfate transport	17/17004	0.154532359464146	0.675996393261944	0.663772044758687	SLC26A2	SLC26A2	1	1	0
GO:0009084	glutamine family amino acid biosynthetic process	17/17004	0.154532359464146	0.675996393261944	0.663772044758687	PYCR1	PYCR1	1	1	0
GO:0009251	glucan catabolic process	17/17004	0.154532359464146	0.675996393261944	0.663772044758687	GABARAPL1	GABARAPL1	1	1	0
GO:0032048	cardiolipin metabolic process	17/17004	0.154532359464146	0.675996393261944	0.663772044758687	DNAJC19	DNAJC19	1	1	0
GO:0033631	cell-cell adhesion mediated by integrin	17/17004	0.154532359464146	0.675996393261944	0.663772044758687	ITGA5	ITGA5	1	1	0
GO:0036065	fucosylation	17/17004	0.154532359464146	0.675996393261944	0.663772044758687	FUT8	FUT8	1	1	0
GO:0043217	myelin maintenance	17/17004	0.154532359464146	0.675996393261944	0.663772044758687	ABCD1	ABCD1	1	1	0
GO:0043923	positive regulation by host of viral transcription	17/17004	0.154532359464146	0.675996393261944	0.663772044758687	ZNF639	ZNF639	1	1	0
GO:0045956	positive regulation of calcium ion-dependent exocytosis	17/17004	0.154532359464146	0.675996393261944	0.663772044758687	SCAMP5	SCAMP5	1	1	0
GO:0046653	tetrahydrofolate metabolic process	17/17004	0.154532359464146	0.675996393261944	0.663772044758687	MTHFS	MTHFS	1	1	0
GO:0048557	embryonic digestive tract morphogenesis	17/17004	0.154532359464146	0.675996393261944	0.663772044758687	SHOX2	SHOX2	1	1	0
GO:0072189	ureter development	17/17004	0.154532359464146	0.675996393261944	0.663772044758687	RET	RET	1	1	0
GO:0072224	metanephric glomerulus development	17/17004	0.154532359464146	0.675996393261944	0.663772044758687	RET	RET	1	1	0
GO:0080154	regulation of fertilization	17/17004	0.154532359464146	0.675996393261944	0.663772044758687	PLCB1	PLCB1	1	1	0
GO:1900006	positive regulation of dendrite development	17/17004	0.154532359464146	0.675996393261944	0.663772044758687	PTN	PTN	1	1	0
GO:1901550	regulation of endothelial cell development	17/17004	0.154532359464146	0.675996393261944	0.663772044758687	PLCB1	PLCB1	1	1	0
GO:1902018	negative regulation of cilium assembly	17/17004	0.154532359464146	0.675996393261944	0.663772044758687	MPHOSPH9	MPHOSPH9	1	1	0
GO:1902036	regulation of hematopoietic stem cell differentiation	17/17004	0.154532359464146	0.675996393261944	0.663772044758687	EIF2AK2	EIF2AK2	1	1	0
GO:1903140	regulation of establishment of endothelial barrier	17/17004	0.154532359464146	0.675996393261944	0.663772044758687	PLCB1	PLCB1	1	1	0
GO:1903427	negative regulation of reactive oxygen species biosynthetic process	17/17004	0.154532359464146	0.675996393261944	0.663772044758687	ABCD1	ABCD1	1	1	0
GO:1904948	midbrain dopaminergic neuron differentiation	17/17004	0.154532359464146	0.675996393261944	0.663772044758687	WNT2	WNT2	1	1	0
GO:2001267	regulation of cysteine-type endopeptidase activity involved in apoptotic signaling pathway	17/17004	0.154532359464146	0.675996393261944	0.663772044758687	LGALS9	LGALS9	1	1	0
GO:0051098	regulation of binding	368/17004	0.154764789011394	0.675996393261944	0.663772044758687	IFIT2/PAX6/IFIT1/DERL1/CLN5/ADD2	IFIT2/PAX6/IFIT1/DERL1/CLN5/ADD2	6	6	0
GO:0006073	cellular glucan metabolic process	72/17004	0.157551837558685	0.675996393261944	0.663772044758687	IGF2/GABARAPL1	IGF2/GABARAPL1	2	2	0
GO:0009247	glycolipid biosynthetic process	72/17004	0.157551837558685	0.675996393261944	0.663772044758687	ST3GAL3/PIGX	ST3GAL3/PIGX	2	2	0
GO:0044042	glucan metabolic process	72/17004	0.157551837558685	0.675996393261944	0.663772044758687	IGF2/GABARAPL1	IGF2/GABARAPL1	2	2	0
GO:1900046	regulation of hemostasis	72/17004	0.157551837558685	0.675996393261944	0.663772044758687	FAP/C1QTNF1	FAP/C1QTNF1	2	2	0
GO:0050803	regulation of synapse structure or activity	213/17004	0.15788808317074	0.675996393261944	0.663772044758687	LRRN1/GPC4/LILRB2/PPT1	LRRN1/GPC4/LILRB2/PPT1	4	4	0
GO:0050866	negative regulation of cell activation	213/17004	0.15788808317074	0.675996393261944	0.663772044758687	C1QTNF1/LILRB2/LGALS9/LAX1	C1QTNF1/LILRB2/LGALS9/LAX1	4	4	0
GO:0010827	regulation of glucose transmembrane transport	73/17004	0.161001291244672	0.675996393261944	0.663772044758687	GPC3/FFAR4	GPC3/FFAR4	2	2	0
GO:0042267	natural killer cell mediated cytotoxicity	73/17004	0.161001291244672	0.675996393261944	0.663772044758687	LGALS9/GFER	LGALS9/GFER	2	2	0
GO:0045123	cellular extravasation	73/17004	0.161001291244672	0.675996393261944	0.663772044758687	PLCB1/ADD2	PLCB1/ADD2	2	2	0
GO:0050688	regulation of defense response to virus	73/17004	0.161001291244672	0.675996393261944	0.663772044758687	APOBEC3F/IFIT1	APOBEC3F/IFIT1	2	2	0
GO:0061045	negative regulation of wound healing	73/17004	0.161001291244672	0.675996393261944	0.663772044758687	FAP/C1QTNF1	FAP/C1QTNF1	2	2	0
GO:2000242	negative regulation of reproductive process	73/17004	0.161001291244672	0.675996393261944	0.663772044758687	SYCP2/FBXO43	SYCP2/FBXO43	2	2	0
GO:0034754	cellular hormone metabolic process	141/17004	0.161477204042782	0.675996393261944	0.663772044758687	ECE1/AKR1C1/HSD17B11	ECE1/AKR1C1/HSD17B11	3	3	0
GO:0042552	myelination	141/17004	0.161477204042782	0.675996393261944	0.663772044758687	PTN/ABCD1/HEXA	PTN/ABCD1/HEXA	3	3	0
GO:0006415	translational termination	18/17004	0.162844191804729	0.675996393261944	0.663772044758687	EIF5A2	EIF5A2	1	1	0
GO:0006595	polyamine metabolic process	18/17004	0.162844191804729	0.675996393261944	0.663772044758687	AZIN2	AZIN2	1	1	0
GO:0008356	asymmetric cell division	18/17004	0.162844191804729	0.675996393261944	0.663772044758687	PAX6	PAX6	1	1	0
GO:0035234	ectopic germ cell programmed cell death	18/17004	0.162844191804729	0.675996393261944	0.663772044758687	SYCP2	SYCP2	1	1	0
GO:0040037	negative regulation of fibroblast growth factor receptor signaling pathway	18/17004	0.162844191804729	0.675996393261944	0.663772044758687	SHISA2	SHISA2	1	1	0
GO:0042339	keratan sulfate metabolic process	18/17004	0.162844191804729	0.675996393261944	0.663772044758687	ST3GAL3	ST3GAL3	1	1	0
GO:0042574	retinal metabolic process	18/17004	0.162844191804729	0.675996393261944	0.663772044758687	AKR1C1	AKR1C1	1	1	0
GO:0043649	dicarboxylic acid catabolic process	18/17004	0.162844191804729	0.675996393261944	0.663772044758687	MTHFS	MTHFS	1	1	0
GO:0044247	cellular polysaccharide catabolic process	18/17004	0.162844191804729	0.675996393261944	0.663772044758687	GABARAPL1	GABARAPL1	1	1	0
GO:0051900	regulation of mitochondrial depolarization	18/17004	0.162844191804729	0.675996393261944	0.663772044758687	ABCD1	ABCD1	1	1	0
GO:0051917	regulation of fibrinolysis	18/17004	0.162844191804729	0.675996393261944	0.663772044758687	FAP	FAP	1	1	0
GO:0061620	glycolytic process through glucose-6-phosphate	18/17004	0.162844191804729	0.675996393261944	0.663772044758687	ENO2	ENO2	1	1	0
GO:0070230	positive regulation of lymphocyte apoptotic process	18/17004	0.162844191804729	0.675996393261944	0.663772044758687	LGALS9	LGALS9	1	1	0
GO:0071360	cellular response to exogenous dsRNA	18/17004	0.162844191804729	0.675996393261944	0.663772044758687	IFIT1	IFIT1	1	1	0
GO:1902001	fatty acid transmembrane transport	18/17004	0.162844191804729	0.675996393261944	0.663772044758687	ABCD1	ABCD1	1	1	0
GO:1902259	regulation of delayed rectifier potassium channel activity	18/17004	0.162844191804729	0.675996393261944	0.663772044758687	NOS1AP	NOS1AP	1	1	0
GO:1902683	regulation of receptor localization to synapse	18/17004	0.162844191804729	0.675996393261944	0.663772044758687	GPC4	GPC4	1	1	0
GO:1903818	positive regulation of voltage-gated potassium channel activity	18/17004	0.162844191804729	0.675996393261944	0.663772044758687	NOS1AP	NOS1AP	1	1	0
GO:1905564	positive regulation of vascular endothelial cell proliferation	18/17004	0.162844191804729	0.675996393261944	0.663772044758687	IGF2	IGF2	1	1	0
GO:2000811	negative regulation of anoikis	18/17004	0.162844191804729	0.675996393261944	0.663772044758687	ITGA5	ITGA5	1	1	0
GO:0055123	digestive system development	142/17004	0.163851273528107	0.675996393261944	0.663772044758687	SHOX2/RET/IGF2	SHOX2/RET/IGF2	3	3	0
GO:0050818	regulation of coagulation	74/17004	0.164464570679867	0.675996393261944	0.663772044758687	FAP/C1QTNF1	FAP/C1QTNF1	2	2	0
GO:0007272	ensheathment of neurons	143/17004	0.166235838205136	0.675996393261944	0.663772044758687	PTN/ABCD1/HEXA	PTN/ABCD1/HEXA	3	3	0
GO:0008366	axon ensheathment	143/17004	0.166235838205136	0.675996393261944	0.663772044758687	PTN/ABCD1/HEXA	PTN/ABCD1/HEXA	3	3	0
GO:1903305	regulation of regulated secretory pathway	143/17004	0.166235838205136	0.675996393261944	0.663772044758687	SCAMP5/SYP/LGALS9	SCAMP5/SYP/LGALS9	3	3	0
GO:0006305	DNA alkylation	75/17004	0.167941076760585	0.675996393261944	0.663772044758687	PAX6/PIWIL2	PAX6/PIWIL2	2	2	0
GO:0006306	DNA methylation	75/17004	0.167941076760585	0.675996393261944	0.663772044758687	PAX6/PIWIL2	PAX6/PIWIL2	2	2	0
GO:0045824	negative regulation of innate immune response	75/17004	0.167941076760585	0.675996393261944	0.663772044758687	LGALS9/GFER	LGALS9/GFER	2	2	0
GO:0051607	defense response to virus	298/17004	0.170126498326269	0.675996393261944	0.663772044758687	IFIT2/EIF2AK2/APOBEC3B/APOBEC3F/IFIT1	IFIT2/EIF2AK2/APOBEC3B/APOBEC3F/IFIT1	5	5	0
GO:0002523	leukocyte migration involved in inflammatory response	19/17004	0.171074794652287	0.675996393261944	0.663772044758687	PTN	PTN	1	1	0
GO:0006448	regulation of translational elongation	19/17004	0.171074794652287	0.675996393261944	0.663772044758687	EIF5A2	EIF5A2	1	1	0
GO:0006743	ubiquinone metabolic process	19/17004	0.171074794652287	0.675996393261944	0.663772044758687	AIFM2	AIFM2	1	1	0
GO:0007213	G protein-coupled acetylcholine receptor signaling pathway	19/17004	0.171074794652287	0.675996393261944	0.663772044758687	PLCB1	PLCB1	1	1	0
GO:0007625	grooming behavior	19/17004	0.171074794652287	0.675996393261944	0.663772044758687	PPT1	PPT1	1	1	0
GO:0010544	negative regulation of platelet activation	19/17004	0.171074794652287	0.675996393261944	0.663772044758687	C1QTNF1	C1QTNF1	1	1	0
GO:0030299	intestinal cholesterol absorption	19/17004	0.171074794652287	0.675996393261944	0.663772044758687	AKR1C1	AKR1C1	1	1	0
GO:0033141	positive regulation of peptidyl-serine phosphorylation of STAT protein	19/17004	0.171074794652287	0.675996393261944	0.663772044758687	RET	RET	1	1	0
GO:0035461	vitamin transmembrane transport	19/17004	0.171074794652287	0.675996393261944	0.663772044758687	SLC46A1	SLC46A1	1	1	0
GO:0035930	corticosteroid hormone secretion	19/17004	0.171074794652287	0.675996393261944	0.663772044758687	C1QTNF1	C1QTNF1	1	1	0
GO:0043652	engulfment of apoptotic cell	19/17004	0.171074794652287	0.675996393261944	0.663772044758687	XKR5	XKR5	1	1	0
GO:0061615	glycolytic process through fructose-6-phosphate	19/17004	0.171074794652287	0.675996393261944	0.663772044758687	ENO2	ENO2	1	1	0
GO:1901569	fatty acid derivative catabolic process	19/17004	0.171074794652287	0.675996393261944	0.663772044758687	ABCD1	ABCD1	1	1	0
GO:1902004	positive regulation of amyloid-beta formation	19/17004	0.171074794652287	0.675996393261944	0.663772044758687	GSAP	GSAP	1	1	0
GO:2000042	negative regulation of double-strand break repair via homologous recombination	19/17004	0.171074794652287	0.675996393261944	0.663772044758687	HELB	HELB	1	1	0
GO:0002228	natural killer cell mediated immunity	76/17004	0.171430220685439	0.675996393261944	0.663772044758687	LGALS9/GFER	LGALS9/GFER	2	2	0
GO:0070192	chromosome organization involved in meiotic cell cycle	76/17004	0.171430220685439	0.675996393261944	0.663772044758687	SYCP2/MEIOC	SYCP2/MEIOC	2	2	0
GO:1901568	fatty acid derivative metabolic process	76/17004	0.171430220685439	0.675996393261944	0.663772044758687	ABCD1/PPT1	ABCD1/PPT1	2	2	0
GO:0140546	defense response to symbiont	299/17004	0.17174590840604	0.675996393261944	0.663772044758687	IFIT2/EIF2AK2/APOBEC3B/APOBEC3F/IFIT1	IFIT2/EIF2AK2/APOBEC3B/APOBEC3F/IFIT1	5	5	0
GO:0006024	glycosaminoglycan biosynthetic process	77/17004	0.174931423812832	0.675996393261944	0.663772044758687	ST3GAL3/HEXA	ST3GAL3/HEXA	2	2	0
GO:0009064	glutamine family amino acid metabolic process	77/17004	0.174931423812832	0.675996393261944	0.663772044758687	MTHFS/PYCR1	MTHFS/PYCR1	2	2	0
GO:1902600	proton transmembrane transport	147/17004	0.175875170806149	0.675996393261944	0.663772044758687	SLC46A1/ATP6V0D2/ATP6V1C1	SLC46A1/ATP6V0D2/ATP6V1C1	3	3	0
GO:0061351	neural precursor cell proliferation	148/17004	0.178309307164426	0.675996393261944	0.663772044758687	WNT2/PAX6/PTN	WNT2/PAX6/PTN	3	3	0
GO:0043966	histone H3 acetylation	78/17004	0.178444117520211	0.675996393261944	0.663772044758687	SUPT3H/PIWIL2	SUPT3H/PIWIL2	2	2	0
GO:1901264	carbohydrate derivative transport	78/17004	0.178444117520211	0.675996393261944	0.663772044758687	ABCD1/SLC35A5	ABCD1/SLC35A5	2	2	0
GO:0006486	protein glycosylation	224/17004	0.178793833948398	0.675996393261944	0.663772044758687	ST3GAL3/B4GALNT2/FUT8/POMGNT1	ST3GAL3/B4GALNT2/FUT8/POMGNT1	4	4	0
GO:0043413	macromolecule glycosylation	224/17004	0.178793833948398	0.675996393261944	0.663772044758687	ST3GAL3/B4GALNT2/FUT8/POMGNT1	ST3GAL3/B4GALNT2/FUT8/POMGNT1	4	4	0
GO:0000272	polysaccharide catabolic process	20/17004	0.179224957106986	0.675996393261944	0.663772044758687	GABARAPL1	GABARAPL1	1	1	0
GO:0002577	regulation of antigen processing and presentation	20/17004	0.179224957106986	0.675996393261944	0.663772044758687	LILRB2	LILRB2	1	1	0
GO:0002643	regulation of tolerance induction	20/17004	0.179224957106986	0.675996393261944	0.663772044758687	LILRB2	LILRB2	1	1	0
GO:0006491	N-glycan processing	20/17004	0.179224957106986	0.675996393261944	0.663772044758687	FUT8	FUT8	1	1	0
GO:0015919	peroxisomal membrane transport	20/17004	0.179224957106986	0.675996393261944	0.663772044758687	ABCD1	ABCD1	1	1	0
GO:0016137	glycoside metabolic process	20/17004	0.179224957106986	0.675996393261944	0.663772044758687	AKR1C1	AKR1C1	1	1	0
GO:0030150	protein import into mitochondrial matrix	20/17004	0.179224957106986	0.675996393261944	0.663772044758687	DNAJC19	DNAJC19	1	1	0
GO:0031998	regulation of fatty acid beta-oxidation	20/17004	0.179224957106986	0.675996393261944	0.663772044758687	ABCD1	ABCD1	1	1	0
GO:0042474	middle ear morphogenesis	20/17004	0.179224957106986	0.675996393261944	0.663772044758687	PRRX1	PRRX1	1	1	0
GO:0043046	DNA methylation involved in gamete generation	20/17004	0.179224957106986	0.675996393261944	0.663772044758687	PIWIL2	PIWIL2	1	1	0
GO:0043984	histone H4-K16 acetylation	20/17004	0.179224957106986	0.675996393261944	0.663772044758687	MSL2	MSL2	1	1	0
GO:0051882	mitochondrial depolarization	20/17004	0.179224957106986	0.675996393261944	0.663772044758687	ABCD1	ABCD1	1	1	0
GO:0060716	labyrinthine layer blood vessel development	20/17004	0.179224957106986	0.675996393261944	0.663772044758687	WNT2	WNT2	1	1	0
GO:0071605	monocyte chemotactic protein-1 production	20/17004	0.179224957106986	0.675996393261944	0.663772044758687	LGALS9	LGALS9	1	1	0
GO:0071636	positive regulation of transforming growth factor beta production	20/17004	0.179224957106986	0.675996393261944	0.663772044758687	LGALS9	LGALS9	1	1	0
GO:0071637	regulation of monocyte chemotactic protein-1 production	20/17004	0.179224957106986	0.675996393261944	0.663772044758687	LGALS9	LGALS9	1	1	0
GO:1900225	regulation of NLRP3 inflammasome complex assembly	20/17004	0.179224957106986	0.675996393261944	0.663772044758687	EIF2AK2	EIF2AK2	1	1	0
GO:1902473	regulation of protein localization to synapse	20/17004	0.179224957106986	0.675996393261944	0.663772044758687	GPC4	GPC4	1	1	0
GO:1902883	negative regulation of response to oxidative stress	20/17004	0.179224957106986	0.675996393261944	0.663772044758687	PYCR1	PYCR1	1	1	0
GO:1903232	melanosome assembly	20/17004	0.179224957106986	0.675996393261944	0.663772044758687	HPS3	HPS3	1	1	0
GO:1904292	regulation of ERAD pathway	20/17004	0.179224957106986	0.675996393261944	0.663772044758687	USP13	USP13	1	1	0
GO:0006473	protein acetylation	225/17004	0.180739554375003	0.675996393261944	0.663772044758687	PAX6/SUPT3H/MSL2/PIWIL2	PAX6/SUPT3H/MSL2/PIWIL2	4	4	0
GO:0019318	hexose metabolic process	225/17004	0.180739554375003	0.675996393261944	0.663772044758687	C1QTNF1/IGF2/FUT8/ENO2	C1QTNF1/IGF2/FUT8/ENO2	4	4	0
GO:0001890	placenta development	149/17004	0.180752780569152	0.675996393261944	0.663772044758687	WNT2/PTN/IGF2	WNT2/PTN/IGF2	3	3	0
GO:0050900	leukocyte migration	387/17004	0.181609939748511	0.675996393261944	0.663772044758687	GPR15/PTN/RET/PLCB1/LGALS9/ADD2	GPR15/PTN/RET/PLCB1/LGALS9/ADD2	6	6	0
GO:0016570	histone modification	471/17004	0.181870732786093	0.675996393261944	0.663772044758687	PAX6/SUPT3H/IGF2/MSL2/SMYD3/WDR5B/PIWIL2	PAX6/SUPT3H/IGF2/MSL2/SMYD3/WDR5B/PIWIL2	7	7	0
GO:0070227	lymphocyte apoptotic process	79/17004	0.181967743065089	0.675996393261944	0.663772044758687	LGALS9/SLC39A10	LGALS9/SLC39A10	2	2	0
GO:0090502	RNA phosphodiester bond hydrolysis, endonucleolytic	79/17004	0.181967743065089	0.675996393261944	0.663772044758687	RNASE1/PIWIL2	RNASE1/PIWIL2	2	2	0
GO:0022407	regulation of cell-cell adhesion	473/17004	0.184514745383736	0.675996393261944	0.663772044758687	C1QTNF1/IGF2/B4GALNT2/LILRB2/TENM3/LGALS9/LAX1	C1QTNF1/IGF2/B4GALNT2/LILRB2/TENM3/LGALS9/LAX1	7	7	0
GO:0050769	positive regulation of neurogenesis	227/17004	0.184652312092131	0.675996393261944	0.663772044758687	SHOX2/WNT2/PAX6/PTN	SHOX2/WNT2/PAX6/PTN	4	4	0
GO:0006650	glycerophospholipid metabolic process	307/17004	0.184914239360414	0.675996393261944	0.663772044758687	ENPP6/DNAJC19/PLCB1/PIGX/AGPAT1	ENPP6/DNAJC19/PLCB1/PIGX/AGPAT1	5	5	0
GO:0009101	glycoprotein biosynthetic process	307/17004	0.184914239360414	0.675996393261944	0.663772044758687	ST3GAL3/PLCB1/B4GALNT2/FUT8/POMGNT1	ST3GAL3/PLCB1/B4GALNT2/FUT8/POMGNT1	5	5	0
GO:0008344	adult locomotory behavior	80/17004	0.185501751447804	0.675996393261944	0.663772044758687	PPT1/HEXA	PPT1/HEXA	2	2	0
GO:0072527	pyrimidine-containing compound metabolic process	80/17004	0.185501751447804	0.675996393261944	0.663772044758687	APOBEC3B/APOBEC3F	APOBEC3B/APOBEC3F	2	2	0
GO:0008643	carbohydrate transport	151/17004	0.185666974741642	0.675996393261944	0.663772044758687	GPC3/FFAR4/SLC35A5	GPC3/FFAR4/SLC35A5	3	3	0
GO:0016579	protein deubiquitination	151/17004	0.185666974741642	0.675996393261944	0.663772044758687	USP13/SUPT3H/JOSD1	USP13/SUPT3H/JOSD1	3	3	0
GO:0002082	regulation of oxidative phosphorylation	21/17004	0.187295460649328	0.675996393261944	0.663772044758687	ABCD1	ABCD1	1	1	0
GO:0002902	regulation of B cell apoptotic process	21/17004	0.187295460649328	0.675996393261944	0.663772044758687	SLC39A10	SLC39A10	1	1	0
GO:0032616	interleukin-13 production	21/17004	0.187295460649328	0.675996393261944	0.663772044758687	LGALS9	LGALS9	1	1	0
GO:0032656	regulation of interleukin-13 production	21/17004	0.187295460649328	0.675996393261944	0.663772044758687	LGALS9	LGALS9	1	1	0
GO:0034035	purine ribonucleoside bisphosphate metabolic process	21/17004	0.187295460649328	0.675996393261944	0.663772044758687	SLC26A2	SLC26A2	1	1	0
GO:0035313	wound healing, spreading of epidermal cells	21/17004	0.187295460649328	0.675996393261944	0.663772044758687	ITGA5	ITGA5	1	1	0
GO:0043555	regulation of translation in response to stress	21/17004	0.187295460649328	0.675996393261944	0.663772044758687	EIF2AK2	EIF2AK2	1	1	0
GO:0043651	linoleic acid metabolic process	21/17004	0.187295460649328	0.675996393261944	0.663772044758687	ABCD1	ABCD1	1	1	0
GO:0045723	positive regulation of fatty acid biosynthetic process	21/17004	0.187295460649328	0.675996393261944	0.663772044758687	ABCD1	ABCD1	1	1	0
GO:0046514	ceramide catabolic process	21/17004	0.187295460649328	0.675996393261944	0.663772044758687	HEXA	HEXA	1	1	0
GO:0050427	3'-phosphoadenosine 5'-phosphosulfate metabolic process	21/17004	0.187295460649328	0.675996393261944	0.663772044758687	SLC26A2	SLC26A2	1	1	0
GO:0050855	regulation of B cell receptor signaling pathway	21/17004	0.187295460649328	0.675996393261944	0.663772044758687	SLC39A10	SLC39A10	1	1	0
GO:0051000	positive regulation of nitric-oxide synthase activity	21/17004	0.187295460649328	0.675996393261944	0.663772044758687	NOS1AP	NOS1AP	1	1	0
GO:0060307	regulation of ventricular cardiac muscle cell membrane repolarization	21/17004	0.187295460649328	0.675996393261944	0.663772044758687	NOS1AP	NOS1AP	1	1	0
GO:0061760	antifungal innate immune response	21/17004	0.187295460649328	0.675996393261944	0.663772044758687	CLEC4C	CLEC4C	1	1	0
GO:0072111	cell proliferation involved in kidney development	21/17004	0.187295460649328	0.675996393261944	0.663772044758687	GPC3	GPC3	1	1	0
GO:0097503	sialylation	21/17004	0.187295460649328	0.675996393261944	0.663772044758687	ST3GAL3	ST3GAL3	1	1	0
GO:1903204	negative regulation of oxidative stress-induced neuron death	21/17004	0.187295460649328	0.675996393261944	0.663772044758687	GFER	GFER	1	1	0
GO:1903429	regulation of cell maturation	21/17004	0.187295460649328	0.675996393261944	0.663772044758687	RET	RET	1	1	0
GO:1903672	positive regulation of sprouting angiogenesis	21/17004	0.187295460649328	0.675996393261944	0.663772044758687	ITGA5	ITGA5	1	1	0
GO:0010976	positive regulation of neuron projection development	152/17004	0.188137315215601	0.675996393261944	0.663772044758687	PTN/RET/TENM3	PTN/RET/TENM3	3	3	0
GO:0006023	aminoglycan biosynthetic process	81/17004	0.189045603275986	0.675996393261944	0.663772044758687	ST3GAL3/HEXA	ST3GAL3/HEXA	2	2	0
GO:0031016	pancreas development	81/17004	0.189045603275986	0.675996393261944	0.663772044758687	PAX6/IGF2	PAX6/IGF2	2	2	0
GO:2000736	regulation of stem cell differentiation	81/17004	0.189045603275986	0.675996393261944	0.663772044758687	EIF2AK2/PTN	EIF2AK2/PTN	2	2	0
GO:0015980	energy derivation by oxidation of organic compounds	310/17004	0.189946507506297	0.675996393261944	0.663772044758687	COX6B2/ABCD1/IGF2/AIFM2/GABARAPL1	COX6B2/ABCD1/IGF2/AIFM2/GABARAPL1	5	5	0
GO:0016331	morphogenesis of embryonic epithelium	153/17004	0.190616232201941	0.675996393261944	0.663772044758687	WNT2/FZD2/RET	WNT2/FZD2/RET	3	3	0
GO:0051092	positive regulation of NF-kappaB transcription factor activity	153/17004	0.190616232201941	0.675996393261944	0.663772044758687	EIF2AK2/CTH/LGALS9	EIF2AK2/CTH/LGALS9	3	3	0
GO:0043410	positive regulation of MAPK cascade	478/17004	0.191194894032334	0.675996393261944	0.663772044758687	EIF2AK2/RET/C1QTNF1/FFAR4/IGF2/PLCB1/LGALS9	EIF2AK2/RET/C1QTNF1/FFAR4/IGF2/PLCB1/LGALS9	7	7	0
GO:0007605	sensory perception of sound	154/17004	0.193103537267223	0.675996393261944	0.663772044758687	CLIC5/DCDC2/HEXA	CLIC5/DCDC2/HEXA	3	3	0
GO:0009615	response to virus	396/17004	0.194941343854551	0.675996393261944	0.663772044758687	IFIT2/EIF2AK2/APOBEC3B/APOBEC3F/LGALS9/IFIT1	IFIT2/EIF2AK2/APOBEC3B/APOBEC3F/LGALS9/IFIT1	6	6	0
GO:0000729	DNA double-strand break processing	22/17004	0.195287079213278	0.675996393261944	0.663772044758687	HELB	HELB	1	1	0
GO:0001919	regulation of receptor recycling	22/17004	0.195287079213278	0.675996393261944	0.663772044758687	ECE1	ECE1	1	1	0
GO:0006613	cotranslational protein targeting to membrane	22/17004	0.195287079213278	0.675996393261944	0.663772044758687	TRAM2	TRAM2	1	1	0
GO:0006907	pinocytosis	22/17004	0.195287079213278	0.675996393261944	0.663772044758687	PPT1	PPT1	1	1	0
GO:0023019	signal transduction involved in regulation of gene expression	22/17004	0.195287079213278	0.675996393261944	0.663772044758687	PAX6	PAX6	1	1	0
GO:0032516	positive regulation of phosphoprotein phosphatase activity	22/17004	0.195287079213278	0.675996393261944	0.663772044758687	SLC39A10	SLC39A10	1	1	0
GO:0032682	negative regulation of chemokine production	22/17004	0.195287079213278	0.675996393261944	0.663772044758687	LGALS9	LGALS9	1	1	0
GO:0032780	negative regulation of ATP-dependent activity	22/17004	0.195287079213278	0.675996393261944	0.663772044758687	IFIT1	IFIT1	1	1	0
GO:0033139	regulation of peptidyl-serine phosphorylation of STAT protein	22/17004	0.195287079213278	0.675996393261944	0.663772044758687	RET	RET	1	1	0
GO:0033630	positive regulation of cell adhesion mediated by integrin	22/17004	0.195287079213278	0.675996393261944	0.663772044758687	RET	RET	1	1	0
GO:0043574	peroxisomal transport	22/17004	0.195287079213278	0.675996393261944	0.663772044758687	ABCD1	ABCD1	1	1	0
GO:0044154	histone H3-K14 acetylation	22/17004	0.195287079213278	0.675996393261944	0.663772044758687	PIWIL2	PIWIL2	1	1	0
GO:0044241	lipid digestion	22/17004	0.195287079213278	0.675996393261944	0.663772044758687	AKR1C1	AKR1C1	1	1	0
GO:0044546	NLRP3 inflammasome complex assembly	22/17004	0.195287079213278	0.675996393261944	0.663772044758687	EIF2AK2	EIF2AK2	1	1	0
GO:0046628	positive regulation of insulin receptor signaling pathway	22/17004	0.195287079213278	0.675996393261944	0.663772044758687	IGF2	IGF2	1	1	0
GO:0050908	detection of light stimulus involved in visual perception	22/17004	0.195287079213278	0.675996393261944	0.663772044758687	CACNA1F	CACNA1F	1	1	0
GO:0050962	detection of light stimulus involved in sensory perception	22/17004	0.195287079213278	0.675996393261944	0.663772044758687	CACNA1F	CACNA1F	1	1	0
GO:0060045	positive regulation of cardiac muscle cell proliferation	22/17004	0.195287079213278	0.675996393261944	0.663772044758687	WNT2	WNT2	1	1	0
GO:0071676	negative regulation of mononuclear cell migration	22/17004	0.195287079213278	0.675996393261944	0.663772044758687	PLCB1	PLCB1	1	1	0
GO:0072574	hepatocyte proliferation	22/17004	0.195287079213278	0.675996393261944	0.663772044758687	PTN	PTN	1	1	0
GO:0072575	epithelial cell proliferation involved in liver morphogenesis	22/17004	0.195287079213278	0.675996393261944	0.663772044758687	PTN	PTN	1	1	0
GO:0086013	membrane repolarization during cardiac muscle cell action potential	22/17004	0.195287079213278	0.675996393261944	0.663772044758687	NOS1AP	NOS1AP	1	1	0
GO:0140374	antiviral innate immune response	22/17004	0.195287079213278	0.675996393261944	0.663772044758687	IFIT1	IFIT1	1	1	0
GO:1902644	tertiary alcohol metabolic process	22/17004	0.195287079213278	0.675996393261944	0.663772044758687	AKR1C1	AKR1C1	1	1	0
GO:2000773	negative regulation of cellular senescence	22/17004	0.195287079213278	0.675996393261944	0.663772044758687	ZKSCAN3	ZKSCAN3	1	1	0
GO:2000831	regulation of steroid hormone secretion	22/17004	0.195287079213278	0.675996393261944	0.663772044758687	C1QTNF1	C1QTNF1	1	1	0
GO:0021675	nerve development	83/17004	0.196160726934454	0.675996393261944	0.663772044758687	RET/ECE1	RET/ECE1	2	2	0
GO:0007159	leukocyte cell-cell adhesion	397/17004	0.196445354220099	0.675996393261944	0.663772044758687	ITGA5/IGF2/LILRB2/LGALS9/LAX1/ADD2	ITGA5/IGF2/LILRB2/LGALS9/LAX1/ADD2	6	6	0
GO:0046883	regulation of hormone secretion	233/17004	0.196554468257686	0.675996393261944	0.663772044758687	C1QTNF1/FFAR4/RASL10B/SCG5	C1QTNF1/FFAR4/RASL10B/SCG5	4	4	0
GO:0050670	regulation of lymphocyte proliferation	234/17004	0.198561087671482	0.675996393261944	0.663772044758687	IGF2/LILRB2/LGALS9/SLC39A10	IGF2/LILRB2/LGALS9/SLC39A10	4	4	0
GO:0006112	energy reserve metabolic process	84/17004	0.199730966820368	0.675996393261944	0.663772044758687	IGF2/GABARAPL1	IGF2/GABARAPL1	2	2	0
GO:0007338	single fertilization	157/17004	0.200613907709354	0.675996393261944	0.663772044758687	NPM2/PLCB1/WBP2NL	NPM2/PLCB1/WBP2NL	3	3	0
GO:0048639	positive regulation of developmental growth	157/17004	0.200613907709354	0.675996393261944	0.663772044758687	WNT2/IGF2/PLCB1	WNT2/IGF2/PLCB1	3	3	0
GO:0000966	RNA 5'-end processing	23/17004	0.203200579258701	0.675996393261944	0.663772044758687	PIWIL2	PIWIL2	1	1	0
GO:0010560	positive regulation of glycoprotein biosynthetic process	23/17004	0.203200579258701	0.675996393261944	0.663772044758687	PLCB1	PLCB1	1	1	0
GO:0035739	CD4-positive, alpha-beta T cell proliferation	23/17004	0.203200579258701	0.675996393261944	0.663772044758687	LGALS9	LGALS9	1	1	0
GO:0040019	positive regulation of embryonic development	23/17004	0.203200579258701	0.675996393261944	0.663772044758687	PLCB1	PLCB1	1	1	0
GO:0045048	protein insertion into ER membrane	23/17004	0.203200579258701	0.675996393261944	0.663772044758687	TRAM2	TRAM2	1	1	0
GO:0048169	regulation of long-term neuronal synaptic plasticity	23/17004	0.203200579258701	0.675996393261944	0.663772044758687	SYP	SYP	1	1	0
GO:0071218	cellular response to misfolded protein	23/17004	0.203200579258701	0.675996393261944	0.663772044758687	DERL1	DERL1	1	1	0
GO:0071359	cellular response to dsRNA	23/17004	0.203200579258701	0.675996393261944	0.663772044758687	IFIT1	IFIT1	1	1	0
GO:0072576	liver morphogenesis	23/17004	0.203200579258701	0.675996393261944	0.663772044758687	PTN	PTN	1	1	0
GO:0090335	regulation of brown fat cell differentiation	23/17004	0.203200579258701	0.675996393261944	0.663772044758687	FFAR4	FFAR4	1	1	0
GO:0097150	neuronal stem cell population maintenance	23/17004	0.203200579258701	0.675996393261944	0.663772044758687	PRRX1	PRRX1	1	1	0
GO:0097164	ammonium ion metabolic process	23/17004	0.203200579258701	0.675996393261944	0.663772044758687	ENPP6	ENPP6	1	1	0
GO:0098856	intestinal lipid absorption	23/17004	0.203200579258701	0.675996393261944	0.663772044758687	AKR1C1	AKR1C1	1	1	0
GO:2000561	regulation of CD4-positive, alpha-beta T cell proliferation	23/17004	0.203200579258701	0.675996393261944	0.663772044758687	LGALS9	LGALS9	1	1	0
GO:0001910	regulation of leukocyte mediated cytotoxicity	85/17004	0.203308986003648	0.675996393261944	0.663772044758687	LGALS9/GFER	LGALS9/GFER	2	2	0
GO:0002088	lens development in camera-type eye	85/17004	0.203308986003648	0.675996393261944	0.663772044758687	WNT2/PAX6	WNT2/PAX6	2	2	0
GO:0008306	associative learning	85/17004	0.203308986003648	0.675996393261944	0.663772044758687	PPT1/TAFA2	PPT1/TAFA2	2	2	0
GO:0010507	negative regulation of autophagy	85/17004	0.203308986003648	0.675996393261944	0.663772044758687	BMF/ZKSCAN3	BMF/ZKSCAN3	2	2	0
GO:0050672	negative regulation of lymphocyte proliferation	85/17004	0.203308986003648	0.675996393261944	0.663772044758687	LILRB2/LGALS9	LILRB2/LGALS9	2	2	0
GO:0046434	organophosphate catabolic process	159/17004	0.205659341098366	0.675996393261944	0.663772044758687	ENPP6/ABCD1/PLCB1	ENPP6/ABCD1/PLCB1	3	3	0
GO:0048592	eye morphogenesis	159/17004	0.205659341098366	0.675996393261944	0.663772044758687	WNT2/PAX6/TENM3	WNT2/PAX6/TENM3	3	3	0
GO:0032944	regulation of mononuclear cell proliferation	238/17004	0.206649664328688	0.675996393261944	0.663772044758687	IGF2/LILRB2/LGALS9/SLC39A10	IGF2/LILRB2/LGALS9/SLC39A10	4	4	0
GO:0032092	positive regulation of protein binding	86/17004	0.206894291154182	0.675996393261944	0.663772044758687	DERL1/ADD2	DERL1/ADD2	2	2	0
GO:0032945	negative regulation of mononuclear cell proliferation	86/17004	0.206894291154182	0.675996393261944	0.663772044758687	LILRB2/LGALS9	LILRB2/LGALS9	2	2	0
GO:0055092	sterol homeostasis	86/17004	0.206894291154182	0.675996393261944	0.663772044758687	AKR1C1/ABCD1	AKR1C1/ABCD1	2	2	0
GO:0035966	response to topologically incorrect protein	160/17004	0.208193060111222	0.675996393261944	0.663772044758687	EIF2AK2/CTH/DERL1	EIF2AK2/CTH/DERL1	3	3	0
GO:0001892	embryonic placenta development	87/17004	0.210486397770924	0.675996393261944	0.663772044758687	WNT2/IGF2	WNT2/IGF2	2	2	0
GO:0060291	long-term synaptic potentiation	87/17004	0.210486397770924	0.675996393261944	0.663772044758687	PTN/LILRB2	PTN/LILRB2	2	2	0
GO:0051250	negative regulation of lymphocyte activation	161/17004	0.210733869933263	0.675996393261944	0.663772044758687	LILRB2/LGALS9/LAX1	LILRB2/LGALS9/LAX1	3	3	0
GO:1903034	regulation of response to wounding	161/17004	0.210733869933263	0.675996393261944	0.663772044758687	FAP/PTN/C1QTNF1	FAP/PTN/C1QTNF1	3	3	0
GO:0000737	DNA catabolic process, endonucleolytic	24/17004	0.211036719843107	0.675996393261944	0.663772044758687	DNASE2	DNASE2	1	1	0
GO:0001759	organ induction	24/17004	0.211036719843107	0.675996393261944	0.663772044758687	WNT2	WNT2	1	1	0
GO:0006007	glucose catabolic process	24/17004	0.211036719843107	0.675996393261944	0.663772044758687	ENO2	ENO2	1	1	0
GO:0010623	programmed cell death involved in cell development	24/17004	0.211036719843107	0.675996393261944	0.663772044758687	SYCP2	SYCP2	1	1	0
GO:0021871	forebrain regionalization	24/17004	0.211036719843107	0.675996393261944	0.663772044758687	PAX6	PAX6	1	1	0
GO:0030539	male genitalia development	24/17004	0.211036719843107	0.675996393261944	0.663772044758687	SYCP2	SYCP2	1	1	0
GO:0031579	membrane raft organization	24/17004	0.211036719843107	0.675996393261944	0.663772044758687	PPT1	PPT1	1	1	0
GO:0034587	piRNA metabolic process	24/17004	0.211036719843107	0.675996393261944	0.663772044758687	PIWIL2	PIWIL2	1	1	0
GO:0050857	positive regulation of antigen receptor-mediated signaling pathway	24/17004	0.211036719843107	0.675996393261944	0.663772044758687	SLC39A10	SLC39A10	1	1	0
GO:0060155	platelet dense granule organization	24/17004	0.211036719843107	0.675996393261944	0.663772044758687	HPS3	HPS3	1	1	0
GO:0060571	morphogenesis of an epithelial fold	24/17004	0.211036719843107	0.675996393261944	0.663772044758687	WNT2	WNT2	1	1	0
GO:0090103	cochlea morphogenesis	24/17004	0.211036719843107	0.675996393261944	0.663772044758687	FZD2	FZD2	1	1	0
GO:0099560	synaptic membrane adhesion	24/17004	0.211036719843107	0.675996393261944	0.663772044758687	GPC4	GPC4	1	1	0
GO:0140632	inflammasome complex assembly	24/17004	0.211036719843107	0.675996393261944	0.663772044758687	EIF2AK2	EIF2AK2	1	1	0
GO:1902993	positive regulation of amyloid precursor protein catabolic process	24/17004	0.211036719843107	0.675996393261944	0.663772044758687	GSAP	GSAP	1	1	0
GO:1903205	regulation of hydrogen peroxide-induced cell death	24/17004	0.211036719843107	0.675996393261944	0.663772044758687	PYCR1	PYCR1	1	1	0
GO:1903902	positive regulation of viral life cycle	24/17004	0.211036719843107	0.675996393261944	0.663772044758687	LGALS9	LGALS9	1	1	0
GO:2000738	positive regulation of stem cell differentiation	24/17004	0.211036719843107	0.675996393261944	0.663772044758687	PTN	PTN	1	1	0
GO:0006665	sphingolipid metabolic process	162/17004	0.213281588613219	0.675996393261944	0.663772044758687	ST3GAL3/PPT1/HEXA	ST3GAL3/PPT1/HEXA	3	3	0
GO:0033627	cell adhesion mediated by integrin	88/17004	0.214084830057833	0.675996393261944	0.663772044758687	ITGA5/RET	ITGA5/RET	2	2	0
GO:0034644	cellular response to UV	88/17004	0.214084830057833	0.675996393261944	0.663772044758687	BMF/PIERCE1	BMF/PIERCE1	2	2	0
GO:0046620	regulation of organ growth	88/17004	0.214084830057833	0.675996393261944	0.663772044758687	WNT2/IGF2	WNT2/IGF2	2	2	0
GO:0048864	stem cell development	88/17004	0.214084830057833	0.675996393261944	0.663772044758687	RET/MSI2	RET/MSI2	2	2	0
GO:1901379	regulation of potassium ion transmembrane transport	89/17004	0.217689120801376	0.675996393261944	0.663772044758687	KLHL24/NOS1AP	KLHL24/NOS1AP	2	2	0
GO:1903035	negative regulation of response to wounding	89/17004	0.217689120801376	0.675996393261944	0.663772044758687	FAP/C1QTNF1	FAP/C1QTNF1	2	2	0
GO:2000177	regulation of neural precursor cell proliferation	89/17004	0.217689120801376	0.675996393261944	0.663772044758687	PAX6/PTN	PAX6/PTN	2	2	0
GO:0055067	monovalent inorganic cation homeostasis	164/17004	0.218397029280862	0.675996393261944	0.663772044758687	ATP6V0D2/PPT1/CLN5	ATP6V0D2/PPT1/CLN5	3	3	0
GO:0007274	neuromuscular synaptic transmission	25/17004	0.218796252692707	0.675996393261944	0.663772044758687	FCHSD2	FCHSD2	1	1	0
GO:0017121	plasma membrane phospholipid scrambling	25/17004	0.218796252692707	0.675996393261944	0.663772044758687	XKR5	XKR5	1	1	0
GO:0019835	cytolysis	25/17004	0.218796252692707	0.675996393261944	0.663772044758687	MMD	MMD	1	1	0
GO:0030262	apoptotic nuclear changes	25/17004	0.218796252692707	0.675996393261944	0.663772044758687	DNASE2	DNASE2	1	1	0
GO:0046641	positive regulation of alpha-beta T cell proliferation	25/17004	0.218796252692707	0.675996393261944	0.663772044758687	LGALS9	LGALS9	1	1	0
GO:0046697	decidualization	25/17004	0.218796252692707	0.675996393261944	0.663772044758687	PTN	PTN	1	1	0
GO:0046949	fatty-acyl-CoA biosynthetic process	25/17004	0.218796252692707	0.675996393261944	0.663772044758687	PPT1	PPT1	1	1	0
GO:0048499	synaptic vesicle membrane organization	25/17004	0.218796252692707	0.675996393261944	0.663772044758687	SYP	SYP	1	1	0
GO:0048714	positive regulation of oligodendrocyte differentiation	25/17004	0.218796252692707	0.675996393261944	0.663772044758687	PTN	PTN	1	1	0
GO:0051788	response to misfolded protein	25/17004	0.218796252692707	0.675996393261944	0.663772044758687	DERL1	DERL1	1	1	0
GO:0071577	zinc ion transmembrane transport	25/17004	0.218796252692707	0.675996393261944	0.663772044758687	SLC39A10	SLC39A10	1	1	0
GO:0099623	regulation of cardiac muscle cell membrane repolarization	25/17004	0.218796252692707	0.675996393261944	0.663772044758687	NOS1AP	NOS1AP	1	1	0
GO:0101023	vascular endothelial cell proliferation	25/17004	0.218796252692707	0.675996393261944	0.663772044758687	IGF2	IGF2	1	1	0
GO:1900016	negative regulation of cytokine production involved in inflammatory response	25/17004	0.218796252692707	0.675996393261944	0.663772044758687	ABCD1	ABCD1	1	1	0
GO:1900078	positive regulation of cellular response to insulin stimulus	25/17004	0.218796252692707	0.675996393261944	0.663772044758687	IGF2	IGF2	1	1	0
GO:1901071	glucosamine-containing compound metabolic process	25/17004	0.218796252692707	0.675996393261944	0.663772044758687	CTBS	CTBS	1	1	0
GO:1903020	positive regulation of glycoprotein metabolic process	25/17004	0.218796252692707	0.675996393261944	0.663772044758687	PLCB1	PLCB1	1	1	0
GO:1903306	negative regulation of regulated secretory pathway	25/17004	0.218796252692707	0.675996393261944	0.663772044758687	LGALS9	LGALS9	1	1	0
GO:1905562	regulation of vascular endothelial cell proliferation	25/17004	0.218796252692707	0.675996393261944	0.663772044758687	IGF2	IGF2	1	1	0
GO:2000209	regulation of anoikis	25/17004	0.218796252692707	0.675996393261944	0.663772044758687	ITGA5	ITGA5	1	1	0
GO:2000679	positive regulation of transcription regulatory region DNA binding	25/17004	0.218796252692707	0.675996393261944	0.663772044758687	PAX6	PAX6	1	1	0
GO:0005996	monosaccharide metabolic process	244/17004	0.21895859687913	0.675996393261944	0.663772044758687	C1QTNF1/IGF2/FUT8/ENO2	C1QTNF1/IGF2/FUT8/ENO2	4	4	0
GO:1901361	organic cyclic compound catabolic process	499/17004	0.220280317476337	0.675996393261944	0.663772044758687	APOBEC3B/ABCD1/MTHFS/DNASE2/APOBEC3F/MEIOC/HSD17B11	APOBEC3B/ABCD1/MTHFS/DNASE2/APOBEC3F/MEIOC/HSD17B11	7	7	0
GO:0003205	cardiac chamber development	165/17004	0.220964391960392	0.675996393261944	0.663772044758687	SHOX2/WNT2/FZD2	SHOX2/WNT2/FZD2	3	3	0
GO:0048863	stem cell differentiation	245/17004	0.22102943407688	0.675996393261944	0.663772044758687	EIF2AK2/PTN/RET/MSI2	EIF2AK2/PTN/RET/MSI2	4	4	0
GO:0006493	protein O-linked glycosylation	90/17004	0.221298811249564	0.675996393261944	0.663772044758687	ST3GAL3/POMGNT1	ST3GAL3/POMGNT1	2	2	0
GO:0045995	regulation of embryonic development	90/17004	0.221298811249564	0.675996393261944	0.663772044758687	WNT2/PLCB1	WNT2/PLCB1	2	2	0
GO:0062197	cellular response to chemical stress	329/17004	0.222895985847501	0.675996393261944	0.663772044758687	ABCD1/FUT8/AIFM2/PYCR1/GFER	ABCD1/FUT8/AIFM2/PYCR1/GFER	5	5	0
GO:0034250	positive regulation of cellular amide metabolic process	166/17004	0.223537944916954	0.675996393261944	0.663772044758687	EIF5A2/GSAP/PIWIL2	EIF5A2/GSAP/PIWIL2	3	3	0
GO:0006400	tRNA modification	91/17004	0.224913450992522	0.675996393261944	0.663772044758687	DTWD1/CDKAL1	DTWD1/CDKAL1	2	2	0
GO:0036473	cell death in response to oxidative stress	91/17004	0.224913450992522	0.675996393261944	0.663772044758687	PYCR1/GFER	PYCR1/GFER	2	2	0
GO:0060021	roof of mouth development	91/17004	0.224913450992522	0.675996393261944	0.663772044758687	PRRX1/FZD2	PRRX1/FZD2	2	2	0
GO:2000106	regulation of leukocyte apoptotic process	91/17004	0.224913450992522	0.675996393261944	0.663772044758687	LGALS9/SLC39A10	LGALS9/SLC39A10	2	2	0
GO:0001783	B cell apoptotic process	26/17004	0.226479922272795	0.675996393261944	0.663772044758687	SLC39A10	SLC39A10	1	1	0
GO:0006706	steroid catabolic process	26/17004	0.226479922272795	0.675996393261944	0.663772044758687	HSD17B11	HSD17B11	1	1	0
GO:0009048	dosage compensation by inactivation of X chromosome	26/17004	0.226479922272795	0.675996393261944	0.663772044758687	MSL2	MSL2	1	1	0
GO:0030318	melanocyte differentiation	26/17004	0.226479922272795	0.675996393261944	0.663772044758687	USP13	USP13	1	1	0
GO:0032753	positive regulation of interleukin-4 production	26/17004	0.226479922272795	0.675996393261944	0.663772044758687	LGALS9	LGALS9	1	1	0
GO:0032925	regulation of activin receptor signaling pathway	26/17004	0.226479922272795	0.675996393261944	0.663772044758687	IGSF1	IGSF1	1	1	0
GO:0034453	microtubule anchoring	26/17004	0.226479922272795	0.675996393261944	0.663772044758687	CEP19	CEP19	1	1	0
GO:0042501	serine phosphorylation of STAT protein	26/17004	0.226479922272795	0.675996393261944	0.663772044758687	RET	RET	1	1	0
GO:0048596	embryonic camera-type eye morphogenesis	26/17004	0.226479922272795	0.675996393261944	0.663772044758687	PAX6	PAX6	1	1	0
GO:0051016	barbed-end actin filament capping	26/17004	0.226479922272795	0.675996393261944	0.663772044758687	ADD2	ADD2	1	1	0
GO:0060669	embryonic placenta morphogenesis	26/17004	0.226479922272795	0.675996393261944	0.663772044758687	IGF2	IGF2	1	1	0
GO:0062009	secondary palate development	26/17004	0.226479922272795	0.675996393261944	0.663772044758687	FZD2	FZD2	1	1	0
GO:0099625	ventricular cardiac muscle cell membrane repolarization	26/17004	0.226479922272795	0.675996393261944	0.663772044758687	NOS1AP	NOS1AP	1	1	0
GO:2000050	regulation of non-canonical Wnt signaling pathway	26/17004	0.226479922272795	0.675996393261944	0.663772044758687	GPC3	GPC3	1	1	0
GO:0090068	positive regulation of cell cycle process	248/17004	0.227273259088823	0.675996393261944	0.663772044758687	NPM2/IGF2/PLCB1/PIWIL2	NPM2/IGF2/PLCB1/PIWIL2	4	4	0
GO:0001656	metanephros development	92/17004	0.228532597844562	0.675996393261944	0.663772044758687	GPC3/RET	GPC3/RET	2	2	0
GO:0006835	dicarboxylic acid transport	92/17004	0.228532597844562	0.675996393261944	0.663772044758687	SLC26A2/SLC46A1	SLC26A2/SLC46A1	2	2	0
GO:0032642	regulation of chemokine production	92/17004	0.228532597844562	0.675996393261944	0.663772044758687	EIF2AK2/LGALS9	EIF2AK2/LGALS9	2	2	0
GO:0051781	positive regulation of cell division	92/17004	0.228532597844562	0.675996393261944	0.663772044758687	PTN/IGF2	PTN/IGF2	2	2	0
GO:0090277	positive regulation of peptide hormone secretion	92/17004	0.228532597844562	0.675996393261944	0.663772044758687	FFAR4/RASL10B	FFAR4/RASL10B	2	2	0
GO:0016485	protein processing	249/17004	0.229364663434945	0.675996393261944	0.663772044758687	ECE1/ECE2/CLN5/SCG5	ECE1/ECE2/CLN5/SCG5	4	4	0
GO:0007156	homophilic cell adhesion via plasma membrane adhesion molecules	169/17004	0.231293977914635	0.675996393261944	0.663772044758687	RET/PCDHB11/TENM3	RET/PCDHB11/TENM3	3	3	0
GO:0070646	protein modification by small protein removal	169/17004	0.231293977914635	0.675996393261944	0.663772044758687	USP13/SUPT3H/JOSD1	USP13/SUPT3H/JOSD1	3	3	0
GO:0045927	positive regulation of growth	250/17004	0.23146097848877	0.675996393261944	0.663772044758687	WNT2/IGF2/PLCB1/ZNF639	WNT2/IGF2/PLCB1/ZNF639	4	4	0
GO:0006637	acyl-CoA metabolic process	93/17004	0.232155817727748	0.675996393261944	0.663772044758687	ABCD1/PPT1	ABCD1/PPT1	2	2	0
GO:0032602	chemokine production	93/17004	0.232155817727748	0.675996393261944	0.663772044758687	EIF2AK2/LGALS9	EIF2AK2/LGALS9	2	2	0
GO:0035304	regulation of protein dephosphorylation	93/17004	0.232155817727748	0.675996393261944	0.663772044758687	LILRB2/SLC39A10	LILRB2/SLC39A10	2	2	0
GO:0035383	thioester metabolic process	93/17004	0.232155817727748	0.675996393261944	0.663772044758687	ABCD1/PPT1	ABCD1/PPT1	2	2	0
GO:0043648	dicarboxylic acid metabolic process	93/17004	0.232155817727748	0.675996393261944	0.663772044758687	SLC46A1/MTHFS	SLC46A1/MTHFS	2	2	0
GO:1990830	cellular response to leukemia inhibitory factor	93/17004	0.232155817727748	0.675996393261944	0.663772044758687	PAX6/CTH	PAX6/CTH	2	2	0
GO:0006898	receptor-mediated endocytosis	251/17004	0.233562112054434	0.675996393261944	0.663772044758687	GRIA1/MRC1/PPT1/FCHSD2	GRIA1/MRC1/PPT1/FCHSD2	4	4	0
GO:0002407	dendritic cell chemotaxis	27/17004	0.23408846585746	0.675996393261944	0.663772044758687	LGALS9	LGALS9	1	1	0
GO:0005979	regulation of glycogen biosynthetic process	27/17004	0.23408846585746	0.675996393261944	0.663772044758687	IGF2	IGF2	1	1	0
GO:0006921	cellular component disassembly involved in execution phase of apoptosis	27/17004	0.23408846585746	0.675996393261944	0.663772044758687	DNASE2	DNASE2	1	1	0
GO:0010962	regulation of glucan biosynthetic process	27/17004	0.23408846585746	0.675996393261944	0.663772044758687	IGF2	IGF2	1	1	0
GO:0018126	protein hydroxylation	27/17004	0.23408846585746	0.675996393261944	0.663772044758687	FKBP10	FKBP10	1	1	0
GO:0035929	steroid hormone secretion	27/17004	0.23408846585746	0.675996393261944	0.663772044758687	C1QTNF1	C1QTNF1	1	1	0
GO:0042104	positive regulation of activated T cell proliferation	27/17004	0.23408846585746	0.675996393261944	0.663772044758687	IGF2	IGF2	1	1	0
GO:0042730	fibrinolysis	27/17004	0.23408846585746	0.675996393261944	0.663772044758687	FAP	FAP	1	1	0
GO:0051503	adenine nucleotide transport	27/17004	0.23408846585746	0.675996393261944	0.663772044758687	ABCD1	ABCD1	1	1	0
GO:0055023	positive regulation of cardiac muscle tissue growth	27/17004	0.23408846585746	0.675996393261944	0.663772044758687	WNT2	WNT2	1	1	0
GO:0070498	interleukin-1-mediated signaling pathway	27/17004	0.23408846585746	0.675996393261944	0.663772044758687	PLCB1	PLCB1	1	1	0
GO:0071549	cellular response to dexamethasone stimulus	27/17004	0.23408846585746	0.675996393261944	0.663772044758687	SMYD3	SMYD3	1	1	0
GO:0086011	membrane repolarization during action potential	27/17004	0.23408846585746	0.675996393261944	0.663772044758687	NOS1AP	NOS1AP	1	1	0
GO:0090200	positive regulation of release of cytochrome c from mitochondria	27/17004	0.23408846585746	0.675996393261944	0.663772044758687	BMF	BMF	1	1	0
GO:0002793	positive regulation of peptide secretion	94/17004	0.235782684556925	0.675996393261944	0.663772044758687	FFAR4/RASL10B	FFAR4/RASL10B	2	2	0
GO:0009798	axis specification	94/17004	0.235782684556925	0.675996393261944	0.663772044758687	GPC3/PAX6	GPC3/PAX6	2	2	0
GO:0032091	negative regulation of protein binding	94/17004	0.235782684556925	0.675996393261944	0.663772044758687	IFIT2/IFIT1	IFIT2/IFIT1	2	2	0
GO:0032611	interleukin-1 beta production	94/17004	0.235782684556925	0.675996393261944	0.663772044758687	FFAR4/LGALS9	FFAR4/LGALS9	2	2	0
GO:0032651	regulation of interleukin-1 beta production	94/17004	0.235782684556925	0.675996393261944	0.663772044758687	FFAR4/LGALS9	FFAR4/LGALS9	2	2	0
GO:0048704	embryonic skeletal system morphogenesis	94/17004	0.235782684556925	0.675996393261944	0.663772044758687	SHOX2/PRRX1	SHOX2/PRRX1	2	2	0
GO:0070664	negative regulation of leukocyte proliferation	94/17004	0.235782684556925	0.675996393261944	0.663772044758687	LILRB2/LGALS9	LILRB2/LGALS9	2	2	0
GO:1990823	response to leukemia inhibitory factor	94/17004	0.235782684556925	0.675996393261944	0.663772044758687	PAX6/CTH	PAX6/CTH	2	2	0
GO:0003073	regulation of systemic arterial blood pressure	95/17004	0.239412780126213	0.675996393261944	0.663772044758687	ECE1/RASL10B	ECE1/RASL10B	2	2	0
GO:0032755	positive regulation of interleukin-6 production	95/17004	0.239412780126213	0.675996393261944	0.663772044758687	LILRB2/LGALS9	LILRB2/LGALS9	2	2	0
GO:0044264	cellular polysaccharide metabolic process	95/17004	0.239412780126213	0.675996393261944	0.663772044758687	IGF2/GABARAPL1	IGF2/GABARAPL1	2	2	0
GO:1903510	mucopolysaccharide metabolic process	95/17004	0.239412780126213	0.675996393261944	0.663772044758687	ST3GAL3/HEXA	ST3GAL3/HEXA	2	2	0
GO:0001958	endochondral ossification	28/17004	0.241622613598628	0.675996393261944	0.663772044758687	CBS	CBS	1	1	0
GO:0002052	positive regulation of neuroblast proliferation	28/17004	0.241622613598628	0.675996393261944	0.663772044758687	PAX6	PAX6	1	1	0
GO:0006515	protein quality control for misfolded or incompletely synthesized proteins	28/17004	0.241622613598628	0.675996393261944	0.663772044758687	DERL1	DERL1	1	1	0
GO:0006829	zinc ion transport	28/17004	0.241622613598628	0.675996393261944	0.663772044758687	SLC39A10	SLC39A10	1	1	0
GO:0007141	male meiosis I	28/17004	0.241622613598628	0.675996393261944	0.663772044758687	MEIOC	MEIOC	1	1	0
GO:0007549	dosage compensation	28/17004	0.241622613598628	0.675996393261944	0.663772044758687	MSL2	MSL2	1	1	0
GO:0010996	response to auditory stimulus	28/17004	0.241622613598628	0.675996393261944	0.663772044758687	PTN	PTN	1	1	0
GO:0015701	bicarbonate transport	28/17004	0.241622613598628	0.675996393261944	0.663772044758687	SLC26A2	SLC26A2	1	1	0
GO:0015868	purine ribonucleotide transport	28/17004	0.241622613598628	0.675996393261944	0.663772044758687	ABCD1	ABCD1	1	1	0
GO:0019359	nicotinamide nucleotide biosynthetic process	28/17004	0.241622613598628	0.675996393261944	0.663772044758687	NADK2	NADK2	1	1	0
GO:0019363	pyridine nucleotide biosynthetic process	28/17004	0.241622613598628	0.675996393261944	0.663772044758687	NADK2	NADK2	1	1	0
GO:0030947	regulation of vascular endothelial growth factor receptor signaling pathway	28/17004	0.241622613598628	0.675996393261944	0.663772044758687	ITGA5	ITGA5	1	1	0
GO:0030970	retrograde protein transport, ER to cytosol	28/17004	0.241622613598628	0.675996393261944	0.663772044758687	DERL1	DERL1	1	1	0
GO:0033688	regulation of osteoblast proliferation	28/17004	0.241622613598628	0.675996393261944	0.663772044758687	EIF2AK2	EIF2AK2	1	1	0
GO:0035116	embryonic hindlimb morphogenesis	28/17004	0.241622613598628	0.675996393261944	0.663772044758687	GPC3	GPC3	1	1	0
GO:0036075	replacement ossification	28/17004	0.241622613598628	0.675996393261944	0.663772044758687	CBS	CBS	1	1	0
GO:0036474	cell death in response to hydrogen peroxide	28/17004	0.241622613598628	0.675996393261944	0.663772044758687	PYCR1	PYCR1	1	1	0
GO:0045724	positive regulation of cilium assembly	28/17004	0.241622613598628	0.675996393261944	0.663772044758687	CCDC88A	CCDC88A	1	1	0
GO:0048679	regulation of axon regeneration	28/17004	0.241622613598628	0.675996393261944	0.663772044758687	PTN	PTN	1	1	0
GO:0050996	positive regulation of lipid catabolic process	28/17004	0.241622613598628	0.675996393261944	0.663772044758687	ABCD1	ABCD1	1	1	0
GO:1901018	positive regulation of potassium ion transmembrane transporter activity	28/17004	0.241622613598628	0.675996393261944	0.663772044758687	NOS1AP	NOS1AP	1	1	0
GO:1903513	endoplasmic reticulum to cytosol transport	28/17004	0.241622613598628	0.675996393261944	0.663772044758687	DERL1	DERL1	1	1	0
GO:0010506	regulation of autophagy	340/17004	0.242721796965204	0.675996393261944	0.663772044758687	BMF/ATP6V0D2/USP13/ATP6V1C1/ZKSCAN3	BMF/ATP6V0D2/USP13/ATP6V1C1/ZKSCAN3	5	5	0
GO:0045807	positive regulation of endocytosis	96/17004	0.243045693996929	0.675996393261944	0.663772044758687	GPC3/PPT1	GPC3/PPT1	2	2	0
GO:0060349	bone morphogenesis	96/17004	0.243045693996929	0.675996393261944	0.663772044758687	SHOX2/CBS	SHOX2/CBS	2	2	0
GO:1901222	regulation of NIK/NF-kappaB signaling	96/17004	0.243045693996929	0.675996393261944	0.663772044758687	EIF2AK2/LGALS9	EIF2AK2/LGALS9	2	2	0
GO:0002768	immune response-regulating cell surface receptor signaling pathway	256/17004	0.244136840694771	0.675996393261944	0.663772044758687	FPR3/LILRB2/SLC39A10/LAX1	FPR3/LILRB2/SLC39A10/LAX1	4	4	0
GO:0006470	protein dephosphorylation	257/17004	0.246264957446128	0.675996393261944	0.663772044758687	PPM1H/LILRB2/PTPDC1/SLC39A10	PPM1H/LILRB2/PTPDC1/SLC39A10	4	4	0
GO:0001657	ureteric bud development	97/17004	0.246681023386935	0.675996393261944	0.663772044758687	GPC3/RET	GPC3/RET	2	2	0
GO:0001938	positive regulation of endothelial cell proliferation	97/17004	0.246681023386935	0.675996393261944	0.663772044758687	WNT2/IGF2	WNT2/IGF2	2	2	0
GO:0002690	positive regulation of leukocyte chemotaxis	97/17004	0.246681023386935	0.675996393261944	0.663772044758687	PTN/LGALS9	PTN/LGALS9	2	2	0
GO:0050808	synapse organization	429/17004	0.246701970174411	0.675996393261944	0.663772044758687	NOS1AP/LRRN1/GPC4/PCDHB11/LILRB2/ADD2	NOS1AP/LRRN1/GPC4/PCDHB11/LILRB2/ADD2	6	6	0
GO:0050954	sensory perception of mechanical stimulus	175/17004	0.246949571703536	0.675996393261944	0.663772044758687	CLIC5/DCDC2/HEXA	CLIC5/DCDC2/HEXA	3	3	0
GO:0050673	epithelial cell proliferation	430/17004	0.248331852053012	0.675996393261944	0.663772044758687	GPC3/WNT2/FAP/PAX6/PTN/IGF2	GPC3/WNT2/FAP/PAX6/PTN/IGF2	6	6	0
GO:0051090	regulation of DNA-binding transcription factor activity	430/17004	0.248331852053012	0.675996393261944	0.663772044758687	WNT2/ZIC2/FZD2/EIF2AK2/CTH/LGALS9	WNT2/ZIC2/FZD2/EIF2AK2/CTH/LGALS9	6	6	0
GO:0003156	regulation of animal organ formation	29/17004	0.249083088594447	0.675996393261944	0.663772044758687	WNT2	WNT2	1	1	0
GO:0010458	exit from mitosis	29/17004	0.249083088594447	0.675996393261944	0.663772044758687	NPM2	NPM2	1	1	0
GO:0015865	purine nucleotide transport	29/17004	0.249083088594447	0.675996393261944	0.663772044758687	ABCD1	ABCD1	1	1	0
GO:0032148	activation of protein kinase B activity	29/17004	0.249083088594447	0.675996393261944	0.663772044758687	CCDC88A	CCDC88A	1	1	0
GO:0032691	negative regulation of interleukin-1 beta production	29/17004	0.249083088594447	0.675996393261944	0.663772044758687	FFAR4	FFAR4	1	1	0
GO:0035521	monoubiquitinated histone deubiquitination	29/17004	0.249083088594447	0.675996393261944	0.663772044758687	SUPT3H	SUPT3H	1	1	0
GO:0035522	monoubiquitinated histone H2A deubiquitination	29/17004	0.249083088594447	0.675996393261944	0.663772044758687	SUPT3H	SUPT3H	1	1	0
GO:0035886	vascular associated smooth muscle cell differentiation	29/17004	0.249083088594447	0.675996393261944	0.663772044758687	CTH	CTH	1	1	0
GO:0043949	regulation of cAMP-mediated signaling	29/17004	0.249083088594447	0.675996393261944	0.663772044758687	FFAR4	FFAR4	1	1	0
GO:0048265	response to pain	29/17004	0.249083088594447	0.675996393261944	0.663772044758687	RET	RET	1	1	0
GO:0051150	regulation of smooth muscle cell differentiation	29/17004	0.249083088594447	0.675996393261944	0.663772044758687	CTH	CTH	1	1	0
GO:0060037	pharyngeal system development	29/17004	0.249083088594447	0.675996393261944	0.663772044758687	ECE1	ECE1	1	1	0
GO:0060441	epithelial tube branching involved in lung morphogenesis	29/17004	0.249083088594447	0.675996393261944	0.663772044758687	WNT2	WNT2	1	1	0
GO:0095500	acetylcholine receptor signaling pathway	29/17004	0.249083088594447	0.675996393261944	0.663772044758687	PLCB1	PLCB1	1	1	0
GO:0097421	liver regeneration	29/17004	0.249083088594447	0.675996393261944	0.663772044758687	GFER	GFER	1	1	0
GO:2000108	positive regulation of leukocyte apoptotic process	29/17004	0.249083088594447	0.675996393261944	0.663772044758687	LGALS9	LGALS9	1	1	0
GO:0019827	stem cell population maintenance	176/17004	0.249575447096933	0.675996393261944	0.663772044758687	PRRX1/PTN/PIWIL2	PRRX1/PTN/PIWIL2	3	3	0
GO:0007517	muscle organ development	344/17004	0.250048208427818	0.675996393261944	0.663772044758687	SHOX2/WNT2/FZD2/IGF2/MKX	SHOX2/WNT2/FZD2/IGF2/MKX	5	5	0
GO:0045787	positive regulation of cell cycle	344/17004	0.250048208427818	0.675996393261944	0.663772044758687	NPM2/IGF2/PLCB1/PIWIL2/MEIOC	NPM2/IGF2/PLCB1/PIWIL2/MEIOC	5	5	0
GO:0060840	artery development	98/17004	0.250318373061383	0.675996393261944	0.663772044758687	PRRX1/FKBP10	PRRX1/FKBP10	2	2	0
GO:0072163	mesonephric epithelium development	98/17004	0.250318373061383	0.675996393261944	0.663772044758687	GPC3/RET	GPC3/RET	2	2	0
GO:0072164	mesonephric tubule development	98/17004	0.250318373061383	0.675996393261944	0.663772044758687	GPC3/RET	GPC3/RET	2	2	0
GO:0031346	positive regulation of cell projection organization	346/17004	0.25373287644558	0.682173164468034	0.669837118617571	SHOX2/PTN/RET/CCDC88A/TENM3	SHOX2/PTN/RET/CCDC88A/TENM3	5	5	0
GO:0048709	oligodendrocyte differentiation	99/17004	0.253957355224852	0.682173164468034	0.669837118617571	PAX6/PTN	PAX6/PTN	2	2	0
GO:1902476	chloride transmembrane transport	99/17004	0.253957355224852	0.682173164468034	0.669837118617571	SLC26A2/CLIC5	SLC26A2/CLIC5	2	2	0
GO:0042129	regulation of T cell proliferation	178/17004	0.254839924606798	0.682173164468034	0.669837118617571	IGF2/LILRB2/LGALS9	IGF2/LILRB2/LGALS9	3	3	0
GO:0003309	type B pancreatic cell differentiation	30/17004	0.256470606957023	0.682173164468034	0.669837118617571	PAX6	PAX6	1	1	0
GO:0006027	glycosaminoglycan catabolic process	30/17004	0.256470606957023	0.682173164468034	0.669837118617571	HEXA	HEXA	1	1	0
GO:0006308	DNA catabolic process	30/17004	0.256470606957023	0.682173164468034	0.669837118617571	DNASE2	DNASE2	1	1	0
GO:0008209	androgen metabolic process	30/17004	0.256470606957023	0.682173164468034	0.669837118617571	HSD17B11	HSD17B11	1	1	0
GO:0015721	bile acid and bile salt transport	30/17004	0.256470606957023	0.682173164468034	0.669837118617571	AKR1C1	AKR1C1	1	1	0
GO:0043171	peptide catabolic process	30/17004	0.256470606957023	0.682173164468034	0.669837118617571	ECE1	ECE1	1	1	0
GO:0090330	regulation of platelet aggregation	30/17004	0.256470606957023	0.682173164468034	0.669837118617571	C1QTNF1	C1QTNF1	1	1	0
GO:0098901	regulation of cardiac muscle cell action potential	30/17004	0.256470606957023	0.682173164468034	0.669837118617571	NOS1AP	NOS1AP	1	1	0
GO:1903203	regulation of oxidative stress-induced neuron death	30/17004	0.256470606957023	0.682173164468034	0.669837118617571	GFER	GFER	1	1	0
GO:1903715	regulation of aerobic respiration	30/17004	0.256470606957023	0.682173164468034	0.669837118617571	ABCD1	ABCD1	1	1	0
GO:0031341	regulation of cell killing	100/17004	0.257597589414852	0.682965282665342	0.670614912583277	LGALS9/GFER	LGALS9/GFER	2	2	0
GO:0032963	collagen metabolic process	100/17004	0.257597589414852	0.682965282665342	0.670614912583277	TRAM2/FAP	TRAM2/FAP	2	2	0
GO:0045132	meiotic chromosome segregation	100/17004	0.257597589414852	0.682965282665342	0.670614912583277	SYCP2/MEIOC	SYCP2/MEIOC	2	2	0
GO:0070663	regulation of leukocyte proliferation	263/17004	0.259118211885886	0.685360513754281	0.672966829625176	IGF2/LILRB2/LGALS9/SLC39A10	IGF2/LILRB2/LGALS9/SLC39A10	4	4	0
GO:0098727	maintenance of cell number	180/17004	0.260120272908658	0.685360513754281	0.672966829625176	PRRX1/PTN/PIWIL2	PRRX1/PTN/PIWIL2	3	3	0
GO:0007200	phospholipase C-activating G protein-coupled receptor signaling pathway	101/17004	0.261238702396682	0.685360513754281	0.672966829625176	FPR3/FFAR4	FPR3/FFAR4	2	2	0
GO:0016311	dephosphorylation	351/17004	0.263003478670098	0.685360513754281	0.672966829625176	PPM1H/LILRB2/PTPDC1/TNS3/SLC39A10	PPM1H/LILRB2/PTPDC1/TNS3/SLC39A10	5	5	0
GO:0010975	regulation of neuron projection development	439/17004	0.263138064550873	0.685360513754281	0.672966829625176	SHOX2/PRRX1/PTN/RET/CCDC88A/TENM3	SHOX2/PRRX1/PTN/RET/CCDC88A/TENM3	6	6	0
GO:0002230	positive regulation of defense response to virus by host	31/17004	0.263785877879503	0.685360513754281	0.672966829625176	APOBEC3F	APOBEC3F	1	1	0
GO:0006506	GPI anchor biosynthetic process	31/17004	0.263785877879503	0.685360513754281	0.672966829625176	PIGX	PIGX	1	1	0
GO:0032770	positive regulation of monooxygenase activity	31/17004	0.263785877879503	0.685360513754281	0.672966829625176	NOS1AP	NOS1AP	1	1	0
GO:0034315	regulation of Arp2/3 complex-mediated actin nucleation	31/17004	0.263785877879503	0.685360513754281	0.672966829625176	FCHSD2	FCHSD2	1	1	0
GO:0040018	positive regulation of multicellular organism growth	31/17004	0.263785877879503	0.685360513754281	0.672966829625176	IGF2	IGF2	1	1	0
GO:0040036	regulation of fibroblast growth factor receptor signaling pathway	31/17004	0.263785877879503	0.685360513754281	0.672966829625176	SHISA2	SHISA2	1	1	0
GO:0042219	cellular modified amino acid catabolic process	31/17004	0.263785877879503	0.685360513754281	0.672966829625176	MTHFS	MTHFS	1	1	0
GO:0043304	regulation of mast cell degranulation	31/17004	0.263785877879503	0.685360513754281	0.672966829625176	LGALS9	LGALS9	1	1	0
GO:0060421	positive regulation of heart growth	31/17004	0.263785877879503	0.685360513754281	0.672966829625176	WNT2	WNT2	1	1	0
GO:0060674	placenta blood vessel development	31/17004	0.263785877879503	0.685360513754281	0.672966829625176	WNT2	WNT2	1	1	0
GO:0072525	pyridine-containing compound biosynthetic process	31/17004	0.263785877879503	0.685360513754281	0.672966829625176	NADK2	NADK2	1	1	0
GO:0097106	postsynaptic density organization	31/17004	0.263785877879503	0.685360513754281	0.672966829625176	LILRB2	LILRB2	1	1	0
GO:0140058	neuron projection arborization	31/17004	0.263785877879503	0.685360513754281	0.672966829625176	PTN	PTN	1	1	0
GO:1905145	cellular response to acetylcholine	31/17004	0.263785877879503	0.685360513754281	0.672966829625176	PLCB1	PLCB1	1	1	0
GO:0000041	transition metal ion transport	102/17004	0.264880328059627	0.685360513754281	0.672966829625176	SLC46A1/SLC39A10	SLC46A1/SLC39A10	2	2	0
GO:0001823	mesonephros development	102/17004	0.264880328059627	0.685360513754281	0.672966829625176	GPC3/RET	GPC3/RET	2	2	0
GO:0042472	inner ear morphogenesis	102/17004	0.264880328059627	0.685360513754281	0.672966829625176	PRRX1/FZD2	PRRX1/FZD2	2	2	0
GO:0090263	positive regulation of canonical Wnt signaling pathway	102/17004	0.264880328059627	0.685360513754281	0.672966829625176	LYPD6/GPC3	LYPD6/GPC3	2	2	0
GO:0043543	protein acylation	267/17004	0.267760965795728	0.689506848576359	0.677038184399458	PAX6/SUPT3H/MSL2/PIWIL2	PAX6/SUPT3H/MSL2/PIWIL2	4	4	0
GO:0002027	regulation of heart rate	103/17004	0.268522107314477	0.689506848576359	0.677038184399458	SHOX2/NOS1AP	SHOX2/NOS1AP	2	2	0
GO:0010906	regulation of glucose metabolic process	103/17004	0.268522107314477	0.689506848576359	0.677038184399458	C1QTNF1/IGF2	C1QTNF1/IGF2	2	2	0
GO:0051963	regulation of synapse assembly	103/17004	0.268522107314477	0.689506848576359	0.677038184399458	LRRN1/GPC4	LRRN1/GPC4	2	2	0
GO:0006006	glucose metabolic process	184/17004	0.270723393402967	0.689506848576359	0.677038184399458	C1QTNF1/IGF2/ENO2	C1QTNF1/IGF2/ENO2	3	3	0
GO:0002063	chondrocyte development	32/17004	0.271029603702523	0.689506848576359	0.677038184399458	SHOX2	SHOX2	1	1	0
GO:0006505	GPI anchor metabolic process	32/17004	0.271029603702523	0.689506848576359	0.677038184399458	PIGX	PIGX	1	1	0
GO:0007435	salivary gland morphogenesis	32/17004	0.271029603702523	0.689506848576359	0.677038184399458	PAX6	PAX6	1	1	0
GO:0007628	adult walking behavior	32/17004	0.271029603702523	0.689506848576359	0.677038184399458	HEXA	HEXA	1	1	0
GO:0035115	embryonic forelimb morphogenesis	32/17004	0.271029603702523	0.689506848576359	0.677038184399458	SHOX2	SHOX2	1	1	0
GO:0035909	aorta morphogenesis	32/17004	0.271029603702523	0.689506848576359	0.677038184399458	FKBP10	FKBP10	1	1	0
GO:0045070	positive regulation of viral genome replication	32/17004	0.271029603702523	0.689506848576359	0.677038184399458	IFIT1	IFIT1	1	1	0
GO:0048799	animal organ maturation	32/17004	0.271029603702523	0.689506848576359	0.677038184399458	RET	RET	1	1	0
GO:0060306	regulation of membrane repolarization	32/17004	0.271029603702523	0.689506848576359	0.677038184399458	NOS1AP	NOS1AP	1	1	0
GO:1901031	regulation of response to reactive oxygen species	32/17004	0.271029603702523	0.689506848576359	0.677038184399458	PYCR1	PYCR1	1	1	0
GO:0007015	actin filament organization	444/17004	0.271463563453907	0.689506848576359	0.677038184399458	CORO6/GAS2L3/CCDC88A/FCHSD2/ADD2/CASS4	CORO6/GAS2L3/CCDC88A/FCHSD2/ADD2/CASS4	6	6	0
GO:0043266	regulation of potassium ion transport	104/17004	0.272163687992349	0.689506848576359	0.677038184399458	KLHL24/NOS1AP	KLHL24/NOS1AP	2	2	0
GO:0031099	regeneration	185/17004	0.273382081338835	0.689506848576359	0.677038184399458	PRRX1/PTN/GFER	PRRX1/PTN/GFER	3	3	0
GO:0007286	spermatid development	186/17004	0.276043618106157	0.689506848576359	0.677038184399458	IQCG/MEIOC/CFAP44	IQCG/MEIOC/CFAP44	3	3	0
GO:0051960	regulation of nervous system development	448/17004	0.278171004706625	0.689506848576359	0.677038184399458	SHOX2/WNT2/HLTF/PAX6/PTN/LRRN1	SHOX2/WNT2/HLTF/PAX6/PTN/LRRN1	6	6	0
GO:0000132	establishment of mitotic spindle orientation	33/17004	0.27820247998002	0.689506848576359	0.677038184399458	PAX6	PAX6	1	1	0
GO:0001881	receptor recycling	33/17004	0.27820247998002	0.689506848576359	0.677038184399458	ECE1	ECE1	1	1	0
GO:0006654	phosphatidic acid biosynthetic process	33/17004	0.27820247998002	0.689506848576359	0.677038184399458	AGPAT1	AGPAT1	1	1	0
GO:0032633	interleukin-4 production	33/17004	0.27820247998002	0.689506848576359	0.677038184399458	LGALS9	LGALS9	1	1	0
GO:0032673	regulation of interleukin-4 production	33/17004	0.27820247998002	0.689506848576359	0.677038184399458	LGALS9	LGALS9	1	1	0
GO:0033006	regulation of mast cell activation involved in immune response	33/17004	0.27820247998002	0.689506848576359	0.677038184399458	LGALS9	LGALS9	1	1	0
GO:0033687	osteoblast proliferation	33/17004	0.27820247998002	0.689506848576359	0.677038184399458	EIF2AK2	EIF2AK2	1	1	0
GO:0036475	neuron death in response to oxidative stress	33/17004	0.27820247998002	0.689506848576359	0.677038184399458	GFER	GFER	1	1	0
GO:0045879	negative regulation of smoothened signaling pathway	33/17004	0.27820247998002	0.689506848576359	0.677038184399458	GPC3	GPC3	1	1	0
GO:0048199	vesicle targeting, to, from or within Golgi	33/17004	0.27820247998002	0.689506848576359	0.677038184399458	CEP19	CEP19	1	1	0
GO:0048566	embryonic digestive tract development	33/17004	0.27820247998002	0.689506848576359	0.677038184399458	SHOX2	SHOX2	1	1	0
GO:0050901	leukocyte tethering or rolling	33/17004	0.27820247998002	0.689506848576359	0.677038184399458	ADD2	ADD2	1	1	0
GO:0060317	cardiac epithelial to mesenchymal transition	33/17004	0.27820247998002	0.689506848576359	0.677038184399458	WNT2	WNT2	1	1	0
GO:0070873	regulation of glycogen metabolic process	33/17004	0.27820247998002	0.689506848576359	0.677038184399458	IGF2	IGF2	1	1	0
GO:0071353	cellular response to interleukin-4	33/17004	0.27820247998002	0.689506848576359	0.677038184399458	MRC1	MRC1	1	1	0
GO:0071425	hematopoietic stem cell proliferation	33/17004	0.27820247998002	0.689506848576359	0.677038184399458	EIF2AK2	EIF2AK2	1	1	0
GO:0086005	ventricular cardiac muscle cell action potential	33/17004	0.27820247998002	0.689506848576359	0.677038184399458	NOS1AP	NOS1AP	1	1	0
GO:0090183	regulation of kidney development	33/17004	0.27820247998002	0.689506848576359	0.677038184399458	RET	RET	1	1	0
GO:0090659	walking behavior	33/17004	0.27820247998002	0.689506848576359	0.677038184399458	HEXA	HEXA	1	1	0
GO:0099174	regulation of presynapse organization	33/17004	0.27820247998002	0.689506848576359	0.677038184399458	GPC4	GPC4	1	1	0
GO:1905606	regulation of presynapse assembly	33/17004	0.27820247998002	0.689506848576359	0.677038184399458	GPC4	GPC4	1	1	0
GO:2000780	negative regulation of double-strand break repair	33/17004	0.27820247998002	0.689506848576359	0.677038184399458	HELB	HELB	1	1	0
GO:0005976	polysaccharide metabolic process	106/17004	0.279444878945229	0.690508295873662	0.678021522072372	IGF2/GABARAPL1	IGF2/GABARAPL1	2	2	0
GO:0006672	ceramide metabolic process	106/17004	0.279444878945229	0.690508295873662	0.678021522072372	ST3GAL3/HEXA	ST3GAL3/HEXA	2	2	0
GO:0022600	digestive system process	106/17004	0.279444878945229	0.690508295873662	0.678021522072372	SLC46A1/AKR1C1	SLC46A1/AKR1C1	2	2	0
GO:0006338	chromatin remodeling	361/17004	0.28177303916849	0.691193816331063	0.678694645953312	NPM2/HLTF/PAX6/H2BC15/SMYD3	NPM2/HLTF/PAX6/H2BC15/SMYD3	5	5	0
GO:0033138	positive regulation of peptidyl-serine phosphorylation	107/17004	0.283083818591504	0.691193816331063	0.678694645953312	RET/SMYD3	RET/SMYD3	2	2	0
GO:0046700	heterocycle catabolic process	451/17004	0.283227354065246	0.691193816331063	0.678694645953312	APOBEC3B/ABCD1/MTHFS/DNASE2/APOBEC3F/MEIOC	APOBEC3B/ABCD1/MTHFS/DNASE2/APOBEC3F/MEIOC	6	6	0
GO:0050731	positive regulation of peptidyl-tyrosine phosphorylation	189/17004	0.284043776923558	0.691193816331063	0.678694645953312	ITGA5/IGF2/CASS4	ITGA5/IGF2/CASS4	3	3	0
GO:0006536	glutamate metabolic process	34/17004	0.285305195544415	0.691193816331063	0.678694645953312	MTHFS	MTHFS	1	1	0
GO:0006688	glycosphingolipid biosynthetic process	34/17004	0.285305195544415	0.691193816331063	0.678694645953312	ST3GAL3	ST3GAL3	1	1	0
GO:0007031	peroxisome organization	34/17004	0.285305195544415	0.691193816331063	0.678694645953312	ABCD1	ABCD1	1	1	0
GO:0007431	salivary gland development	34/17004	0.285305195544415	0.691193816331063	0.678694645953312	PAX6	PAX6	1	1	0
GO:0035066	positive regulation of histone acetylation	34/17004	0.285305195544415	0.691193816331063	0.678694645953312	PIWIL2	PIWIL2	1	1	0
GO:0035520	monoubiquitinated protein deubiquitination	34/17004	0.285305195544415	0.691193816331063	0.678694645953312	SUPT3H	SUPT3H	1	1	0
GO:0036336	dendritic cell migration	34/17004	0.285305195544415	0.691193816331063	0.678694645953312	LGALS9	LGALS9	1	1	0
GO:0043372	positive regulation of CD4-positive, alpha-beta T cell differentiation	34/17004	0.285305195544415	0.691193816331063	0.678694645953312	LGALS9	LGALS9	1	1	0
GO:0099084	postsynaptic specialization organization	34/17004	0.285305195544415	0.691193816331063	0.678694645953312	LILRB2	LILRB2	1	1	0
GO:0110110	positive regulation of animal organ morphogenesis	34/17004	0.285305195544415	0.691193816331063	0.678694645953312	WNT2	WNT2	1	1	0
GO:0120033	negative regulation of plasma membrane bounded cell projection assembly	34/17004	0.285305195544415	0.691193816331063	0.678694645953312	MPHOSPH9	MPHOSPH9	1	1	0
GO:1905144	response to acetylcholine	34/17004	0.285305195544415	0.691193816331063	0.678694645953312	PLCB1	PLCB1	1	1	0
GO:0050678	regulation of epithelial cell proliferation	363/17004	0.285559631740822	0.691193816331063	0.678694645953312	GPC3/WNT2/PAX6/PTN/IGF2	GPC3/WNT2/PAX6/PTN/IGF2	5	5	0
GO:0032526	response to retinoic acid	108/17004	0.286721218209878	0.691193816331063	0.678694645953312	WNT2/RET	WNT2/RET	2	2	0
GO:0002695	negative regulation of leukocyte activation	191/17004	0.289388650002266	0.691193816331063	0.678694645953312	LILRB2/LGALS9/LAX1	LILRB2/LGALS9/LAX1	3	3	0
GO:1903532	positive regulation of secretion by cell	277/17004	0.28958512364628	0.691193816331063	0.678694645953312	SCAMP5/C1QTNF1/FFAR4/RASL10B	SCAMP5/C1QTNF1/FFAR4/RASL10B	4	4	0
GO:0033559	unsaturated fatty acid metabolic process	109/17004	0.290356758760106	0.691193816331063	0.678694645953312	AKR1C1/ABCD1	AKR1C1/ABCD1	2	2	0
GO:1904659	glucose transmembrane transport	109/17004	0.290356758760106	0.691193816331063	0.678694645953312	GPC3/FFAR4	GPC3/FFAR4	2	2	0
GO:0003341	cilium movement	192/17004	0.292064066154223	0.691193816331063	0.678694645953312	IQCG/PIERCE1/CFAP44	IQCG/PIERCE1/CFAP44	3	3	0
GO:0045664	regulation of neuron differentiation	192/17004	0.292064066154223	0.691193816331063	0.678694645953312	PAX6/RET/MMD	PAX6/RET/MMD	3	3	0
GO:0000038	very long-chain fatty acid metabolic process	35/17004	0.292338432571172	0.691193816331063	0.678694645953312	ABCD1	ABCD1	1	1	0
GO:0001893	maternal placenta development	35/17004	0.292338432571172	0.691193816331063	0.678694645953312	PTN	PTN	1	1	0
GO:0030212	hyaluronan metabolic process	35/17004	0.292338432571172	0.691193816331063	0.678694645953312	HEXA	HEXA	1	1	0
GO:0031128	developmental induction	35/17004	0.292338432571172	0.691193816331063	0.678694645953312	WNT2	WNT2	1	1	0
GO:0032692	negative regulation of interleukin-1 production	35/17004	0.292338432571172	0.691193816331063	0.678694645953312	FFAR4	FFAR4	1	1	0
GO:0032885	regulation of polysaccharide biosynthetic process	35/17004	0.292338432571172	0.691193816331063	0.678694645953312	IGF2	IGF2	1	1	0
GO:0035137	hindlimb morphogenesis	35/17004	0.292338432571172	0.691193816331063	0.678694645953312	GPC3	GPC3	1	1	0
GO:0042462	eye photoreceptor cell development	35/17004	0.292338432571172	0.691193816331063	0.678694645953312	PAX6	PAX6	1	1	0
GO:0045738	negative regulation of DNA repair	35/17004	0.292338432571172	0.691193816331063	0.678694645953312	HELB	HELB	1	1	0
GO:0048048	embryonic eye morphogenesis	35/17004	0.292338432571172	0.691193816331063	0.678694645953312	PAX6	PAX6	1	1	0
[truncated: 1,437 more rows]
