# Supplementary material for: Human Papillomavirus-Encoded microRNAs as Regulators of Human Gene Expression in Anal Squamous Cell Carcinoma: A Meta-Transcriptomics Study
Source: Noncoding RNA. 2025 Jun 9;11(3):43. doi: 10.3390/ncrna11030043 (PMC12196474; doi:10.3390/ncrna11030043)
Supplement: Supplementary file 1 [file ncrna-11-00043-s001.zip › Supplementary_files/Table S3 - De Novo miRNAs Detection.xlsx]

## Sheet: TablaAllmiRNAs (2) (1)(in)
miRNA_ID	Sequence	Organism	P-Value
6976-6994-+-X00203.1	CUGGAACUUUGGGUUAUCG	HPV6	0.0342
7118-7134-+-X00203.1	GUUAAUUUAAAAGAAAA	HPV6	0.0321
6449-6473---X00203.1	CUGGAUAUUUACAUGUAGUGCCACA	HPV6	0.0122
6208-6226-+-X00203.1	GGUUAAUGUAGGUAUGGAU	HPV6	0.012
6447-6473---X00203.1	CUGGAUAUUUACAUGUAGUGCCACAUA	HPV6	6,00E-06
740-759---NC_075235.1	CUGAUGUCUCCGUCUGUGCA	HPV11	0.00244
2827-2859---NC_075235.1	GCUUUGUGUAGUAAUACACUUUCCAAUCGUAUG	HPV11	0.0014
2910-2937---NC_075235.1	GCAUUAUGUCCUUUAGUCUCUGACACAG	HPV11	0.0161
731-750-+-NC_075235.1	GUUGUGGAGUGCACAGACGG	HPV11	0.000355
1892-1907-+-NC_075235.1	GUCAAUUUAAAUUAAC	HPV11	0.0185
3071-3094-+-NC_075235.1	GUGGAGGUAAAAUUUGAUGGCUGU	HPV11	0.0114
3416-3435-+-NC_075235.1	GGCGUGUCGGCGCCGCCUAG	HPV11	0.000367
4166-4195-+-NC_075235.1	CUUAAAUGAUGGUGAUACAUGGUUGUUUCU	HPV11	2,79E-05
4207-4236-+-NC_075235.1	CUGCAUUUGUUGUAGCUGUACUUGGAUUGU	HPV11	0.00365
740-772---NC_075235.1	GUCUUGUAGUUGUCUGAUGUCUCCGUCUGUGCA	HPV11	0.00268
839-861---NC_075235.1	CUCAUUUUCUGUACCUGAAUCGU	HPV11	1,13E-17
6255-6275---NC_075235.1	CCUUACCCCAAUGUUCACCUA	HPV11	0.0115
6295-6319---NC_075235.1	GGGGCAGUCACCAUUUUGUACAGAG	HPV11	0.0109
7192-7218---NC_075235.1	GGGCGCUUUAUACCUGUACGAGCAGAC	HPV11	0.0141
4340-4369-+-NC_075235.1	UGAUAAUGGAGAUUAUGUGUACAUGAACUA	HPV11	0.00385
5716-5746-+-NC_075235.1	CCUACAUGGUACUUUGCACGCAGACGCCGUA	HPV11	0.0085
6169-6190-+-NC_075235.1	UGGUAAUCCUGGUCAGGAUAAU	HPV11	0.0118
6479-6501-+-NC_075235.1	GACCCUUAUGGUGAUAGGUUGUU	HPV11	0.0144
6638-6666-+-NC_075235.1	CAUACACCUAGUGGCUCAUUGGUGUCUUC	HPV11	0.0108
561-582---NC_075235.1	GGAGGCUGCAGGUCUAGUACUA	HPV11	0.00121
7192-7217---NC_075235.1	GGCGCUUUAUACCUGUACGAGCAGAC	HPV11	0.00514
7223-7244---NC_075235.1	GGGCUGUAGAGGGCUUAGACAC	HPV11	0.000158
1921-1942-+-NC_075235.1	UGGGCAUAUGAUAAUGAUAUUU	HPV11	0.0144
4314-4337-+-NC_075235.1	GUGGAUUAUGUGUAUAUGUCACAU	HPV11	0.0076
4346-4369-+-NC_075235.1	UGGAGAUUAUGUGUACAUGAACUA	HPV11	0.00783
6638-6662-+-NC_075235.1	CAUACACCUAGUGGCUCAUUGGUGU	HPV11	0.00275
4456-4476---NC_075235.1	GCAUGUUUGAUAUAGUUGUGU	HPV11	0.0242
6295-6313---NC_075235.1	GUCACCAUUUUGUACAGAG	HPV11	0.0184
3077-3094-+-NC_075235.1	GUAAAAUUUGAUGGCUGU	HPV11	0.0218
4117-4131-+-NC_075235.1	CACAUAUACAUUGUG	HPV11	0.00544
6491-6512-+-NC_075235.1	GAUAGGUUGUUUUUUUAUUUGC	HPV11	0.0139
6696-6724-+-NC_075235.1	GGCUUCAAAAGGCUCAGGGACAUAACAAU	HPV11	0.0225
5394-5421---NC_075235.1	GUGCAGUUCUAUUUCCUCUGCAGCUUGU	HPV11	0.0282
7192-7206---NC_075235.1	CCUGUACGAGCAGAC	HPV11	0.0145
1914-1942-+-NC_075235.1	GGUGCAGUGGGCAUAUGAUAAUGAUAUUU	HPV11	0.0267
4504-4535-+-NC_075235.1	GUAAUUCCUAAAGUUGAACAUACUACUAUUGC	HPV11	0.0158
5780-5803-+-NC_075235.1	CCUAGCGACAGCACAGUAUAUGUG	HPV11	0.0254
6496-6525-+-NC_075235.1	GUUGUUUUUUUAUUUGCGAAAGGAACAAAU	HPV11	0.0179
4138-4168-+-NC_075235.1	CAACAAUAAUGGUGAUGUUAACCUGUCACUU	HPV11	0.0181
466-499---NC_075235.1	CACUGGUUAUUUAGUUUUAUGAAGCGUGCCUUUC	HPV11	0.0246
1920-1942-+-NC_075235.1	GUGGGCAUAUGAUAAUGAUAUUU	HPV11	0.0316
4207-4234-+-NC_075235.1	CUGCAUUUGUUGUAGCUGUACUUGGAUU	HPV11	0.0117
1105-1121-+-NC_075235.1	GUAAGUCCUAUAAGCAA	HPV11	0.0128
4148-4168-+-NC_075235.1	GGUGAUGUUAACCUGUCACUU	HPV11	0.00501
2067-2096---NC_001526.4	CUUUAUUCUUUGAUACAGCCAGUGUUGGCA	HPV16	0.0239
2924-2949---NC_001526.4	GGUAUUUUAACUUGAGACAAAAAUUG	HPV16	0.0226
3654-3678---NC_001526.4	AUCAGAAGGGCCCACAGGAUCUACU	HPV16	0.0286
4842-4860---NC_001526.4	GCAACAUAUUCAUCCGUGC	HPV16	0.0182
5992-6017---NC_001526.4	CUAGUGUGCCUCCUGGGGGAGGUUGU	HPV16	0.0169
3654-3671-+-NC_001526.4	AGUAGAUCCUGUGGGCCC	HPV16	0.0237
3605-3631-+-NC_001526.4	GGCCUCCCACAGCUACAGAUACACUUG	HPV16	0.0214
858-884---HQ537689.1	GGCCAUUGUAGAUGAUGUUUAUUGUUG	HPV33	0.0159
773-804---HQ537729.1	UUCCAAUUUACGUAUGUCAAUGUGUGUGCUCU	HPV35	0.0219
1535-1559---KC470236.1	GUUUCUUUAAAUUGUGUUAGCAUUG	HPV39	0.0352
6115-6148---KC470236.1	CCCCAGUGCUCCCCAAUGGCGGGAACACAGCCUA	HPV39	0.00994
7040-7071---KC470236.1	GCCUGCGGACCCUGGCCUGCAACAAAAAUUUA	HPV39	0.0171
2637-2663-+-KC470236.1	CGAUAGGUGGCCAUAUUUACGUAGUAG	HPV39	0.0241
4846-4864-+-KC470236.1	GUUUGCCACACAUGGCACA	HPV39	0.0182
4943-4971-+-KC470236.1	CAGCAGGUUCGUGUUAGUAAUUUUGAUUU	HPV39	0.0193
6071-6085-+-KC470236.1	GGAUAAUGUGUCUGU	HPV39	0.0116
6107-6128-+-KC470236.1	GUGCAUUAUAGGCUGUGUUCCC	HPV39	0.0139
6193-6207-+-KC470236.1	GUCCUCCUUUGGAAC	HPV39	0.0154
6366-6386-+-KC470236.1	GGGGACAGUAUGUUCUUCUGU	HPV39	0.0111
6395-6412-+-KC470236.1	GGAACAACUGUUUGCAAG	HPV39	0.0133
7017-7040-+-KC470236.1	CUUGAUCAAUUCCCUUUGGGACGU	HPV39	0.0183
3947-3961-+-M73236.1	CCACAACGUGUGGGA	HPV42	0.012
5044-5076---M73236.1	GGGAGUACUAGUAAAUGUGUUAGUUGUAUCUGU	HPV42	0.0173
5117-5138---M73236.1	GGACGUUGUUGCGUUGCUCUAG	HPV42	0.0214
2309-2332-+-M73236.1	CAUUUGUAAAUUCACAUAGCCAUU	HPV42	0.0332
4599-4632-+-M73236.1	UGGCACUGGUGCAGGUACGGGUGGGCGCACGGGC	HPV42	0.0246
4618-4632-+-M73236.1	GGUGGGCGCACGGGC	HPV42	0.0236
1001-1034---AY057438.1	CUACACAUACCCCGGCGGCCAACGGACUAGCUAG	HPV90	0.023
3357-3373---AY057438.1	CCGUGUCCGAGUCGCUG	HPV90	0.00425
5266-5280---AY057438.1	CCUGCGUGCAGUAAG	HPV90	0.0163
5330-5352---AY057438.1	GGCACCUAUGCGCUUGCCACUGC	HPV90	0.0201
259-281-+-AY057438.1	GUGGAAUAUGAAACAGGAGUGCC	HPV90	0.0268
4066-4081-+-AY057438.1	GUAGUAUGUAUCCUGU	HPV90	0.00876
4066-4093-+-AY057438.1	GUAGUAUGUAUCCUGUUGUAGUACGUGA	HPV90	0.0016
4114-4132-+-AY057438.1	CUGUAGUACUGUGGACACC	HPV90	0.0151
4630-4648-+-AY057438.1	CGACCCCCCACUGUUGUGG	HPV90	0.0239
4630-4657-+-AY057438.1	CGACCCCCCACUGUUGUGGAUGUUGGCC	HPV90	0.022
5204-5221-+-AY057438.1	CUAGUAUUCAUCAGGUCC	HPV90	0.0175
6040-6060-+-AY057438.1	GUUUGGCCUUCCUGAUGCAUC	HPV90	0.0116
6307-6323-+-AY057438.1	GGGUACCCCAUGCAAUA	HPV90	0.0154
7491-7512-+-AY057438.1	CUUGUGAGUCACAUAACAUAUA	HPV90	0.0288
