# Supplementary material for: Human Papillomavirus-Encoded microRNAs as Regulators of Human Gene Expression in Anal Squamous Cell Carcinoma: A Meta-Transcriptomics Study
Source: Noncoding RNA. 2025 Jun 9;11(3):43. doi: 10.3390/ncrna11030043 (PMC12196474; doi:10.3390/ncrna11030043)
Supplement: Supplementary file 1 [file ncrna-11-00043-s001.zip › Supplementary_files/Table S1 - Differential Abundance of Microorganisms.xlsx]

## Sheet: ASCC vs HGSIL
Comparison	Specie	logFC	P-Value	FDR
ASCC vs HGSIL	Penicillium oxalicum	4.75379	6.41901e-07	9.13639e-05
ASCC vs HGSIL	Sneathia sanguinegens	-6.04144	6.00958e-07	9.13639e-05
ASCC vs HGSIL	Bacteroides ovatus	6.28935	6.22184e-07	9.13639e-05
ASCC vs HGSIL	Streptobacillus moniliformis	-5.22763	9.37303e-07	0.000100057
ASCC vs HGSIL	Hemiselmis andersenii	4.38685	1.57679e-06	0.000134658
ASCC vs HGSIL	Kwoniella botswanensis	5.07208	3.11896e-06	0.000221966
ASCC vs HGSIL	Alphapapillomavirus 10	-7.0542	5.24062e-06	0.000292692
ASCC vs HGSIL	Berryella intestinalis	-4.47968	5.48369e-06	0.000292692
ASCC vs HGSIL	Mucilaginibacter robiniae	-4.78127	6.65244e-06	0.000315621
ASCC vs HGSIL	Pyrenophora tritici-repentis	4.35137	7.7351e-06	0.000330289
ASCC vs HGSIL	Gemella sp. zg-570	-4.83605	1.51172e-05	0.000586822
ASCC vs HGSIL	Granulicatella elegans	-4.77275	2.94888e-05	0.00104931
ASCC vs HGSIL	Fusarium fujikuroi	3.56885	5.00785e-05	0.00118797
ASCC vs HGSIL	Kwoniella mangrovensis	3.70382	4.0138e-05	0.00118797
ASCC vs HGSIL	Parvimonas parva	-4.3459	4.20603e-05	0.00118797
ASCC vs HGSIL	Phascolarctobacterium succinatutens	-4.13498	4.62891e-05	0.00118797
ASCC vs HGSIL	Plasmodium knowlesi	3.58878	4.80653e-05	0.00118797
ASCC vs HGSIL	Sneathia vaginalis	-4.90632	4.20595e-05	0.00118797
ASCC vs HGSIL	Alphapapillomavirus 14	-5.30289	5.81984e-05	0.00130793
ASCC vs HGSIL	Streptococcus oralis	-5.00045	6.34517e-05	0.00135469
ASCC vs HGSIL	Alistipes onderdonkii	4.8508	8.43284e-05	0.00171468
ASCC vs HGSIL	Puccinia striiformis	3.97918	9.69185e-05	0.0018811
ASCC vs HGSIL	Bacteroides fragilis	4.32511	0.000117729	0.00218567
ASCC vs HGSIL	Toxoplasma gondii	3.83316	0.000173879	0.0030936
ASCC vs HGSIL	Roseburia intestinalis	5.29408	0.000237921	0.0040637
ASCC vs HGSIL	Enterocloster clostridioformis	4.18834	0.000273346	0.00416853
ASCC vs HGSIL	Prevotella scopos	-3.12816	0.000270027	0.00416853
ASCC vs HGSIL	Pseudomonas yamanorum	3.86654	0.000263048	0.00416853
ASCC vs HGSIL	Fusarium keratoplasticum	3.46071	0.00032092	0.00429577
ASCC vs HGSIL	Sporisorium graminicola	3.17471	0.000321932	0.00429577
ASCC vs HGSIL	Talaromyces marneffei	3.02247	0.000315428	0.00429577
ASCC vs HGSIL	Candidozyma auris	3.50347	0.000311608	0.00429577
ASCC vs HGSIL	Cryptomonas paramecium	3.10273	0.000358144	0.00463417
ASCC vs HGSIL	Vanrija pseudolonga	3.18561	0.000393809	0.00494578
ASCC vs HGSIL	Phascolarctobacterium sp. Marseille-Q4147	-4.0314	0.00045899	0.00545944
ASCC vs HGSIL	Pseudoleptotrichia goodfellowii	-3.7543	0.000460281	0.00545944
ASCC vs HGSIL	Aspergillus luchuensis	3.14405	0.000479729	0.00553633
ASCC vs HGSIL	Anaerotignum sp. MB30-C6	3.58414	0.000520964	0.00570389
ASCC vs HGSIL	Vibrio parahaemolyticus	3.03615	0.000516721	0.00570389
ASCC vs HGSIL	Bacteroides eggerthii	3.4696	0.000562627	0.00600604
ASCC vs HGSIL	Fusarium poae	3.2897	0.000623585	0.00649441
ASCC vs HGSIL	Streptococcus pneumoniae	-4.57223	0.000655607	0.00666533
ASCC vs HGSIL	Stenotrophomonas maltophilia	2.39771	0.000709787	0.00704835
ASCC vs HGSIL	Metamycoplasma sualvi	-3.33727	0.000882396	0.00837296
ASCC vs HGSIL	Catenibacterium mitsuokai	-3.70125	0.000868918	0.00837296
ASCC vs HGSIL	Curtobacterium flaccumfaciens	2.95595	0.000933335	0.00866378
ASCC vs HGSIL	Acidilutibacter cellobiosedens	-2.3905	0.000982765	0.00892852
ASCC vs HGSIL	Fusobacterium gonidiaformans	-3.26119	0.00104058	0.00923853
ASCC vs HGSIL	Giardia intestinalis	2.78426	0.00106016	0.00923853
ASCC vs HGSIL	Bigelowiella natans	2.61897	0.00115484	0.00986237
ASCC vs HGSIL	Lachnoanaerobaculum gingivalis	-3.09836	0.00118145	0.00989175
ASCC vs HGSIL	Penicillium digitatum	2.72452	0.00127862	0.0104875
ASCC vs HGSIL	Babesia microti	2.7503	0.00130173	0.0104875
ASCC vs HGSIL	Succinivibrio dextrinosolvens	-4.29119	0.00139255	0.0110114
ASCC vs HGSIL	Sodaliphilus pleomorphus	-2.74708	0.00142007	0.0110249
ASCC vs HGSIL	Marasmius oreades	2.81502	0.00157994	0.0120471
ASCC vs HGSIL	Filifactor alocis	-3.52703	0.00169151	0.0126715
ASCC vs HGSIL	Megasphaera elsdenii	-3.1965	0.00172497	0.0126994
ASCC vs HGSIL	Anaerocolumna cellulosilytica	-2.71543	0.00197689	0.0141676
ASCC vs HGSIL	Serratia grimesii	2.56989	0.00199077	0.0141676
ASCC vs HGSIL	Petrimonas mucosa	-2.80857	0.00211063	0.0143054
ASCC vs HGSIL	Babesia bovis	2.6093	0.00208674	0.0143054
ASCC vs HGSIL	Catenibacterium sp. co 0103	-3.133	0.00209091	0.0143054
ASCC vs HGSIL	Alistipes communis	3.16713	0.00219076	0.0146165
ASCC vs HGSIL	[Ruminococcus] lactaris	2.9339	0.00224383	0.0147402
ASCC vs HGSIL	Dictyostelium discoideum	2.64476	0.0023441	0.0151366
ASCC vs HGSIL	Buchnera aphidicola	2.33321	0.00237506	0.0151366
ASCC vs HGSIL	Prevotella dentalis	-1.95936	0.00251461	0.0157903
ASCC vs HGSIL	Cryptococcus bacillisporus	2.39136	0.00271513	0.0168023
ASCC vs HGSIL	Bremia lactucae	3.01378	0.00295906	0.0180503
ASCC vs HGSIL	Guillardia theta	2.63004	0.00324852	0.0195369
ASCC vs HGSIL	Allomeiothermus silvanus	-2.66682	0.00353828	0.020984
ASCC vs HGSIL	Ascochyta rabiei	2.67732	0.00360234	0.0210712
ASCC vs HGSIL	Plasmodium vivax	2.34361	0.00419953	0.0242324
ASCC vs HGSIL	Hungatella hathewayi	2.83673	0.00450127	0.0256272
ASCC vs HGSIL	Dermacoccus nishinomiyaensis	2.68629	0.00462182	0.0259673
ASCC vs HGSIL	Schizosaccharomyces pombe	2.56744	0.00532695	0.0295403
ASCC vs HGSIL	Prevotella melaninogenica	-2.35045	0.0054349	0.0297526
ASCC vs HGSIL	Lacrimispora xylanolytica	1.90617	0.00677751	0.0366329
ASCC vs HGSIL	Anaerotignum propionicum	2.61151	0.00728135	0.0388642
ASCC vs HGSIL	Sedimentibacter sp. zth1	-1.93879	0.00771608	0.0406761
ASCC vs HGSIL	Streptococcus sanguinis	-2.4755	0.00781328	0.0406862
ASCC vs HGSIL	Thermanaerosceptrum fracticalcis	-1.91966	0.00870993	0.0448089
ASCC vs HGSIL	[Clostridium] scindens	2.39204	0.008886	0.0451705
ASCC vs HGSIL	Prevotella corporis	-1.96201	0.00960955	0.0482738
ASCC vs HGSIL	Bacteroides caccae	3.03683	0.0100745	0.0500209
ASCC vs HGSIL	Petroclostridium sp. X23	-1.7301	0.0105545	0.0512134
ASCC vs HGSIL	Treponema socranskii	-2.7229	0.0104839	0.0512134
ASCC vs HGSIL	Tepidimonas taiwanensis	2.60246	0.0109951	0.0527519
ASCC vs HGSIL	Lacticaseibacillus paracasei	-2.21331	0.0122772	0.0582485
ASCC vs HGSIL	Clostridium kluyveri	-2.3757	0.013278	0.0623044
ASCC vs HGSIL	Acidaminococcus fermentans	-2.25961	0.014587	0.0673148
ASCC vs HGSIL	Staphylococcus capitis	2.5811	0.0146663	0.0673148
ASCC vs HGSIL	endosymbiont TC1 of Trimyema compressum	-2.19309	0.0148187	0.0673148
ASCC vs HGSIL	Treponema bryantii	3.01218	0.015427	0.0693404
ASCC vs HGSIL	uncultured Alistipes sp.	2.39814	0.0159774	0.0710661
ASCC vs HGSIL	Prevotella multiformis	-2.15925	0.0170979	0.0752661
ASCC vs HGSIL	Prevotella denticola	-1.94876	0.0180136	0.0769179
ASCC vs HGSIL	Prevotella histicola	-2.03107	0.017961	0.0769179
ASCC vs HGSIL	Bacteroides stercoris	2.41747	0.0179741	0.0769179
ASCC vs HGSIL	Vibrio anguillarum	2.43583	0.0193108	0.0809147
ASCC vs HGSIL	[Clostridium] symbiosum	2.34629	0.0193286	0.0809147
ASCC vs HGSIL	Brachyspira pilosicoli	-3.51276	0.0200818	0.0832519
ASCC vs HGSIL	Enterocloster asparagiformis	1.77413	0.0206505	0.0839787
ASCC vs HGSIL	Segatella hominis	-2.18255	0.0206389	0.0839787
ASCC vs HGSIL	Streptococcus mitis	-2.37459	0.0209256	0.0842948
ASCC vs HGSIL	Alkaliphilus oremlandii	-1.65542	0.0221171	0.0847467
ASCC vs HGSIL	Lactobacillus crispatus	2.48956	0.0222152	0.0847467
ASCC vs HGSIL	Megasphaera stantonii	-2.02007	0.0224271	0.0847467
ASCC vs HGSIL	Prevotella sp. Rep29	-1.68733	0.0223538	0.0847467
ASCC vs HGSIL	Pseudomonas aeruginosa	-3.56884	0.0222725	0.0847467
ASCC vs HGSIL	Chakrabartyella piscis	1.89356	0.0217014	0.0847467
ASCC vs HGSIL	Coccidioides posadasii	1.95425	0.022312	0.0847467
ASCC vs HGSIL	Fenollaria sporofastidiosus	-2.5756	0.0227297	0.0851366
ASCC vs HGSIL	Megasphaera massiliensis	-2.06767	0.0235954	0.0876109
ASCC vs HGSIL	Proteiniborus sp. MB09-C3	-1.94819	0.0247671	0.0911687
ASCC vs HGSIL	Bacillus atrophaeus	-1.3512	0.0250732	0.0915064
ASCC vs HGSIL	Flintibacter sp. KGMB00164	-1.61331	0.0254973	0.0920638
ASCC vs HGSIL	Longicatena caecimuris	-1.94954	0.0261896	0.0920638
ASCC vs HGSIL	Olsenella uli	-1.76622	0.0258268	0.0920638
ASCC vs HGSIL	Peptoniphilus equinus	-1.6688	0.0265195	0.0920638
ASCC vs HGSIL	uncultured Bacteroides sp.	-1.77873	0.0263917	0.0920638
ASCC vs HGSIL	Coprococcus eutactus	-2.50024	0.0259307	0.0920638
ASCC vs HGSIL	Prevotella jejuni	-1.55848	0.0267394	0.0920783
ASCC vs HGSIL	Muribaculum gordoncarteri	-1.52841	0.0284635	0.0972313
ASCC vs HGSIL	Keratinibaculum paraultunense	-1.52835	0.0313949	0.106394
ASCC vs HGSIL	Coprobacter fastidiosus	-1.63152	0.0319513	0.107427
ASCC vs HGSIL	Christensenella sp. MSJ-20	-1.83758	0.0328853	0.109703
ASCC vs HGSIL	Selenomonas sp. TAMA-11512	-1.83182	0.0331995	0.109893
ASCC vs HGSIL	Parabacteroides chongii	-1.89568	0.0337566	0.110878
ASCC vs HGSIL	Malassezia restricta	1.77204	0.0341143	0.111197
ASCC vs HGSIL	Clostridium sp. deep sea	-1.4199	0.0355691	0.115061
ASCC vs HGSIL	Bacteroides uniformis	2.15207	0.0361028	0.115909
ASCC vs HGSIL	Anaerostipes hadrus	1.69143	0.0370649	0.11811
ASCC vs HGSIL	Acetivibrio saccincola	1.80041	0.037427	0.11838
ASCC vs HGSIL	Blautia hansenii	1.81594	0.0379796	0.119245
ASCC vs HGSIL	Staphylococcus epidermidis	1.9153	0.0387279	0.120707
ASCC vs HGSIL	Amedibacterium intestinale	-1.88248	0.0395273	0.122086
ASCC vs HGSIL	Porphyromonas endodontalis	-2.57257	0.0403143	0.122086
ASCC vs HGSIL	Porphyromonas sp. oral taxon 275	-2.13806	0.0402457	0.122086
ASCC vs HGSIL	Streptococcus anginosus	-2.61965	0.0401571	0.122086
ASCC vs HGSIL	Mageeibacillus indolicus	-1.66305	0.0414734	0.12384
ASCC vs HGSIL	Pseudomonas tolaasii	1.9541	0.0414402	0.12384
ASCC vs HGSIL	Thermus sp. NEB1569	1.94461	0.0418167	0.123998
ASCC vs HGSIL	Parabacteroides goldsteinii	-1.65302	0.0423154	0.124612
ASCC vs HGSIL	Enterocloster bolteae	1.87383	0.0426281	0.124673
ASCC vs HGSIL	Prevotella herbatica	-1.52108	0.0462203	0.134259
ASCC vs HGSIL	Muribaculum intestinale	-1.54932	0.0493874	0.142489
ASCC vs HGSIL	Stomatobaculum sp. F0698	-1.53593	0.0504571	0.144599
ASCC vs HGSIL	Petrocella atlantisensis	-1.40544	0.0509006	0.144897
ASCC vs HGSIL	Ezakiella massiliensis	-1.52844	0.051428	0.145429
ASCC vs HGSIL	Cutibacterium acnes	1.53402	0.0570174	0.159534
ASCC vs HGSIL	Eisenbergiella porci	1.37999	0.057537	0.159534
ASCC vs HGSIL	Peptostreptococcus equinus	-1.64702	0.0574471	0.159534
ASCC vs HGSIL	Treponema phagedenis	-2.48408	0.0586486	0.161568
ASCC vs HGSIL	Corynebacterium singulare	-1.60592	0.0604216	0.163292
ASCC vs HGSIL	Campylobacter gracilis	2.38999	0.06036	0.163292
ASCC vs HGSIL	Corynebacterium canis	-0.731782	0.0604217	0.163292
ASCC vs HGSIL	Escherichia coli	1.30757	0.0611985	0.164351
ASCC vs HGSIL	Anaerococcus vaginalis	-1.98563	0.0620912	0.165706
ASCC vs HGSIL	Butyrivibrio hungatei	-1.56313	0.0627018	0.166296
ASCC vs HGSIL	Botrytis cinerea	2.07604	0.0643077	0.169502
ASCC vs HGSIL	Anaeropeptidivorans aminofermentans	-1.43385	0.0682227	0.178697
ASCC vs HGSIL	Phocaeicola coprophilus	1.68378	0.068633	0.178697
ASCC vs HGSIL	Fusobacterium mortiferum	-2.17434	0.0718554	0.185821
ASCC vs HGSIL	Lacrimispora xylanisolvens	1.54174	0.0722396	0.185821
ASCC vs HGSIL	Prevotella sp. oral taxon 299	-1.32734	0.0771159	0.197177
ASCC vs HGSIL	Coprobacter secundus	1.34864	0.0787501	0.200157
ASCC vs HGSIL	Treponema parvum	2.03582	0.0798592	0.201775
ASCC vs HGSIL	Ruminococcus bovis	-1.3528	0.0805492	0.202321
ASCC vs HGSIL	Lachnoclostridium phytofermentans	1.26734	0.0821441	0.20512
ASCC vs HGSIL	Duncaniella dubosii	-1.28846	0.0846087	0.210046
ASCC vs HGSIL	Aminipila luticellarii	-1.52716	0.0853749	0.210723
ASCC vs HGSIL	Selenomonas ruminantium	-1.77066	0.0859406	0.2109
ASCC vs HGSIL	Phocaeicola salanitronis	-1.65149	0.086774	0.211728
ASCC vs HGSIL	Acutalibacter muris	-1.18452	0.0873855	0.212009
ASCC vs HGSIL	Prevotella intermedia	-1.4698	0.097533	0.235291
ASCC vs HGSIL	Granulicatella adiacens	-1.70778	0.0988046	0.23702
ASCC vs HGSIL	Faecalibaculum rodentium	-1.56552	0.10021	0.239049
ASCC vs HGSIL	Bacteroides helcogenes	1.0915	0.102381	0.242872
ASCC vs HGSIL	Corynebacterium marquesiae	1.51973	0.103198	0.243457
ASCC vs HGSIL	Megamonas funiformis	-1.19354	0.105374	0.246524
ASCC vs HGSIL	Butyricimonas faecihominis	1.36033	0.105653	0.246524
ASCC vs HGSIL	Aristaeella lactis	-1.68326	0.108428	0.248918
ASCC vs HGSIL	Bacteroides thetaiotaomicron	1.65696	0.107977	0.248918
ASCC vs HGSIL	Blautia coccoides	1.40943	0.107539	0.248918
ASCC vs HGSIL	Fusobacterium polymorphum	1.6171	0.112087	0.255942
ASCC vs HGSIL	Prevotella fusca	-1.35437	0.112831	0.256269
ASCC vs HGSIL	Bifidobacterium longum	1.7926	0.11577	0.261555
ASCC vs HGSIL	Parabacteroides merdae	1.52346	0.117974	0.265131
ASCC vs HGSIL	Schnuerera ultunensis	-1.13295	0.119468	0.267083
ASCC vs HGSIL	Thermocaproicibacter melissae	-1.06537	0.121862	0.271017
ASCC vs HGSIL	Cutibacterium granulosum	1.40713	0.123143	0.272446
ASCC vs HGSIL	Herbinix luporum	-1.11829	0.124326	0.273644
ASCC vs HGSIL	Lactobacillus delbrueckii	-1.7389	0.130409	0.282784
ASCC vs HGSIL	Prevotella bivia	-1.45994	0.130465	0.282784
ASCC vs HGSIL	Streptomyces sp. T12	1.27872	0.129487	0.282784
ASCC vs HGSIL	Paraprevotella clara	-1.20087	0.132016	0.284701
ASCC vs HGSIL	Fannyhessea vaginae	-1.23992	0.133614	0.286699
ASCC vs HGSIL	Kineothrix sp. IPX-CK	-1.16152	0.135183	0.288616
ASCC vs HGSIL	Marvinbryantia formatexigens	-1.00181	0.1359	0.288703
ASCC vs HGSIL	Peptacetobacter hiranonis	-1.16568	0.137151	0.289162
ASCC vs HGSIL	Qiania dongpingensis	-0.905707	0.137471	0.289162
ASCC vs HGSIL	Fenollaria massiliensis	-1.51219	0.139512	0.290593
ASCC vs HGSIL	Bulleidia sp. zg-1006	-1.44819	0.139146	0.290593
ASCC vs HGSIL	Kineothrix sp. MB12-C1	1.2742	0.140763	0.291775
ASCC vs HGSIL	Mycobacterium canetti	0.885106	0.143751	0.29653
ASCC vs HGSIL	Agathobaculum sp. NTUH-O15-33	-1.30148	0.152584	0.310255
ASCC vs HGSIL	Campylobacter ureolyticus	-1.53624	0.151264	0.310255
ASCC vs HGSIL	Clostridium sp. C45	-1.24298	0.151866	0.310255
ASCC vs HGSIL	Sutterella wadsworthensis	1.51447	0.159073	0.321915
ASCC vs HGSIL	Granulicella sp. WH15	-0.904761	0.161977	0.324715
ASCC vs HGSIL	Murdochiella vaginalis	-1.38035	0.161649	0.324715
ASCC vs HGSIL	Prevotella veroralis	-1.18236	0.164281	0.327793
ASCC vs HGSIL	Faecalimonas umbilicata	1.0655	0.165599	0.328886
ASCC vs HGSIL	Novisyntrophococcus fermenticellae	-1.05416	0.167118	0.330368
ASCC vs HGSIL	Filimonas lacunae	-1.08245	0.17104	0.336563
ASCC vs HGSIL	Campylobacter sp. VBCF 01 NA2	-1.715	0.17228	0.337447
ASCC vs HGSIL	Corynebacterium tuberculostearicum	1.213	0.17687	0.343447
ASCC vs HGSIL	Candidatus Karelsulcia muelleri	-1.48996	0.176952	0.343447
ASCC vs HGSIL	Alistipes indistinctus	1.24299	0.182978	0.35242
ASCC vs HGSIL	Bacillus cereus	0.640031	0.183226	0.35242
ASCC vs HGSIL	Anaerococcus sp. Marseille-Q7828	-1.1186	0.184914	0.352833
ASCC vs HGSIL	Segatella copri	-1.08332	0.185093	0.352833
ASCC vs HGSIL	Anaeromicropila herbilytica	-1.1426	0.186763	0.354436
ASCC vs HGSIL	Cutibacterium modestum	1.10291	0.189792	0.357637
ASCC vs HGSIL	Desulfovibrio desulfuricans	-1.33551	0.19023	0.357637
ASCC vs HGSIL	Anaerococcus sp. WGS1596	1.22639	0.190963	0.357637
ASCC vs HGSIL	Paramuribaculum intestinale	-1.11692	0.192297	0.358563
ASCC vs HGSIL	Wansuia hejianensis	-1.05577	0.194451	0.361003
ASCC vs HGSIL	Alistipes shahii	1.27448	0.196608	0.363427
ASCC vs HGSIL	Parabacteroides sp. AD58	-1.45679	0.19771	0.363889
ASCC vs HGSIL	Clostridium sp. MD294	0.969136	0.20165	0.369547
ASCC vs HGSIL	Pseudoprevotella muciniphila	-1.0658	0.205207	0.374459
ASCC vs HGSIL	Blautia wexlerae	-1.3395	0.20911	0.379264
ASCC vs HGSIL	Clostridioides difficile	-1.28397	0.209617	0.379264
ASCC vs HGSIL	uncultured Mailhella sp.	-1.02192	0.212423	0.382721
ASCC vs HGSIL	Paraprevotella xylaniphila	-0.942836	0.215721	0.386131
ASCC vs HGSIL	Prevotella sp. oral taxon 475	-0.959727	0.216125	0.386131
ASCC vs HGSIL	Peptoniphilus lacrimalis	-1.10763	0.220419	0.392161
ASCC vs HGSIL	Anaerococcus obesiensis	-1.3385	0.223885	0.396676
ASCC vs HGSIL	Ralstonia sp. CP	1.30978	0.225565	0.398001
ASCC vs HGSIL	Porphyromonas gingivalis	-0.9656	0.227618	0.399971
ASCC vs HGSIL	Hoylesella buccalis	-0.859675	0.231232	0.404656
ASCC vs HGSIL	Segatella bryantii	-1.38141	0.232948	0.405994
ASCC vs HGSIL	Dialister succinatiphilus	-0.763604	0.236109	0.408173
ASCC vs HGSIL	Hoylesella enoeca	-0.861973	0.235252	0.408173
ASCC vs HGSIL	Amygdalobacter indicium	-0.969499	0.238487	0.410621
ASCC vs HGSIL	Lawsonibacter asaccharolyticus	-0.889619	0.244165	0.418708
ASCC vs HGSIL	Anaerococcus sp. WGS1579	-1.09203	0.246583	0.421164
ASCC vs HGSIL	Roseburia hominis	-1.0754	0.247642	0.421287
ASCC vs HGSIL	Paludicola sp. MB14-C6	-0.835469	0.249886	0.423418
ASCC vs HGSIL	Fusobacterium nucleatum	-1.27224	0.254959	0.429438
ASCC vs HGSIL	Mahella australiensis	-0.894104	0.25545	0.429438
ASCC vs HGSIL	Oleidesulfovibrio alaskensis	-0.923398	0.263218	0.440762
ASCC vs HGSIL	Claveliimonas bilis	0.698853	0.275388	0.459339
ASCC vs HGSIL	Holdemania massiliensis	-0.914474	0.281508	0.46772
ASCC vs HGSIL	Prevotella communis	-0.803564	0.285448	0.472428
ASCC vs HGSIL	Fusobacterium necrophorum	1.20199	0.299881	0.494399
ASCC vs HGSIL	Corynebacterium jeikeium	1.34907	0.302172	0.49626
ASCC vs HGSIL	Corynebacterium glaucum	0.801829	0.305846	0.500369
ASCC vs HGSIL	Bifidobacterium adolescentis	1.22836	0.30961	0.502675
ASCC vs HGSIL	Collinsella stercoris	-0.899851	0.309369	0.502675
ASCC vs HGSIL	Odoribacter splanchnicus	-0.927351	0.312785	0.505731
ASCC vs HGSIL	Chordicoccus furentiruminis	-0.688296	0.313861	0.505731
ASCC vs HGSIL	Olsenella sp. oral taxon 807	-0.725355	0.316735	0.508443
ASCC vs HGSIL	[Ruminococcus] torques	0.899175	0.32101	0.513376
ASCC vs HGSIL	Fusobacterium animalis	-1.2619	0.325499	0.517412
ASCC vs HGSIL	uncultured Acetobacteroides sp.	0.70322	0.325957	0.517412
ASCC vs HGSIL	Prevotella sp. E2-28	-0.748892	0.327616	0.517854
ASCC vs HGSIL	Acinetobacter baumannii	-0.978118	0.328661	0.517854
ASCC vs HGSIL	Corynebacterium kefirresidentii	0.860901	0.334452	0.525041
ASCC vs HGSIL	Fusobacterium vincentii	1.23556	0.335747	0.525143
ASCC vs HGSIL	Staphylococcus hominis	0.828602	0.341725	0.532542
ASCC vs HGSIL	Pseudobutyrivibrio xylanivorans	0.729742	0.343776	0.53379
ASCC vs HGSIL	Halomonas sp. JS92-SW72	0.528258	0.347265	0.537254
ASCC vs HGSIL	Solobacterium moorei	0.898105	0.349797	0.539218
ASCC vs HGSIL	Intestinimonas butyriciproducens	-0.686146	0.355337	0.544305
ASCC vs HGSIL	Corynebacterium amycolatum	1.08276	0.355647	0.544305
ASCC vs HGSIL	Allobaculum sp. Allo2	-0.698863	0.359993	0.548349
ASCC vs HGSIL	Sutterella megalosphaeroides	0.79565	0.362142	0.548349
ASCC vs HGSIL	Blautia liquoris	-0.730799	0.361331	0.548349
ASCC vs HGSIL	Ezakiella coagulans	-1.06379	0.366381	0.552809
ASCC vs HGSIL	Peptoniphilus genitalis	-0.795593	0.369148	0.553074
ASCC vs HGSIL	Rothia mucilaginosa	0.864509	0.368562	0.553074
ASCC vs HGSIL	Acetoanaerobium sticklandii	-0.688297	0.373221	0.555812
ASCC vs HGSIL	Porphyromonas crevioricanis	-0.760452	0.37488	0.555812
ASCC vs HGSIL	Clostridium sp. SY8519	-0.780629	0.373956	0.555812
ASCC vs HGSIL	Caproicibacterium lactatifermentans	-0.703597	0.381094	0.56307
ASCC vs HGSIL	Megasphaera hexanoica	-0.666487	0.38471	0.564505
ASCC vs HGSIL	Roseburia sp. 499	0.74777	0.38354	0.564505
ASCC vs HGSIL	Campylobacter sp. 19-13652	0.986145	0.388625	0.568297
ASCC vs HGSIL	Maliibacterium massiliense	0.771398	0.393759	0.57384
ASCC vs HGSIL	Selenomonas sputigena	-0.648148	0.399565	0.578354
ASCC vs HGSIL	Tannerella serpentiformis	-0.60806	0.398335	0.578354
ASCC vs HGSIL	Solibaculum mannosilyticum	-0.6801	0.40164	0.579392
ASCC vs HGSIL	Ruminococcus albus	-0.603044	0.404237	0.581175
ASCC vs HGSIL	Taurinivorans muris	-0.713255	0.407324	0.583649
ASCC vs HGSIL	Bacteroides xylanisolvens	0.730504	0.408992	0.584078
ASCC vs HGSIL	Treponema pallidum	-1.17222	0.4104	0.584136
ASCC vs HGSIL	Homo sapiens	0.252521	0.415921	0.584205
ASCC vs HGSIL	Alphapapillomavirus 9	-1.02662	0.41207	0.584205
ASCC vs HGSIL	Roseburia faecis	0.822807	0.415191	0.584205
ASCC vs HGSIL	Corynebacterium accolens	1.01274	0.414183	0.584205
ASCC vs HGSIL	Dorea formicigenerans	-0.5795	0.431883	0.596169
ASCC vs HGSIL	Mobiluncus massiliensis	-0.80967	0.425839	0.596169
ASCC vs HGSIL	Phocaeicola vulgatus	-0.799079	0.427496	0.596169
ASCC vs HGSIL	Prevotella nigrescens	-0.584383	0.431283	0.596169
ASCC vs HGSIL	Pseudoflavonifractor gallinarum	-0.608367	0.432123	0.596169
ASCC vs HGSIL	Candidatus Azobacteroides pseudotrichonymphae	-0.633612	0.433697	0.596169
ASCC vs HGSIL	Candidatus Campylobacter infans	-0.79308	0.435608	0.596169
ASCC vs HGSIL	Candidatus Epulonipiscium viviparus	-0.554745	0.435203	0.596169
ASCC vs HGSIL	Coprococcus catus	0.668923	0.438771	0.598579
ASCC vs HGSIL	Lawsonella clevelandensis	0.558709	0.447076	0.605879
ASCC vs HGSIL	Massilistercora timonensis	-0.56818	0.448379	0.605879
ASCC vs HGSIL	Roseburia sp. 831b	0.499453	0.447561	0.605879
ASCC vs HGSIL	Porphyromonas asaccharolytica	-0.767038	0.45496	0.610906
ASCC vs HGSIL	Tenuifilum thalassicum	-0.815787	0.454414	0.610906
ASCC vs HGSIL	Jonquetella anthropi	-0.894576	0.459515	0.613165
ASCC vs HGSIL	Brevefilum fermentans	-0.611558	0.459357	0.613165
ASCC vs HGSIL	Flavonifractor plautii	0.5587	0.46558	0.619323
ASCC vs HGSIL	Ruthenibacterium sp. TH 2024 36131	-0.602026	0.473823	0.627398
ASCC vs HGSIL	Xylocopilactobacillus apicola	-0.607538	0.474589	0.627398
ASCC vs HGSIL	Blattabacterium cuenoti	0.790186	0.476076	0.627421
ASCC vs HGSIL	Abyssalbus ytuae	-0.646756	0.488981	0.636569
ASCC vs HGSIL	Anaerococcus prevotii	-0.563191	0.485481	0.636569
ASCC vs HGSIL	Varibaculum prostatecancerukia	-0.622805	0.487634	0.636569
ASCC vs HGSIL	Xiamenia xianingshaonis	-0.607259	0.487199	0.636569
ASCC vs HGSIL	Simiaoa sunii	-0.762168	0.492281	0.638918
ASCC vs HGSIL	Anaerococcus nagyae	0.55027	0.494757	0.640186
ASCC vs HGSIL	Enterobacter ludwigii	0.588645	0.498535	0.643125
ASCC vs HGSIL	Defluviitalea saccharophila	-0.52516	0.512072	0.654111
ASCC vs HGSIL	Intestinibacter bartlettii	0.505687	0.513179	0.654111
ASCC vs HGSIL	Streptococcus thermophilus	0.597631	0.508705	0.654111
ASCC vs HGSIL	uncultured Subdoligranulum sp.	0.784567	0.512073	0.654111
ASCC vs HGSIL	Ruminococcus bicirculans (ex Wegman et al. 2014)	0.616444	0.519564	0.66028
ASCC vs HGSIL	Anaerococcus mediterraneensis	-0.512628	0.525189	0.66478
ASCC vs HGSIL	[Clostridium] colinum	0.472272	0.527776	0.66478
ASCC vs HGSIL	Bacteroides salyersiae	0.620917	0.527128	0.66478
ASCC vs HGSIL	Fusobacterium pseudoperiodonticum	0.68548	0.529427	0.664899
ASCC vs HGSIL	Lachnospira eligens	0.517997	0.542254	0.675051
ASCC vs HGSIL	Schaalia turicensis	-0.603273	0.540746	0.675051
ASCC vs HGSIL	Sinanaerobacter sp. ZZT-01	-0.476115	0.542204	0.675051
ASCC vs HGSIL	Campylobacter jejuni	-0.822735	0.550029	0.682739
ASCC vs HGSIL	[Clostridium] hylemonae	0.381126	0.555887	0.687854
ASCC vs HGSIL	Clostridium sp. MB40-C1	-0.51519	0.557371	0.687854
ASCC vs HGSIL	Clostridium botulinum	-0.521681	0.559348	0.688304
ASCC vs HGSIL	Clostridium sp. M62/1	0.506983	0.567887	0.696803
ASCC vs HGSIL	Nitratidesulfovibrio vulgaris	-0.536864	0.575417	0.702008
ASCC vs HGSIL	Treponema saccharophilum	-0.542937	0.575139	0.702008
ASCC vs HGSIL	Cutibacterium avidum	0.538117	0.590921	0.716827
ASCC vs HGSIL	Bacteroides zoogleoformans	-0.40655	0.589461	0.716827
ASCC vs HGSIL	Corynebacterium haemomassiliense	0.469151	0.600106	0.725907
ASCC vs HGSIL	Emergencia sp. JLR.KK010	-0.384398	0.607205	0.73242
ASCC vs HGSIL	Phocaeicola dorei	0.444419	0.617014	0.74054
ASCC vs HGSIL	Campylobacter geochelonis	0.545502	0.617406	0.74054
ASCC vs HGSIL	Priestia megaterium	-0.436581	0.625849	0.746474
ASCC vs HGSIL	Segatella oris	-0.425958	0.624659	0.746474
ASCC vs HGSIL	Emergencia timonensis	0.35459	0.641922	0.763511
ASCC vs HGSIL	Haemophilus parainfluenzae	0.475812	0.644021	0.763881
ASCC vs HGSIL	Prevotella sp. E9-3	-0.454907	0.647656	0.766064
ASCC vs HGSIL	Porphyromonas somerae	-0.427162	0.658086	0.776251
ASCC vs HGSIL	Vescimonas fastidiosa	-0.403259	0.668155	0.783232
ASCC vs HGSIL	Blautia obeum	-0.372419	0.669507	0.783232
ASCC vs HGSIL	Collinsella aerofaciens	-0.444079	0.669306	0.783232
ASCC vs HGSIL	Finegoldia magna	-0.383203	0.67142	0.783324
ASCC vs HGSIL	Phaeodactylum tricornutum	0.148436	0.675585	0.786035
ASCC vs HGSIL	Parvimonas micra	0.360196	0.684123	0.793806
ASCC vs HGSIL	Anaerobutyricum hallii	0.337509	0.691935	0.79918
ASCC vs HGSIL	Clostridium perfringens	-0.3614	0.692498	0.79918
ASCC vs HGSIL	Aminipila butyrica	-0.31431	0.702647	0.806533
ASCC vs HGSIL	Campylobacter corcagiensis	-0.374829	0.701042	0.806533
ASCC vs HGSIL	Eubacterium ramulus	0.277439	0.721945	0.822055
ASCC vs HGSIL	Pusillibacter faecalis	0.274942	0.721174	0.822055
ASCC vs HGSIL	Thalassiosira pseudonana	0.119356	0.72175	0.822055
ASCC vs HGSIL	Blautia argi	-0.241442	0.737512	0.837546
ASCC vs HGSIL	Campylobacter concisus	0.349725	0.741965	0.840368
ASCC vs HGSIL	Gemella haemolysans	0.362845	0.746595	0.841763
ASCC vs HGSIL	Heliorestis convoluta	0.286485	0.74911	0.841763
ASCC vs HGSIL	Butyrivibrio fibrisolvens	0.240553	0.747195	0.841763
ASCC vs HGSIL	Ethanoligenens harbinense	-0.254164	0.755248	0.844217
ASCC vs HGSIL	Peptoniphilus harei	0.259195	0.753844	0.844217
ASCC vs HGSIL	Romboutsia hominis	0.248881	0.761873	0.847753
ASCC vs HGSIL	Treponema brennaborense	0.332119	0.762382	0.847753
ASCC vs HGSIL	Treponema pedis	-0.36258	0.766798	0.848245
ASCC vs HGSIL	Yersinia enterocolitica	-0.151837	0.765105	0.848245
ASCC vs HGSIL	Oscillibacter hominis	-0.254362	0.770354	0.849639
ASCC vs HGSIL	Blautia sp. SC05B48	-0.289753	0.772037	0.849639
ASCC vs HGSIL	Ruminococcus champanellensis	0.261475	0.774458	0.850112
ASCC vs HGSIL	Klebsiella pneumoniae	0.179084	0.782358	0.852212
ASCC vs HGSIL	Bacteroides graminisolvens	0.192467	0.780696	0.852212
ASCC vs HGSIL	Blautia hydrogenotrophica	0.174849	0.781495	0.852212
ASCC vs HGSIL	Coprococcus comes	-0.220052	0.789042	0.857305
ASCC vs HGSIL	Anaerotruncus colihominis	-0.207234	0.803773	0.870399
ASCC vs HGSIL	Sellimonas intestinalis	-0.184891	0.806844	0.870399
ASCC vs HGSIL	Tannerella forsythia	0.217367	0.807208	0.870399
ASCC vs HGSIL	Duodenibacillus massiliensis	0.213933	0.818266	0.8801
ASCC vs HGSIL	Desulfovibrio piger	-0.202295	0.82271	0.880444
ASCC vs HGSIL	Mediterraneibacter gnavus	0.160368	0.821388	0.880444
ASCC vs HGSIL	Subdoligranulum variabile	-0.253307	0.831666	0.887803
ASCC vs HGSIL	Staphylococcus aureus	0.161292	0.835112	0.889259
ASCC vs HGSIL	Fusobacterium hwasookii	0.235419	0.848674	0.901452
ASCC vs HGSIL	Xylanibacter ruminicola	-0.132995	0.85749	0.906307
ASCC vs HGSIL	Campylobacter hominis	0.183568	0.856203	0.906307
ASCC vs HGSIL	Campylobacter blaseri	0.201969	0.864616	0.911582
ASCC vs HGSIL	Dialister pneumosintes	-0.0988526	0.881271	0.925859
ASCC vs HGSIL	Prevotella sp. E13-17	0.11664	0.882494	0.925859
ASCC vs HGSIL	Phascolarctobacterium faecium	-0.0935059	0.884799	0.926003
ASCC vs HGSIL	Aedoeadaptatus ivorii	0.113414	0.893271	0.932584
ASCC vs HGSIL	Corynebacterium propinquum	-0.143879	0.908266	0.945926
ASCC vs HGSIL	Agathobacter rectalis	-0.105944	0.91206	0.947566
ASCC vs HGSIL	Eubacterium ventriosum	0.0797427	0.914991	0.948304
ASCC vs HGSIL	Salmonella enterica	-0.0803758	0.91869	0.949832
ASCC vs HGSIL	Lawsonia intracellularis	-0.0909454	0.921597	0.950536
ASCC vs HGSIL	Bacteroides heparinolyticus	0.0882922	0.924189	0.950912
ASCC vs HGSIL	Ruthenibacterium lactatiformans	-0.0669644	0.928702	0.953259
ASCC vs HGSIL	Faecalibacterium prausnitzii	0.087125	0.9348	0.954446
ASCC vs HGSIL	Parabacteroides distasonis	0.0709358	0.936564	0.954446
ASCC vs HGSIL	Bacillus velezensis	0.0565963	0.932131	0.954446
ASCC vs HGSIL	Prevotella sp. E15-22	-0.0522566	0.941841	0.957538
ASCC vs HGSIL	Dorea longicatena	-0.0506425	0.954725	0.962603
ASCC vs HGSIL	Eshraghiella crossota	0.0477669	0.949792	0.962603
ASCC vs HGSIL	Fastidiosipila sanguinis	0.0421207	0.954118	0.962603
ASCC vs HGSIL	Sutterella faecalis	0.0398323	0.95584	0.962603
ASCC vs HGSIL	Porphyromonas cangingivalis	-0.032953	0.973204	0.977783
ASCC vs HGSIL	Campylobacter sputorum	0.00932344	0.993738	0.996071
ASCC vs HGSIL	Vescimonas coprocola	0.000853825	0.999241	0.999241

## Sheet: ASCC vs LGSIL
Comparison	Specie	logFC	P-Value	FDR
ASCC vs LGSIL	Penicillium oxalicum	4.72907	2.46757e-08	1.05365e-05
ASCC vs LGSIL	Bacteroides ovatus	5.67674	9.96755e-08	2.12807e-05
ASCC vs LGSIL	Corynebacterium singulare	-4.23687	1.46968e-06	0.000201626
ASCC vs LGSIL	Acidaminococcus fermentans	-4.36934	1.88876e-06	0.000201626
ASCC vs LGSIL	Alphapapillomavirus 9	5.90713	3.35141e-06	0.00028621
ASCC vs LGSIL	Lacrimispora xylanolytica	3.11565	4.70174e-06	0.000286806
ASCC vs LGSIL	Streptococcus oralis	-5.35021	4.10678e-06	0.000286806
ASCC vs LGSIL	Chakrabartyella piscis	3.59247	8.52689e-06	0.000455123
ASCC vs LGSIL	Cryptococcus bacillisporus	3.23281	1.1914e-05	0.000565253
ASCC vs LGSIL	Kwoniella botswanensis	3.91749	1.38358e-05	0.000590788
ASCC vs LGSIL	Fusobacterium vincentii	5.55294	2.37216e-05	0.000920831
ASCC vs LGSIL	Alphapapillomavirus 10	-5.64434	2.62871e-05	0.000935384
ASCC vs LGSIL	Plasmodium knowlesi	2.97501	5.91369e-05	0.00194242
ASCC vs LGSIL	Corynebacterium glaucum	-2.97844	0.000108058	0.00309487
ASCC vs LGSIL	Sneathia sanguinegens	-4.01639	0.000108719	0.00309487
ASCC vs LGSIL	Bacteroides helcogenes	2.43841	0.000122307	0.00326407
ASCC vs LGSIL	Plasmodium vivax	2.70365	0.000134405	0.00337593
ASCC vs LGSIL	Fusarium poae	2.97368	0.00018232	0.00362498
ASCC vs LGSIL	Gemella sp. zg-570	-3.73513	0.000167927	0.00362498
ASCC vs LGSIL	Megasphaera elsdenii	-3.46254	0.000186767	0.00362498
ASCC vs LGSIL	Selenomonas ruminantium	-3.72966	0.000155265	0.00362498
ASCC vs LGSIL	Bacteroides eggerthii	3.30189	0.000181057	0.00362498
ASCC vs LGSIL	Bacteroides xylanisolvens	3.17925	0.000219198	0.00406945
ASCC vs LGSIL	Anaerotignum sp. MB30-C6	3.29664	0.000234366	0.00416976
ASCC vs LGSIL	Alphapapillomavirus 14	-4.09039	0.000245984	0.0042014
ASCC vs LGSIL	Butyricimonas faecihominis	2.91803	0.00026334	0.00432485
ASCC vs LGSIL	Megasphaera massiliensis	-3.0891	0.000311188	0.00492138
ASCC vs LGSIL	Hemiselmis andersenii	2.47794	0.000334334	0.0050986
ASCC vs LGSIL	Clostridium sp. MD294	2.53763	0.000431848	0.00635859
ASCC vs LGSIL	Anaerotignum propionicum	3.13175	0.00047383	0.00643217
ASCC vs LGSIL	Schizosaccharomyces pombe	2.8181	0.000455244	0.00643217
ASCC vs LGSIL	Streptococcus pneumoniae	-4.25826	0.000482036	0.00643217
ASCC vs LGSIL	Prevotella corporis	-2.35159	0.000546692	0.00707386
ASCC vs LGSIL	Enterocloster clostridioformis	3.38526	0.000624402	0.00709137
ASCC vs LGSIL	Alistipes shahii	3.18048	0.000616768	0.00709137
ASCC vs LGSIL	Sporisorium graminicola	2.52856	0.000623374	0.00709137
ASCC vs LGSIL	Bacteroides fragilis	3.23522	0.000602721	0.00709137
ASCC vs LGSIL	Coprobacter secundus	2.35397	0.000631082	0.00709137
ASCC vs LGSIL	Catenibacterium mitsuokai	-3.27703	0.000794048	0.00869381
ASCC vs LGSIL	Porphyromonas somerae	2.77834	0.000886278	0.00932038
ASCC vs LGSIL	[Clostridium] symbiosum	2.97372	0.000916758	0.00932038
ASCC vs LGSIL	Bacteroides uniformis	3.01931	0.000916152	0.00932038
ASCC vs LGSIL	Segatella hominis	-2.88454	0.000982994	0.00976136
ASCC vs LGSIL	Succinivibrio dextrinosolvens	-4.02445	0.00101325	0.00983314
ASCC vs LGSIL	Fusobacterium polymorphum	3.19544	0.00109277	0.0103692
ASCC vs LGSIL	Guillardia theta	2.48095	0.00112899	0.01048
ASCC vs LGSIL	Babesia bovis	2.28405	0.0013655	0.0124057
ASCC vs LGSIL	Murdochiella vaginalis	-2.90995	0.00150221	0.0133635
ASCC vs LGSIL	Sneathia vaginalis	-3.22662	0.00153872	0.0134089
ASCC vs LGSIL	Sutterella faecalis	2.20393	0.00168026	0.0143495
ASCC vs LGSIL	Streptobacillus moniliformis	-2.76815	0.00173244	0.0145049
ASCC vs LGSIL	Streptococcus mitis	-2.90161	0.00190202	0.0153238
ASCC vs LGSIL	Bigelowiella natans	2.0435	0.00187194	0.0153238
ASCC vs LGSIL	Bacteroides stercoris	2.92698	0.00198042	0.01566
ASCC vs LGSIL	Dialister succinatiphilus	-1.78908	0.00213114	0.0165454
ASCC vs LGSIL	Roseburia intestinalis	3.58265	0.00224774	0.017139
ASCC vs LGSIL	Ascochyta rabiei	2.34099	0.00229496	0.0171921
ASCC vs LGSIL	Candidozyma auris	2.40345	0.00233618	0.0171991
ASCC vs LGSIL	Parvimonas parva	-2.81147	0.00242074	0.0175196
ASCC vs LGSIL	Megasphaera stantonii	-2.41637	0.00246559	0.0175468
ASCC vs LGSIL	Dictyostelium discoideum	2.24508	0.00252651	0.0176856
ASCC vs LGSIL	Pyrenophora tritici-repentis	2.18373	0.00283813	0.019425
ASCC vs LGSIL	Toxoplasma gondii	2.37227	0.00286598	0.019425
ASCC vs LGSIL	Fusarium keratoplasticum	2.32979	0.0029157	0.0194532
ASCC vs LGSIL	Corynebacterium marquesiae	-2.40959	0.00317797	0.0204112
ASCC vs LGSIL	Enterocloster bolteae	2.48082	0.00317591	0.0204112
ASCC vs LGSIL	Berryella intestinalis	-2.38241	0.00320269	0.0204112
ASCC vs LGSIL	Fusarium fujikuroi	2.00238	0.00364137	0.0225343
ASCC vs LGSIL	Bremia lactucae	2.35122	0.00359231	0.0225343
ASCC vs LGSIL	Priestia megaterium	2.33005	0.003849	0.0234789
ASCC vs LGSIL	Hungatella hathewayi	2.41161	0.00422202	0.0253916
ASCC vs LGSIL	Blautia coccoides	2.25791	0.00434131	0.0257464
ASCC vs LGSIL	Puccinia striiformis	2.19193	0.0050086	0.029065
ASCC vs LGSIL	Coccidioides posadasii	2.08269	0.00503703	0.029065
ASCC vs LGSIL	Giardia intestinalis	1.92023	0.00519648	0.0295853
ASCC vs LGSIL	Finegoldia magna	-2.22442	0.00644146	0.0361908
ASCC vs LGSIL	Kwoniella mangrovensis	1.85185	0.00667891	0.0370376
ASCC vs LGSIL	Babesia microti	1.94098	0.00713536	0.0390615
ASCC vs LGSIL	Sodaliphilus pleomorphus	-2.02761	0.00770715	0.0416576
ASCC vs LGSIL	Longicatena caecimuris	-2.05193	0.00815104	0.0419337
ASCC vs LGSIL	Amygdalobacter indicium	-1.97719	0.00801604	0.0419337
ASCC vs LGSIL	Pseudomonas tolaasii	2.11623	0.0080994	0.0419337
ASCC vs LGSIL	Talaromyces marneffei	1.75355	0.0081167	0.0419337
ASCC vs LGSIL	Fusobacterium hwasookii	3.0542	0.00835323	0.0424622
ASCC vs LGSIL	Thermus sp. NEB1569	2.22731	0.00856688	0.043036
ASCC vs LGSIL	Vanrija pseudolonga	1.87266	0.00888688	0.0441244
ASCC vs LGSIL	Anaerococcus vaginalis	-2.43997	0.00904988	0.0444172
ASCC vs LGSIL	Peptoniphilus equinus	-1.77254	0.00947411	0.045971
ASCC vs LGSIL	Mycobacterium canetti	1.32507	0.0101959	0.0483738
ASCC vs LGSIL	Prevotella scopos	-1.87531	0.0101723	0.0483738
ASCC vs LGSIL	Prevotella dentalis	-1.43602	0.0105114	0.0493227
ASCC vs LGSIL	Selenomonas sp. TAMA-11512	-1.95564	0.0107149	0.0493729
ASCC vs LGSIL	Aspergillus luchuensis	1.78063	0.0107533	0.0493729
ASCC vs LGSIL	Cryptomonas paramecium	1.79047	0.0113312	0.0514725
ASCC vs LGSIL	Marasmius oreades	1.85011	0.0115768	0.0514928
ASCC vs LGSIL	Amedibacterium intestinale	-2.04034	0.0114806	0.0514928
ASCC vs LGSIL	Petrimonas mucosa	-2.00343	0.0122691	0.0534584
ASCC vs LGSIL	Corynebacterium amycolatum	-2.56171	0.0122174	0.0534584
ASCC vs LGSIL	Megasphaera hexanoica	-1.68196	0.0131483	0.0557882
ASCC vs LGSIL	Bacteroides caccae	2.32442	0.0131958	0.0557882
ASCC vs LGSIL	Blautia wexlerae	-2.32391	0.013175	0.0557882
ASCC vs LGSIL	Segatella copri	-1.78612	0.0136808	0.0572716
ASCC vs LGSIL	Prevotella melaninogenica	-1.83603	0.0142284	0.0589529
ASCC vs LGSIL	Vibrio anguillarum	2.05152	0.0143585	0.0589529
ASCC vs LGSIL	Phocaeicola coprophilus	1.96813	0.0145761	0.0592762
ASCC vs LGSIL	Streptococcus sanguinis	-1.93355	0.0149338	0.0601579
ASCC vs LGSIL	Penicillium digitatum	1.58512	0.0162362	0.0647931
ASCC vs LGSIL	Christensenella sp. MSJ-20	-1.79035	0.0173687	0.0686707
ASCC vs LGSIL	Catenibacterium sp. co 0103	-2.09269	0.0175498	0.0687503
ASCC vs LGSIL	[Ruminococcus] lactaris	1.87752	0.0183812	0.0713526
ASCC vs LGSIL	Fusobacterium nucleatum	2.51276	0.0186305	0.0716323
ASCC vs LGSIL	Phascolarctobacterium sp. Marseille-Q4147	-2.34427	0.0187888	0.0716323
ASCC vs LGSIL	Muribaculum gordoncarteri	-1.45417	0.0195112	0.0730814
ASCC vs LGSIL	Prevotella sp. oral taxon 299	-1.55941	0.019482	0.0730814
ASCC vs LGSIL	Campylobacter gracilis	2.56785	0.0200968	0.0746202
ASCC vs LGSIL	Clostridium sp. C45	-1.77049	0.0202772	0.074641
ASCC vs LGSIL	Bacteroides thetaiotaomicron	1.95811	0.0206505	0.0753655
ASCC vs LGSIL	Vibrio parahaemolyticus	1.61623	0.0211019	0.0763604
ASCC vs LGSIL	Fusobacterium necrophorum	2.39576	0.0234972	0.0843135
ASCC vs LGSIL	Abyssalbus ytuae	1.96141	0.0240048	0.0848483
ASCC vs LGSIL	Buchnera aphidicola	1.40039	0.0240437	0.0848483
ASCC vs LGSIL	Enterocloster asparagiformis	1.48324	0.0251001	0.0850613
ASCC vs LGSIL	Peptoniphilus genitalis	-1.8194	0.024989	0.0850613
ASCC vs LGSIL	Prevotella histicola	-1.73543	0.0247445	0.0850613
ASCC vs LGSIL	Prevotella sp. Rep29	-1.47033	0.0249624	0.0850613
ASCC vs LGSIL	Stenotrophomonas maltophilia	1.30509	0.0246893	0.0850613
ASCC vs LGSIL	Faecalibaculum rodentium	-1.85305	0.0262217	0.0867959
ASCC vs LGSIL	Bacillus atrophaeus	-1.17962	0.0260248	0.0867959
ASCC vs LGSIL	[Clostridium] hylemonae	1.30806	0.0259574	0.0867959
ASCC vs LGSIL	Brachyspira pilosicoli	-2.81466	0.0328659	0.107952
ASCC vs LGSIL	Paraprevotella clara	-1.49318	0.0332664	0.108433
ASCC vs LGSIL	Lacrimispora xylanisolvens	1.53145	0.0345489	0.111761
ASCC vs LGSIL	Enterobacter ludwigii	1.64895	0.0377705	0.121263
ASCC vs LGSIL	Alistipes onderdonkii	1.96376	0.0380634	0.121292
ASCC vs LGSIL	Segatella bryantii	-2.09622	0.0392433	0.124125
ASCC vs LGSIL	Prevotella herbatica	-1.37785	0.0397349	0.124756
ASCC vs LGSIL	Granulicatella elegans	-1.93215	0.0406889	0.126819
ASCC vs LGSIL	Fusobacterium animalis	2.38291	0.0415639	0.128607
ASCC vs LGSIL	Corynebacterium canis	-0.691607	0.0435279	0.133715
ASCC vs LGSIL	uncultured Bacteroides sp.	-1.36374	0.0442438	0.134944
ASCC vs LGSIL	Ruminococcus bovis	-1.36896	0.0445657	0.134961
ASCC vs LGSIL	Hoylesella enoeca	-1.28031	0.0453344	0.136323
ASCC vs LGSIL	Kineothrix sp. MB12-C1	1.52751	0.0473655	0.141434
ASCC vs LGSIL	Agathobacter rectalis	-1.71524	0.0480549	0.141554
ASCC vs LGSIL	Blautia hydrogenotrophica	1.13969	0.0480687	0.141554
ASCC vs LGSIL	Lactobacillus crispatus	1.80405	0.0498597	0.145823
ASCC vs LGSIL	Tepidimonas taiwanensis	1.60914	0.0519271	0.149817
ASCC vs LGSIL	Campylobacter jejuni	2.49416	0.0518611	0.149817
ASCC vs LGSIL	Botrytis cinerea	1.76852	0.0524539	0.150321
ASCC vs LGSIL	Varibaculum prostatecancerukia	-1.53118	0.0535037	0.152307
ASCC vs LGSIL	Olsenella uli	-1.34259	0.0544726	0.154038
ASCC vs LGSIL	Fusobacterium gonidiaformans	-1.58312	0.0569014	0.157772
ASCC vs LGSIL	Prevotella fusca	-1.47406	0.0565232	0.157772
ASCC vs LGSIL	Solibaculum mannosilyticum	-1.36708	0.0565599	0.157772
ASCC vs LGSIL	Peptoniphilus harei	-1.42059	0.0578005	0.159231
ASCC vs LGSIL	Megamonas funiformis	-1.24458	0.0602474	0.164908
ASCC vs LGSIL	Escherichia coli	1.11628	0.0617506	0.167946
ASCC vs LGSIL	Corynebacterium haemomassiliense	-1.36639	0.0671676	0.180381
ASCC vs LGSIL	Flintibacter sp. KGMB00164	-1.14757	0.0669498	0.180381
ASCC vs LGSIL	Dorea longicatena	-1.38202	0.0726097	0.191385
ASCC vs LGSIL	Phascolarctobacterium succinatutens	-1.41835	0.0722674	0.191385
ASCC vs LGSIL	Streptomyces sp. T12	1.30207	0.0720779	0.191385
ASCC vs LGSIL	Dorea formicigenerans	-1.10428	0.081709	0.212831
ASCC vs LGSIL	Prevotella denticola	-1.23393	0.0817429	0.212831
ASCC vs LGSIL	Prevotella communis	-1.16396	0.0855114	0.221293
ASCC vs LGSIL	Curtobacterium flaccumfaciens	1.15171	0.0905238	0.22872
ASCC vs LGSIL	Eubacterium ventriosum	1.12649	0.0900072	0.22872
ASCC vs LGSIL	Lawsonibacter asaccharolyticus	-1.14733	0.0891983	0.22872
ASCC vs LGSIL	Anaerococcus obesiensis	-1.66555	0.0900757	0.22872
ASCC vs LGSIL	Collinsella aerofaciens	-1.51881	0.0937642	0.235514
ASCC vs LGSIL	Anaerococcus sp. Marseille-Q7828	-1.24157	0.10048	0.250906
ASCC vs LGSIL	[Clostridium] colinum	1.05364	0.102754	0.255092
ASCC vs LGSIL	Corynebacterium jeikeium	-1.84885	0.104146	0.257055
ASCC vs LGSIL	Sutterella megalosphaeroides	1.27181	0.113609	0.278799
ASCC vs LGSIL	Pseudoleptotrichia goodfellowii	-1.39849	0.115518	0.281864
ASCC vs LGSIL	Acutalibacter muris	-0.939857	0.117412	0.284858
ASCC vs LGSIL	Faecalimonas umbilicata	1.04158	0.119204	0.287572
ASCC vs LGSIL	Xiamenia xianingshaonis	-1.18334	0.122009	0.291049
ASCC vs LGSIL	Collinsella stercoris	-1.19859	0.121431	0.291049
ASCC vs LGSIL	Mucilaginibacter robiniae	-1.29901	0.124105	0.292778
ASCC vs LGSIL	Pseudomonas yamanorum	1.23399	0.123941	0.292778
ASCC vs LGSIL	Candidatus Campylobacter infans	1.35259	0.125163	0.293652
ASCC vs LGSIL	Keratinibaculum paraultunense	-0.94243	0.128083	0.297886
ASCC vs LGSIL	Prevotella nigrescens	-1.01423	0.128987	0.297886
ASCC vs LGSIL	Roseburia faecis	-1.32123	0.129061	0.297886
ASCC vs LGSIL	Mobiluncus massiliensis	1.33295	0.134059	0.307759
ASCC vs LGSIL	Prevotella multiformis	-1.18042	0.135964	0.310464
ASCC vs LGSIL	Corynebacterium propinquum	-1.64515	0.14103	0.318624
ASCC vs LGSIL	Peptostreptococcus equinus	-1.15352	0.140572	0.318624
ASCC vs LGSIL	Clostridium botulinum	-1.15765	0.143294	0.322034
ASCC vs LGSIL	Alkaliphilus oremlandii	-0.919475	0.146837	0.328269
ASCC vs LGSIL	Dermacoccus nishinomiyaensis	1.09974	0.149224	0.331726
ASCC vs LGSIL	Aminipila luticellarii	-1.15893	0.149937	0.331726
ASCC vs LGSIL	Treponema bryantii	1.4555	0.152731	0.336166
ASCC vs LGSIL	Lawsonia intracellularis	1.12319	0.154215	0.337692
ASCC vs LGSIL	Anaerobutyricum hallii	-1.02635	0.156949	0.341925
ASCC vs LGSIL	Serratia grimesii	0.883641	0.163829	0.3551
ASCC vs LGSIL	Paraprevotella xylaniphila	-0.957811	0.165706	0.357356
ASCC vs LGSIL	Anaerococcus sp. WGS1579	-1.13939	0.166961	0.358253
ASCC vs LGSIL	Subdoligranulum variabile	-1.44616	0.167983	0.358645
ASCC vs LGSIL	Malassezia restricta	0.990174	0.169237	0.359524
ASCC vs LGSIL	Corynebacterium kefirresidentii	-0.976659	0.172701	0.365065
ASCC vs LGSIL	Duncaniella dubosii	-0.872368	0.18051	0.379693
ASCC vs LGSIL	Taurinivorans muris	1.01397	0.185763	0.388827
ASCC vs LGSIL	Faecalibacterium prausnitzii	-1.16254	0.190097	0.395958
ASCC vs LGSIL	Muribaculum intestinale	-0.895161	0.192135	0.398259
ASCC vs LGSIL	Cutibacterium acnes	0.900573	0.195758	0.40187
ASCC vs LGSIL	Caproicibacterium lactatifermentans	-0.903946	0.195629	0.40187
ASCC vs LGSIL	Bacteroides salyersiae	1.11413	0.198576	0.405704
ASCC vs LGSIL	Dialister pneumosintes	-0.730242	0.202511	0.405972
ASCC vs LGSIL	Halomonas sp. JS92-SW72	0.617907	0.201867	0.405972
ASCC vs LGSIL	Prevotella sp. E2-28	-0.871723	0.202391	0.405972
ASCC vs LGSIL	Pseudoprevotella muciniphila	-0.925172	0.20176	0.405972
ASCC vs LGSIL	Lactobacillus delbrueckii	-1.25546	0.208976	0.416803
ASCC vs LGSIL	Prevotella sp. oral taxon 475	-0.844189	0.209866	0.416803
ASCC vs LGSIL	Campylobacter sp. VBCF 01 NA2	-1.33272	0.217693	0.430347
ASCC vs LGSIL	Schnuerera ultunensis	0.798342	0.220059	0.43302
ASCC vs LGSIL	Candidatus Azobacteroides pseudotrichonymphae	-0.896071	0.221128	0.433126
ASCC vs LGSIL	Salmonella enterica	0.856779	0.223561	0.435893
ASCC vs LGSIL	Hoylesella buccalis	-0.755013	0.225825	0.43675
ASCC vs LGSIL	Prevotella intermedia	-0.914137	0.226621	0.43675
ASCC vs LGSIL	Rothia mucilaginosa	-1.00334	0.227069	0.43675
ASCC vs LGSIL	Herbinix luporum	0.79927	0.23418	0.446405
ASCC vs LGSIL	Ruminococcus albus	-0.741904	0.233332	0.446405
ASCC vs LGSIL	Phaeodactylum tricornutum	0.36592	0.238203	0.452057
ASCC vs LGSIL	Prevotella sp. E9-3	-1.02747	0.240986	0.455313
ASCC vs LGSIL	Acetoanaerobium sticklandii	0.837681	0.244646	0.458174
ASCC vs LGSIL	Lachnoclostridium phytofermentans	0.718942	0.244589	0.458174
ASCC vs LGSIL	Parabacteroides goldsteinii	-0.819322	0.247029	0.460618
ASCC vs LGSIL	Acinetobacter baumannii	1.01841	0.251837	0.467541
ASCC vs LGSIL	Yersinia enterocolitica	-0.497868	0.254908	0.471194
ASCC vs LGSIL	Blattabacterium cuenoti	-1.11444	0.25686	0.472755
ASCC vs LGSIL	Blautia obeum	-0.808088	0.260668	0.477704
ASCC vs LGSIL	Parabacteroides distasonis	0.85079	0.267271	0.487165
ASCC vs LGSIL	Peptoniphilus lacrimalis	-0.886166	0.269345	0.487165
ASCC vs LGSIL	Staphylococcus capitis	0.904861	0.270394	0.487165
ASCC vs LGSIL	Thermanaerosceptrum fracticalcis	0.712276	0.269559	0.487165
ASCC vs LGSIL	Prevotella bivia	-0.937968	0.271756	0.487562
ASCC vs LGSIL	Aedoeadaptatus ivorii	-0.816301	0.281743	0.503366
ASCC vs LGSIL	Cutibacterium avidum	-0.910282	0.283667	0.504692
ASCC vs LGSIL	Aminipila butyrica	-0.767042	0.28992	0.513675
ASCC vs LGSIL	Roseburia hominis	0.879993	0.292392	0.513791
ASCC vs LGSIL	Treponema socranskii	-0.986455	0.292049	0.513791
ASCC vs LGSIL	Prevotella veroralis	-0.796524	0.295738	0.517542
ASCC vs LGSIL	Aristaeella lactis	-0.954706	0.298866	0.518763
ASCC vs LGSIL	Campylobacter sp. 19-13652	1.04194	0.297828	0.518763
ASCC vs LGSIL	Cutibacterium modestum	0.709333	0.306162	0.519258
ASCC vs LGSIL	Desulfovibrio piger	0.775074	0.303271	0.519258
ASCC vs LGSIL	Phascolarctobacterium faecium	-0.582883	0.305248	0.519258
ASCC vs LGSIL	Phocaeicola dorei	0.800106	0.306447	0.519258
ASCC vs LGSIL	Porphyromonas asaccharolytica	0.914668	0.306008	0.519258
ASCC vs LGSIL	Corynebacterium accolens	-1.10038	0.305671	0.519258
ASCC vs LGSIL	Parvimonas micra	0.802812	0.315725	0.532865
ASCC vs LGSIL	Clostridium perfringens	0.812695	0.317519	0.533782
ASCC vs LGSIL	Mahella australiensis	0.711046	0.320123	0.536049
ASCC vs LGSIL	Thalassiosira pseudonana	0.28142	0.335322	0.559307
ASCC vs LGSIL	Streptococcus anginosus	-1.05377	0.34017	0.563167
ASCC vs LGSIL	Blautia liquoris	-0.674485	0.341593	0.563167
ASCC vs LGSIL	Chordicoccus furentiruminis	0.584873	0.340609	0.563167
ASCC vs LGSIL	[Ruminococcus] torques	-0.711639	0.34786	0.571293
ASCC vs LGSIL	Metamycoplasma sualvi	-0.794898	0.350192	0.572919
ASCC vs LGSIL	Marvinbryantia formatexigens	0.566928	0.35564	0.579612
ASCC vs LGSIL	Emergencia sp. JLR.KK010	-0.603191	0.363849	0.588498
ASCC vs LGSIL	Eshraghiella crossota	-0.599047	0.363736	0.588498
ASCC vs LGSIL	Clostridium kluyveri	0.757984	0.370519	0.597025
ASCC vs LGSIL	Clostridium sp. MB40-C1	-0.670474	0.372004	0.597165
ASCC vs LGSIL	Bulleidia sp. zg-1006	-0.782874	0.374133	0.598333
ASCC vs LGSIL	Corynebacterium tuberculostearicum	-0.612813	0.380881	0.606851
ASCC vs LGSIL	Haemophilus parainfluenzae	-0.752635	0.388938	0.616495
ASCC vs LGSIL	Klebsiella pneumoniae	0.47344	0.389821	0.616495
ASCC vs LGSIL	Emergencia timonensis	-0.553883	0.407764	0.619627
ASCC vs LGSIL	Fusobacterium mortiferum	0.88345	0.396414	0.619627
ASCC vs LGSIL	Oleidesulfovibrio alaskensis	0.609979	0.403672	0.619627
ASCC vs LGSIL	Roseburia sp. 499	0.623766	0.405715	0.619627
ASCC vs LGSIL	Simiaoa sunii	-0.826164	0.394071	0.619627
ASCC vs LGSIL	Solobacterium moorei	0.714759	0.403941	0.619627
ASCC vs LGSIL	Bacillus velezensis	-0.48631	0.405481	0.619627
ASCC vs LGSIL	Bacteroides graminisolvens	0.491862	0.407195	0.619627
ASCC vs LGSIL	Blautia argi	-0.520299	0.39774	0.619627
ASCC vs LGSIL	Campylobacter ureolyticus	0.759944	0.405361	0.619627
ASCC vs LGSIL	Clostridium sp. SY8519	-0.616681	0.405205	0.619627
ASCC vs LGSIL	Duodenibacillus massiliensis	0.669006	0.423233	0.639437
ASCC vs LGSIL	Pseudoflavonifractor gallinarum	-0.541294	0.423796	0.639437
ASCC vs LGSIL	Ruminococcus bicirculans (ex Wegman et al. 2014)	-0.654926	0.427395	0.642598
ASCC vs LGSIL	Treponema brennaborense	0.776008	0.430415	0.644867
ASCC vs LGSIL	Lacticaseibacillus paracasei	0.611538	0.439743	0.654251
ASCC vs LGSIL	Tannerella forsythia	0.607724	0.438345	0.654251
ASCC vs LGSIL	Fenollaria sporofastidiosus	-0.760918	0.44304	0.654595
ASCC vs LGSIL	Prevotella sp. E15-22	0.500544	0.441872	0.654595
ASCC vs LGSIL	Filifactor alocis	-0.722147	0.466749	0.659659
ASCC vs LGSIL	Fusobacterium pseudoperiodonticum	0.697578	0.47273	0.659659
ASCC vs LGSIL	Alistipes communis	0.57871	0.466593	0.659659
ASCC vs LGSIL	Anaerococcus mediterraneensis	0.540762	0.456717	0.659659
ASCC vs LGSIL	Olsenella sp. oral taxon 807	-0.476265	0.44871	0.659659
ASCC vs LGSIL	Parabacteroides merdae	0.593043	0.454033	0.659659
ASCC vs LGSIL	Paramuribaculum intestinale	-0.552318	0.467531	0.659659
ASCC vs LGSIL	Anaerotruncus colihominis	-0.538857	0.45715	0.659659
ASCC vs LGSIL	Prevotella jejuni	-0.465524	0.454088	0.659659
ASCC vs LGSIL	Pusillibacter faecalis	-0.501983	0.455644	0.659659
ASCC vs LGSIL	Roseburia sp. 831b	0.414557	0.472629	0.659659
ASCC vs LGSIL	Ruminococcus champanellensis	-0.577151	0.468769	0.659659
ASCC vs LGSIL	Segatella oris	-0.564178	0.466515	0.659659
ASCC vs LGSIL	Vescimonas coprocola	-0.552076	0.467384	0.659659
ASCC vs LGSIL	[Clostridium] scindens	0.507222	0.469211	0.659659
ASCC vs LGSIL	endosymbiont TC1 of Trimyema compressum	0.563299	0.472453	0.659659
ASCC vs LGSIL	Campylobacter sputorum	-0.734074	0.463499	0.659659
ASCC vs LGSIL	Ethanoligenens harbinense	-0.497469	0.479195	0.666502
ASCC vs LGSIL	Lawsonella clevelandensis	-0.431567	0.48704	0.675215
ASCC vs LGSIL	Holdemania massiliensis	-0.527567	0.48973	0.676746
ASCC vs LGSIL	Stomatobaculum sp. F0698	0.481653	0.493899	0.680306
ASCC vs LGSIL	Fastidiosipila sanguinis	0.433283	0.50522	0.693662
ASCC vs LGSIL	Anaerococcus nagyae	-0.442677	0.514886	0.701576
ASCC vs LGSIL	Bacillus cereus	0.272963	0.514827	0.701576
ASCC vs LGSIL	Coprococcus catus	0.505933	0.515913	0.701576
ASCC vs LGSIL	Sutterella wadsworthensis	0.602312	0.520105	0.705031
ASCC vs LGSIL	Porphyromonas gingivalis	0.447061	0.527923	0.713364
ASCC vs LGSIL	Eubacterium ramulus	0.418808	0.536647	0.722865
ASCC vs LGSIL	Bacteroides heparinolyticus	0.49	0.539117	0.723909
ASCC vs LGSIL	Mageeibacillus indolicus	-0.426615	0.541357	0.724638
ASCC vs LGSIL	Ruthenibacterium sp. TH 2024 36131	0.457353	0.543256	0.724907
ASCC vs LGSIL	Coprobacter fastidiosus	-0.388593	0.545438	0.725552
ASCC vs LGSIL	Coprococcus comes	-0.431496	0.551603	0.731473
ASCC vs LGSIL	Eisenbergiella porci	0.362886	0.555992	0.735011
ASCC vs LGSIL	Anaerococcus prevotii	-0.434819	0.561268	0.735158
ASCC vs LGSIL	Phocaeicola vulgatus	-0.500407	0.559256	0.735158
ASCC vs LGSIL	Sinanaerobacter sp. ZZT-01	-0.411109	0.561162	0.735158
ASCC vs LGSIL	Nitratidesulfovibrio vulgaris	0.469034	0.569787	0.744034
ASCC vs LGSIL	Clostridium sp. deep sea	0.332419	0.574907	0.74843
ASCC vs LGSIL	Tenuifilum thalassicum	-0.531659	0.579167	0.749407
ASCC vs LGSIL	Bifidobacterium longum	0.546618	0.578448	0.749407
ASCC vs LGSIL	Granulicatella adiacens	0.491724	0.5903	0.760052
ASCC vs LGSIL	Allobaculum sp. Allo2	-0.35753	0.590954	0.760052
ASCC vs LGSIL	Anaeropeptidivorans aminofermentans	0.374217	0.59623	0.764535
ASCC vs LGSIL	Granulicella sp. WH15	0.289347	0.610854	0.780942
ASCC vs LGSIL	Novisyntrophococcus fermenticellae	0.348275	0.616117	0.78532
ASCC vs LGSIL	uncultured Acetobacteroides sp.	-0.287509	0.634303	0.806094
ASCC vs LGSIL	Proteiniborus sp. MB09-C3	-0.367713	0.63653	0.806523
ASCC vs LGSIL	Parabacteroides sp. AD58	-0.464357	0.63921	0.807523
ASCC vs LGSIL	Petroclostridium sp. X23	-0.261854	0.649643	0.813483
ASCC vs LGSIL	Treponema parvum	0.432231	0.648056	0.813483
ASCC vs LGSIL	Campylobacter blaseri	0.45542	0.648034	0.813483
ASCC vs LGSIL	Kineothrix sp. IPX-CK	0.295645	0.661738	0.81902
ASCC vs LGSIL	Pseudobutyrivibrio xylanivorans	0.286649	0.661599	0.81902
ASCC vs LGSIL	uncultured Alistipes sp.	0.353863	0.656285	0.81902
ASCC vs LGSIL	Campylobacter hominis	-0.396697	0.659436	0.81902
ASCC vs LGSIL	Porphyromonas endodontalis	-0.464954	0.673872	0.829231
ASCC vs LGSIL	Treponema pedis	-0.448691	0.673504	0.829231
ASCC vs LGSIL	Claveliimonas bilis	0.223347	0.677525	0.831331
ASCC vs LGSIL	Prevotella sp. E13-17	0.285976	0.680931	0.833116
ASCC vs LGSIL	Heliorestis convoluta	0.302575	0.694139	0.833249
ASCC vs LGSIL	Massilistercora timonensis	-0.254535	0.688415	0.833249
ASCC vs LGSIL	Odoribacter splanchnicus	0.322674	0.690519	0.833249
ASCC vs LGSIL	Parabacteroides chongii	-0.301542	0.6947	0.833249
ASCC vs LGSIL	Ralstonia sp. CP	0.367145	0.689337	0.833249
ASCC vs LGSIL	Thermocaproicibacter melissae	0.249249	0.692562	0.833249
ASCC vs LGSIL	Coprococcus eutactus	-0.388225	0.687452	0.833249
ASCC vs LGSIL	Porphyromonas sp. oral taxon 275	-0.336884	0.697127	0.833819
ASCC vs LGSIL	Wansuia hejianensis	0.274122	0.704774	0.84061
ASCC vs LGSIL	Oscillibacter hominis	-0.286573	0.709017	0.843315
ASCC vs LGSIL	Maliibacterium massiliense	-0.280134	0.713168	0.843553
ASCC vs LGSIL	Treponema phagedenis	0.407729	0.71199	0.843553
ASCC vs LGSIL	Defluviitalea saccharophila	0.250989	0.729004	0.851778
ASCC vs LGSIL	Anaerostipes hadrus	0.238282	0.730095	0.851778
ASCC vs LGSIL	Qiania dongpingensis	0.191649	0.726708	0.851778
ASCC vs LGSIL	Vescimonas fastidiosa	0.280529	0.725239	0.851778
ASCC vs LGSIL	Clostridioides difficile	0.317748	0.728814	0.851778
ASCC vs LGSIL	Selenomonas sputigena	0.229894	0.734639	0.852421
ASCC vs LGSIL	Staphylococcus hominis	-0.255733	0.734448	0.852421
ASCC vs LGSIL	Campylobacter concisus	0.293864	0.739675	0.855938
ASCC vs LGSIL	Porphyromonas cangingivalis	0.282138	0.741697	0.855958
ASCC vs LGSIL	Gemella haemolysans	0.318511	0.745054	0.856474
ASCC vs LGSIL	Brevefilum fermentans	-0.237533	0.746156	0.856474
ASCC vs LGSIL	Intestinibacter bartlettii	0.215223	0.749871	0.858432
ASCC vs LGSIL	Intestinimonas butyriciproducens	-0.20052	0.758317	0.86347
ASCC vs LGSIL	Butyrivibrio hungatei	0.227398	0.757456	0.86347
ASCC vs LGSIL	Candidatus Karelsulcia muelleri	0.288758	0.766017	0.869918
ASCC vs LGSIL	Anaerocolumna cellulosilytica	-0.215354	0.772406	0.872533
ASCC vs LGSIL	Petrocella atlantisensis	0.188522	0.772285	0.872533
ASCC vs LGSIL	Acetivibrio saccincola	0.19958	0.776488	0.874829
ASCC vs LGSIL	Bifidobacterium adolescentis	0.293661	0.780207	0.876707
ASCC vs LGSIL	Ezakiella massiliensis	-0.177831	0.791898	0.88381
ASCC vs LGSIL	uncultured Subdoligranulum sp.	-0.27236	0.792738	0.88381
ASCC vs LGSIL	Blautia sp. SC05B48	-0.23058	0.790086	0.88381
ASCC vs LGSIL	Paludicola sp. MB14-C6	-0.156241	0.802	0.891808
ASCC vs LGSIL	Flavonifractor plautii	-0.157753	0.815656	0.904637
ASCC vs LGSIL	Porphyromonas crevioricanis	-0.161818	0.832821	0.9189
ASCC vs LGSIL	Campylobacter geochelonis	0.201426	0.831272	0.9189
ASCC vs LGSIL	Desulfovibrio desulfuricans	-0.17515	0.84356	0.921303
ASCC vs LGSIL	Pseudomonas aeruginosa	0.269682	0.839887	0.921303
ASCC vs LGSIL	Ruthenibacterium lactatiformans	0.133245	0.838332	0.921303
ASCC vs LGSIL	Staphylococcus aureus	-0.134576	0.845787	0.921303
ASCC vs LGSIL	Blautia hansenii	0.136153	0.843676	0.921303
ASCC vs LGSIL	Peptacetobacter hiranonis	-0.129906	0.854196	0.928096
ASCC vs LGSIL	Schaalia turicensis	0.152354	0.864489	0.936895
ASCC vs LGSIL	Allomeiothermus silvanus	-0.128772	0.868802	0.939186
ASCC vs LGSIL	Homo sapiens	0.0369482	0.890848	0.954667
ASCC vs LGSIL	Mediterraneibacter gnavus	0.0871631	0.8878	0.954667
ASCC vs LGSIL	Staphylococcus epidermidis	-0.0993214	0.892066	0.954667
ASCC vs LGSIL	Xylanibacter ruminicola	-0.0925919	0.887107	0.954667
ASCC vs LGSIL	Lachnoanaerobaculum gingivalis	-0.0977953	0.903448	0.958764
ASCC vs LGSIL	Treponema saccharophilum	0.10289	0.906254	0.958764
ASCC vs LGSIL	Xylocopilactobacillus apicola	0.0966468	0.898394	0.958764
ASCC vs LGSIL	Bacteroides zoogleoformans	-0.0770317	0.907121	0.958764
ASCC vs LGSIL	Campylobacter corcagiensis	0.106306	0.90284	0.958764
ASCC vs LGSIL	Sellimonas intestinalis	-0.0651578	0.923762	0.973942
ASCC vs LGSIL	Anaeromicropila herbilytica	0.0669233	0.928903	0.97407
ASCC vs LGSIL	Phocaeicola salanitronis	-0.0770807	0.927041	0.97407
ASCC vs LGSIL	Streptococcus thermophilus	0.0676962	0.930727	0.97407
ASCC vs LGSIL	Cutibacterium granulosum	-0.0518099	0.943905	0.975983
ASCC vs LGSIL	Ezakiella coagulans	0.0730768	0.943983	0.975983
ASCC vs LGSIL	Fannyhessea vaginae	-0.0546109	0.938648	0.975983
ASCC vs LGSIL	Treponema pallidum	-0.093886	0.940709	0.975983
ASCC vs LGSIL	Clostridium sp. M62/1	0.0593953	0.938362	0.975983
ASCC vs LGSIL	Sedimentibacter sp. zth1	0.040453	0.948955	0.978753
ASCC vs LGSIL	Jonquetella anthropi	0.0575023	0.956213	0.979144
ASCC vs LGSIL	uncultured Mailhella sp.	-0.0427898	0.952334	0.979144
ASCC vs LGSIL	Candidatus Epulonipiscium viviparus	-0.0356285	0.954641	0.979144
ASCC vs LGSIL	Alistipes indistinctus	-0.0351974	0.964629	0.981786
ASCC vs LGSIL	Tannerella serpentiformis	-0.0282147	0.964153	0.981786
ASCC vs LGSIL	Butyrivibrio fibrisolvens	0.0279726	0.965691	0.981786
ASCC vs LGSIL	Acidilutibacter cellobiosedens	-0.0244412	0.968031	0.981827
ASCC vs LGSIL	Fenollaria massiliensis	-0.0312404	0.971604	0.983116
ASCC vs LGSIL	Anaerococcus sp. WGS1596	-0.0255317	0.974389	0.983603
ASCC vs LGSIL	Filimonas lacunae	0.0143254	0.983371	0.990329
ASCC vs LGSIL	Agathobaculum sp. NTUH-O15-33	-0.0106642	0.989063	0.993717
ASCC vs LGSIL	Lachnospira eligens	-0.00135131	0.998561	0.998561
ASCC vs LGSIL	Romboutsia hominis	0.00226635	0.997396	0.998561

## Sheet: HGSIL vs LGSIL
Comparison	Specie	logFC	P-Value	FDR
HGSIL vs LGSIL	Alphapapillomavirus 9	6.93374	3.94568e-07	0.00016848
HGSIL vs LGSIL	Corynebacterium glaucum	-3.78027	9.2908e-06	0.00198359
HGSIL vs LGSIL	Corynebacterium marquesiae	-3.92932	3.17502e-05	0.00451911
HGSIL vs LGSIL	Mucilaginibacter robiniae	3.48226	0.000107667	0.0114934
HGSIL vs LGSIL	Thermanaerosceptrum fracticalcis	2.63194	0.000136192	0.0116308
HGSIL vs LGSIL	Fusobacterium nucleatum	3.78501	0.000365828	0.0178596
HGSIL vs LGSIL	Lachnoanaerobaculum gingivalis	3.00056	0.000330327	0.0178596
HGSIL vs LGSIL	Acidilutibacter cellobiosedens	2.36606	0.000328781	0.0178596
HGSIL vs LGSIL	Clostridium kluyveri	3.13368	0.000376432	0.0178596
HGSIL vs LGSIL	Lacticaseibacillus paracasei	2.82485	0.00050546	0.0215832
HGSIL vs LGSIL	Fusobacterium vincentii	4.31738	0.000558637	0.0216853
HGSIL vs LGSIL	Corynebacterium singulare	-2.63095	0.000908444	0.0298389
HGSIL vs LGSIL	endosymbiont TC1 of Trimyema compressum	2.75639	0.000840896	0.0298389
HGSIL vs LGSIL	Anaerocolumna cellulosilytica	2.50008	0.00105676	0.0322313
HGSIL vs LGSIL	Phascolarctobacterium succinatutens	2.71662	0.0011858	0.0324411
HGSIL vs LGSIL	Porphyromonas somerae	3.20551	0.00121559	0.0324411
HGSIL vs LGSIL	Streptobacillus moniliformis	2.45948	0.00147193	0.0357554
HGSIL vs LGSIL	Corynebacterium amycolatum	-3.64447	0.00150725	0.0357554
HGSIL vs LGSIL	Allomeiothermus silvanus	2.53805	0.00176864	0.0397479
HGSIL vs LGSIL	Priestia megaterium	2.76663	0.0018752	0.0400356
HGSIL vs LGSIL	Sedimentibacter sp. zth1	1.97924	0.00277602	0.0564458
HGSIL vs LGSIL	Filifactor alocis	2.80488	0.00316967	0.0566439
HGSIL vs LGSIL	Fusobacterium animalis	3.64482	0.00312574	0.0566439
HGSIL vs LGSIL	Granulicatella elegans	2.84061	0.0032389	0.0566439
HGSIL vs LGSIL	Metamycoplasma sualvi	2.54237	0.00331639	0.0566439
HGSIL vs LGSIL	Sutterella faecalis	2.16409	0.00350124	0.0575012
HGSIL vs LGSIL	Herbinix luporum	1.91756	0.00430011	0.0680055
HGSIL vs LGSIL	Schnuerera ultunensis	1.93129	0.00467397	0.0712781
HGSIL vs LGSIL	Abyssalbus ytuae	2.60817	0.00484717	0.0713704
HGSIL vs LGSIL	Bacteroides xylanisolvens	2.44875	0.00585682	0.080673
HGSIL vs LGSIL	Clostridium sp. deep sea	1.75232	0.00567589	0.080673
HGSIL vs LGSIL	Corynebacterium jeikeium	-3.19792	0.00620236	0.0827628
HGSIL vs LGSIL	Fusobacterium mortiferum	3.05779	0.00666378	0.0845789
HGSIL vs LGSIL	Alistipes communis	-2.58842	0.00673462	0.0845789
HGSIL vs LGSIL	Pseudomonas yamanorum	-2.63254	0.00695552	0.0848573
HGSIL vs LGSIL	Acidaminococcus fermentans	-2.10973	0.00777255	0.0850995
HGSIL vs LGSIL	Pseudomonas aeruginosa	3.83853	0.00772392	0.0850995
HGSIL vs LGSIL	Stomatobaculum sp. F0698	2.01758	0.00735338	0.0850995
HGSIL vs LGSIL	Berryella intestinalis	2.09727	0.00759322	0.0850995
HGSIL vs LGSIL	Alistipes onderdonkii	-2.88704	0.00814166	0.0864432
HGSIL vs LGSIL	Pseudoleptotrichia goodfellowii	2.35581	0.00830017	0.0864432
HGSIL vs LGSIL	Hemiselmis andersenii	-1.90891	0.0099821	0.0979776
HGSIL vs LGSIL	Pyrenophora tritici-repentis	-2.16764	0.0100961	0.0979776
HGSIL vs LGSIL	Campylobacter jejuni	3.31689	0.0100441	0.0979776
HGSIL vs LGSIL	Marvinbryantia formatexigens	1.56874	0.0109312	0.102064
HGSIL vs LGSIL	Petrocella atlantisensis	1.59396	0.0109952	0.102064
HGSIL vs LGSIL	Anaeropeptidivorans aminofermentans	1.80807	0.0127821	0.116127
HGSIL vs LGSIL	Fusobacterium hwasookii	2.81878	0.0132294	0.117686
HGSIL vs LGSIL	Granulicatella adiacens	2.1995	0.0136326	0.118798
HGSIL vs LGSIL	Butyrivibrio hungatei	1.79053	0.0145535	0.124287
HGSIL vs LGSIL	Petroclostridium sp. X23	1.46824	0.0165318	0.138413
HGSIL vs LGSIL	Kwoniella mangrovensis	-1.85197	0.0216751	0.172086
HGSIL vs LGSIL	Mahella australiensis	1.60515	0.0217626	0.172086
HGSIL vs LGSIL	Roseburia hominis	1.95539	0.02116	0.172086
HGSIL vs LGSIL	Roseburia faecis	-2.14403	0.0230168	0.173384
HGSIL vs LGSIL	Sneathia sanguinegens	2.02506	0.023145	0.173384
HGSIL vs LGSIL	Clostridium sp. MD294	1.56849	0.0224375	0.173384
HGSIL vs LGSIL	Treponema phagedenis	2.89181	0.0244895	0.180293
HGSIL vs LGSIL	Staphylococcus epidermidis	-2.01462	0.0257514	0.183264
HGSIL vs LGSIL	Chakrabartyella piscis	1.69891	0.0254127	0.183264
HGSIL vs LGSIL	Peptoniphilus harei	-1.67978	0.027964	0.184713
HGSIL vs LGSIL	Selenomonas ruminantium	-1.95899	0.0273474	0.184713
HGSIL vs LGSIL	Acinetobacter baumannii	1.99652	0.0270926	0.184713
HGSIL vs LGSIL	uncultured Alistipes sp.	-2.04427	0.0276203	0.184713
HGSIL vs LGSIL	Campylobacter ureolyticus	2.29619	0.0283195	0.184713
HGSIL vs LGSIL	Candidatus Campylobacter infans	2.14567	0.0285505	0.184713
HGSIL vs LGSIL	Acetoanaerobium sticklandii	1.52598	0.0294882	0.185592
HGSIL vs LGSIL	Thermocaproicibacter melissae	1.31462	0.0295556	0.185592
HGSIL vs LGSIL	Corynebacterium haemomassiliense	-1.83555	0.0316444	0.185645
HGSIL vs LGSIL	Curtobacterium flaccumfaciens	-1.80423	0.0321727	0.185645
HGSIL vs LGSIL	Mobiluncus massiliensis	2.14262	0.0318452	0.185645
HGSIL vs LGSIL	Novisyntrophococcus fermenticellae	1.40244	0.0302823	0.185645
HGSIL vs LGSIL	Serratia grimesii	-1.68625	0.0310436	0.185645
HGSIL vs LGSIL	[Clostridium] scindens	-1.88482	0.0305742	0.185645
HGSIL vs LGSIL	Finegoldia magna	-1.84122	0.0328644	0.187108
HGSIL vs LGSIL	Corynebacterium kefirresidentii	-1.83756	0.033344	0.187341
HGSIL vs LGSIL	Rothia mucilaginosa	-1.86785	0.0342971	0.190193
HGSIL vs LGSIL	Corynebacterium tuberculostearicum	-1.82581	0.037658	0.196097
HGSIL vs LGSIL	Fusarium fujikuroi	-1.56647	0.0375428	0.196097
HGSIL vs LGSIL	Proteiniborus sp. MB09-C3	1.58047	0.0375991	0.196097
HGSIL vs LGSIL	Taurinivorans muris	1.72723	0.0370648	0.196097
HGSIL vs LGSIL	Bacteroides helcogenes	1.34691	0.0375377	0.196097
HGSIL vs LGSIL	Kineothrix sp. IPX-CK	1.45716	0.0396814	0.204144
HGSIL vs LGSIL	Alistipes shahii	1.90599	0.0424537	0.211299
HGSIL vs LGSIL	Blautia hansenii	-1.67978	0.0425567	0.211299
HGSIL vs LGSIL	Chordicoccus furentiruminis	1.27317	0.0419377	0.211299
HGSIL vs LGSIL	Parabacteroides chongii	1.59414	0.0438758	0.213529
HGSIL vs LGSIL	Coprococcus eutactus	2.11201	0.0440059	0.213529
HGSIL vs LGSIL	Oleidesulfovibrio alaskensis	1.53338	0.0459189	0.220308
HGSIL vs LGSIL	Granulicella sp. WH15	1.19411	0.0480697	0.225999
HGSIL vs LGSIL	Qiania dongpingensis	1.09736	0.048693	0.225999
HGSIL vs LGSIL	Acetivibrio saccincola	-1.60083	0.0482409	0.225999
HGSIL vs LGSIL	Puccinia striiformis	-1.78725	0.0508404	0.233429
HGSIL vs LGSIL	Anaerostipes hadrus	-1.45315	0.0518424	0.235497
HGSIL vs LGSIL	Blattabacterium cuenoti	-1.90463	0.0531766	0.239015
HGSIL vs LGSIL	Butyricimonas faecihominis	1.5577	0.0538487	0.239514
HGSIL vs LGSIL	Ezakiella massiliensis	1.35061	0.0553041	0.243452
HGSIL vs LGSIL	Agathobacter rectalis	-1.6093	0.0580904	0.248037
HGSIL vs LGSIL	Fusobacterium gonidiaformans	1.67807	0.0586691	0.248037
HGSIL vs LGSIL	Porphyromonas gingivalis	1.41266	0.0580676	0.248037
HGSIL vs LGSIL	Treponema socranskii	1.73644	0.0577304	0.248037
HGSIL vs LGSIL	Phascolarctobacterium sp. Marseille-Q4147	1.68713	0.0602943	0.249958
HGSIL vs LGSIL	Vibrio parahaemolyticus	-1.41992	0.0601355	0.249958
HGSIL vs LGSIL	Porphyromonas sp. oral taxon 275	1.80118	0.0623127	0.255842
HGSIL vs LGSIL	Corynebacterium accolens	-2.11312	0.0633211	0.257506
HGSIL vs LGSIL	Lacrimispora xylanolytica	1.20948	0.0652871	0.262996
HGSIL vs LGSIL	Coprobacter fastidiosus	1.24293	0.0667798	0.266495
HGSIL vs LGSIL	Wansuia hejianensis	1.3299	0.0691492	0.270887
HGSIL vs LGSIL	[Ruminococcus] torques	-1.61081	0.0687762	0.270887
HGSIL vs LGSIL	Dermacoccus nishinomiyaensis	-1.58655	0.070961	0.272976
HGSIL vs LGSIL	Prevotella scopos	1.25285	0.0709133	0.272976
HGSIL vs LGSIL	Parvimonas parva	1.53443	0.0735676	0.280477
HGSIL vs LGSIL	Fenollaria sporofastidiosus	1.81468	0.0742401	0.280536
HGSIL vs LGSIL	Anaerobutyricum hallii	-1.36386	0.0755005	0.282796
HGSIL vs LGSIL	Cryptomonas paramecium	-1.31227	0.0766166	0.284481
HGSIL vs LGSIL	Porphyromonas endodontalis	2.10762	0.0781389	0.287632
HGSIL vs LGSIL	Cutibacterium granulosum	-1.45894	0.0826731	0.294179
HGSIL vs LGSIL	Porphyromonas asaccharolytica	1.68171	0.0824471	0.294179
HGSIL vs LGSIL	Stenotrophomonas maltophilia	-1.09262	0.0823037	0.294179
HGSIL vs LGSIL	Candidatus Karelsulcia muelleri	1.77872	0.081692	0.294179
HGSIL vs LGSIL	Dialister succinatiphilus	-1.02548	0.0893365	0.307635
HGSIL vs LGSIL	Murdochiella vaginalis	-1.5296	0.0888795	0.307635
HGSIL vs LGSIL	Phocaeicola salanitronis	1.57441	0.087211	0.307635
HGSIL vs LGSIL	Prevotella jejuni	1.09296	0.0888214	0.307635
HGSIL vs LGSIL	Sneathia vaginalis	1.6797	0.092431	0.313871
HGSIL vs LGSIL	Talaromyces marneffei	-1.26892	0.0926176	0.313871
HGSIL vs LGSIL	Vanrija pseudolonga	-1.31295	0.0935883	0.314663
HGSIL vs LGSIL	Mageeibacillus indolicus	1.23643	0.0952089	0.317422
HGSIL vs LGSIL	Clostridioides difficile	1.60172	0.0958957	0.317422
HGSIL vs LGSIL	Staphylococcus capitis	-1.67624	0.0971693	0.319164
HGSIL vs LGSIL	Aspergillus luchuensis	-1.36342	0.098384	0.320687
HGSIL vs LGSIL	Fusobacterium polymorphum	1.57834	0.101154	0.327217
HGSIL vs LGSIL	Blautia hydrogenotrophica	0.96484	0.104668	0.336039
HGSIL vs LGSIL	Dorea longicatena	-1.33138	0.108098	0.344462
HGSIL vs LGSIL	Toxoplasma gondii	-1.46089	0.112113	0.354608
HGSIL vs LGSIL	Anaeromicropila herbilytica	1.20952	0.113774	0.357218
HGSIL vs LGSIL	Agathobaculum sp. NTUH-O15-33	1.29081	0.120194	0.37248
HGSIL vs LGSIL	Fannyhessea vaginae	1.18531	0.12038	0.37248
HGSIL vs LGSIL	Fenollaria massiliensis	1.48095	0.121454	0.3731
HGSIL vs LGSIL	Cutibacterium avidum	-1.4484	0.123802	0.377595
HGSIL vs LGSIL	Eisenbergiella porci	-1.0171	0.127137	0.382952
HGSIL vs LGSIL	Treponema parvum	-1.60359	0.127352	0.382952
HGSIL vs LGSIL	Odoribacter splanchnicus	1.25003	0.129781	0.387527
HGSIL vs LGSIL	Filimonas lacunae	1.09678	0.130728	0.387646
HGSIL vs LGSIL	Ruminococcus bicirculans (ex Wegman et al. 2014)	-1.27137	0.132687	0.39074
HGSIL vs LGSIL	[Clostridium] hylemonae	0.926935	0.136755	0.399963
HGSIL vs LGSIL	Eubacterium ventriosum	1.04674	0.1412	0.410153
HGSIL vs LGSIL	Lawsonella clevelandensis	-0.990277	0.143934	0.413882
HGSIL vs LGSIL	Penicillium digitatum	-1.1394	0.144423	0.413882
HGSIL vs LGSIL	Megasphaera hexanoica	-1.01547	0.145664	0.413893
HGSIL vs LGSIL	uncultured Acetobacteroides sp.	-0.990729	0.146365	0.413893
HGSIL vs LGSIL	Peptacetobacter hiranonis	1.03578	0.149202	0.419141
HGSIL vs LGSIL	Alistipes indistinctus	-1.27819	0.154467	0.429824
HGSIL vs LGSIL	Ruthenibacterium sp. TH 2024 36131	1.05938	0.155674	0.429824
HGSIL vs LGSIL	Treponema bryantii	-1.55668	0.156025	0.429824
HGSIL vs LGSIL	Corynebacterium propinquum	-1.50127	0.163743	0.436192
HGSIL vs LGSIL	Amygdalobacter indicium	-1.00769	0.161916	0.436192
HGSIL vs LGSIL	Anaerococcus mediterraneensis	1.05339	0.162035	0.436192
HGSIL vs LGSIL	Anaerococcus sp. WGS1596	-1.25192	0.162484	0.436192
HGSIL vs LGSIL	Roseburia intestinalis	-1.71144	0.162651	0.436192
HGSIL vs LGSIL	Streptococcus anginosus	1.56588	0.164466	0.436192
HGSIL vs LGSIL	Fusarium keratoplasticum	-1.13092	0.166981	0.440129
HGSIL vs LGSIL	Staphylococcus hominis	-1.08433	0.168191	0.440598
HGSIL vs LGSIL	Kwoniella botswanensis	-1.15459	0.171726	0.445864
HGSIL vs LGSIL	Megasphaera massiliensis	-1.02143	0.17331	0.445864
HGSIL vs LGSIL	Buchnera aphidicola	-0.932822	0.173334	0.445864
HGSIL vs LGSIL	Coprobacter secundus	1.00533	0.175668	0.449164
HGSIL vs LGSIL	Candidozyma auris	-1.10002	0.176807	0.449384
HGSIL vs LGSIL	Lawsonia intracellularis	1.21413	0.179928	0.45461
HGSIL vs LGSIL	Clostridium perfringens	1.1741	0.184288	0.462887
HGSIL vs LGSIL	Maliibacterium massiliense	-1.05153	0.188259	0.470098
HGSIL vs LGSIL	Gemella sp. zg-570	1.10092	0.191122	0.474472
HGSIL vs LGSIL	Emergencia timonensis	-0.908473	0.197216	0.486179
HGSIL vs LGSIL	Peptoniphilus genitalis	-1.02381	0.198115	0.486179
HGSIL vs LGSIL	Desulfovibrio desulfuricans	1.16036	0.200785	0.487949
HGSIL vs LGSIL	Enterobacter ludwigii	1.06031	0.201721	0.487949
HGSIL vs LGSIL	Marasmius oreades	-0.964915	0.20455	0.487949
HGSIL vs LGSIL	Anaerococcus nagyae	-0.992946	0.203607	0.487949
HGSIL vs LGSIL	uncultured Mailhella sp.	0.979128	0.203158	0.487949
HGSIL vs LGSIL	Selenomonas sputigena	0.878041	0.207482	0.489475
HGSIL vs LGSIL	Bifidobacterium longum	-1.24598	0.207326	0.489475
HGSIL vs LGSIL	Salmonella enterica	0.937154	0.211488	0.49456
HGSIL vs LGSIL	[Ruminococcus] lactaris	-1.05639	0.211954	0.49456
HGSIL vs LGSIL	Faecalibacterium prausnitzii	-1.24966	0.214034	0.496699
HGSIL vs LGSIL	Alkaliphilus oremlandii	0.735943	0.220043	0.507883
HGSIL vs LGSIL	Haemophilus parainfluenzae	-1.22845	0.22186	0.509324
HGSIL vs LGSIL	Prevotella multiformis	0.978835	0.223671	0.510734
HGSIL vs LGSIL	Catenibacterium sp. co 0103	1.0403	0.226062	0.513449
HGSIL vs LGSIL	Desulfovibrio piger	0.97737	0.234381	0.529528
HGSIL vs LGSIL	Cryptococcus bacillisporus	0.841447	0.238697	0.535493
HGSIL vs LGSIL	Alphapapillomavirus 10	1.40986	0.23953	0.535493
HGSIL vs LGSIL	Parabacteroides goldsteinii	0.833694	0.243042	0.540515
HGSIL vs LGSIL	Nitratidesulfovibrio vulgaris	1.0059	0.25158	0.556605
HGSIL vs LGSIL	Collinsella aerofaciens	-1.07473	0.253469	0.557892
HGSIL vs LGSIL	Babesia microti	-0.80932	0.256106	0.560291
HGSIL vs LGSIL	Aedoeadaptatus ivorii	-0.929715	0.257183	0.560291
HGSIL vs LGSIL	Subdoligranulum variabile	-1.19285	0.258678	0.560689
HGSIL vs LGSIL	Giardia intestinalis	-0.864034	0.262401	0.565886
HGSIL vs LGSIL	Pusillibacter faecalis	-0.776925	0.265686	0.570089
HGSIL vs LGSIL	Fusobacterium necrophorum	1.19376	0.270643	0.57575
HGSIL vs LGSIL	Alphapapillomavirus 14	1.2125	0.272369	0.57575
HGSIL vs LGSIL	Bacteroides fragilis	-1.08988	0.271153	0.57575
HGSIL vs LGSIL	Varibaculum prostatecancerukia	-0.908372	0.28246	0.594141
HGSIL vs LGSIL	Petrimonas mucosa	0.805145	0.285909	0.598447
HGSIL vs LGSIL	Ruminococcus champanellensis	-0.838626	0.289009	0.601985
HGSIL vs LGSIL	Defluviitalea saccharophila	0.776149	0.290953	0.603092
HGSIL vs LGSIL	Ezakiella coagulans	1.13687	0.294992	0.60507
HGSIL vs LGSIL	Malassezia restricta	-0.781861	0.296158	0.60507
HGSIL vs LGSIL	Tepidimonas taiwanensis	-0.993328	0.295781	0.60507
HGSIL vs LGSIL	Paludicola sp. MB14-C6	0.679227	0.300017	0.610034
HGSIL vs LGSIL	Dialister pneumosintes	-0.631389	0.307884	0.613453
HGSIL vs LGSIL	Flavonifractor plautii	-0.716453	0.307299	0.613453
HGSIL vs LGSIL	Parabacteroides sp. AD58	0.992432	0.308172	0.613453
HGSIL vs LGSIL	Blautia coccoides	0.848479	0.307636	0.613453
HGSIL vs LGSIL	Blautia wexlerae	-0.984414	0.308882	0.613453
HGSIL vs LGSIL	Parabacteroides merdae	-0.93042	0.312766	0.616555
HGSIL vs LGSIL	Segatella copri	-0.702798	0.313331	0.616555
HGSIL vs LGSIL	uncultured Subdoligranulum sp.	-1.05693	0.321849	0.630411
HGSIL vs LGSIL	Ralstonia sp. CP	-0.942637	0.330898	0.642311
HGSIL vs LGSIL	Sodaliphilus pleomorphus	0.719468	0.330933	0.642311
HGSIL vs LGSIL	Muribaculum intestinale	0.654159	0.334596	0.646482
HGSIL vs LGSIL	Solibaculum mannosilyticum	-0.686975	0.336326	0.646897
HGSIL vs LGSIL	Prevotella denticola	0.714823	0.347302	0.662044
HGSIL vs LGSIL	Xylocopilactobacillus apicola	0.704185	0.346907	0.662044
HGSIL vs LGSIL	Parabacteroides distasonis	0.779854	0.349149	0.662607
HGSIL vs LGSIL	Prevotella dentalis	0.523335	0.353926	0.665755
HGSIL vs LGSIL	Sutterella wadsworthensis	-0.91216	0.35306	0.665755
HGSIL vs LGSIL	Keratinibaculum paraultunense	0.585916	0.357326	0.669202
HGSIL vs LGSIL	Eshraghiella crossota	-0.646814	0.360796	0.672751
HGSIL vs LGSIL	Bacteroides uniformis	0.867237	0.36919	0.685409
HGSIL vs LGSIL	Bacillus velezensis	-0.542906	0.372857	0.68922
HGSIL vs LGSIL	Cutibacterium acnes	-0.633444	0.377296	0.69144
HGSIL vs LGSIL	Tannerella serpentiformis	0.579845	0.37672	0.69144
HGSIL vs LGSIL	Segatella hominis	-0.701988	0.379624	0.692732
HGSIL vs LGSIL	Jonquetella anthropi	0.952078	0.389023	0.703867
HGSIL vs LGSIL	Bifidobacterium adolescentis	-0.934702	0.388462	0.703867
HGSIL vs LGSIL	Sporisorium graminicola	-0.64615	0.391058	0.704564
HGSIL vs LGSIL	Prevotella sp. E15-22	0.5528	0.397056	0.709385
HGSIL vs LGSIL	Schaalia turicensis	0.755626	0.396541	0.709385
HGSIL vs LGSIL	Bacillus cereus	-0.367069	0.400858	0.713193
HGSIL vs LGSIL	Enterocloster clostridioformis	-0.803089	0.4209	0.715911
HGSIL vs LGSIL	Lachnoclostridium phytofermentans	-0.548394	0.408001	0.715911
HGSIL vs LGSIL	Mycobacterium canetti	0.439961	0.422029	0.715911
HGSIL vs LGSIL	Phascolarctobacterium faecium	-0.489378	0.419364	0.715911
HGSIL vs LGSIL	Plasmodium knowlesi	-0.613766	0.419652	0.715911
HGSIL vs LGSIL	Aristaeella lactis	0.728549	0.422505	0.715911
HGSIL vs LGSIL	Treponema pallidum	1.07834	0.407698	0.715911
HGSIL vs LGSIL	Vescimonas fastidiosa	0.683788	0.422309	0.715911
HGSIL vs LGSIL	[Clostridium] colinum	0.58137	0.406312	0.715911
HGSIL vs LGSIL	Bulleidia sp. zg-1006	0.665321	0.419197	0.715911
HGSIL vs LGSIL	Candidatus Epulonipiscium viviparus	0.519116	0.422384	0.715911
HGSIL vs LGSIL	Clostridium botulinum	-0.63597	0.410398	0.715911
HGSIL vs LGSIL	Bigelowiella natans	-0.575472	0.433728	0.732024
HGSIL vs LGSIL	Dorea formicigenerans	-0.524777	0.436884	0.734447
HGSIL vs LGSIL	Homo sapiens	-0.215573	0.439486	0.735857
HGSIL vs LGSIL	Porphyromonas crevioricanis	0.598634	0.44117	0.735857
HGSIL vs LGSIL	Claveliimonas bilis	-0.475506	0.44978	0.7473
HGSIL vs LGSIL	Paramuribaculum intestinale	0.564598	0.458277	0.758466
HGSIL vs LGSIL	Flintibacter sp. KGMB00164	0.465733	0.464566	0.765013
HGSIL vs LGSIL	Treponema saccharophilum	0.645827	0.465816	0.765013
HGSIL vs LGSIL	Xiamenia xianingshaonis	-0.576085	0.470137	0.769152
HGSIL vs LGSIL	Intestinimonas butyriciproducens	0.485626	0.476302	0.77059
HGSIL vs LGSIL	Lachnospira eligens	-0.519348	0.475982	0.77059
HGSIL vs LGSIL	Lactobacillus crispatus	-0.685517	0.477043	0.77059
HGSIL vs LGSIL	Bremia lactucae	-0.662562	0.478235	0.77059
HGSIL vs LGSIL	Prevotella melaninogenica	0.51442	0.481629	0.771286
HGSIL vs LGSIL	Segatella bryantii	-0.714808	0.48228	0.771286
HGSIL vs LGSIL	Enterocloster bolteae	0.606985	0.485396	0.773374
HGSIL vs LGSIL	Phaeodactylum tricornutum	0.217484	0.489783	0.777207
HGSIL vs LGSIL	Streptococcus sanguinis	0.541949	0.491442	0.777207
HGSIL vs LGSIL	Yersinia enterocolitica	-0.346031	0.49634	0.782056
HGSIL vs LGSIL	Prevotella intermedia	0.55566	0.50246	0.78303
HGSIL vs LGSIL	Vescimonas coprocola	-0.552929	0.501431	0.78303
HGSIL vs LGSIL	[Clostridium] symbiosum	0.627429	0.501726	0.78303
HGSIL vs LGSIL	Prevotella sp. E9-3	-0.572564	0.50967	0.786155
HGSIL vs LGSIL	Campylobacter sputorum	-0.743397	0.509988	0.786155
HGSIL vs LGSIL	Clostridium sp. C45	-0.527514	0.507602	0.786155
HGSIL vs LGSIL	Duncaniella dubosii	0.416091	0.521932	0.786981
HGSIL vs LGSIL	Hoylesella enoeca	-0.418338	0.518964	0.786981
HGSIL vs LGSIL	Peptostreptococcus equinus	0.493502	0.521768	0.786981
HGSIL vs LGSIL	Anaerotignum propionicum	0.520236	0.514098	0.786981
HGSIL vs LGSIL	Prevotella nigrescens	-0.429852	0.519215	0.786981
HGSIL vs LGSIL	Sutterella megalosphaeroides	0.476156	0.523426	0.786981
HGSIL vs LGSIL	Bacteroides caccae	-0.712416	0.515079	0.786981
HGSIL vs LGSIL	Streptococcus thermophilus	-0.529935	0.526818	0.789303
HGSIL vs LGSIL	Pseudobutyrivibrio xylanivorans	-0.443092	0.530196	0.789811
HGSIL vs LGSIL	Streptococcus mitis	-0.527029	0.530857	0.789811
HGSIL vs LGSIL	Prevotella bivia	0.521968	0.534193	0.792015
HGSIL vs LGSIL	Aminipila butyrica	-0.452732	0.53923	0.796312
HGSIL vs LGSIL	Campylobacter hominis	-0.580264	0.540821	0.796312
HGSIL vs LGSIL	Olsenella uli	0.423632	0.553907	0.812778
HGSIL vs LGSIL	Fastidiosipila sanguinis	0.391162	0.562374	0.816782
HGSIL vs LGSIL	uncultured Bacteroides sp.	0.414993	0.562241	0.816782
HGSIL vs LGSIL	Bacteroides ovatus	-0.612613	0.561366	0.816782
HGSIL vs LGSIL	Prevotella corporis	-0.389584	0.564915	0.81769
HGSIL vs LGSIL	Dictyostelium discoideum	-0.399677	0.581681	0.82948
HGSIL vs LGSIL	Prevotella communis	-0.360397	0.582773	0.82948
HGSIL vs LGSIL	Brachyspira pilosicoli	0.6981	0.578896	0.82948
HGSIL vs LGSIL	Campylobacter corcagiensis	0.481135	0.581279	0.82948
HGSIL vs LGSIL	Clostridium sp. M62/1	-0.447588	0.577656	0.82948
HGSIL vs LGSIL	Megasphaera stantonii	-0.396302	0.591515	0.833587
HGSIL vs LGSIL	Thalassiosira pseudonana	0.162064	0.590677	0.833587
HGSIL vs LGSIL	Bacteroides salyersiae	0.493211	0.590131	0.833587
HGSIL vs LGSIL	Duodenibacillus massiliensis	0.455073	0.599671	0.834218
HGSIL vs LGSIL	Parvimonas micra	0.442616	0.598514	0.834218
HGSIL vs LGSIL	Bacteroides stercoris	0.509514	0.599777	0.834218
HGSIL vs LGSIL	Blautia obeum	-0.435669	0.596238	0.834218
HGSIL vs LGSIL	Holdemania massiliensis	0.386906	0.606975	0.841488
HGSIL vs LGSIL	Cutibacterium modestum	-0.393576	0.616721	0.848931
HGSIL vs LGSIL	Prevotella veroralis	0.385838	0.617203	0.848931
HGSIL vs LGSIL	Brevefilum fermentans	0.374025	0.618308	0.848931
HGSIL vs LGSIL	Allobaculum sp. Allo2	0.341333	0.623175	0.85063
HGSIL vs LGSIL	Lactobacillus delbrueckii	0.483448	0.62353	0.85063
HGSIL vs LGSIL	Klebsiella pneumoniae	0.294356	0.628293	0.850836
HGSIL vs LGSIL	Aminipila luticellarii	0.368233	0.629658	0.850836
HGSIL vs LGSIL	Bacteroides heparinolyticus	0.401708	0.625815	0.850836
HGSIL vs LGSIL	Anaerococcus vaginalis	-0.454335	0.634069	0.850997
HGSIL vs LGSIL	Tannerella forsythia	0.390357	0.635756	0.850997
HGSIL vs LGSIL	Bacteroides zoogleoformans	0.329518	0.632253	0.850997
HGSIL vs LGSIL	Plasmodium vivax	0.360042	0.639516	0.853354
HGSIL vs LGSIL	Hungatella hathewayi	-0.425121	0.641636	0.853516
HGSIL vs LGSIL	Massilistercora timonensis	0.313645	0.651182	0.854456
HGSIL vs LGSIL	Phocaeicola dorei	0.355686	0.650685	0.854456
HGSIL vs LGSIL	Anaerotruncus colihominis	-0.331623	0.648253	0.854456
HGSIL vs LGSIL	Bacteroides graminisolvens	0.299395	0.652348	0.854456
HGSIL vs LGSIL	Catenibacterium mitsuokai	0.424223	0.648018	0.854456
HGSIL vs LGSIL	Treponema brennaborense	0.443889	0.657005	0.857924
HGSIL vs LGSIL	Babesia bovis	-0.325251	0.666995	0.868314
HGSIL vs LGSIL	Paraprevotella clara	-0.29232	0.674023	0.868362
HGSIL vs LGSIL	Staphylococcus aureus	-0.295868	0.673698	0.868362
HGSIL vs LGSIL	Ascochyta rabiei	-0.336333	0.672491	0.868362
HGSIL vs LGSIL	Blautia argi	-0.278857	0.675166	0.868362
HGSIL vs LGSIL	Enterocloster asparagiformis	-0.290887	0.678665	0.870241
HGSIL vs LGSIL	Vibrio anguillarum	-0.384308	0.690918	0.880662
HGSIL vs LGSIL	Acutalibacter muris	0.244665	0.69027	0.880662
HGSIL vs LGSIL	Intestinibacter bartlettii	-0.290464	0.693762	0.881656
HGSIL vs LGSIL	Lawsonibacter asaccharolyticus	-0.257709	0.69583	0.881659
HGSIL vs LGSIL	Streptococcus oralis	-0.349764	0.700873	0.884488
HGSIL vs LGSIL	Collinsella stercoris	-0.298741	0.702205	0.884488
HGSIL vs LGSIL	Olsenella sp. oral taxon 807	0.24909	0.708412	0.887073
HGSIL vs LGSIL	Prevotella histicola	0.295643	0.706996	0.887073
HGSIL vs LGSIL	Emergencia sp. JLR.KK010	-0.218793	0.754131	0.889239
HGSIL vs LGSIL	Ethanoligenens harbinense	-0.243305	0.732194	0.889239
HGSIL vs LGSIL	Faecalibaculum rodentium	-0.287535	0.721911	0.889239
HGSIL vs LGSIL	Fusarium poae	-0.316019	0.71878	0.889239
HGSIL vs LGSIL	Kineothrix sp. MB12-C1	0.253306	0.743332	0.889239
HGSIL vs LGSIL	Megasphaera elsdenii	-0.266047	0.746161	0.889239
HGSIL vs LGSIL	Anaerococcus obesiensis	-0.32705	0.750364	0.889239
HGSIL vs LGSIL	Phocaeicola coprophilus	0.284346	0.726308	0.889239
HGSIL vs LGSIL	Phocaeicola vulgatus	0.298672	0.750885	0.889239
HGSIL vs LGSIL	Anaerotignum sp. MB30-C6	-0.287496	0.727456	0.889239
HGSIL vs LGSIL	Porphyromonas cangingivalis	0.315091	0.735362	0.889239
HGSIL vs LGSIL	Prevotella sp. Rep29	0.216999	0.741798	0.889239
HGSIL vs LGSIL	Prevotella sp. oral taxon 299	-0.232077	0.724779	0.889239
HGSIL vs LGSIL	Romboutsia hominis	-0.246614	0.745489	0.889239
HGSIL vs LGSIL	Schizosaccharomyces pombe	0.250663	0.755958	0.889239
HGSIL vs LGSIL	Streptococcus pneumoniae	0.313971	0.755611	0.889239
HGSIL vs LGSIL	Thermus sp. NEB1569	0.282696	0.738097	0.889239
HGSIL vs LGSIL	Bacillus atrophaeus	0.171576	0.755288	0.889239
HGSIL vs LGSIL	Butyrivibrio fibrisolvens	-0.21258	0.748018	0.889239
HGSIL vs LGSIL	Campylobacter geochelonis	-0.344076	0.735833	0.889239
HGSIL vs LGSIL	Campylobacter sp. VBCF 01 NA2	0.382279	0.736676	0.889239
HGSIL vs LGSIL	Candidatus Azobacteroides pseudotrichonymphae	-0.26246	0.725383	0.889239
HGSIL vs LGSIL	Escherichia coli	-0.191287	0.759734	0.891227
HGSIL vs LGSIL	Bacteroides thetaiotaomicron	0.301143	0.763516	0.893209
HGSIL vs LGSIL	Botrytis cinerea	-0.307521	0.770679	0.899125
HGSIL vs LGSIL	Ruthenibacterium lactatiformans	0.200209	0.773869	0.900387
HGSIL vs LGSIL	Caproicibacterium lactatifermentans	-0.200349	0.778826	0.901243
HGSIL vs LGSIL	Coprococcus comes	-0.211444	0.777825	0.901243
HGSIL vs LGSIL	Tenuifilum thalassicum	0.284128	0.785139	0.906093
HGSIL vs LGSIL	Peptoniphilus lacrimalis	0.221462	0.795606	0.914146
HGSIL vs LGSIL	Succinivibrio dextrinosolvens	0.266743	0.796399	0.914146
HGSIL vs LGSIL	Prevotella sp. E13-17	0.169336	0.815944	0.93407
HGSIL vs LGSIL	Campylobacter blaseri	0.253451	0.82163	0.938064
HGSIL vs LGSIL	Eubacterium ramulus	0.141369	0.84339	0.938259
HGSIL vs LGSIL	Guillardia theta	-0.149095	0.853181	0.938259
HGSIL vs LGSIL	Halomonas sp. JS92-SW72	0.0896492	0.86349	0.938259
HGSIL vs LGSIL	Amedibacterium intestinale	-0.157858	0.838887	0.938259
HGSIL vs LGSIL	Anaerococcus prevotii	0.128372	0.860554	0.938259
HGSIL vs LGSIL	Prevotella herbatica	0.143226	0.835569	0.938259
HGSIL vs LGSIL	Prevotella sp. E2-28	-0.122831	0.853036	0.938259
HGSIL vs LGSIL	Prevotella sp. oral taxon 475	0.115538	0.86769	0.938259
HGSIL vs LGSIL	Pseudomonas tolaasii	0.162138	0.85862	0.938259
HGSIL vs LGSIL	Pseudoprevotella muciniphila	0.140633	0.84883	0.938259
HGSIL vs LGSIL	Roseburia sp. 499	-0.124004	0.867944	0.938259
HGSIL vs LGSIL	Ruminococcus albus	-0.13886	0.829441	0.938259
HGSIL vs LGSIL	Segatella oris	-0.138221	0.85613	0.938259
HGSIL vs LGSIL	Selenomonas sp. TAMA-11512	-0.123824	0.863807	0.938259
HGSIL vs LGSIL	Sellimonas intestinalis	0.119733	0.861322	0.938259
HGSIL vs LGSIL	Solobacterium moorei	-0.183346	0.829043	0.938259
HGSIL vs LGSIL	Bacteroides eggerthii	-0.167708	0.847105	0.938259
HGSIL vs LGSIL	Clostridium sp. MB40-C1	-0.155284	0.847684	0.938259
HGSIL vs LGSIL	Clostridium sp. SY8519	0.163947	0.83688	0.938259
HGSIL vs LGSIL	Coccidioides posadasii	0.128437	0.864925	0.938259
HGSIL vs LGSIL	Coprococcus catus	-0.162991	0.826229	0.938259
HGSIL vs LGSIL	Prevotella fusca	-0.119689	0.871455	0.939675
HGSIL vs LGSIL	Hoylesella buccalis	0.104662	0.874561	0.939866
HGSIL vs LGSIL	Anaerococcus sp. Marseille-Q7828	-0.122969	0.877149	0.939866
HGSIL vs LGSIL	Peptoniphilus equinus	-0.103742	0.878235	0.939866
HGSIL vs LGSIL	Campylobacter gracilis	0.177864	0.881525	0.941028
HGSIL vs LGSIL	Roseburia sp. 831b	-0.0848955	0.885552	0.94297
HGSIL vs LGSIL	Longicatena caecimuris	-0.102388	0.889834	0.945171
HGSIL vs LGSIL	Muribaculum gordoncarteri	0.0742401	0.904036	0.957874
HGSIL vs LGSIL	Corynebacterium canis	0.040175	0.909115	0.960872
HGSIL vs LGSIL	Mediterraneibacter gnavus	-0.0732053	0.91477	0.964461
HGSIL vs LGSIL	Pseudoflavonifractor gallinarum	0.0670725	0.921395	0.969053
HGSIL vs LGSIL	Sinanaerobacter sp. ZZT-01	0.0650051	0.926028	0.971533
HGSIL vs LGSIL	Megamonas funiformis	-0.0510397	0.9369	0.978133
HGSIL vs LGSIL	Blautia liquoris	0.0563147	0.936659	0.978133
HGSIL vs LGSIL	Treponema pedis	-0.086111	0.939676	0.978638
HGSIL vs LGSIL	Simiaoa sunii	-0.063996	0.945348	0.980537
HGSIL vs LGSIL	Blautia sp. SC05B48	0.0591721	0.948388	0.980537
HGSIL vs LGSIL	Christensenella sp. MSJ-20	0.0472375	0.948385	0.980537
HGSIL vs LGSIL	Anaerococcus sp. WGS1579	-0.0473597	0.957234	0.98058
HGSIL vs LGSIL	Xylanibacter ruminicola	0.0404027	0.950914	0.98058
HGSIL vs LGSIL	Campylobacter concisus	-0.0558606	0.956875	0.98058
HGSIL vs LGSIL	Campylobacter sp. 19-13652	0.0557912	0.957616	0.98058
HGSIL vs LGSIL	Gemella haemolysans	-0.044334	0.964291	0.985053
HGSIL vs LGSIL	Oscillibacter hominis	-0.0322104	0.966904	0.985365
HGSIL vs LGSIL	Faecalimonas umbilicata	-0.0239199	0.972999	0.985788
HGSIL vs LGSIL	Penicillium oxalicum	-0.0247193	0.973541	0.985788
HGSIL vs LGSIL	Streptomyces sp. T12	0.0233509	0.974245	0.985788
HGSIL vs LGSIL	Heliorestis convoluta	0.0160901	0.983827	0.988457
HGSIL vs LGSIL	Paraprevotella xylaniphila	-0.0149758	0.982328	0.988457
HGSIL vs LGSIL	Ruminococcus bovis	-0.0161633	0.980788	0.988457
HGSIL vs LGSIL	Fusobacterium pseudoperiodonticum	0.0120981	0.990518	0.990518
HGSIL vs LGSIL	Lacrimispora xylanisolvens	-0.0102936	0.989513	0.990518

## Sheet: ASCC vs Pre-Cancerous
Comparison	Specie	logFC	P-Value	FDR
ASCC vs Pre-Cancerous	Alphapapillomavirus 10	-5.82078	4.74422e-06	0.00126671
ASCC vs Pre-Cancerous	Fusarium poae	3.00875	6.24051e-05	0.00218473
ASCC vs Pre-Cancerous	Megasphaera elsdenii	-3.33005	6.28062e-05	0.00218473
ASCC vs Pre-Cancerous	Sneathia sanguinegens	-4.26733	2.91667e-05	0.00218473
ASCC vs Pre-Cancerous	Succinivibrio dextrinosolvens	-4.34029	3.87738e-05	0.00218473
ASCC vs Pre-Cancerous	Bacteroides fragilis	3.73536	2.40172e-05	0.00218473
ASCC vs Pre-Cancerous	Bacteroides stercoris	3.3716	6.1773e-05	0.00218473
ASCC vs Pre-Cancerous	Bacteroides xylanisolvens	3.37535	6.54602e-05	0.00218473
ASCC vs Pre-Cancerous	Bacteroides caccae	3.50942	0.000106008	0.0025731
ASCC vs Pre-Cancerous	Bacteroides uniformis	3.23196	9.19645e-05	0.0025731
ASCC vs Pre-Cancerous	Clostridium sp. MD294	2.58425	0.000104489	0.0025731
ASCC vs Pre-Cancerous	Catenibacterium mitsuokai	-3.44711	0.000117635	0.00261737
ASCC vs Pre-Cancerous	Plasmodium vivax	2.50318	0.000148156	0.00288436
ASCC vs Pre-Cancerous	Sneathia vaginalis	-3.68744	0.00015124	0.00288436
ASCC vs Pre-Cancerous	[Clostridium] symbiosum	3.18833	0.000167454	0.00298068
ASCC vs Pre-Cancerous	Segatella hominis	-2.84339	0.000266787	0.004452
ASCC vs Pre-Cancerous	Hungatella hathewayi	3.00865	0.000325912	0.00511874
ASCC vs Pre-Cancerous	Kwoniella mangrovensis	2.38924	0.000458399	0.00604836
ASCC vs Pre-Cancerous	Puccinia striiformis	2.68655	0.000475714	0.00604836
ASCC vs Pre-Cancerous	Toxoplasma gondii	2.72364	0.000429785	0.00604836
ASCC vs Pre-Cancerous	Bigelowiella natans	2.22529	0.000435867	0.00604836
ASCC vs Pre-Cancerous	Vibrio parahaemolyticus	2.35114	0.00054723	0.00664138
ASCC vs Pre-Cancerous	Guillardia theta	2.38306	0.000819504	0.00951337
ASCC vs Pre-Cancerous	Enterocloster bolteae	2.55012	0.00100409	0.0111705
ASCC vs Pre-Cancerous	Dictyostelium discoideum	2.27401	0.00112678	0.0112139
ASCC vs Pre-Cancerous	Giardia intestinalis	2.17039	0.00111595	0.0112139
ASCC vs Pre-Cancerous	Phascolarctobacterium sp. Marseille-Q4147	-2.92435	0.00116513	0.0112139
ASCC vs Pre-Cancerous	Babesia bovis	2.2766	0.00117599	0.0112139
ASCC vs Pre-Cancerous	Marasmius oreades	2.22939	0.00139806	0.0117179
ASCC vs Pre-Cancerous	Parvimonas parva	-2.90212	0.00129229	0.0117179
ASCC vs Pre-Cancerous	Selenomonas ruminantium	-2.78678	0.00140439	0.0117179
ASCC vs Pre-Cancerous	Vanrija pseudolonga	2.23839	0.00137176	0.0117179
ASCC vs Pre-Cancerous	Bremia lactucae	2.45007	0.00146616	0.0118626
ASCC vs Pre-Cancerous	Fusobacterium polymorphum	2.76973	0.00195528	0.0153547
ASCC vs Pre-Cancerous	Talaromyces marneffei	1.97799	0.00219949	0.016779
ASCC vs Pre-Cancerous	Aspergillus luchuensis	2.06411	0.00244859	0.0181604
ASCC vs Pre-Cancerous	Prevotella scopos	-2.05393	0.00260124	0.0182771
ASCC vs Pre-Cancerous	Stenotrophomonas maltophilia	1.69003	0.00256092	0.0182771
ASCC vs Pre-Cancerous	Enterocloster asparagiformis	1.87596	0.00286014	0.0190914
ASCC vs Pre-Cancerous	Bacteroides thetaiotaomicron	2.36522	0.00280852	0.0190914
ASCC vs Pre-Cancerous	Catenibacterium sp. co 0103	-2.30771	0.00383798	0.0249937
ASCC vs Pre-Cancerous	Prevotella corporis	-1.93328	0.00416048	0.0264488
ASCC vs Pre-Cancerous	Penicillium digitatum	1.76666	0.00560114	0.032511
ASCC vs Pre-Cancerous	Phocaeicola coprophilus	2.16933	0.00553212	0.032511
ASCC vs Pre-Cancerous	Campylobacter gracilis	2.79587	0.00531988	0.032511
ASCC vs Pre-Cancerous	Coccidioides posadasii	1.90059	0.00547593	0.032511
ASCC vs Pre-Cancerous	Segatella copri	-1.63836	0.00730136	0.0414779
ASCC vs Pre-Cancerous	Prevotella dentalis	-1.32277	0.00984969	0.0547889
ASCC vs Pre-Cancerous	Mycobacterium canetti	1.22082	0.0112638	0.0609134
ASCC vs Pre-Cancerous	Vibrio anguillarum	2.00904	0.011407	0.0609134
ASCC vs Pre-Cancerous	Granulicatella elegans	-2.34562	0.0121262	0.0634844
ASCC vs Pre-Cancerous	Fusobacterium gonidiaformans	-1.89342	0.0144128	0.0740042
ASCC vs Pre-Cancerous	Alphapapillomavirus 9	2.78812	0.0159408	0.07883
ASCC vs Pre-Cancerous	Sodaliphilus pleomorphus	-1.64231	0.0159431	0.07883
ASCC vs Pre-Cancerous	Curtobacterium flaccumfaciens	1.59301	0.0166227	0.0806955
ASCC vs Pre-Cancerous	Prevotella histicola	-1.65175	0.0175014	0.0834442
ASCC vs Pre-Cancerous	Peptoniphilus equinus	-1.40468	0.0196681	0.0878268
ASCC vs Pre-Cancerous	Petrimonas mucosa	-1.74558	0.0197364	0.0878268
ASCC vs Pre-Cancerous	Porphyromonas somerae	1.92419	0.0191387	0.0878268
ASCC vs Pre-Cancerous	Prevotella melaninogenica	-1.59819	0.0188253	0.0878268
ASCC vs Pre-Cancerous	Corynebacterium marquesiae	-1.42658	0.0204772	0.0896295
ASCC vs Pre-Cancerous	Escherichia coli	1.22438	0.024246	0.103215
ASCC vs Pre-Cancerous	Prevotella fusca	-1.54929	0.0243541	0.103215
ASCC vs Pre-Cancerous	Pseudomonas yamanorum	1.79581	0.025069	0.104585
ASCC vs Pre-Cancerous	Prevotella sp. Rep29	-1.26019	0.0260394	0.106962
ASCC vs Pre-Cancerous	Blautia hydrogenotrophica	1.24917	0.0268883	0.108775
ASCC vs Pre-Cancerous	Fusobacterium necrophorum	2.04835	0.0300531	0.119764
ASCC vs Pre-Cancerous	Dialister succinatiphilus	-1.1947	0.0329759	0.129479
ASCC vs Pre-Cancerous	Ruminococcus bovis	-1.31238	0.0338462	0.13097
ASCC vs Pre-Cancerous	Corynebacterium canis	-0.651307	0.0360049	0.137333
ASCC vs Pre-Cancerous	Serratia grimesii	1.30876	0.0380159	0.142702
ASCC vs Pre-Cancerous	Christensenella sp. MSJ-20	-1.36176	0.0384813	0.142702
ASCC vs Pre-Cancerous	Prevotella denticola	-1.24027	0.0424104	0.155118
ASCC vs Pre-Cancerous	Lactobacillus crispatus	1.70116	0.0445279	0.160662
ASCC vs Pre-Cancerous	Corynebacterium amycolatum	-1.86761	0.04569	0.162657
ASCC vs Pre-Cancerous	Prevotella sp. oral taxon 299	-1.20059	0.0464988	0.163358
ASCC vs Pre-Cancerous	Megamonas funiformis	-1.1507	0.0514379	0.176115
ASCC vs Pre-Cancerous	Roseburia sp. 831b	1.08378	0.0514493	0.176115
ASCC vs Pre-Cancerous	Filifactor alocis	-1.85698	0.0523109	0.176798
ASCC vs Pre-Cancerous	Dermacoccus nishinomiyaensis	1.41149	0.0541272	0.18009
ASCC vs Pre-Cancerous	Botrytis cinerea	1.6418	0.0546341	0.18009
ASCC vs Pre-Cancerous	Blautia wexlerae	-1.61153	0.0559096	0.182047
ASCC vs Pre-Cancerous	Mediterraneibacter gnavus	1.15552	0.0603918	0.194272
ASCC vs Pre-Cancerous	Bacteroides salyersiae	1.36185	0.0633298	0.201298
ASCC vs Pre-Cancerous	Prevotella herbatica	-1.07895	0.0673637	0.211601
ASCC vs Pre-Cancerous	Megasphaera hexanoica	-1.11953	0.0688477	0.213748
ASCC vs Pre-Cancerous	Prevotella multiformis	-1.32541	0.0759642	0.233132
ASCC vs Pre-Cancerous	Malassezia restricta	1.13773	0.0787056	0.2388
ASCC vs Pre-Cancerous	Hoylesella enoeca	-0.963602	0.0830729	0.249219
ASCC vs Pre-Cancerous	Eisenbergiella porci	0.987114	0.0861849	0.255682
ASCC vs Pre-Cancerous	Streptomyces sp. T12	1.17137	0.0878683	0.257811
ASCC vs Pre-Cancerous	Faecalibaculum rodentium	-1.2485	0.092868	0.263785
ASCC vs Pre-Cancerous	Finegoldia magna	-1.31384	0.0919269	0.263785
ASCC vs Pre-Cancerous	Clostridium sp. C45	-1.17064	0.0910232	0.263785
ASCC vs Pre-Cancerous	Eubacterium ramulus	1.01458	0.100907	0.282032
ASCC vs Pre-Cancerous	Fenollaria sporofastidiosus	-1.51384	0.101405	0.282032
ASCC vs Pre-Cancerous	Cutibacterium acnes	0.996467	0.115064	0.316724
ASCC vs Pre-Cancerous	Anaerostipes hadrus	1.04855	0.117853	0.319885
ASCC vs Pre-Cancerous	Bacillus atrophaeus	-0.741795	0.119807	0.319885
ASCC vs Pre-Cancerous	Acutalibacter muris	-0.825814	0.119169	0.319885
ASCC vs Pre-Cancerous	Muribaculum gordoncarteri	-0.906833	0.125705	0.329052
ASCC vs Pre-Cancerous	Pseudoprevotella muciniphila	-1.00133	0.124777	0.329052
ASCC vs Pre-Cancerous	Flintibacter sp. KGMB00164	-0.881527	0.135017	0.349994
ASCC vs Pre-Cancerous	Fusobacterium nucleatum	1.47776	0.142874	0.362125
ASCC vs Pre-Cancerous	Halomonas sp. JS92-SW72	0.648963	0.143982	0.362125
ASCC vs Pre-Cancerous	Anaerococcus sp. Marseille-Q7828	-0.978841	0.145121	0.362125
ASCC vs Pre-Cancerous	Sutterella megalosphaeroides	1.13375	0.141364	0.362125
ASCC vs Pre-Cancerous	Prevotella jejuni	-0.867409	0.149947	0.367302
ASCC vs Pre-Cancerous	Staphylococcus capitis	1.10379	0.14951	0.367302
ASCC vs Pre-Cancerous	Peptostreptococcus equinus	-1.04443	0.162256	0.387153
ASCC vs Pre-Cancerous	Phocaeicola dorei	0.992577	0.162401	0.387153
ASCC vs Pre-Cancerous	Prevotella communis	-0.830829	0.16027	0.387153
ASCC vs Pre-Cancerous	Coprococcus catus	0.965449	0.164625	0.388981
ASCC vs Pre-Cancerous	Parabacteroides goldsteinii	-0.846551	0.16709	0.391343
ASCC vs Pre-Cancerous	Fusobacterium pseudoperiodonticum	1.22085	0.17461	0.4054
ASCC vs Pre-Cancerous	Solobacterium moorei	1.01029	0.178661	0.411227
ASCC vs Pre-Cancerous	Parabacteroides merdae	0.975003	0.182672	0.415373
ASCC vs Pre-Cancerous	Peptoniphilus genitalis	-0.998111	0.187006	0.415373
ASCC vs Pre-Cancerous	Solibaculum mannosilyticum	-0.832527	0.185912	0.415373
ASCC vs Pre-Cancerous	Sutterella wadsworthensis	1.19273	0.18824	0.415373
ASCC vs Pre-Cancerous	Chordicoccus furentiruminis	0.776319	0.183848	0.415373
ASCC vs Pre-Cancerous	Bacillus cereus	0.486732	0.191515	0.416936
ASCC vs Pre-Cancerous	Claveliimonas bilis	0.694523	0.192072	0.416936
ASCC vs Pre-Cancerous	Corynebacterium haemomassiliense	-0.875205	0.196406	0.422907
ASCC vs Pre-Cancerous	Parabacteroides distasonis	0.926289	0.203916	0.432108
ASCC vs Pre-Cancerous	Collinsella aerofaciens	-1.06265	0.202616	0.432108
ASCC vs Pre-Cancerous	Clostridium perfringens	0.919919	0.211016	0.443632
ASCC vs Pre-Cancerous	Fusobacterium animalis	1.32494	0.224397	0.46445
ASCC vs Pre-Cancerous	Campylobacter jejuni	1.43375	0.222664	0.46445
ASCC vs Pre-Cancerous	Klebsiella pneumoniae	0.604417	0.243694	0.492328
ASCC vs Pre-Cancerous	Lachnospira eligens	0.801801	0.240714	0.492328
ASCC vs Pre-Cancerous	Aminipila luticellarii	-0.875364	0.245242	0.492328
ASCC vs Pre-Cancerous	Streptococcus thermophilus	0.847775	0.243174	0.492328
ASCC vs Pre-Cancerous	Anaerococcus obesiensis	-1.01352	0.251178	0.496775
ASCC vs Pre-Cancerous	Porphyromonas endodontalis	-1.14142	0.250423	0.496775
ASCC vs Pre-Cancerous	Phaeodactylum tricornutum	0.325715	0.255879	0.498684
ASCC vs Pre-Cancerous	Prevotella nigrescens	-0.677542	0.25533	0.498684
ASCC vs Pre-Cancerous	Prevotella sp. E9-3	-0.815151	0.26365	0.510105
ASCC vs Pre-Cancerous	Prevotella intermedia	-0.810241	0.26559	0.510162
ASCC vs Pre-Cancerous	Campylobacter sp. 19-13652	0.990023	0.267631	0.51041
ASCC vs Pre-Cancerous	Tannerella forsythia	0.813788	0.280189	0.530571
ASCC vs Pre-Cancerous	Desulfovibrio piger	0.734292	0.296737	0.551368
ASCC vs Pre-Cancerous	Parvimonas micra	0.769789	0.294738	0.551368
ASCC vs Pre-Cancerous	Bacteroides zoogleoformans	0.652347	0.299432	0.551368
ASCC vs Pre-Cancerous	Coprococcus eutactus	-0.972962	0.298138	0.551368
ASCC vs Pre-Cancerous	Prevotella veroralis	-0.726533	0.304815	0.557436
ASCC vs Pre-Cancerous	Fastidiosipila sanguinis	0.62149	0.314078	0.568092
ASCC vs Pre-Cancerous	Caproicibacterium lactatifermentans	-0.622634	0.314898	0.568092
ASCC vs Pre-Cancerous	Butyrivibrio fibrisolvens	0.614229	0.318278	0.570338
ASCC vs Pre-Cancerous	Prevotella sp. oral taxon 475	-0.593876	0.329504	0.582633
ASCC vs Pre-Cancerous	Proteiniborus sp. MB09-C3	-0.717352	0.329262	0.582633
ASCC vs Pre-Cancerous	Hoylesella buccalis	-0.55868	0.33453	0.586583
ASCC vs Pre-Cancerous	Anaerococcus sp. WGS1579	-0.720117	0.336132	0.586583
ASCC vs Pre-Cancerous	Paraprevotella xylaniphila	-0.609378	0.339017	0.587776
ASCC vs Pre-Cancerous	Lawsonia intracellularis	0.720661	0.345651	0.588331
ASCC vs Pre-Cancerous	Salmonella enterica	0.586768	0.34321	0.588331
ASCC vs Pre-Cancerous	Thalassiosira pseudonana	0.254131	0.345948	0.588331
ASCC vs Pre-Cancerous	Cutibacterium modestum	0.602113	0.352338	0.591977
ASCC vs Pre-Cancerous	Alistipes indistinctus	0.692416	0.353092	0.591977
ASCC vs Pre-Cancerous	Peptoniphilus lacrimalis	-0.677869	0.354743	0.591977
ASCC vs Pre-Cancerous	Lawsonibacter asaccharolyticus	-0.569637	0.363218	0.596142
ASCC vs Pre-Cancerous	Prevotella bivia	-0.762532	0.363137	0.596142
ASCC vs Pre-Cancerous	Sellimonas intestinalis	0.587309	0.363937	0.596142
ASCC vs Pre-Cancerous	Corynebacterium jeikeium	-0.950321	0.366614	0.596866
ASCC vs Pre-Cancerous	Dorea longicatena	-0.593802	0.380045	0.60946
ASCC vs Pre-Cancerous	Ruthenibacterium lactatiformans	0.541218	0.376995	0.60946
ASCC vs Pre-Cancerous	Acinetobacter baumannii	0.719755	0.381198	0.60946
ASCC vs Pre-Cancerous	Peptoniphilus harei	-0.603456	0.384575	0.6112
ASCC vs Pre-Cancerous	Holdemania massiliensis	-0.609507	0.389963	0.616085
ASCC vs Pre-Cancerous	Porphyromonas sp. oral taxon 275	-0.693702	0.392264	0.616085
ASCC vs Pre-Cancerous	Dorea formicigenerans	-0.470923	0.406533	0.631869
ASCC vs Pre-Cancerous	Anaerococcus sp. WGS1596	0.591382	0.407047	0.631869
ASCC vs Pre-Cancerous	Herbinix luporum	0.534807	0.410419	0.633422
ASCC vs Pre-Cancerous	Agathobacter rectalis	-0.652886	0.422188	0.644325
ASCC vs Pre-Cancerous	Yersinia enterocolitica	-0.328009	0.424723	0.644325
ASCC vs Pre-Cancerous	Blautia obeum	-0.500954	0.422751	0.644325
ASCC vs Pre-Cancerous	Corynebacterium kefirresidentii	-0.523276	0.43498	0.645542
ASCC vs Pre-Cancerous	Duodenibacillus massiliensis	0.593662	0.43379	0.645542
ASCC vs Pre-Cancerous	Fenollaria massiliensis	-0.619099	0.452122	0.645542
ASCC vs Pre-Cancerous	Flavonifractor plautii	0.48696	0.441653	0.645542
ASCC vs Pre-Cancerous	Mageeibacillus indolicus	-0.500221	0.444251	0.645542
ASCC vs Pre-Cancerous	Anaerococcus mediterraneensis	0.527757	0.445319	0.645542
ASCC vs Pre-Cancerous	Paraprevotella clara	-0.48602	0.448143	0.645542
ASCC vs Pre-Cancerous	Prevotella sp. E13-17	0.473924	0.445892	0.645542
ASCC vs Pre-Cancerous	Selenomonas sputigena	0.492406	0.450672	0.645542
ASCC vs Pre-Cancerous	Bifidobacterium adolescentis	0.767082	0.432893	0.645542
ASCC vs Pre-Cancerous	Bulleidia sp. zg-1006	-0.595521	0.452048	0.645542
ASCC vs Pre-Cancerous	Porphyromonas gingivalis	0.52302	0.461133	0.654907
ASCC vs Pre-Cancerous	Clostridium sp. M62/1	0.522136	0.46626	0.658684
ASCC vs Pre-Cancerous	Faecalibacterium prausnitzii	-0.575909	0.47142	0.659001
ASCC vs Pre-Cancerous	Roseburia hominis	0.559962	0.469582	0.659001
ASCC vs Pre-Cancerous	Qiania dongpingensis	0.365732	0.474965	0.660498
ASCC vs Pre-Cancerous	Ruminococcus albus	-0.387653	0.481537	0.666168
ASCC vs Pre-Cancerous	Porphyromonas asaccharolytica	0.610037	0.486245	0.669214
ASCC vs Pre-Cancerous	Novisyntrophococcus fermenticellae	0.43164	0.509903	0.691005
ASCC vs Pre-Cancerous	Parabacteroides sp. AD58	-0.578096	0.514649	0.691005
ASCC vs Pre-Cancerous	Pseudomonas aeruginosa	-0.802605	0.515019	0.691005
ASCC vs Pre-Cancerous	Campylobacter concisus	0.523353	0.509613	0.691005
ASCC vs Pre-Cancerous	Campylobacter geochelonis	0.581762	0.505035	0.691005
ASCC vs Pre-Cancerous	Anaerobutyricum hallii	-0.429677	0.52138	0.692579
ASCC vs Pre-Cancerous	Porphyromonas cangingivalis	0.519291	0.519468	0.692579
ASCC vs Pre-Cancerous	Campylobacter blaseri	0.555304	0.529731	0.69674
ASCC vs Pre-Cancerous	Candidatus Azobacteroides pseudotrichonymphae	-0.413271	0.527456	0.69674
ASCC vs Pre-Cancerous	Schaalia turicensis	0.488433	0.539256	0.705791
ASCC vs Pre-Cancerous	uncultured Mailhella sp.	-0.381965	0.542667	0.70679
ASCC vs Pre-Cancerous	Intestinibacter bartlettii	0.363844	0.560137	0.722759
ASCC vs Pre-Cancerous	Marvinbryantia formatexigens	0.341808	0.560341	0.722759
ASCC vs Pre-Cancerous	Staphylococcus epidermidis	0.376034	0.582504	0.747733
ASCC vs Pre-Cancerous	Corynebacterium tuberculostearicum	-0.330489	0.607864	0.776554
ASCC vs Pre-Cancerous	Homo sapiens	0.120121	0.631212	0.799323
ASCC vs Pre-Cancerous	Simiaoa sunii	-0.423023	0.631674	0.799323
ASCC vs Pre-Cancerous	Tenuifilum thalassicum	-0.399443	0.646743	0.81453
ASCC vs Pre-Cancerous	Dialister pneumosintes	-0.250078	0.656888	0.823423
ASCC vs Pre-Cancerous	Emergencia sp. JLR.KK010	-0.258019	0.669591	0.835424
ASCC vs Pre-Cancerous	Cutibacterium granulosum	0.284469	0.68561	0.839297
ASCC vs Pre-Cancerous	Paramuribaculum intestinale	-0.296142	0.67647	0.839297
ASCC vs Pre-Cancerous	Sinanaerobacter sp. ZZT-01	-0.274052	0.682984	0.839297
ASCC vs Pre-Cancerous	Vescimonas fastidiosa	0.283036	0.681406	0.839297
ASCC vs Pre-Cancerous	Blautia liquoris	-0.265902	0.688412	0.839297
ASCC vs Pre-Cancerous	Ezakiella massiliensis	-0.255049	0.698085	0.841859
ASCC vs Pre-Cancerous	Phocaeicola vulgatus	-0.306007	0.696553	0.841859
ASCC vs Pre-Cancerous	Brevefilum fermentans	-0.249535	0.699973	0.841859
ASCC vs Pre-Cancerous	Anaerococcus prevotii	-0.232322	0.723276	0.859302
ASCC vs Pre-Cancerous	Ruminococcus bicirculans (ex Wegman et al. 2014)	-0.272687	0.724131	0.859302
ASCC vs Pre-Cancerous	Clostridioides difficile	0.300126	0.724008	0.859302
ASCC vs Pre-Cancerous	Nitratidesulfovibrio vulgaris	0.275527	0.731095	0.859922
ASCC vs Pre-Cancerous	Ruthenibacterium sp. TH 2024 36131	0.231026	0.729021	0.859922
ASCC vs Pre-Cancerous	Peptacetobacter hiranonis	-0.221554	0.743556	0.863108
ASCC vs Pre-Cancerous	Xylanibacter ruminicola	0.179761	0.747594	0.863108
ASCC vs Pre-Cancerous	uncultured Acetobacteroides sp.	0.171955	0.752159	0.863108
ASCC vs Pre-Cancerous	Campylobacter hominis	0.259247	0.753199	0.863108
ASCC vs Pre-Cancerous	Candidatus Karelsulcia muelleri	0.293585	0.749737	0.863108
ASCC vs Pre-Cancerous	Aedoeadaptatus ivorii	-0.217945	0.747612	0.863108
ASCC vs Pre-Cancerous	Thermocaproicibacter melissae	0.164327	0.776227	0.885695
ASCC vs Pre-Cancerous	Odoribacter splanchnicus	0.217519	0.781227	0.886554
ASCC vs Pre-Cancerous	Segatella oris	-0.182627	0.790262	0.886554
ASCC vs Pre-Cancerous	Bacillus velezensis	-0.140646	0.788054	0.886554
ASCC vs Pre-Cancerous	Campylobacter sputorum	-0.236611	0.787506	0.886554
ASCC vs Pre-Cancerous	Staphylococcus aureus	0.151469	0.807632	0.90225
ASCC vs Pre-Cancerous	Anaeropeptidivorans aminofermentans	0.156292	0.817708	0.904177
ASCC vs Pre-Cancerous	Phocaeicola salanitronis	-0.175421	0.819516	0.904177
ASCC vs Pre-Cancerous	Ruminococcus champanellensis	-0.168022	0.818751	0.904177
ASCC vs Pre-Cancerous	Wansuia hejianensis	0.127132	0.853311	0.937589
ASCC vs Pre-Cancerous	Stomatobaculum sp. F0698	-0.114334	0.859969	0.941032
ASCC vs Pre-Cancerous	Intestinimonas butyriciproducens	0.0880992	0.880366	0.95942
ASCC vs Pre-Cancerous	Treponema pedis	-0.143173	0.883964	0.959424
ASCC vs Pre-Cancerous	Maliibacterium massiliense	0.0933604	0.890457	0.962559
ASCC vs Pre-Cancerous	Emergencia timonensis	-0.0737487	0.902184	0.963532
ASCC vs Pre-Cancerous	Roseburia faecis	-0.0985934	0.897402	0.963532
ASCC vs Pre-Cancerous	[Ruminococcus] torques	0.0876378	0.898962	0.963532
ASCC vs Pre-Cancerous	Eshraghiella crossota	0.0610759	0.916274	0.971232
ASCC vs Pre-Cancerous	Pseudoflavonifractor gallinarum	-0.0641925	0.916668	0.971232
ASCC vs Pre-Cancerous	Petroclostridium sp. X23	-0.0530076	0.922182	0.973211
ASCC vs Pre-Cancerous	Ezakiella coagulans	-0.064005	0.946674	0.983612
ASCC vs Pre-Cancerous	Oscillibacter hominis	0.0475898	0.940478	0.983612
ASCC vs Pre-Cancerous	Paludicola sp. MB14-C6	0.0411806	0.941289	0.983612
ASCC vs Pre-Cancerous	Pusillibacter faecalis	-0.0390348	0.946772	0.983612
ASCC vs Pre-Cancerous	Agathobaculum sp. NTUH-O15-33	-0.0427443	0.951096	0.984273
ASCC vs Pre-Cancerous	Campylobacter ureolyticus	0.0452589	0.957646	0.987226
ASCC vs Pre-Cancerous	Anaerococcus nagyae	0.0252211	0.967565	0.993615
ASCC vs Pre-Cancerous	Lawsonella clevelandensis	-0.0119076	0.983178	0.994368
ASCC vs Pre-Cancerous	Anaerotruncus colihominis	-0.015674	0.980252	0.994368
ASCC vs Pre-Cancerous	Vescimonas coprocola	0.0140054	0.983196	0.994368
ASCC vs Pre-Cancerous	Coprococcus comes	-0.0181163	0.978079	0.994368
ASCC vs Pre-Cancerous	Ethanoligenens harbinense	-0.00348117	0.995634	0.995634
ASCC vs Pre-Cancerous	Haemophilus parainfluenzae	0.00741111	0.992507	0.995634
ASCC vs Pre-Cancerous	Staphylococcus hominis	-0.00510704	0.99419	0.995634
